# Supplementary material for: Single‐cell RNA‐seq reveals fate determination control of an individual fibre cell initiation in cotton (Gossypium hirsutum)
Source: Plant Biotechnol J. 2022 Oct 2;20(12):2372–88. doi: 10.1111/pbi.13918 (PMC9674311; doi:10.1111/pbi.13918)
Supplement: Supplementary file 2 — Table S1 Summary of single‐cell RNA sequencing results for each sample. [file PBI-20-2372-s003.xlsx]

## Sheet: Table S1
Table S1 Summary of single-cell RNA sequencing results for each sample.
Sample	Chemistry	Estimated Number of Cells	Median Genes per Cell	Total Genes Detected	Median UMI Counts per Cell	Number of Reads	Mean Reads per Cell	Valid Barcodes	Sequencing Saturation	Fraction Reads in Cells	Q30 Bases in Barcode	Q30 Bases in RNA Read	Q30 Bases in UMI	Reads Mapped to Genome	Reads Mapped Confidently to Genome	Reads Mapped Confidently to Intergenic Regions	Reads Mapped Confidently to Intronic Regions	Reads Mapped Confidently to Exonic Regions	Reads Mapped Confidently to Transcriptome	Reads Mapped Antisense to Gene	Number of Cells after Filtration	Total Genes Detected after Filtration
LF_0d	v2	3679	850	50753	987	285948198	77724	0.957	0.846	0.341	0.942	0.872	0.926	0.848	0.799	0.142	0.024	0.633	0.59	0.011	1703	35169
LF_-0.5d	v2	1458	963	47629	1180	176637766	121150	0.959	0.872	0.27	0.945	0.874	0.921	0.804	0.75	0.138	0.025	0.587	0.549	0.01	840	29451
LF_-1d	v2	1293	1075	47300	1370	147330022	113944	0.966	0.887	0.48	0.952	0.883	0.95	0.841	0.798	0.142	0.024	0.632	0.59	0.01	738	27221
LF_-1.5d	v2	3789	992	50882	1203	315775086	83339	0.964	0.883	0.505	0.948	0.873	0.936	0.89	0.847	0.16	0.026	0.66	0.616	0.011	2045	36784
Xu142	v2	1361	1108	46708	1605	226181399	166187	0.962	0.849	0.27	0.942	0.875	0.915	0.915	0.881	0.163	0.033	0.685	0.636	0.017	738	25621
Xu142fl	v2	2955	905	48389	1136	380688699	128828	0.968	0.852	0.251	0.962	0.902	0.953	0.929	0.896	0.149	0.03	0.717	0.666	0.017	1465	30395
