# Supplementary material for: Single‐cell RNA‐seq reveals fate determination control of an individual fibre cell initiation in cotton (Gossypium hirsutum)
Source: Plant Biotechnol J. 2022 Oct 2;20(12):2372–88. doi: 10.1111/pbi.13918 (PMC9674311; doi:10.1111/pbi.13918)
Supplement: Supplementary file 3 — Table S2 Summary of protoplasting induced differentially expressed genes. [file PBI-20-2372-s001.xlsx]

## Sheet: Table S2
Table S2 Summary of protoplasting induced differentially expressed genes.
HAU_ID	Up/Down	Gene Annotation
Ghir_A01G000540	Induced Up-regulated	Symbols: ATRL6, RSM3, RL6 | RAD-like 6 | chr1:28245073-28245453 REVERSE LENGTH=126
Ghir_A01G001280	Induced Up-regulated	Symbols: | Peroxidase superfamily protein | chr5:25659551-25660946 REVERSE LENGTH=328
Ghir_A01G001770	Induced Up-regulated	Symbols: | Integrase-type DNA-binding superfamily protein | chr2:8986053-8987063 FORWARD LENGTH=336
Ghir_A01G002020	Induced Up-regulated	Symbols: | unknown protein; LOCATED IN: endomembrane system; BEST Arabidopsis thaliana protein match is: unknown protein (TAIR:AT2G31090.1); Has 70 Blast hits to 70 proteins in 13 species: Archae - 0; Bacteria - 0; Metazoa - 0; Fungi - 0; Plants - 70; Viruses - 0; Other Eukaryotes - 0 (source: NCBI BLink). | chr2:8850367-8850835 REVERSE LENGTH=73
Ghir_A01G002160	Induced Up-regulated	Symbols: JAZ10, TIFY9, JAS1 | jasmonate-zim-domain protein 10 | chr5:4219001-4220502 FORWARD LENGTH=197
Ghir_A01G003070	Induced Up-regulated	NA
Ghir_A01G003660	Induced Up-regulated	Symbols: ATGA2OX1, GA2OX1 | Arabidopsis thaliana gibberellin 2-oxidase 1 | chr1:29511772-29512990 REVERSE LENGTH=329
Ghir_A01G004810	Induced Up-regulated	Symbols: | D-mannose binding lectin protein with Apple-like carbohydrate-binding domain | chr1:29642072-29643397 REVERSE LENGTH=441
Ghir_A01G004820	Induced Up-regulated	Symbols: | D-mannose binding lectin protein with Apple-like carbohydrate-binding domain | chr1:29642072-29643397 REVERSE LENGTH=441
Ghir_A01G004880	Induced Up-regulated	NA
Ghir_A01G005280	Induced Up-regulated	Symbols: | unknown protein; FUNCTIONS IN: molecular_function unknown; LOCATED IN: mitochondrion; EXPRESSED IN: 8 plant structures; EXPRESSED DURING: L mature pollen stage, 4 anthesis, petal differentiation and expansion stage; Has 36 Blast hits to 36 proteins in 15 species: Archae - 0; Bacteria - 0; Metazoa - 1; Fungi - 2; Plants - 33; Viruses - 0; Other Eukaryotes - 0 (source: NCBI BLink). | chr…
Ghir_A01G005570	Induced Up-regulated	Symbols: ATEXPA12, EXP12, ATEXP12, ATHEXP ALPHA 1.24, EXPA12 | expansin 12 | chr3:5190649-5191982 FORWARD LENGTH=252
Ghir_A01G005700	Induced Up-regulated	NA
Ghir_A01G005780	Induced Up-regulated	Symbols: RD26 | NAC (No Apical Meristem) domain transcriptional regulator superfamily protein | chr4:13707928-13709013 REVERSE LENGTH=314
Ghir_A01G006070	Induced Up-regulated	Symbols: | Wound-responsive family protein | chr4:6374805-6375077 FORWARD LENGTH=90
Ghir_A01G006080	Induced Up-regulated	Symbols: DGK5, ATDGK5 | diacylglycerol kinase 5 | chr2:8989412-8992798 REVERSE LENGTH=509
Ghir_A01G006260	Induced Up-regulated	Symbols: | Quinone reductase family protein | chr4:13661458-13663243 REVERSE LENGTH=205
Ghir_A01G006360	Induced Up-regulated	Symbols: ATTPS21, TPS21 | terpene synthase 21 | chr5:8092969-8095128 FORWARD LENGTH=547
Ghir_A01G006930	Induced Up-regulated	Symbols: DOGT1, UGT73C5 | don-glucosyltransferase 1 | chr2:15423493-15424980 REVERSE LENGTH=495
Ghir_A01G007220	Induced Up-regulated	NA
Ghir_A01G007270	Induced Up-regulated	NA
Ghir_A01G007310	Induced Up-regulated	Symbols: MAPKKK15 | mitogen-activated protein kinase kinase kinase 15 | chr5:22356852-22358198 REVERSE LENGTH=448
Ghir_A01G007330	Induced Up-regulated	Symbols: WRKY6, ATWRKY6 | WRKY family transcription factor | chr1:23016887-23019155 REVERSE LENGTH=553
Ghir_A01G007760	Induced Up-regulated	Symbols: | Protein kinase superfamily protein | chr5:22506477-22507757 REVERSE LENGTH=314
Ghir_A01G008600	Induced Up-regulated	Symbols: XERICO | RING/U-box superfamily protein | chr2:1461816-1462304 REVERSE LENGTH=162
Ghir_A01G008840	Induced Up-regulated	NA
Ghir_A01G008880	Induced Up-regulated	NA
Ghir_A01G009270	Induced Up-regulated	Symbols: | unknown protein; FUNCTIONS IN: molecular_function unknown; INVOLVED IN: N-terminal protein myristoylation; LOCATED IN: cellular_component unknown; EXPRESSED IN: 24 plant structures; EXPRESSED DURING: 14 growth stages; BEST Arabidopsis thaliana protein match is: unknown protein (TAIR:AT1G76600.1); Has 206 Blast hits to 206 proteins in 13 species: Archae - 0; Bacteria - 0; Metazoa - 0; F…
Ghir_A01G010180	Induced Up-regulated	Symbols: ATTRX1, ATTRX H1, TRX1 | thioredoxin H-type 1 | chr3:18951123-18951955 REVERSE LENGTH=114
Ghir_A01G011040	Induced Up-regulated	NA
Ghir_A01G011090	Induced Up-regulated	Symbols: | Uncharacterised conserved protein UCP031279 | chr1:3322970-3323473 REVERSE LENGTH=167
Ghir_A01G011250	Induced Up-regulated	Symbols: AAP6 | amino acid permease 6 | chr5:20142681-20146441 REVERSE LENGTH=481
Ghir_A01G011370	Induced Up-regulated	Symbols: | Rhamnogalacturonate lyase family protein | chr1:3214237-3217386 REVERSE LENGTH=617
Ghir_A01G012360	Induced Up-regulated	NA
Ghir_A01G012370	Induced Up-regulated	NA
Ghir_A01G012380	Induced Up-regulated	NA
Ghir_A01G012400	Induced Up-regulated	Symbols: SYP121, AT-SYR1, ATSYP121, SYR1, ATSYR1, PEN1 | syntaxin of plants 121 | chr3:3729540-3730868 REVERSE LENGTH=346
Ghir_A01G012460	Induced Up-regulated	Symbols: | unknown protein; FUNCTIONS IN: molecular_function unknown; INVOLVED IN: biological_process unknown; LOCATED IN: chloroplast; EXPRESSED IN: 24 plant structures; EXPRESSED DURING: 15 growth stages; BEST Arabidopsis thaliana protein match is: unknown protein (TAIR:AT5G06380.1); Has 84 Blast hits to 84 proteins in 12 species: Archae - 0; Bacteria - 0; Metazoa - 0; Fungi - 0; Plants - 84; V…
Ghir_A01G013680	Induced Up-regulated	Symbols: GAD4 | glutamate decarboxylase 4 | chr2:474375-476495 REVERSE LENGTH=493
Ghir_A01G014240	Induced Up-regulated	Symbols: atnudt18, NUDT18 | nudix hydrolase homolog 18 | chr1:5124993-5125805 FORWARD LENGTH=176
Ghir_A01G014250	Induced Up-regulated	Symbols: | unknown protein; BEST Arabidopsis thaliana protein match is: unknown protein (TAIR:AT1G24600.1); Has 22 Blast hits to 22 proteins in 5 species: Archae - 0; Bacteria - 0; Metazoa - 0; Fungi - 0; Plants - 22; Viruses - 0; Other Eukaryotes - 0 (source: NCBI BLink). | chr1:25473731-25473934 FORWARD LENGTH=67
Ghir_A01G014620	Induced Up-regulated	Symbols: | NHL domain-containing protein | chr2:175209-176372 REVERSE LENGTH=387
Ghir_A01G014720	Induced Up-regulated	Symbols: | unknown protein; BEST Arabidopsis thaliana protein match is: unknown protein (TAIR:AT1G15010.1); Has 73 Blast hits to 73 proteins in 12 species: Archae - 0; Bacteria - 0; Metazoa - 0; Fungi - 0; Plants - 73; Viruses - 0; Other Eukaryotes - 0 (source: NCBI BLink). | chr2:151221-151691 REVERSE LENGTH=156
Ghir_A01G014780	Induced Up-regulated	Symbols: | unknown protein; Has 44 Blast hits to 44 proteins in 12 species: Archae - 0; Bacteria - 0; Metazoa - 0; Fungi - 0; Plants - 44; Viruses - 0; Other Eukaryotes - 0 (source: NCBI BLink). | chr1:9481788-9482576 FORWARD LENGTH=142
Ghir_A01G015030	Induced Up-regulated	Symbols: PSBY, YCF32 | photosystem II BY | chr1:25394429-25394998 REVERSE LENGTH=189
Ghir_A01G015080	Induced Up-regulated	NA
Ghir_A01G015810	Induced Up-regulated	Symbols: | Disease resistance-responsive (dirigent-like protein) family protein | chr4:18076583-18077155 REVERSE LENGTH=190
Ghir_A01G015850	Induced Up-regulated	Symbols: ATGRP2B, ATCSP4, GRP2B | glycine-rich protein 2B | chr2:9036983-9037588 REVERSE LENGTH=201
Ghir_A01G016470	Induced Up-regulated	Symbols: sks5 | SKU5 similar 5 | chr1:28578211-28581020 REVERSE LENGTH=541
Ghir_A01G016650	Induced Up-regulated	Symbols: LYM2 | lysm domain GPI-anchored protein 2 precursor | chr2:7459156-7460648 FORWARD LENGTH=350
Ghir_A01G017230	Induced Up-regulated	Symbols: LRR XI-23, RLK7 | Leucine-rich receptor-like protein kinase family protein | chr1:3252408-3255428 FORWARD LENGTH=977
Ghir_A01G018230	Induced Up-regulated	Symbols: NPQ4, PSBS | Chlorophyll A-B binding family protein | chr1:16871768-16873194 FORWARD LENGTH=265
Ghir_A01G018830	Induced Up-regulated	Symbols: SSL2 | strictosidine synthase-like 2 | chr2:17210599-17212904 REVERSE LENGTH=376
Ghir_A01G018850	Induced Up-regulated	Symbols: TGA10, bZIP65 | bZIP transcription factor family protein | chr5:2120911-2126217 FORWARD LENGTH=460
Ghir_A01G019570	Induced Up-regulated	Symbols: NHL3 | NDR1/HIN1-like 3 | chr5:1931016-1931711 REVERSE LENGTH=231
Ghir_A01G019670	Induced Up-regulated	Symbols: ABA2, SIS4, GIN1, SDR1, ISI4, SRE1, ATABA2, ATSDR1 | NAD(P)-binding Rossmann-fold superfamily protein | chr1:19489997-19491527 REVERSE LENGTH=285
Ghir_A01G020350	Induced Up-regulated	Symbols: | Exostosin family protein | chr5:1007554-1010373 REVERSE LENGTH=518
Ghir_A01G020560	Induced Up-regulated	Symbols: MYB36, AtMYB36 | myb domain protein 36 | chr5:23334904-23336388 FORWARD LENGTH=333
Ghir_A01G020640	Induced Up-regulated	NA
Ghir_A01G021050	Induced Up-regulated	Symbols: GSTL3 | Glutathione S-transferase family protein | chr5:632877-634858 FORWARD LENGTH=235
Ghir_A01G021130	Induced Up-regulated	Symbols: ATEXO70H4, EXO70H4 | exocyst subunit exo70 family protein H4 | chr3:2923743-2925629 FORWARD LENGTH=628
Ghir_A01G021580	Induced Up-regulated	Symbols: MT2A, ATMT-K, ATMT-1 | metallothionein 2A | chr3:2889737-2890188 REVERSE LENGTH=81
Ghir_A01G021680	Induced Up-regulated	Symbols: HSP70, ATHSP70 | heat shock protein 70 | chr3:3991487-3993689 REVERSE LENGTH=650
Ghir_A01G021690	Induced Up-regulated	Symbols: SLT1 | HSP20-like chaperones superfamily protein | chr2:15761466-15762950 REVERSE LENGTH=494
Ghir_A01G021750	Induced Up-regulated	Symbols: | PAR1 protein | chr3:20014032-20015299 REVERSE LENGTH=183
Ghir_A01G021780	Induced Up-regulated	Symbols: | PAR1 protein | chr3:20014032-20015299 REVERSE LENGTH=183
Ghir_A01G022190	Induced Up-regulated	Symbols: LHCB4.1 | light harvesting complex photosystem II | chr5:209084-210243 FORWARD LENGTH=290
Ghir_A01G022450	Induced Up-regulated	Symbols: | NAD(P)-binding Rossmann-fold superfamily protein | chr3:19173622-19174667 REVERSE LENGTH=303
Ghir_A01G022700	Induced Up-regulated	Symbols: | unknown protein; INVOLVED IN: biological_process unknown; LOCATED IN: endomembrane system; EXPRESSED IN: 6 plant structures; EXPRESSED DURING: 4 anthesis, petal differentiation and expansion stage; Has 74 Blast hits to 74 proteins in 16 species: Archae - 0; Bacteria - 0; Metazoa - 1; Fungi - 0; Plants - 69; Viruses - 0; Other Eukaryotes - 4 (source: NCBI BLink). | chr1:28606561-2860894…
Ghir_A01G022810	Induced Up-regulated	Symbols: LTI29, LTI45, ERD10 | Dehydrin family protein | chr1:7088235-7089107 REVERSE LENGTH=260
Ghir_A01G022840	Induced Up-regulated	Symbols: | sodium/calcium exchanger family protein / calcium-binding EF hand family protein | chr1:19844790-19847533 FORWARD LENGTH=585
Ghir_A01G022990	Induced Up-regulated	Symbols: | Disease resistance-responsive (dirigent-like protein) family protein | chr4:18076583-18077155 REVERSE LENGTH=190
Ghir_A02G000820	Induced Up-regulated	Symbols: | unknown protein; BEST Arabidopsis thaliana protein match is: unknown protein (TAIR:AT3G02640.1); Has 1807 Blast hits to 1807 proteins in 277 species: Archae - 0; Bacteria - 0; Metazoa - 736; Fungi - 347; Plants - 385; Viruses - 0; Other Eukaryotes - 339 (source: NCBI BLink). | chr5:5310264-5310815 REVERSE LENGTH=183
Ghir_A02G002050	Induced Up-regulated	NA
Ghir_A02G002840	Induced Up-regulated	Symbols: ATGSTU7, GST25, GSTU7 | glutathione S-transferase tau 7 | chr2:12618111-12618871 REVERSE LENGTH=227
Ghir_A02G002850	Induced Up-regulated	Symbols: ATGSTU7, GST25, GSTU7 | glutathione S-transferase tau 7 | chr2:12618111-12618871 REVERSE LENGTH=227
Ghir_A02G002860	Induced Up-regulated	Symbols: ATGSTU7, GST25, GSTU7 | glutathione S-transferase tau 7 | chr2:12618111-12618871 REVERSE LENGTH=227
Ghir_A02G002890	Induced Up-regulated	Symbols: ATGSTU7, GST25, GSTU7 | glutathione S-transferase tau 7 | chr2:12618111-12618871 REVERSE LENGTH=227
Ghir_A02G002900	Induced Up-regulated	Symbols: LTP4 | lipid transfer protein 4 | chr5:23925296-23925772 REVERSE LENGTH=112
Ghir_A02G003190	Induced Up-regulated	Symbols: PSAD-2 | photosystem I subunit D-2 | chr1:753528-754142 REVERSE LENGTH=204
Ghir_A02G003360	Induced Up-regulated	NA
Ghir_A02G003390	Induced Up-regulated	Symbols: ATHSP22.0 | HSP20-like chaperones superfamily protein | chr4:6370537-6371124 FORWARD LENGTH=195
Ghir_A02G003460	Induced Up-regulated	Symbols: | Acyl-CoA N-acyltransferases (NAT) superfamily protein | chr2:13632675-13633241 REVERSE LENGTH=188
Ghir_A02G003670	Induced Up-regulated	Symbols: ATAUX2-11, IAA4 | AUX/IAA transcriptional regulator family protein | chr5:17550465-17551206 FORWARD LENGTH=186
Ghir_A02G003810	Induced Up-regulated	Symbols: SUP, FON1, FLO10 | C2H2 and C2HC zinc fingers superfamily protein | chr3:8242504-8243118 FORWARD LENGTH=204
Ghir_A02G003980	Induced Up-regulated	Symbols: ERF1, ATERF1 | ethylene response factor 1 | chr3:8295705-8296361 FORWARD LENGTH=218
Ghir_A02G003990	Induced Up-regulated	NA
Ghir_A02G004000	Induced Up-regulated	NA
Ghir_A02G004180	Induced Up-regulated	NA
Ghir_A02G005550	Induced Up-regulated	Symbols: | RING/U-box superfamily protein | chr1:22242748-22243731 REVERSE LENGTH=327
Ghir_A02G005640	Induced Up-regulated	Symbols: WRKY48, ATWRKY48 | WRKY DNA-binding protein 48 | chr5:20090890-20092867 FORWARD LENGTH=399
Ghir_A02G005650	Induced Up-regulated	Symbols: | Peroxidase superfamily protein | chr4:9205038-9206483 FORWARD LENGTH=362
Ghir_A02G006680	Induced Up-regulated	Symbols: | Protein of unknown function (DUF793) | chr1:6464125-6465273 FORWARD LENGTH=382
Ghir_A02G006800	Induced Up-regulated	Symbols: PUB29, ATPUB29 | plant U-box 29 | chr3:6434234-6435481 REVERSE LENGTH=415
Ghir_A02G006830	Induced Up-regulated	Symbols: | Dof-type zinc finger DNA-binding family protein | chr1:7476087-7476869 FORWARD LENGTH=260
Ghir_A02G006900	Induced Up-regulated	Symbols: ADH1, ADH, ATADH, ATADH1 | alcohol dehydrogenase 1 | chr1:28975509-28977216 FORWARD LENGTH=379
Ghir_A02G007160	Induced Up-regulated	Symbols: | unknown protein; BEST Arabidopsis thaliana protein match is: unknown protein (TAIR:AT5G44860.1); Has 338 Blast hits to 330 proteins in 72 species: Archae - 2; Bacteria - 94; Metazoa - 7; Fungi - 0; Plants - 232; Viruses - 0; Other Eukaryotes - 3 (source: NCBI BLink). | chr4:10809977-10810942 FORWARD LENGTH=321
Ghir_A02G007260	Induced Up-regulated	Symbols: | BEST Arabidopsis thaliana protein match is: embryo defective 2170 (TAIR:AT1G21390.1); Has 65 Blast hits to 65 proteins in 23 species: Archae - 0; Bacteria - 8; Metazoa - 1; Fungi - 8; Plants - 40; Viruses - 3; Other Eukaryotes - 5 (source: NCBI BLink). | chr1:28926466-28927242 REVERSE LENGTH=258
Ghir_A02G007280	Induced Up-regulated	Symbols: WAK2 | wall-associated kinase 2 | chr1:7444997-7447345 FORWARD LENGTH=732
Ghir_A02G007380	Induced Up-regulated	Symbols: | Calcium-binding EF-hand family protein | chr1:7553317-7553784 REVERSE LENGTH=155
Ghir_A02G007550	Induced Up-regulated	Symbols: | Protein kinase superfamily protein | chr1:3681892-3683769 FORWARD LENGTH=625
Ghir_A02G007570	Induced Up-regulated	Symbols: | DPP6 N-terminal domain-like protein | chr1:7613028-7615148 FORWARD LENGTH=706
Ghir_A02G007610	Induced Up-regulated	Symbols: ATAF1, ANAC002 | NAC (No Apical Meristem) domain transcriptional regulator superfamily protein | chr1:268471-269514 FORWARD LENGTH=289
Ghir_A02G007630	Induced Up-regulated	Symbols: | Eukaryotic aspartyl protease family protein | chr1:16787508-16789318 REVERSE LENGTH=405
Ghir_A02G007870	Induced Up-regulated	Symbols: NIA1, GNR1, NR1 | nitrate reductase 1 | chr1:29236005-29239367 REVERSE LENGTH=917
Ghir_A02G008520	Induced Up-regulated	Symbols: | alpha/beta-Hydrolases superfamily protein | chr1:3276108-3278464 REVERSE LENGTH=412
Ghir_A02G008540	Induced Up-regulated	Symbols: KNAT1, BP, BP1 | KNOTTED-like from Arabidopsis thaliana | chr4:5147969-5150610 REVERSE LENGTH=398
Ghir_A02G008680	Induced Up-regulated	Symbols: ZCF37 | ZCF37 | chr1:21887860-21888495 FORWARD LENGTH=211
Ghir_A02G009200	Induced Up-regulated	Symbols: | unknown protein; FUNCTIONS IN: molecular_function unknown; INVOLVED IN: biological_process unknown; LOCATED IN: endomembrane system; EXPRESSED IN: 10 plant structures; EXPRESSED DURING: LP.04 four leaves visible, 4 anthesis, petal differentiation and expansion stage; Has 8 Blast hits to 8 proteins in 3 species: Archae - 0; Bacteria - 0; Metazoa - 0; Fungi - 0; Plants - 8; Viruses - 0; …
Ghir_A02G009260	Induced Up-regulated	Symbols: CML42 | calmodulin like 42 | chr4:11133309-11133884 REVERSE LENGTH=191
Ghir_A02G009560	Induced Up-regulated	NA
Ghir_A02G009770	Induced Up-regulated	Symbols: | Protein kinase superfamily protein | chr1:28643242-28646483 REVERSE LENGTH=484
Ghir_A02G010220	Induced Up-regulated	Symbols: | F-box family protein | chr3:16000933-16002024 REVERSE LENGTH=363
Ghir_A02G010660	Induced Up-regulated	Symbols: | unknown protein; BEST Arabidopsis thaliana protein match is: unknown protein (TAIR:AT1G32920.1); Has 35333 Blast hits to 34131 proteins in 2444 species: Archae - 798; Bacteria - 22429; Metazoa - 974; Fungi - 991; Plants - 531; Viruses - 0; Other Eukaryotes - 9610 (source: NCBI BLink). | chr1:11931332-11931586 FORWARD LENGTH=84
Ghir_A02G010780	Induced Up-regulated	Symbols: | RING/U-box superfamily protein | chr5:21529022-21533008 FORWARD LENGTH=382
Ghir_A02G011540	Induced Up-regulated	NA
Ghir_A02G012080	Induced Up-regulated	Symbols: WAK2 | wall-associated kinase 2 | chr1:7444997-7447345 FORWARD LENGTH=732
Ghir_A02G012190	Induced Up-regulated	Symbols: | unknown protein; FUNCTIONS IN: molecular_function unknown; INVOLVED IN: biological_process unknown; LOCATED IN: cellular_component unknown; EXPRESSED IN: 23 plant structures; EXPRESSED DURING: 13 growth stages; BEST Arabidopsis thaliana protein match is: unknown protein (TAIR:AT4G19950.1); Has 246 Blast hits to 244 proteins in 29 species: Archae - 2; Bacteria - 16; Metazoa - 0; Fungi -…
Ghir_A02G012280	Induced Up-regulated	Symbols: | Glycosyltransferase family 61 protein | chr2:17360654-17362391 FORWARD LENGTH=500
Ghir_A02G013330	Induced Up-regulated	Symbols: DELTA-TIP, TIP2;1, DELTA-TIP1, AQP1, ATTIP2;1 | delta tonoplast integral protein | chr3:5505534-5506788 FORWARD LENGTH=250
Ghir_A02G014390	Induced Up-regulated	NA
Ghir_A02G014810	Induced Up-regulated	NA
Ghir_A02G014950	Induced Up-regulated	Symbols: SEP2 | stress enhanced protein 2 | chr2:9357188-9357874 REVERSE LENGTH=202
Ghir_A02G015170	Induced Up-regulated	Symbols: ERF110 | ethylene response factor 110 | chr5:20365948-20366835 FORWARD LENGTH=220
Ghir_A02G016540	Induced Up-regulated	Symbols: ATPSK4, ATPSK3 (FORMER SYMBOL), PSK4 | phytosulfokine 4 precursor | chr3:18465750-18466254 FORWARD LENGTH=79
Ghir_A02G016550	Induced Up-regulated	Symbols: ACR1 | ACT domain repeat 1 | chr5:26355701-26357721 FORWARD LENGTH=477
Ghir_A02G016580	Induced Up-regulated	Symbols: | Galactosyl transferase GMA12/MNN10 family protein | chr2:9744359-9746193 REVERSE LENGTH=449
Ghir_A02G017120	Induced Up-regulated	Symbols: DEAR3 | DREB and EAR motif protein 3 | chr2:9938186-9938716 FORWARD LENGTH=176
Ghir_A02G017150	Induced Up-regulated	Symbols: | Protein kinase superfamily protein | chr1:24965410-24967432 REVERSE LENGTH=617
Ghir_A02G017330	Induced Up-regulated	Symbols: HSF4, HSFB1, AT-HSFB1, ATHSF4 | heat shock factor 4 | chr4:17440660-17441706 FORWARD LENGTH=284
Ghir_A02G017360	Induced Up-regulated	Symbols: | Integrase-type DNA-binding superfamily protein | chr5:24852639-24853744 REVERSE LENGTH=248
Ghir_A02G018540	Induced Up-regulated	Symbols: | Lactoylglutathione lyase / glyoxalase I family protein | chr1:5290955-5292287 FORWARD LENGTH=174
Ghir_A02G018680	Induced Up-regulated	Symbols: | Chaperone DnaJ-domain superfamily protein | chr2:7767176-7767658 REVERSE LENGTH=160
Ghir_A02G019450	Induced Up-regulated	Symbols: | Protein phosphatase 2C family protein | chr3:19097924-19099244 REVERSE LENGTH=361
Ghir_A03G000050	Induced Up-regulated	Symbols: | Bifunctional inhibitor/lipid-transfer protein/seed storage 2S albumin superfamily protein | chr1:23252369-23253481 FORWARD LENGTH=150
Ghir_A03G000550	Induced Up-regulated	NA
Ghir_A03G000760	Induced Up-regulated	Symbols: GDCH | glycine decarboxylase complex H | chr2:14891239-14892050 FORWARD LENGTH=165
Ghir_A03G001030	Induced Up-regulated	Symbols: | CONTAINS InterPro DOMAIN/s: Mediator complex subunit Med28 (InterPro:IPR021640); BEST Arabidopsis thaliana protein match is: unknown protein (TAIR:AT3G01670.1); Has 122 Blast hits to 112 proteins in 13 species: Archae - 0; Bacteria - 0; Metazoa - 0; Fungi - 0; Plants - 122; Viruses - 0; Other Eukaryotes - 0 (source: NCBI BLink). | chr3:252033-255246 FORWARD LENGTH=740
Ghir_A03G001150	Induced Up-regulated	Symbols: PLA-I{beta]2 | alpha/beta-Hydrolases superfamily protein | chr4:9467563-9469116 FORWARD LENGTH=517
Ghir_A03G002080	Induced Up-regulated	Symbols: CBF1, DREB1B, ATCBF1 | C-repeat/DRE binding factor 1 | chr4:13021921-13022562 REVERSE LENGTH=213
Ghir_A03G002530	Induced Up-regulated	Symbols: | BTB/POZ domain with WD40/YVTN repeat-like protein | chr5:16536452-16537828 REVERSE LENGTH=458
Ghir_A03G002830	Induced Up-regulated	Symbols: | Heavy metal transport/detoxification superfamily protein | chr1:180401-182066 REVERSE LENGTH=177
Ghir_A03G003270	Induced Up-regulated	Symbols: WRKY33, ATWRKY33 | WRKY DNA-binding protein 33 | chr2:16108476-16110539 FORWARD LENGTH=519
Ghir_A03G003570	Induced Up-regulated	Symbols: MAPKKK13 | mitogen-activated protein kinase kinase kinase 13 | chr1:2194279-2195778 REVERSE LENGTH=499
Ghir_A03G003670	Induced Up-regulated	Symbols: | unknown protein; Has 55 Blast hits to 55 proteins in 15 species: Archae - 0; Bacteria - 0; Metazoa - 0; Fungi - 0; Plants - 55; Viruses - 0; Other Eukaryotes - 0 (source: NCBI BLink). | chr2:13412060-13413002 FORWARD LENGTH=71
Ghir_A03G003710	Induced Up-regulated	Symbols: | lactoylglutathione lyase family protein / glyoxalase I family protein | chr1:2535463-2537630 FORWARD LENGTH=235
Ghir_A03G003920	Induced Up-regulated	Symbols: ATCNGC15, CNGC15 | cyclic nucleotide-gated channel 15 | chr2:12049989-12052453 FORWARD LENGTH=678
Ghir_A03G004460	Induced Up-regulated	Symbols: | Histone superfamily protein | chr5:24146352-24146663 REVERSE LENGTH=103
Ghir_A03G004640	Induced Up-regulated	Symbols: RHL41, ZAT12 | C2H2-type zinc finger family protein | chr5:24103073-24103561 FORWARD LENGTH=162
Ghir_A03G005210	Induced Up-regulated	Symbols: | GRAS family transcription factor | chr5:23974808-23976640 FORWARD LENGTH=610
Ghir_A03G005250	Induced Up-regulated	Symbols: | Haloacid dehalogenase-like hydrolase (HAD) superfamily protein | chr5:23979619-23981156 REVERSE LENGTH=282
Ghir_A03G006840	Induced Up-regulated	Symbols: | Plant invertase/pectin methylesterase inhibitor superfamily protein | chr5:25040699-25041310 FORWARD LENGTH=203
Ghir_A03G007280	Induced Up-regulated	Symbols: | unknown protein; BEST Arabidopsis thaliana protein match is: unknown protein (TAIR:AT5G63350.1); Has 98 Blast hits to 98 proteins in 11 species: Archae - 0; Bacteria - 0; Metazoa - 0; Fungi - 0; Plants - 98; Viruses - 0; Other Eukaryotes - 0 (source: NCBI BLink). | chr3:17967568-17968452 REVERSE LENGTH=294
Ghir_A03G008430	Induced Up-regulated	Symbols: UGT89B1 | UDP-glucosyl transferase 89B1 | chr1:27785143-27786564 FORWARD LENGTH=473
Ghir_A03G009010	Induced Up-regulated	Symbols: KCS4 | 3-ketoacyl-CoA synthase 4 | chr1:6729119-6730669 FORWARD LENGTH=516
Ghir_A03G009530	Induced Up-regulated	Symbols: AR781 | Protein of unknown function (DUF1645) | chr2:11283036-11283989 REVERSE LENGTH=317
Ghir_A03G009640	Induced Up-regulated	Symbols: | Protein of unknown function (DUF567) | chr5:290034-291109 FORWARD LENGTH=217
Ghir_A03G010390	Induced Up-regulated	Symbols: | Ribosomal protein L19e family protein | chr3:5708982-5710249 FORWARD LENGTH=209
Ghir_A03G011280	Induced Up-regulated	Symbols: SBH2 | sphingoid base hydroxylase 2 | chr1:4880307-4881784 REVERSE LENGTH=259
Ghir_A03G011930	Induced Up-regulated	Symbols: CRC | Plant-specific transcription factor YABBY family protein | chr1:26007734-26008940 REVERSE LENGTH=181
Ghir_A03G012540	Induced Up-regulated	Symbols: | ARM repeat superfamily protein | chr5:14887744-14889051 FORWARD LENGTH=435
Ghir_A03G012730	Induced Up-regulated	Symbols: GAD4 | glutamate decarboxylase 4 | chr2:474375-476495 REVERSE LENGTH=493
Ghir_A03G012990	Induced Up-regulated	Symbols: HOS3-1 | GNS1/SUR4 membrane protein family | chr4:17349511-17350380 FORWARD LENGTH=289
Ghir_A03G013750	Induced Up-regulated	NA
Ghir_A03G013760	Induced Up-regulated	Symbols: | hydroxyproline-rich glycoprotein family protein | chr1:8165025-8165459 FORWARD LENGTH=144
Ghir_A03G013800	Induced Up-regulated	Symbols: At17.1 | Encodes a protein whose expression is responsive to nematode infection. | chr2:164014-165068 FORWARD LENGTH=215
Ghir_A03G013890	Induced Up-regulated	Symbols: | unknown protein; BEST Arabidopsis thaliana protein match is: unknown protein (TAIR:AT1G15010.1); Has 73 Blast hits to 73 proteins in 12 species: Archae - 0; Bacteria - 0; Metazoa - 0; Fungi - 0; Plants - 73; Viruses - 0; Other Eukaryotes - 0 (source: NCBI BLink). | chr2:151221-151691 REVERSE LENGTH=156
Ghir_A03G013910	Induced Up-regulated	Symbols: RPI2 | ribose-5-phosphate isomerase 2 | chr2:149192-149989 REVERSE LENGTH=265
Ghir_A03G014070	Induced Up-regulated	Symbols: | Pyridoxal phosphate (PLP)-dependent transferases superfamily protein | chr2:10014256-10016943 REVERSE LENGTH=895
Ghir_A03G014430	Induced Up-regulated	Symbols: GAPC-2, GAPC2 | glyceraldehyde-3-phosphate dehydrogenase C2 | chr1:4608465-4610494 REVERSE LENGTH=338
Ghir_A03G014440	Induced Up-regulated	Symbols: | B12D protein | chr3:17778471-17779299 FORWARD LENGTH=88
Ghir_A03G014520	Induced Up-regulated	Symbols: | HXXXD-type acyl-transferase family protein | chr1:8658190-8659497 REVERSE LENGTH=435
Ghir_A03G015480	Induced Up-regulated	Symbols: | Protein of unknown function (DUF1645) | chr1:8385363-8386250 FORWARD LENGTH=295
Ghir_A03G015520	Induced Up-regulated	Symbols: CA2, CA18, BETA CA2 | carbonic anhydrase 2 | chr5:4758257-4762382 FORWARD LENGTH=331
Ghir_A03G015620	Induced Up-regulated	NA
Ghir_A03G016260	Induced Up-regulated	Symbols: | Actin cross-linking protein | chr1:9407557-9411074 REVERSE LENGTH=519
Ghir_A03G016410	Induced Up-regulated	Symbols: JAG | C2H2 and C2HC zinc fingers superfamily protein | chr1:25684543-25685932 REVERSE LENGTH=253
Ghir_A03G016830	Induced Up-regulated	Symbols: | CONTAINS InterPro DOMAIN/s: LPS-induced tumor necrosis factor alpha factor (InterPro:IPR006629); Has 30201 Blast hits to 17322 proteins in 780 species: Archae - 12; Bacteria - 1396; Metazoa - 17338; Fungi - 3422; Plants - 5037; Viruses - 0; Other Eukaryotes - 2996 (source: NCBI BLink). | chr5:4204987-4206205 REVERSE LENGTH=134
Ghir_A03G016840	Induced Up-regulated	Symbols: | GRAM domain family protein | chr5:4207081-4208079 FORWARD LENGTH=272
Ghir_A03G016850	Induced Up-regulated	NA
Ghir_A03G016860	Induced Up-regulated	Symbols: JAZ10, TIFY9, JAS1 | jasmonate-zim-domain protein 10 | chr5:4219001-4220502 FORWARD LENGTH=197
Ghir_A03G017070	Induced Up-regulated	Symbols: | ARM repeat superfamily protein | chr1:28655914-28658531 FORWARD LENGTH=811
Ghir_A03G017160	Induced Up-regulated	Symbols: GRX480, roxy19 | Thioredoxin superfamily protein | chr1:10013634-10014047 REVERSE LENGTH=137
Ghir_A03G017380	Induced Up-regulated	Symbols: | unknown protein; BEST Arabidopsis thaliana protein match is: unknown protein (TAIR:AT1G52270.1); Has 30201 Blast hits to 17322 proteins in 780 species: Archae - 12; Bacteria - 1396; Metazoa - 17338; Fungi - 3422; Plants - 5037; Viruses - 0; Other Eukaryotes - 2996 (source: NCBI BLink). | chr4:14017458-14018066 FORWARD LENGTH=202
Ghir_A03G017460	Induced Up-regulated	Symbols: RMA1, ATRMA1 | RING membrane-anchor 1 | chr4:1557905-1558654 REVERSE LENGTH=249
Ghir_A03G017740	Induced Up-regulated	Symbols: | Wound-responsive family protein | chr4:6373226-6373477 REVERSE LENGTH=83
Ghir_A03G018190	Induced Up-regulated	Symbols: | unknown protein; BEST Arabidopsis thaliana protein match is: unknown protein (TAIR:AT5G23160.1); Has 69 Blast hits to 69 proteins in 10 species: Archae - 0; Bacteria - 1; Metazoa - 0; Fungi - 0; Plants - 68; Viruses - 0; Other Eukaryotes - 0 (source: NCBI BLink). | chr5:2651382-2652336 REVERSE LENGTH=258
Ghir_A03G018320	Induced Up-regulated	Symbols: | alpha/beta-Hydrolases superfamily protein | chr3:6959644-6961367 FORWARD LENGTH=434
Ghir_A03G018800	Induced Up-regulated	Symbols: HSK, DMR1 | homoserine kinase | chr2:7508606-7509718 FORWARD LENGTH=370
Ghir_A03G018820	Induced Up-regulated	Symbols: | Transmembrane amino acid transporter family protein | chr4:17935533-17936843 FORWARD LENGTH=436
Ghir_A03G018970	Induced Up-regulated	Symbols: ALD1 | AGD2-like defense response protein 1 | chr2:5768489-5772138 FORWARD LENGTH=456
Ghir_A03G019040	Induced Up-regulated	Symbols: LHCB6, CP24 | light harvesting complex photosystem II subunit 6 | chr1:5446685-5447676 REVERSE LENGTH=258
Ghir_A03G019050	Induced Up-regulated	Symbols: | Peroxidase superfamily protein | chr2:17296986-17298729 REVERSE LENGTH=341
Ghir_A03G019170	Induced Up-regulated	Symbols: AOX2 | alternative oxidase 2 | chr5:25683965-25685664 REVERSE LENGTH=353
Ghir_A03G019470	Induced Up-regulated	NA
Ghir_A03G019500	Induced Up-regulated	NA
Ghir_A03G019810	Induced Up-regulated	Symbols: | Protein of unknown function (DUF677) | chr4:16422436-16423824 FORWARD LENGTH=374
Ghir_A03G019970	Induced Up-regulated	Symbols: | Bifunctional inhibitor/lipid-transfer protein/seed storage 2S albumin superfamily protein | chr3:6267102-6267392 FORWARD LENGTH=96
Ghir_A03G019990	Induced Up-regulated	NA
Ghir_A03G020130	Induced Up-regulated	Symbols: STZ, ZAT10 | salt tolerance zinc finger | chr1:9648302-9648985 REVERSE LENGTH=227
Ghir_A03G020620	Induced Up-regulated	Symbols: | Ribosomal protein S5 domain 2-like superfamily protein | chr2:3781442-3781882 FORWARD LENGTH=146
Ghir_A03G020710	Induced Up-regulated	Symbols: CYP707A4 | cytochrome P450, family 707, subfamily A, polypeptide 4 | chr3:6673885-6676400 REVERSE LENGTH=468
Ghir_A03G021120	Induced Up-regulated	Symbols: FED A, ATFD2 | 2Fe-2S ferredoxin-like superfamily protein | chr1:22444565-22445011 FORWARD LENGTH=148
Ghir_A03G021130	Induced Up-regulated	Symbols: FED A, ATFD2 | 2Fe-2S ferredoxin-like superfamily protein | chr1:22444565-22445011 FORWARD LENGTH=148
Ghir_A03G021320	Induced Up-regulated	Symbols: ATGRP7, CCR2, GR-RBP7, GRP7 | cold, circadian rhythm, and rna binding 2 | chr2:9265477-9266316 REVERSE LENGTH=176
Ghir_A03G022030	Induced Up-regulated	Symbols: | SAUR-like auxin-responsive protein family | chr2:9085513-9085809 REVERSE LENGTH=98
Ghir_A03G022180	Induced Up-regulated	Symbols: ATGRP2B, ATCSP4, GRP2B | glycine-rich protein 2B | chr2:9036983-9037588 REVERSE LENGTH=201
Ghir_A03G022510	Induced Up-regulated	Symbols: | SAUR-like auxin-responsive protein family | chr1:10321290-10321697 FORWARD LENGTH=135
Ghir_A03G022530	Induced Up-regulated	Symbols: | SAUR-like auxin-responsive protein family | chr1:10321290-10321697 FORWARD LENGTH=135
Ghir_A03G023150	Induced Up-regulated	NA
Ghir_A03G023160	Induced Up-regulated	Symbols: | Transducin/WD40 repeat-like superfamily protein | chr2:11268035-11269432 FORWARD LENGTH=465
Ghir_A03G023430	Induced Up-regulated	Symbols: AAT1, CAT1 | amino acid transporter 1 | chr4:11270318-11273775 FORWARD LENGTH=594
Ghir_A03G023440	Induced Up-regulated	Symbols: CCC1, ATCCC1, HAP5 | cation-chloride co-transporter 1 | chr1:10762905-10769061 FORWARD LENGTH=975
Ghir_A03G023470	Induced Up-regulated	Symbols: PSAK | photosystem I subunit K | chr1:10722325-10723013 FORWARD LENGTH=130
Ghir_A03G023500	Induced Up-regulated	Symbols: PID, ABR | Protein kinase superfamily protein | chr2:14589934-14591557 REVERSE LENGTH=438
Ghir_A03G023550	Induced Up-regulated	Symbols: | unknown protein; BEST Arabidopsis thaliana protein match is: unknown protein (TAIR:AT4G19950.1); Has 233 Blast hits to 227 proteins in 25 species: Archae - 0; Bacteria - 13; Metazoa - 1; Fungi - 0; Plants - 216; Viruses - 0; Other Eukaryotes - 3 (source: NCBI BLink). | chr5:18110688-18111653 REVERSE LENGTH=321
Ghir_A03G023830	Induced Up-regulated	Symbols: ASL5, LBD12, PCK1 | Lateral organ boundaries (LOB) domain family protein | chr2:12868740-12869684 FORWARD LENGTH=193
Ghir_A04G000070	Induced Up-regulated	Symbols: | unknown protein; BEST Arabidopsis thaliana protein match is: unknown protein (TAIR:AT1G73940.1); Has 1807 Blast hits to 1807 proteins in 277 species: Archae - 0; Bacteria - 0; Metazoa - 736; Fungi - 347; Plants - 385; Viruses - 0; Other Eukaryotes - 339 (source: NCBI BLink). | chr5:20032901-20033751 FORWARD LENGTH=145
Ghir_A04G000200	Induced Up-regulated	Symbols: PSAG | photosystem I subunit G | chr1:20802874-20803356 REVERSE LENGTH=160
Ghir_A04G000330	Induced Up-regulated	Symbols: | Chaperone DnaJ-domain superfamily protein | chr3:4310827-4311300 REVERSE LENGTH=157
Ghir_A04G000500	Induced Up-regulated	Symbols: UGT76E2 | UDP-glucosyl transferase 76E2 | chr5:24009152-24010585 REVERSE LENGTH=449
Ghir_A04G000830	Induced Up-regulated	Symbols: | Disease resistance-responsive (dirigent-like protein) family protein | chr2:9050290-9050850 REVERSE LENGTH=186
Ghir_A04G001700	Induced Up-regulated	Symbols: | Expression of the gene is downregulated in the presence of paraquat, an inducer of photoxidative stress. | chr3:7093075-7093422 REVERSE LENGTH=115
Ghir_A04G002230	Induced Up-regulated	Symbols: SCL5 | scarecrow-like 5 | chr1:18737398-18739547 REVERSE LENGTH=597
Ghir_A04G002290	Induced Up-regulated	Symbols: ATTPS21, TPS21 | terpene synthase 21 | chr5:8092969-8095128 FORWARD LENGTH=547
Ghir_A04G002350	Induced Up-regulated	Symbols: ATTPS21, TPS21 | terpene synthase 21 | chr5:8092969-8095128 FORWARD LENGTH=547
Ghir_A04G004020	Induced Up-regulated	Symbols: RPL2.2 | ribosomal protein L2 | chrC:152806-154312 FORWARD LENGTH=274
Ghir_A04G004570	Induced Up-regulated	Symbols: ATTPS03, TPS03 | terpene synthase 03 | chr4:9407856-9410877 FORWARD LENGTH=565
Ghir_A04G004880	Induced Up-regulated	Symbols: CYP71B35 | cytochrome P450, family 71, subfamily B, polypeptide 35 | chr3:9641089-9642779 REVERSE LENGTH=500
Ghir_A04G005840	Induced Up-regulated	Symbols: RPS7.2 | ribosomal protein S7 | chrC:140704-141171 FORWARD LENGTH=155
Ghir_A04G006500	Induced Up-regulated	Symbols: | F-box family protein | chr2:15158631-15159584 FORWARD LENGTH=317
Ghir_A04G007110	Induced Up-regulated	Symbols: AtcwINV4, cwINV4 | cell wall invertase 4 | chr2:15174951-15177785 REVERSE LENGTH=591
Ghir_A04G007650	Induced Up-regulated	Symbols: | 2-oxoglutarate (2OG) and Fe(II)-dependent oxygenase superfamily protein | chr2:15379930-15381987 FORWARD LENGTH=366
Ghir_A04G007690	Induced Up-regulated	Symbols: DOGT1, UGT73C5 | don-glucosyltransferase 1 | chr2:15423493-15424980 REVERSE LENGTH=495
Ghir_A04G007990	Induced Up-regulated	Symbols: | Heavy metal transport/detoxification superfamily protein | chr2:15515216-15516754 FORWARD LENGTH=386
Ghir_A04G009200	Induced Up-regulated	Symbols: | Protein of unknown function (DUF668) | chr3:8260059-8261654 REVERSE LENGTH=531
Ghir_A04G009320	Induced Up-regulated	NA
Ghir_A04G009440	Induced Up-regulated	Symbols: LAC7 | laccase 7 | chr3:2827434-2830477 REVERSE LENGTH=567
Ghir_A04G009820	Induced Up-regulated	Symbols: | Protein of unknown function, DUF538 | chr5:18742593-18743024 REVERSE LENGTH=143
Ghir_A04G009920	Induced Up-regulated	Symbols: | Homeodomain-like superfamily protein | chr2:16018384-16019500 FORWARD LENGTH=289
Ghir_A04G010200	Induced Up-regulated	Symbols: ATAMT2, AMT2;1, AMT2 | ammonium transporter 2 | chr2:16039672-16042291 REVERSE LENGTH=475
Ghir_A04G010270	Induced Up-regulated	NA
Ghir_A04G010920	Induced Up-regulated	Symbols: Rap2.6L | related to AP2 6l | chr5:4272384-4274461 FORWARD LENGTH=212
Ghir_A04G011040	Induced Up-regulated	Symbols: | Protein phosphatase 2C family protein | chr4:14048499-14050118 FORWARD LENGTH=283
Ghir_A04G011100	Induced Up-regulated	Symbols: | basic helix-loop-helix (bHLH) DNA-binding superfamily protein | chr4:11215259-11216212 FORWARD LENGTH=190
Ghir_A04G011130	Induced Up-regulated	Symbols: | unknown protein; BEST Arabidopsis thaliana protein match is: unknown protein (TAIR:AT1G52270.1); Has 30201 Blast hits to 17322 proteins in 780 species: Archae - 12; Bacteria - 1396; Metazoa - 17338; Fungi - 3422; Plants - 5037; Viruses - 0; Other Eukaryotes - 2996 (source: NCBI BLink). | chr4:14017458-14018066 FORWARD LENGTH=202
Ghir_A04G011170	Induced Up-regulated	NA
Ghir_A04G011440	Induced Up-regulated	Symbols: AtMYB41, MYB41 | myb domain protein 41 | chr4:13968166-13969384 REVERSE LENGTH=282
Ghir_A04G011490	Induced Up-regulated	Symbols: ATTPS03, TPS03 | terpene synthase 03 | chr4:9407856-9410877 FORWARD LENGTH=565
Ghir_A04G011610	Induced Up-regulated	Symbols: CYP86B1 | cytochrome P450, family 86, subfamily B, polypeptide 1 | chr5:7803478-7805659 REVERSE LENGTH=559
Ghir_A04G012340	Induced Up-regulated	Symbols: | unknown protein; FUNCTIONS IN: molecular_function unknown; INVOLVED IN: biological_process unknown; LOCATED IN: endomembrane system; EXPRESSED IN: 9 plant structures; EXPRESSED DURING: 4 anthesis, petal differentiation and expansion stage; BEST Arabidopsis thaliana protein match is: unknown protein (TAIR:AT3G19920.1); Has 35333 Blast hits to 34131 proteins in 2444 species: Archae - 798…
Ghir_A04G012600	Induced Up-regulated	Symbols: | Class I glutamine amidotransferase-like superfamily protein | chr2:10199698-10201081 FORWARD LENGTH=251
Ghir_A04G014160	Induced Up-regulated	Symbols: GLB1, AHB1, ARATH GLB1, NSHB1, ATGLB1, HB1 | hemoglobin 1 | chr2:6982782-6983522 REVERSE LENGTH=160
Ghir_A04G014410	Induced Up-regulated	Symbols: VAL3 | VP1/ABI3-like 3 | chr4:11463104-11468486 FORWARD LENGTH=713
Ghir_A04G015170	Induced Up-regulated	Symbols: | chaperone protein dnaJ-related | chr5:17357693-17357986 REVERSE LENGTH=97
Ghir_A04G015390	Induced Up-regulated	Symbols: | unknown protein; BEST Arabidopsis thaliana protein match is: unknown protein (TAIR:AT1G15010.1); Has 73 Blast hits to 73 proteins in 12 species: Archae - 0; Bacteria - 0; Metazoa - 0; Fungi - 0; Plants - 73; Viruses - 0; Other Eukaryotes - 0 (source: NCBI BLink). | chr2:151221-151691 REVERSE LENGTH=156
Ghir_A05G000220	Induced Up-regulated	Symbols: | basic helix-loop-helix (bHLH) DNA-binding superfamily protein | chr5:23152361-23154801 FORWARD LENGTH=264
Ghir_A05G000360	Induced Up-regulated	Symbols: | GDSL-like Lipase/Acylhydrolase superfamily protein | chr1:10371955-10373624 FORWARD LENGTH=364
Ghir_A05G001000	Induced Up-regulated	Symbols: SGS3, ATSGS3 | XS domain-containing protein / XS zinc finger domain-containing protein-related | chr5:7943621-7945874 FORWARD LENGTH=625
Ghir_A05G001270	Induced Up-regulated	NA
Ghir_A05G001370	Induced Up-regulated	Symbols: | BEST Arabidopsis thaliana protein match is: Sterile alpha motif (SAM) domain-containing protein (TAIR:AT1G15760.1); Has 35333 Blast hits to 34131 proteins in 2444 species: Archae - 798; Bacteria - 22429; Metazoa - 974; Fungi - 991; Plants - 531; Viruses - 0; Other Eukaryotes - 9610 (source: NCBI BLink). | chr2:5050583-5051585 REVERSE LENGTH=249
Ghir_A05G001590	Induced Up-regulated	Symbols: ATBCB, BCB, SAG14 | blue-copper-binding protein | chr5:6826626-6827408 FORWARD LENGTH=196
Ghir_A05G001750	Induced Up-regulated	Symbols: | Nucleotide-sugar transporter family protein | chr4:15636550-15637602 FORWARD LENGTH=350
Ghir_A05G001820	Induced Up-regulated	Symbols: | Lactoylglutathione lyase / glyoxalase I family protein | chr1:30151101-30151930 FORWARD LENGTH=167
Ghir_A05G002040	Induced Up-regulated	Symbols: | SOUL heme-binding family protein | chr5:6799066-6800892 REVERSE LENGTH=395
Ghir_A05G002210	Induced Up-regulated	Symbols: DVL10, RTFL12 | ROTUNDIFOLIA like 12 | chr4:7785883-7786050 REVERSE LENGTH=55
Ghir_A05G002840	Induced Up-regulated	Symbols: PFK3 | phosphofructokinase 3 | chr4:13301094-13304030 REVERSE LENGTH=489
Ghir_A05G003040	Induced Up-regulated	Symbols: ACHT1 | atypical CYS HIS rich thioredoxin 1 | chr4:13255296-13256632 FORWARD LENGTH=221
Ghir_A05G003540	Induced Up-regulated	Symbols: | Protein kinase superfamily protein | chr2:2287514-2289270 REVERSE LENGTH=462
Ghir_A05G003620	Induced Up-regulated	Symbols: | Integrase-type DNA-binding superfamily protein | chr1:6626973-6627530 REVERSE LENGTH=185
Ghir_A05G004140	Induced Up-regulated	Symbols: | Mitochondrial substrate carrier family protein | chr1:27403457-27404506 FORWARD LENGTH=349
Ghir_A05G004170	Induced Up-regulated	Symbols: HSP17.6II | 17.6 kDa class II heat shock protein | chr5:3882409-3882876 REVERSE LENGTH=155
Ghir_A05G004220	Induced Up-regulated	Symbols: | unknown protein; INVOLVED IN: response to salt stress; LOCATED IN: chloroplast, plasma membrane, membrane; EXPRESSED IN: 23 plant structures; EXPRESSED DURING: 13 growth stages; BEST Arabidopsis thaliana protein match is: unknown protein (TAIR:AT4G29780.1); Has 1807 Blast hits to 1807 proteins in 277 species: Archae - 0; Bacteria - 0; Metazoa - 736; Fungi - 347; Plants - 385; Viruses -…
Ghir_A05G004340	Induced Up-regulated	Symbols: | Thioredoxin superfamily protein | chr4:15940779-15941213 REVERSE LENGTH=144
Ghir_A05G004480	Induced Up-regulated	Symbols: BEN1 | NAD(P)-binding Rossmann-fold superfamily protein | chr2:18703960-18706235 REVERSE LENGTH=364
Ghir_A05G004510	Induced Up-regulated	Symbols: NDL2 | N-MYC downregulated-like 2 | chr5:3799682-3802496 FORWARD LENGTH=344
Ghir_A05G004780	Induced Up-regulated	Symbols: AHP4 | HPT phosphotransmitter 4 | chr3:5554351-5555518 FORWARD LENGTH=145
Ghir_A05G005070	Induced Up-regulated	Symbols: | Sulfite exporter TauE/SafE family protein | chr2:10977174-10979677 FORWARD LENGTH=476
Ghir_A05G005150	Induced Up-regulated	Symbols: | unknown protein; Has 31 Blast hits to 31 proteins in 9 species: Archae - 0; Bacteria - 0; Metazoa - 0; Fungi - 0; Plants - 31; Viruses - 0; Other Eukaryotes - 0 (source: NCBI BLink). | chr2:10975345-10975704 REVERSE LENGTH=119
Ghir_A05G005500	Induced Up-regulated	Symbols: | Low temperature and salt responsive protein family | chr4:13961244-13961560 REVERSE LENGTH=77
Ghir_A05G005920	Induced Up-regulated	Symbols: | unknown protein; Has 1807 Blast hits to 1807 proteins in 277 species: Archae - 0; Bacteria - 0; Metazoa - 736; Fungi - 347; Plants - 385; Viruses - 0; Other Eukaryotes - 339 (source: NCBI BLink). | chr5:3516440-3516898 REVERSE LENGTH=152
Ghir_A05G006120	Induced Up-regulated	Symbols: WRKY40, ATWRKY40 | WRKY DNA-binding protein 40 | chr1:30383834-30385356 FORWARD LENGTH=302
Ghir_A05G006320	Induced Up-regulated	Symbols: | DnaJ/Hsp40 cysteine-rich domain superfamily protein | chr2:10587118-10588240 REVERSE LENGTH=144
Ghir_A05G006330	Induced Up-regulated	Symbols: | VQ motif-containing protein | chr1:30244155-30244688 REVERSE LENGTH=177
Ghir_A05G006590	Induced Up-regulated	Symbols: | unknown protein; BEST Arabidopsis thaliana protein match is: unknown protein (TAIR:AT5G57123.1); Has 30201 Blast hits to 17322 proteins in 780 species: Archae - 12; Bacteria - 1396; Metazoa - 17338; Fungi - 3422; Plants - 5037; Viruses - 0; Other Eukaryotes - 2996 (source: NCBI BLink). | chr5:3377817-3378020 FORWARD LENGTH=67
Ghir_A05G007200	Induced Up-regulated	Symbols: | Chaperonin-like RbcX protein | chr5:6712166-6713445 REVERSE LENGTH=203
Ghir_A05G008230	Induced Up-regulated	Symbols: PSAO | photosystem I subunit O | chr1:2641004-2641739 REVERSE LENGTH=140
Ghir_A05G008400	Induced Up-regulated	Symbols: ATFD3, FD3 | ferredoxin 3 | chr2:11758281-11758748 REVERSE LENGTH=155
Ghir_A05G008550	Induced Up-regulated	Symbols: CYP94C1 | cytochrome P450, family 94, subfamily C, polypeptide 1 | chr2:11809373-11810860 FORWARD LENGTH=495
Ghir_A05G008640	Induced Up-regulated	Symbols: CBF1, DREB1B, ATCBF1 | C-repeat/DRE binding factor 1 | chr4:13021921-13022562 REVERSE LENGTH=213
Ghir_A05G008860	Induced Up-regulated	NA
Ghir_A05G008940	Induced Up-regulated	Symbols: LHCA1 | photosystem I light harvesting complex gene 1 | chr3:20339706-20340922 REVERSE LENGTH=241
Ghir_A05G009130	Induced Up-regulated	Symbols: | Leucine-rich repeat protein kinase family protein | chr3:17527611-17530748 FORWARD LENGTH=1010
Ghir_A05G009370	Induced Up-regulated	Symbols: | HSP20-like chaperones superfamily protein | chr1:2275148-2275621 FORWARD LENGTH=157
Ghir_A05G009620	Induced Up-regulated	NA
Ghir_A05G009790	Induced Up-regulated	Symbols: PLL5 | pol-like 5 | chr1:2349189-2351437 FORWARD LENGTH=662
Ghir_A05G010130	Induced Up-regulated	Symbols: | Histone superfamily protein | chr5:24146352-24146663 REVERSE LENGTH=103
Ghir_A05G010290	Induced Up-regulated	Symbols: ATMPK3, MPK3, ATMAPK3 | mitogen-activated protein kinase 3 | chr3:16756918-16758476 FORWARD LENGTH=370
Ghir_A05G010360	Induced Up-regulated	Symbols: | Late embryogenesis abundant (LEA) hydroxyproline-rich glycoprotein family | chr2:11566383-11567165 FORWARD LENGTH=260
Ghir_A05G010770	Induced Up-regulated	Symbols: ATACA7, ACA7 | alpha carbonic anhydrase 7 | chr1:2517022-2518546 REVERSE LENGTH=275
Ghir_A05G011150	Induced Up-regulated	Symbols: | UDP-Glycosyltransferase superfamily protein | chr2:12872200-12873691 FORWARD LENGTH=455
Ghir_A05G012300	Induced Up-regulated	Symbols: WRKY40, ATWRKY40 | WRKY DNA-binding protein 40 | chr1:30383834-30385356 FORWARD LENGTH=302
Ghir_A05G012720	Induced Up-regulated	Symbols: PDR12, ATPDR12, ABCG40, ATABCG40 | pleiotropic drug resistance 12 | chr1:5331993-5338175 REVERSE LENGTH=1423
Ghir_A05G012730	Induced Up-regulated	Symbols: PDR12, ATPDR12, ABCG40, ATABCG40 | pleiotropic drug resistance 12 | chr1:5331993-5338175 REVERSE LENGTH=1423
Ghir_A05G012940	Induced Up-regulated	Symbols: | unknown protein; FUNCTIONS IN: molecular_function unknown; INVOLVED IN: biological_process unknown; LOCATED IN: endomembrane system; BEST Arabidopsis thaliana protein match is: unknown protein (TAIR:AT3G15760.1); Has 35333 Blast hits to 34131 proteins in 2444 species: Archae - 798; Bacteria - 22429; Metazoa - 974; Fungi - 991; Plants - 531; Viruses - 0; Other Eukaryotes - 9610 (source:…
Ghir_A05G013080	Induced Up-regulated	Symbols: IAA19, MSG2 | indole-3-acetic acid inducible 19 | chr3:5264100-5265378 FORWARD LENGTH=197
Ghir_A05G013660	Induced Up-regulated	Symbols: | 2-oxoglutarate (2OG) and Fe(II)-dependent oxygenase superfamily protein | chr1:19664044-19665362 FORWARD LENGTH=314
Ghir_A05G013760	Induced Up-regulated	NA
Ghir_A05G013850	Induced Up-regulated	Symbols: | Pyridoxal phosphate phosphatase-related protein | chr1:6090763-6091975 REVERSE LENGTH=279
Ghir_A05G013870	Induced Up-regulated	Symbols: | Pyridoxal phosphate phosphatase-related protein | chr1:6090763-6091975 REVERSE LENGTH=279
Ghir_A05G014640	Induced Up-regulated	Symbols: | RING/U-box superfamily protein | chr1:1167507-1168652 REVERSE LENGTH=381
Ghir_A05G015200	Induced Up-regulated	Symbols: JAZ8, TIFY5A | jasmonate-zim-domain protein 8 | chr1:10596516-10597095 FORWARD LENGTH=131
Ghir_A05G015340	Induced Up-regulated	Symbols: CYP710A1 | cytochrome P450, family 710, subfamily A, polypeptide 1 | chr2:14539712-14541199 REVERSE LENGTH=495
Ghir_A05G015460	Induced Up-regulated	Symbols: CAB1, AB140, CAB140, LHCB1.3 | chlorophyll A/B binding protein 1 | chr1:10478071-10478874 FORWARD LENGTH=267
Ghir_A05G015470	Induced Up-regulated	Symbols: | Drug/metabolite transporter superfamily protein | chr4:10078768-10080109 FORWARD LENGTH=344
Ghir_A05G015490	Induced Up-regulated	Symbols: WRKY28, ATWRKY28 | WRKY DNA-binding protein 28 | chr4:10061508-10062691 FORWARD LENGTH=318
Ghir_A05G015740	Induced Up-regulated	Symbols: RKF1 | receptor-like kinase in flowers 1 | chr1:10414071-10420469 REVERSE LENGTH=1021
Ghir_A05G015800	Induced Up-regulated	Symbols: | unknown protein; FUNCTIONS IN: molecular_function unknown; INVOLVED IN: biological_process unknown; LOCATED IN: endomembrane system; Has 18 Blast hits to 18 proteins in 5 species: Archae - 0; Bacteria - 0; Metazoa - 0; Fungi - 0; Plants - 18; Viruses - 0; Other Eukaryotes - 0 (source: NCBI BLink). | chr1:10245055-10245378 FORWARD LENGTH=107
Ghir_A05G015840	Induced Up-regulated	Symbols: WRKY65, ATWRKY65 | WRKY DNA-binding protein 65 | chr1:10236589-10237467 FORWARD LENGTH=259
Ghir_A05G016020	Induced Up-regulated	Symbols: | Heavy metal transport/detoxification superfamily protein | chr1:1931671-1932266 REVERSE LENGTH=159
Ghir_A05G016350	Induced Up-regulated	Symbols: GRX480, roxy19 | Thioredoxin superfamily protein | chr1:10013634-10014047 REVERSE LENGTH=137
Ghir_A05G016370	Induced Up-regulated	Symbols: | Protein kinase superfamily protein | chr5:18689723-18690721 REVERSE LENGTH=332
Ghir_A05G016470	Induced Up-regulated	Symbols: NSL1 | MAC/Perforin domain-containing protein | chr1:9963696-9966060 FORWARD LENGTH=612
Ghir_A05G016940	Induced Up-regulated	Symbols: | glycine-rich protein | chr4:11491519-11491914 FORWARD LENGTH=131
Ghir_A05G016980	Induced Up-regulated	NA
Ghir_A05G017170	Induced Up-regulated	Symbols: STP1, ATSTP1 | sugar transporter 1 | chr1:3777460-3780133 FORWARD LENGTH=522
Ghir_A05G017200	Induced Up-regulated	Symbols: ATMYB102, ATM4, MYB102 | MYB-like 102 | chr4:11418425-11419652 REVERSE LENGTH=350
Ghir_A05G017210	Induced Up-regulated	Symbols: E12A11, MFT | PEBP (phosphatidylethanolamine-binding protein) family protein | chr1:6228049-6230110 REVERSE LENGTH=173
Ghir_A05G017630	Induced Up-regulated	Symbols: WRKY6, ATWRKY6 | WRKY family transcription factor | chr1:23016887-23019155 REVERSE LENGTH=553
Ghir_A05G017960	Induced Up-regulated	Symbols: | RNA-binding (RRM/RBD/RNP motifs) family protein | chr3:2492875-2495102 FORWARD LENGTH=495
Ghir_A05G018520	Induced Up-regulated	NA
Ghir_A05G018900	Induced Up-regulated	NA
Ghir_A05G019010	Induced Up-regulated	Symbols: | Protein of unknown function (DUF668) | chr1:10905991-10908773 REVERSE LENGTH=615
Ghir_A05G019260	Induced Up-regulated	Symbols: STH2 | salt tolerance homolog2 | chr1:28366059-28367398 FORWARD LENGTH=331
Ghir_A05G019830	Induced Up-regulated	Symbols: RBOHD, ATRBOHD | respiratory burst oxidase homologue D | chr5:19397585-19401768 FORWARD LENGTH=921
Ghir_A05G020110	Induced Up-regulated	Symbols: GATL1, PARVUS, GLZ1, ATGATL1 | Nucleotide-diphospho-sugar transferases superfamily protein | chr1:6671451-6672506 REVERSE LENGTH=351
Ghir_A05G020130	Induced Up-regulated	Symbols: DA1 | DA1 | chr1:6663327-6665845 FORWARD LENGTH=532
Ghir_A05G020250	Induced Up-regulated	Symbols: CYP82C4 | cytochrome P450, family 82, subfamily C, polypeptide 4 | chr4:15452040-15453966 FORWARD LENGTH=524
Ghir_A05G020410	Induced Up-regulated	Symbols: ATNRT1:2, NTL1, NRT1:2 | nitrate transporter 1:2 | chr1:26296945-26300407 REVERSE LENGTH=585
Ghir_A05G020670	Induced Up-regulated	Symbols: | alpha/beta-Hydrolases superfamily protein | chr1:17417623-17419296 FORWARD LENGTH=314
Ghir_A05G020840	Induced Up-regulated	Symbols: ABF2 | abscisic acid responsive elements-binding factor 2 | chr1:17165420-17167415 REVERSE LENGTH=427
Ghir_A05G021000	Induced Up-regulated	Symbols: WOX4 | WUSCHEL related homeobox 4 | chr1:17236903-17237953 REVERSE LENGTH=251
Ghir_A05G021200	Induced Up-regulated	NA
Ghir_A05G021280	Induced Up-regulated	Symbols: APUM12, PUM12 | pumilio 12 | chr5:22881721-22883842 FORWARD LENGTH=596
Ghir_A05G021420	Induced Up-regulated	Symbols: STZ, ZAT10 | salt tolerance zinc finger | chr1:9648302-9648985 REVERSE LENGTH=227
Ghir_A05G021500	Induced Up-regulated	Symbols: | Galactose oxidase/kelch repeat superfamily protein | chr5:17340300-17341511 REVERSE LENGTH=403
Ghir_A05G021920	Induced Up-regulated	Symbols: PSRP6 | plastid-specific 50S ribosomal protein 6 | chr5:5907817-5908137 FORWARD LENGTH=106
Ghir_A05G022130	Induced Up-regulated	Symbols: | Phosphoglycerate mutase family protein | chr5:25773009-25775104 REVERSE LENGTH=282
Ghir_A05G022770	Induced Up-regulated	Symbols: | unknown protein; FUNCTIONS IN: molecular_function unknown; INVOLVED IN: biological_process unknown; LOCATED IN: mitochondrion; EXPRESSED IN: 7 plant structures; EXPRESSED DURING: 4 anthesis, C globular stage, petal differentiation and expansion stage; Has 106 Blast hits to 103 proteins in 21 species: Archae - 0; Bacteria - 5; Metazoa - 0; Fungi - 4; Plants - 87; Viruses - 0; Other Euka…
Ghir_A05G022960	Induced Up-regulated	Symbols: EXL2 | EXORDIUM like 2 | chr5:25703980-25704897 FORWARD LENGTH=305
Ghir_A05G023000	Induced Up-regulated	Symbols: AtUGT85A2, UGT85A2 | UDP-glucosyl transferase 85A2 | chr1:7895068-7897527 REVERSE LENGTH=481
Ghir_A05G023030	Induced Up-regulated	Symbols: | RNA-binding (RRM/RBD/RNP motifs) family protein | chr1:29447317-29450181 FORWARD LENGTH=287
Ghir_A05G023450	Induced Up-regulated	Symbols: | Heavy metal transport/detoxification superfamily protein | chr4:5455123-5455975 REVERSE LENGTH=150
Ghir_A05G023480	Induced Up-regulated	NA
Ghir_A05G023490	Induced Up-regulated	NA
Ghir_A05G023680	Induced Up-regulated	Symbols: | EF hand calcium-binding protein family | chr1:8723893-8724453 REVERSE LENGTH=186
Ghir_A05G023770	Induced Up-regulated	Symbols: FLS, ATFLS1, FLS1 | flavonol synthase 1 | chr5:2804009-2805175 FORWARD LENGTH=336
Ghir_A05G024010	Induced Up-regulated	Symbols: NPQ4, PSBS | Chlorophyll A-B binding family protein | chr1:16871768-16873194 FORWARD LENGTH=265
Ghir_A05G024250	Induced Up-regulated	Symbols: PLSP1 | plastidic type i signal peptidase 1 | chr3:8970694-8972020 FORWARD LENGTH=291
Ghir_A05G024910	Induced Up-regulated	Symbols: | Protein kinase superfamily protein | chr5:16973434-16974513 REVERSE LENGTH=359
Ghir_A05G025010	Induced Up-regulated	Symbols: ATCK1, CK, CK1 | choline kinase 1 | chr1:26971537-26973177 FORWARD LENGTH=346
Ghir_A05G025140	Induced Up-regulated	Symbols: LAC14 | laccase 14 | chr5:2906426-2908658 REVERSE LENGTH=569
Ghir_A05G025150	Induced Up-regulated	Symbols: LAC14 | laccase 14 | chr5:2906426-2908658 REVERSE LENGTH=569
Ghir_A05G025310	Induced Up-regulated	Symbols: LAC14 | laccase 14 | chr5:2906426-2908658 REVERSE LENGTH=569
Ghir_A05G025330	Induced Up-regulated	Symbols: LAC14 | laccase 14 | chr5:2906426-2908658 REVERSE LENGTH=569
Ghir_A05G025670	Induced Up-regulated	Symbols: | Integrase-type DNA-binding superfamily protein | chr1:26938612-26939043 FORWARD LENGTH=143
Ghir_A05G026300	Induced Up-regulated	Symbols: | DNA glycosylase superfamily protein | chr1:28234444-28235628 FORWARD LENGTH=394
Ghir_A05G026340	Induced Up-regulated	Symbols: RBOHD, ATRBOHD | respiratory burst oxidase homologue D | chr5:19397585-19401768 FORWARD LENGTH=921
Ghir_A05G026420	Induced Up-regulated	Symbols: ATLP-3, TLP-3 | thaumatin-like protein 3 | chr1:28174418-28175255 FORWARD LENGTH=246
Ghir_A05G026470	Induced Up-regulated	Symbols: AOS, CYP74A, DDE2 | allene oxide synthase | chr5:17097803-17099359 REVERSE LENGTH=518
Ghir_A05G026630	Induced Up-regulated	Symbols: WRKY7, ATWRKY7 | WRKY DNA-binding protein 7 | chr4:12571930-12573446 FORWARD LENGTH=353
Ghir_A05G026690	Induced Up-regulated	Symbols: | lectin protein kinase family protein | chr1:12503450-12505939 FORWARD LENGTH=829
Ghir_A05G026720	Induced Up-regulated	Symbols: CYP81D8 | cytochrome P450, family 81, subfamily D, polypeptide 8 | chr4:17569971-17571678 REVERSE LENGTH=497
Ghir_A05G026830	Induced Up-regulated	Symbols: ATBCAT-2, BCAT-2 | branched-chain amino acid transaminase 2 | chr1:3288255-3290164 FORWARD LENGTH=388
Ghir_A05G027050	Induced Up-regulated	Symbols: | INVOLVED IN: 10-formyltetrahydrofolate biosynthetic process, folic acid and derivative biosynthetic process; EXPRESSED IN: 24 plant structures; EXPRESSED DURING: 15 growth stages; CONTAINS InterPro DOMAIN/s: Serine hydrolase (InterPro:IPR005645); BEST Arabidopsis thaliana protein match is: alpha/beta-Hydrolases superfamily protein (TAIR:AT5G65400.1); Has 30201 Blast hits to 17322 prote…
Ghir_A05G027240	Induced Up-regulated	Symbols: | VQ motif-containing protein | chr1:13321214-13322122 REVERSE LENGTH=302
Ghir_A05G027280	Induced Up-regulated	Symbols: SAH7 | Pollen Ole e 1 allergen and extensin family protein | chr4:5550563-5551259 FORWARD LENGTH=159
Ghir_A05G027890	Induced Up-regulated	Symbols: | C2 calcium/lipid-binding plant phosphoribosyltransferase family protein | chr1:7994478-7997567 FORWARD LENGTH=1029
Ghir_A05G028000	Induced Up-regulated	Symbols: | Late embryogenesis abundant (LEA) hydroxyproline-rich glycoprotein family | chr1:24431642-24432898 REVERSE LENGTH=252
Ghir_A05G029270	Induced Up-regulated	Symbols: ATVAMP727, VAMP727 | vesicle-associated membrane protein 727 | chr3:20108355-20110127 REVERSE LENGTH=240
Ghir_A05G029500	Induced Up-regulated	Symbols: | Protein kinase superfamily protein | chr1:24965410-24967432 REVERSE LENGTH=617
Ghir_A05G029510	Induced Up-regulated	Symbols: | Protein kinase superfamily protein | chr1:24961634-24963941 REVERSE LENGTH=666
Ghir_A05G029700	Induced Up-regulated	Symbols: | Disease resistance-responsive (dirigent-like protein) family protein | chr2:9050290-9050850 REVERSE LENGTH=186
Ghir_A05G031160	Induced Up-regulated	Symbols: PROT2, ATPROT2 | proline transporter 2 | chr3:20695786-20698157 FORWARD LENGTH=439
Ghir_A05G031210	Induced Up-regulated	Symbols: HSPRO2, ATHSPRO2 | ortholog of sugar beet HS1 PRO-1 2 | chr2:16700649-16701956 REVERSE LENGTH=435
Ghir_A05G031390	Induced Up-regulated	Symbols: CRK8 | cysteine-rich RLK (RECEPTOR-like protein kinase) 8 | chr4:12129485-12134086 FORWARD LENGTH=1262
Ghir_A05G031410	Induced Up-regulated	Symbols: | Galactose oxidase/kelch repeat superfamily protein | chr2:838378-839781 FORWARD LENGTH=467
Ghir_A05G031800	Induced Up-regulated	Symbols: AtIDD14, IDD14 | indeterminate(ID)-domain 14 | chr1:25532484-25534317 FORWARD LENGTH=419
Ghir_A05G032090	Induced Up-regulated	Symbols: NTF2A | nuclear transport factor 2A | chr1:9484615-9485790 REVERSE LENGTH=122
Ghir_A05G032400	Induced Up-regulated	Symbols: CRK2 | cysteine-rich RLK (RECEPTOR-like protein kinase) 2 | chr1:26584888-26587334 REVERSE LENGTH=649
Ghir_A05G033220	Induced Up-regulated	NA
Ghir_A05G033240	Induced Up-regulated	NA
Ghir_A05G033350	Induced Up-regulated	NA
Ghir_A05G033360	Induced Up-regulated	NA
Ghir_A05G033460	Induced Up-regulated	Symbols: | VQ motif-containing protein | chr1:25661721-25662179 REVERSE LENGTH=152
Ghir_A05G033650	Induced Up-regulated	Symbols: | Domain of unknown function (DUF23) | chr1:9449812-9451539 REVERSE LENGTH=575
Ghir_A05G033720	Induced Up-regulated	Symbols: MMP | matrix metalloproteinase | chr1:26424005-26425141 FORWARD LENGTH=378
Ghir_A05G034040	Induced Up-regulated	Symbols: | HXXXD-type acyl-transferase family protein | chr2:16688437-16689885 REVERSE LENGTH=482
Ghir_A05G034790	Induced Up-regulated	Symbols: ANAC083, VNI2, NAC083 | NAC domain containing protein 83 | chr5:4196643-4197577 FORWARD LENGTH=252
Ghir_A05G034800	Induced Up-regulated	Symbols: ATEXO70C2, EXO70C2 | exocyst subunit exo70 family protein C2 | chr5:4514680-4516767 REVERSE LENGTH=695
Ghir_A05G035130	Induced Up-regulated	Symbols: CML38 | calmodulin-like 38 | chr1:28766909-28767442 REVERSE LENGTH=177
Ghir_A05G035400	Induced Up-regulated	Symbols: | CONTAINS InterPro DOMAIN/s: EF-Hand 1, calcium-binding site (InterPro:IPR018247); BEST Arabidopsis thaliana protein match is: unknown protein (TAIR:AT2G41730.1); Has 1807 Blast hits to 1807 proteins in 277 species: Archae - 0; Bacteria - 0; Metazoa - 736; Fungi - 347; Plants - 385; Viruses - 0; Other Eukaryotes - 339 (source: NCBI BLink). | chr5:16290770-16291402 FORWARD LENGTH=210
Ghir_A05G035670	Induced Up-regulated	Symbols: LBD1 | LOB domain-containing protein 1 | chr1:2442624-2443631 FORWARD LENGTH=190
Ghir_A05G035690	Induced Up-regulated	Symbols: scpl28 | serine carboxypeptidase-like 28 | chr2:15034179-15036497 REVERSE LENGTH=462
Ghir_A05G036220	Induced Up-regulated	Symbols: | Ribosomal L38e protein family | chr3:21995897-21996742 REVERSE LENGTH=69
Ghir_A05G036580	Induced Up-regulated	Symbols: | NAD(P)-linked oxidoreductase superfamily protein | chr1:2049742-2052039 REVERSE LENGTH=377
Ghir_A05G037060	Induced Up-regulated	Symbols: SIP1 | Raffinose synthase family protein | chr5:16161720-16165085 FORWARD LENGTH=783
Ghir_A05G037390	Induced Up-regulated	Symbols: | RNA ligase/cyclic nucleotide phosphodiesterase family protein | chr5:16069298-16069849 REVERSE LENGTH=183
Ghir_A05G037400	Induced Up-regulated	Symbols: | Gibberellin-regulated family protein | chr5:4826598-4827761 FORWARD LENGTH=275
Ghir_A05G037480	Induced Up-regulated	Symbols: GATL10 | galacturonosyltransferase-like 10 | chr3:10589396-10590493 REVERSE LENGTH=365
Ghir_A05G037590	Induced Up-regulated	NA
Ghir_A05G037630	Induced Up-regulated	Symbols: WRKY72, ATWRKY72 | WRKY DNA-binding protein 72 | chr5:4904426-4906879 FORWARD LENGTH=548
Ghir_A05G037790	Induced Up-regulated	NA
Ghir_A05G037840	Induced Up-regulated	Symbols: | Protein of unknown function (DUF1666) | chr5:15929257-15932215 FORWARD LENGTH=607
Ghir_A05G037950	Induced Up-regulated	Symbols: | Calcium-binding EF-hand family protein | chr5:15883270-15883884 FORWARD LENGTH=204
Ghir_A05G038900	Induced Up-regulated	Symbols: AT-HSFA4C, RHA1, HSFA4C | winged-helix DNA-binding transcription factor family protein | chr5:18541576-18542706 FORWARD LENGTH=345
Ghir_A05G039180	Induced Up-regulated	Symbols: WRKY28, ATWRKY28 | WRKY DNA-binding protein 28 | chr4:10061508-10062691 FORWARD LENGTH=318
Ghir_A05G039300	Induced Up-regulated	Symbols: PSBP-1, OEE2, PSII-P, OE23 | photosystem II subunit P-1 | chr1:2047940-2049186 FORWARD LENGTH=263
Ghir_A05G039480	Induced Up-regulated	Symbols: ATAF2, anac081 | NAC (No Apical Meristem) domain transcriptional regulator superfamily protein | chr5:2859113-2860144 REVERSE LENGTH=283
Ghir_A05G039810	Induced Up-regulated	Symbols: IDL2 | inflorescence deficient in abscission (IDA)-like 2 | chr5:25850797-25851084 FORWARD LENGTH=95
Ghir_A05G039870	Induced Up-regulated	Symbols: RLK1 | receptor-like protein kinase 1 | chr5:24498467-24501494 REVERSE LENGTH=748
Ghir_A05G040420	Induced Up-regulated	Symbols: | Kunitz family trypsin and protease inhibitor protein | chr1:6149343-6149933 FORWARD LENGTH=196
Ghir_A05G040430	Induced Up-regulated	Symbols: | Kunitz family trypsin and protease inhibitor protein | chr1:6149343-6149933 FORWARD LENGTH=196
Ghir_A05G040780	Induced Up-regulated	Symbols: ALA1 | aminophospholipid ATPase 1 | chr5:1445509-1449568 FORWARD LENGTH=1158
Ghir_A05G041180	Induced Up-regulated	Symbols: SIB1 | sigma factor binding protein 1 | chr3:21007053-21007508 REVERSE LENGTH=151
Ghir_A05G041380	Induced Up-regulated	NA
Ghir_A05G041410	Induced Up-regulated	Symbols: | Peroxidase superfamily protein | chr5:1579142-1580819 REVERSE LENGTH=324
Ghir_A05G041640	Induced Up-regulated	Symbols: WRKY70, ATWRKY70 | WRKY DNA-binding protein 70 | chr3:20909082-20910409 REVERSE LENGTH=294
Ghir_A05G041980	Induced Up-regulated	Symbols: | Protein of unknown function (DUF3511) | chr5:3863289-3863606 REVERSE LENGTH=105
Ghir_A05G042640	Induced Up-regulated	Symbols: ATPP2CA, AHG3, PP2CA | protein phosphatase 2CA | chr3:3584181-3585649 REVERSE LENGTH=399
Ghir_A05G042840	Induced Up-regulated	Symbols: | Heavy metal transport/detoxification superfamily protein | chr5:8410394-8412087 REVERSE LENGTH=319
Ghir_A05G043160	Induced Up-regulated	NA
Ghir_A05G043170	Induced Up-regulated	NA
Ghir_A05G043180	Induced Up-regulated	NA
Ghir_A05G043200	Induced Up-regulated	NA
Ghir_A06G000070	Induced Up-regulated	Symbols: | F-box family protein with a domain of unknown function (DUF295) | chr2:7399108-7400650 FORWARD LENGTH=407
Ghir_A06G000090	Induced Up-regulated	Symbols: EMB1793 | LYR family of Fe/S cluster biogenesis protein | chr1:28543367-28543840 REVERSE LENGTH=157
Ghir_A06G000120	Induced Up-regulated	Symbols: | RING/U-box superfamily protein | chr5:16860523-16861014 FORWARD LENGTH=163
Ghir_A06G001030	Induced Up-regulated	Symbols: AtIDD2, IDD2 | indeterminate(ID)-domain 2 | chr3:18840945-18842829 FORWARD LENGTH=452
Ghir_A06G001170	Induced Up-regulated	Symbols: CML41 | calmodulin-like 41 | chr3:18873987-18874604 FORWARD LENGTH=205
Ghir_A06G001540	Induced Up-regulated	NA
Ghir_A06G002010	Induced Up-regulated	Symbols: WRKY7, ATWRKY7 | WRKY DNA-binding protein 7 | chr4:12571930-12573446 FORWARD LENGTH=353
Ghir_A06G002060	Induced Up-regulated	Symbols: | N-terminal nucleophile aminohydrolases (Ntn hydrolases) superfamily protein | chr3:5471794-5473033 FORWARD LENGTH=325
Ghir_A06G002140	Induced Up-regulated	Symbols: | unknown protein; FUNCTIONS IN: molecular_function unknown; INVOLVED IN: biological_process unknown; LOCATED IN: endomembrane system; EXPRESSED IN: stem, sperm cell, root, stamen; EXPRESSED DURING: 4 anthesis; BEST Arabidopsis thaliana protein match is: unknown protein (TAIR:AT4G37290.1); Has 36 Blast hits to 35 proteins in 6 species: Archae - 0; Bacteria - 0; Metazoa - 0; Fungi - 0; Pl…
Ghir_A06G002240	Induced Up-regulated	Symbols: | Uncharacterised protein family SERF | chr2:9829657-9830274 REVERSE LENGTH=78
Ghir_A06G002360	Induced Up-regulated	Symbols: ZCF37 | ZCF37 | chr1:21887860-21888495 FORWARD LENGTH=211
Ghir_A06G003020	Induced Up-regulated	Symbols: | Cox19-like CHCH family protein | chr5:2970733-2971970 FORWARD LENGTH=139
Ghir_A06G003400	Induced Up-regulated	Symbols: | ENTH/ANTH/VHS superfamily protein | chr4:18579371-18580542 FORWARD LENGTH=365
Ghir_A06G003440	Induced Up-regulated	NA
Ghir_A06G003790	Induced Up-regulated	Symbols: | VQ motif-containing protein | chr1:13321214-13322122 REVERSE LENGTH=302
Ghir_A06G004130	Induced Up-regulated	NA
Ghir_A06G004400	Induced Up-regulated	NA
Ghir_A06G004830	Induced Up-regulated	Symbols: BGAL16 | beta-galactosidase 16 | chr1:29088771-29093148 REVERSE LENGTH=815
Ghir_A06G005190	Induced Up-regulated	Symbols: | unknown protein; FUNCTIONS IN: molecular_function unknown; INVOLVED IN: biological_process unknown; LOCATED IN: cellular_component unknown; EXPRESSED IN: 23 plant structures; EXPRESSED DURING: 13 growth stages; Has 1807 Blast hits to 1807 proteins in 277 species: Archae - 0; Bacteria - 0; Metazoa - 736; Fungi - 347; Plants - 385; Viruses - 0; Other Eukaryotes - 339 (source: NCBI BLink)…
Ghir_A06G005340	Induced Up-regulated	Symbols: SRG1, ATSRG1 | senescence-related gene 1 | chr1:5820258-5821741 FORWARD LENGTH=358
Ghir_A06G005840	Induced Up-regulated	NA
Ghir_A06G006390	Induced Up-regulated	Symbols: | alpha/beta-Hydrolases superfamily protein | chr3:8863111-8864883 REVERSE LENGTH=273
Ghir_A06G006440	Induced Up-regulated	Symbols: MBF1C, ATMBF1C | multiprotein bridging factor 1C | chr3:8918755-8919201 FORWARD LENGTH=148
Ghir_A06G007130	Induced Up-regulated	NA
Ghir_A06G007240	Induced Up-regulated	Symbols: PFK3 | phosphofructokinase 3 | chr4:13301094-13304030 REVERSE LENGTH=489
Ghir_A06G007520	Induced Up-regulated	Symbols: | calmodulin-binding family protein | chr5:23068207-23070203 FORWARD LENGTH=495
Ghir_A06G008090	Induced Up-regulated	Symbols: | Protein kinase superfamily protein | chr2:2287514-2289270 REVERSE LENGTH=462
Ghir_A06G008400	Induced Up-regulated	Symbols: | unknown protein; FUNCTIONS IN: molecular_function unknown; INVOLVED IN: biological_process unknown; LOCATED IN: endomembrane system; EXPRESSED IN: 11 plant structures; EXPRESSED DURING: LP.04 four leaves visible, 4 anthesis, petal differentiation and expansion stage; BEST Arabidopsis thaliana protein match is: unknown protein (TAIR:AT3G43110.1); Has 30201 Blast hits to 17322 proteins i…
Ghir_A06G012080	Induced Up-regulated	Symbols: ERF110 | ethylene response factor 110 | chr5:20365948-20366835 FORWARD LENGTH=220
Ghir_A06G012580	Induced Up-regulated	Symbols: FLA3 | FASCICLIN-like arabinogalactan protein 3 precursor | chr2:10393019-10393861 REVERSE LENGTH=280
Ghir_A06G013930	Induced Up-regulated	Symbols: | Protein kinase superfamily protein | chr3:2750285-2752086 FORWARD LENGTH=393
Ghir_A06G014450	Induced Up-regulated	Symbols: ANAC073, SND2, NAC073 | NAC domain containing protein 73 | chr4:14083014-14084266 FORWARD LENGTH=305
Ghir_A06G014580	Induced Up-regulated	Symbols: ATERF2, ATERF-2, ERF2 | ethylene responsive element binding factor 2 | chr5:19172023-19172754 REVERSE LENGTH=243
Ghir_A06G015030	Induced Up-regulated	NA
Ghir_A06G015040	Induced Up-regulated	NA
Ghir_A06G015410	Induced Up-regulated	Symbols: | RING/U-box superfamily protein | chr3:6524110-6525345 REVERSE LENGTH=411
Ghir_A06G016040	Induced Up-regulated	NA
Ghir_A06G016210	Induced Up-regulated	Symbols: WRKY6, ATWRKY6 | WRKY family transcription factor | chr1:23016887-23019155 REVERSE LENGTH=553
Ghir_A06G016590	Induced Up-regulated	NA
Ghir_A06G017180	Induced Up-regulated	Symbols: SAG20, WI12, ATWI-12 | senescence associated gene 20 | chr3:3442776-3443108 FORWARD LENGTH=110
Ghir_A06G017250	Induced Up-regulated	Symbols: | unknown protein; BEST Arabidopsis thaliana protein match is: unknown protein (TAIR:AT5G64190.1); Has 75 Blast hits to 75 proteins in 11 species: Archae - 0; Bacteria - 0; Metazoa - 0; Fungi - 0; Plants - 74; Viruses - 0; Other Eukaryotes - 1 (source: NCBI BLink). | chr2:16867385-16868961 FORWARD LENGTH=496
Ghir_A06G017480	Induced Up-regulated	Symbols: ATEM6, GEA6, EM6 | Stress induced protein | chr2:16779792-16780167 REVERSE LENGTH=92
Ghir_A06G017860	Induced Up-regulated	Symbols: TRFL9, ATTBP2 | TRF-like 9 | chr3:3982272-3984848 REVERSE LENGTH=619
Ghir_A06G018040	Induced Up-regulated	Symbols: | C2H2 and C2HC zinc fingers superfamily protein | chr2:15706454-15706990 FORWARD LENGTH=178
Ghir_A06G018090	Induced Up-regulated	Symbols: KCS19 | 3-ketoacyl-CoA synthase 19 | chr5:1292222-1293616 REVERSE LENGTH=464
Ghir_A06G018220	Induced Up-regulated	NA
Ghir_A06G018230	Induced Up-regulated	Symbols: LBD1 | LOB domain-containing protein 1 | chr1:2442624-2443631 FORWARD LENGTH=190
Ghir_A06G018980	Induced Up-regulated	Symbols: | BTB/POZ domain-containing protein | chr3:2754841-2756223 FORWARD LENGTH=460
Ghir_A06G018990	Induced Up-regulated	Symbols: ELC, ATELC | Ubiquitin-conjugating enzyme/RWD-like protein | chr3:3944600-3945796 REVERSE LENGTH=398
Ghir_A06G020120	Induced Up-regulated	Symbols: BOR5 | HCO3- transporter family | chr1:28108474-28111534 FORWARD LENGTH=683
Ghir_A06G020190	Induced Up-regulated	Symbols: | Alcohol dehydrogenase transcription factor Myb/SANT-like family protein | chr3:8911022-8912023 FORWARD LENGTH=333
Ghir_A06G020850	Induced Up-regulated	NA
Ghir_A06G022030	Induced Up-regulated	Symbols: | unknown protein; FUNCTIONS IN: molecular_function unknown; INVOLVED IN: N-terminal protein myristoylation; LOCATED IN: cellular_component unknown; BEST Arabidopsis thaliana protein match is: unknown protein (TAIR:AT3G20340.1); Has 40 Blast hits to 40 proteins in 10 species: Archae - 0; Bacteria - 0; Metazoa - 0; Fungi - 0; Plants - 40; Viruses - 0; Other Eukaryotes - 0 (source: NCBI BL…
Ghir_A06G022940	Induced Up-regulated	Symbols: | alpha/beta-Hydrolases superfamily protein | chr1:3702655-3703629 FORWARD LENGTH=324
Ghir_A07G000180	Induced Up-regulated	Symbols: WRKY17, ATWRKY17 | WRKY DNA-binding protein 17 | chr2:10437676-10439222 REVERSE LENGTH=321
Ghir_A07G000960	Induced Up-regulated	Symbols: OXS3, ATOXS3 | oxidative stress 3 | chr5:22895847-22896502 REVERSE LENGTH=172
Ghir_A07G001780	Induced Up-regulated	Symbols: SUS4, ATSUS4 | sucrose synthase 4 | chr3:15179204-15182577 REVERSE LENGTH=808
Ghir_A07G001920	Induced Up-regulated	Symbols: | Transmembrane proteins 14C | chr3:15406088-15407699 FORWARD LENGTH=240
Ghir_A07G001930	Induced Up-regulated	Symbols: | Integrase-type DNA-binding superfamily protein | chr1:6626973-6627530 REVERSE LENGTH=185
Ghir_A07G002160	Induced Up-regulated	Symbols: HSP17.6II | 17.6 kDa class II heat shock protein | chr5:3882409-3882876 REVERSE LENGTH=155
Ghir_A07G002220	Induced Up-regulated	Symbols: | unknown protein; INVOLVED IN: response to salt stress; LOCATED IN: chloroplast, plasma membrane, membrane; EXPRESSED IN: 23 plant structures; EXPRESSED DURING: 13 growth stages; BEST Arabidopsis thaliana protein match is: unknown protein (TAIR:AT4G29780.1); Has 1807 Blast hits to 1807 proteins in 277 species: Archae - 0; Bacteria - 0; Metazoa - 736; Fungi - 347; Plants - 385; Viruses -…
Ghir_A07G002590	Induced Up-regulated	Symbols: ATNADP-ME3, NADP-ME3 | NADP-malic enzyme 3 | chr5:9024549-9028260 FORWARD LENGTH=588
Ghir_A07G002630	Induced Up-regulated	Symbols: | alpha/beta-Hydrolases superfamily protein | chr5:3745069-3746816 FORWARD LENGTH=390
Ghir_A07G002920	Induced Up-regulated	Symbols: | S-adenosyl-L-methionine-dependent methyltransferases superfamily protein | chr2:17251981-17252886 FORWARD LENGTH=269
Ghir_A07G003000	Induced Up-regulated	Symbols: | alpha/beta-Hydrolases superfamily protein | chr4:15108832-15110079 REVERSE LENGTH=294
Ghir_A07G003670	Induced Up-regulated	Symbols: WRKY18, ATWRKY18 | WRKY DNA-binding protein 18 | chr4:15383296-15384812 FORWARD LENGTH=310
Ghir_A07G003830	Induced Up-regulated	Symbols: | Protein of unknown function (DUF1336) | chr5:3399072-3399980 FORWARD LENGTH=302
Ghir_A07G005010	Induced Up-regulated	NA
Ghir_A07G005160	Induced Up-regulated	NA
Ghir_A07G005210	Induced Up-regulated	Symbols: | FUNCTIONS IN: molecular_function unknown; INVOLVED IN: biological_process unknown; LOCATED IN: vacuole; EXPRESSED IN: 24 plant structures; EXPRESSED DURING: 15 growth stages; CONTAINS InterPro DOMAIN/s: Stress up-regulated Nod 19 (InterPro:IPR011692); Has 30201 Blast hits to 17322 proteins in 780 species: Archae - 12; Bacteria - 1396; Metazoa - 17338; Fungi - 3422; Plants - 5037; Virus…
Ghir_A07G005340	Induced Up-regulated	Symbols: PHT3;2 | phosphate transporter 3;2 | chr3:18114759-18116420 REVERSE LENGTH=363
Ghir_A07G005540	Induced Up-regulated	Symbols: ATHVA22E, HVA22E | HVA22 homologue E | chr5:20633442-20634502 REVERSE LENGTH=116
Ghir_A07G005910	Induced Up-regulated	Symbols: | Protein kinase superfamily protein | chr1:25327727-25330965 REVERSE LENGTH=752
Ghir_A07G006650	Induced Up-regulated	Symbols: ANNAT5, ANN5 | annexin 5 | chr1:25519442-25520774 REVERSE LENGTH=316
Ghir_A07G007120	Induced Up-regulated	Symbols: | Protein of unknown function (DUF962) | chr1:6458020-6459658 REVERSE LENGTH=206
Ghir_A07G007590	Induced Up-regulated	Symbols: | UDP-glucose 6-dehydrogenase family protein | chr5:5027872-5029314 REVERSE LENGTH=480
Ghir_A07G007830	Induced Up-regulated	Symbols: | Pyridoxal phosphate (PLP)-dependent transferases superfamily protein | chr2:8779804-8782490 FORWARD LENGTH=490
Ghir_A07G008080	Induced Up-regulated	Symbols: ATGSTF12, GST26, TT19, GSTF12 | glutathione S-transferase phi 12 | chr5:5658528-5659322 FORWARD LENGTH=214
Ghir_A07G008430	Induced Up-regulated	Symbols: CML23 | calmodulin like 23 | chr1:24770856-24771329 REVERSE LENGTH=157
Ghir_A07G008880	Induced Up-regulated	Symbols: | Eukaryotic aspartyl protease family protein | chr3:21836812-21838419 FORWARD LENGTH=535
Ghir_A07G008900	Induced Up-regulated	Symbols: | alpha/beta-Hydrolases superfamily protein | chr5:20702684-20704235 FORWARD LENGTH=408
Ghir_A07G008950	Induced Up-regulated	Symbols: | unknown protein; BEST Arabidopsis thaliana protein match is: unknown protein (TAIR:AT3G22235.2); Has 177 Blast hits to 177 proteins in 14 species: Archae - 0; Bacteria - 0; Metazoa - 0; Fungi - 0; Plants - 177; Viruses - 0; Other Eukaryotes - 0 (source: NCBI BLink). | chr3:7863788-7864675 REVERSE LENGTH=72
Ghir_A07G010780	Induced Up-regulated	Symbols: PCL1 | Homeodomain-like superfamily protein | chr3:17183248-17184989 FORWARD LENGTH=324
Ghir_A07G010890	Induced Up-regulated	Symbols: | UDP-Glycosyltransferase superfamily protein | chr3:3556728-3558149 FORWARD LENGTH=447
Ghir_A07G011560	Induced Up-regulated	Symbols: | Protein of unknown function (DUF567) | chr2:16157725-16158474 REVERSE LENGTH=196
Ghir_A07G011680	Induced Up-regulated	Symbols: | A20/AN1-like zinc finger family protein | chr2:11776640-11777131 REVERSE LENGTH=163
Ghir_A07G012050	Induced Up-regulated	Symbols: | Aluminium activated malate transporter family protein | chr1:2663027-2665343 FORWARD LENGTH=501
Ghir_A07G012150	Induced Up-regulated	Symbols: YAB2 | Plant-specific transcription factor YABBY family protein | chr1:2676033-2679382 FORWARD LENGTH=184
Ghir_A07G012500	Induced Up-regulated	Symbols: MLO6, ATMLO6 | Seven transmembrane MLO family protein | chr1:22708875-22712032 REVERSE LENGTH=583
Ghir_A07G012790	Induced Up-regulated	Symbols: | unknown protein; BEST Arabidopsis thaliana protein match is: unknown protein (TAIR:AT1G28190.1); Has 30201 Blast hits to 17322 proteins in 780 species: Archae - 12; Bacteria - 1396; Metazoa - 17338; Fungi - 3422; Plants - 5037; Viruses - 0; Other Eukaryotes - 2996 (source: NCBI BLink). | chr5:3992948-3993610 REVERSE LENGTH=220
Ghir_A07G013520	Induced Up-regulated	Symbols: | unknown protein; FUNCTIONS IN: molecular_function unknown; INVOLVED IN: biological_process unknown; LOCATED IN: mitochondrion; EXPRESSED IN: 10 plant structures; EXPRESSED DURING: LP.04 four leaves visible, LP.10 ten leaves visible, petal differentiation and expansion stage, LP.08 eight leaves visible, LP.12 twelve leaves visible; BEST Arabidopsis thaliana protein match is: unknown pro…
Ghir_A07G013620	Induced Up-regulated	Symbols: | unknown protein; FUNCTIONS IN: molecular_function unknown; INVOLVED IN: N-terminal protein myristoylation; LOCATED IN: cellular_component unknown; BEST Arabidopsis thaliana protein match is: unknown protein (TAIR:AT5G17350.1); Has 137 Blast hits to 137 proteins in 11 species: Archae - 0; Bacteria - 0; Metazoa - 0; Fungi - 0; Plants - 137; Viruses - 0; Other Eukaryotes - 0 (source: NCBI…
Ghir_A07G014230	Induced Up-regulated	Symbols: KCS1 | 3-ketoacyl-CoA synthase 1 | chr1:57392-58978 REVERSE LENGTH=528
Ghir_A07G014240	Induced Up-regulated	Symbols: CIPK9, PKS6 | CBL-interacting protein kinase 9 | chr1:64398-67512 REVERSE LENGTH=451
Ghir_A07G014820	Induced Up-regulated	Symbols: LEA14, LSR3 | Late embryogenesis abundant protein | chr1:172295-172826 REVERSE LENGTH=151
Ghir_A07G015300	Induced Up-regulated	Symbols: ANL2, AHDP | Homeobox-leucine zipper family protein / lipid-binding START domain-containing protein | chr4:299741-304103 REVERSE LENGTH=802
Ghir_A07G015510	Induced Up-regulated	Symbols: ENODL18, AtENODL18 | early nodulin-like protein 18 | chr1:2689110-2689881 FORWARD LENGTH=228
Ghir_A07G015640	Induced Up-regulated	Symbols: AFO, FIL, YAB1 | Plant-specific transcription factor YABBY family protein | chr2:18628450-18630552 REVERSE LENGTH=229
Ghir_A07G016470	Induced Up-regulated	NA
Ghir_A07G016480	Induced Up-regulated	NA
Ghir_A07G016570	Induced Up-regulated	Symbols: | Pectin lyase-like superfamily protein | chr3:2212973-2216306 REVERSE LENGTH=416
Ghir_A07G017820	Induced Up-regulated	Symbols: LHCB2.1, LHCB2 | photosystem II light harvesting complex gene 2.1 | chr2:1823449-1824331 REVERSE LENGTH=265
Ghir_A07G017950	Induced Up-regulated	Symbols: | Auxin-responsive family protein | chr5:13900913-13902934 REVERSE LENGTH=404
Ghir_A07G018700	Induced Up-regulated	Symbols: | Ribulose bisphosphate carboxylase (small chain) family protein | chr5:15384350-15385155 REVERSE LENGTH=181
Ghir_A07G019140	Induced Up-regulated	Symbols: | Thioredoxin superfamily protein | chr5:15573745-15574945 REVERSE LENGTH=217
Ghir_A07G019760	Induced Up-regulated	Symbols: FTSZ2-1, ATFTSZ2-1 | Tubulin/FtsZ family protein | chr2:15197661-15199932 REVERSE LENGTH=478
Ghir_A07G020040	Induced Up-regulated	NA
Ghir_A07G020080	Induced Up-regulated	NA
Ghir_A07G020090	Induced Up-regulated	NA
Ghir_A07G020260	Induced Up-regulated	NA
Ghir_A07G020490	Induced Up-regulated	Symbols: | Auxin-responsive family protein | chr5:13900913-13902934 REVERSE LENGTH=404
Ghir_A07G020540	Induced Up-regulated	Symbols: LHCB2.2, LHCB2 | photosystem II light harvesting complex gene 2.2 | chr2:1799436-1800329 REVERSE LENGTH=265
Ghir_A07G020610	Induced Up-regulated	Symbols: | unknown protein; FUNCTIONS IN: molecular_function unknown; INVOLVED IN: biological_process unknown; LOCATED IN: endomembrane system; EXPRESSED IN: male gametophyte; Has 140 Blast hits to 132 proteins in 41 species: Archae - 2; Bacteria - 4; Metazoa - 29; Fungi - 20; Plants - 51; Viruses - 0; Other Eukaryotes - 34 (source: NCBI BLink). | chr3:4223008-4223613 FORWARD LENGTH=201
Ghir_A07G021320	Induced Up-regulated	Symbols: | AGC (cAMP-dependent, cGMP-dependent and protein kinase C) kinase family protein | chr4:7598099-7599217 REVERSE LENGTH=372
Ghir_A07G021370	Induced Up-regulated	Symbols: | Oxidoreductase, zinc-binding dehydrogenase family protein | chr4:7600682-7602567 FORWARD LENGTH=329
Ghir_A07G021380	Induced Up-regulated	Symbols: | Oxidoreductase, zinc-binding dehydrogenase family protein | chr4:7600682-7602567 FORWARD LENGTH=329
Ghir_A07G021390	Induced Up-regulated	Symbols: | Oxidoreductase, zinc-binding dehydrogenase family protein | chr4:7600682-7602567 FORWARD LENGTH=329
Ghir_A07G021440	Induced Up-regulated	Symbols: | nuclear transport factor 2 (NTF2) family protein / RNA recognition motif (RRM)-containing protein | chr3:2300579-2308305 REVERSE LENGTH=1294
Ghir_A07G021870	Induced Up-regulated	Symbols: PSAE-2 | photosystem I subunit E-2 | chr2:8736780-8737644 FORWARD LENGTH=145
Ghir_A07G021930	Induced Up-regulated	Symbols: | RmlC-like cupins superfamily protein | chr3:1140318-1140723 FORWARD LENGTH=96
Ghir_A07G022200	Induced Up-regulated	Symbols: MIF2 | mini zinc finger 2 | chr3:10925014-10925316 FORWARD LENGTH=100
Ghir_A07G022530	Induced Up-regulated	Symbols: IAA14, SLR | indole-3-acetic acid inducible 14 | chr4:8348521-8349923 REVERSE LENGTH=228
Ghir_A07G022610	Induced Up-regulated	Symbols: PRA1.E | prenylated RAB acceptor 1.E | chr1:2808933-2809562 FORWARD LENGTH=209
Ghir_A07G022690	Induced Up-regulated	Symbols: CYP94B1 | cytochrome P450, family 94, subfamily B, polypeptide 1 | chr5:25408987-25410519 REVERSE LENGTH=510
Ghir_A07G022700	Induced Up-regulated	Symbols: CYP94B1 | cytochrome P450, family 94, subfamily B, polypeptide 1 | chr5:25408987-25410519 REVERSE LENGTH=510
Ghir_A07G022880	Induced Up-regulated	Symbols: PHT1;7 | phosphate transporter 1;7 | chr3:20248463-20250070 REVERSE LENGTH=535
Ghir_A07G023430	Induced Up-regulated	Symbols: PMZ, SAP12 | zinc finger (AN1-like) family protein | chr3:10520585-10521223 FORWARD LENGTH=186
Ghir_A07G023680	Induced Up-regulated	Symbols: UGT88A1 | UDP-glucosyl transferase 88A1 | chr3:5619355-5620833 REVERSE LENGTH=462
Ghir_A07G023760	Induced Up-regulated	Symbols: | Protein of unknown function (DUF1645) | chr3:10338429-10339157 FORWARD LENGTH=242
Ghir_A07G023800	Induced Up-regulated	Symbols: RPL12-C | ribosomal protein L12-C | chr3:10324905-10325468 FORWARD LENGTH=187
Ghir_A07G023810	Induced Up-regulated	Symbols: MYB24, AtMYB24 | myb domain protein 24 | chr5:16138703-16140946 REVERSE LENGTH=214
Ghir_A07G023980	Induced Up-regulated	Symbols: | Ribosomal S17 family protein | chr5:1389217-1389642 FORWARD LENGTH=141
Ghir_A07G024710	Induced Up-regulated	Symbols: WRKY75, ATWRKY75 | WRKY DNA-binding protein 75 | chr5:4149928-4151019 REVERSE LENGTH=145
Ghir_A07G024720	Induced Up-regulated	Symbols: | NAD(P)-binding Rossmann-fold superfamily protein | chr3:327747-328833 REVERSE LENGTH=296
Ghir_A07G024800	Induced Up-regulated	Symbols: | GRAM domain family protein | chr5:4207081-4208079 FORWARD LENGTH=272
Ghir_A07G025130	Induced Up-regulated	NA
Ghir_A08G000110	Induced Up-regulated	Symbols: | Protein of unknown function, DUF584 | chr5:24386247-24386738 FORWARD LENGTH=163
Ghir_A08G000530	Induced Up-regulated	Symbols: | Peptidase M20/M25/M40 family protein | chr4:17925251-17926919 FORWARD LENGTH=433
Ghir_A08G000560	Induced Up-regulated	Symbols: | Histone superfamily protein | chr5:24146352-24146663 REVERSE LENGTH=103
Ghir_A08G000600	Induced Up-regulated	NA
Ghir_A08G000630	Induced Up-regulated	Symbols: | HSP20-like chaperones superfamily protein | chr2:12633279-12633740 REVERSE LENGTH=153
Ghir_A08G000680	Induced Up-regulated	Symbols: | Tetratricopeptide repeat (TPR)-like superfamily protein | chr3:17338415-17340129 REVERSE LENGTH=515
Ghir_A08G001280	Induced Up-regulated	Symbols: LBD11 | LOB domain-containing protein 11 | chr2:12186603-12188110 REVERSE LENGTH=232
Ghir_A08G001300	Induced Up-regulated	Symbols: | Preprotein translocase Sec, Sec61-beta subunit protein | chr5:24317590-24317919 REVERSE LENGTH=109
Ghir_A08G001530	Induced Up-regulated	NA
Ghir_A08G002820	Induced Up-regulated	Symbols: TCH4, XTH22 | Xyloglucan endotransglucosylase/hydrolase family protein | chr5:23307296-23308235 REVERSE LENGTH=284
Ghir_A08G002860	Induced Up-regulated	Symbols: XTR6, XTH23 | xyloglucan endotransglycosylase 6 | chr4:13128694-13129715 FORWARD LENGTH=286
Ghir_A08G003090	Induced Up-regulated	Symbols: HSP81-3, Hsp81.3, AtHsp90-3, AtHsp90.3 | heat shock protein 81-3 | chr5:22681410-22683911 FORWARD LENGTH=699
Ghir_A08G003280	Induced Up-regulated	Symbols: | basic helix-loop-helix (bHLH) DNA-binding superfamily protein | chr2:17611428-17613163 REVERSE LENGTH=359
Ghir_A08G003440	Induced Up-regulated	Symbols: | Protein kinase superfamily protein | chr5:19118683-19120528 REVERSE LENGTH=410
Ghir_A08G003900	Induced Up-regulated	Symbols: | SAUR-like auxin-responsive protein family | chr2:19180904-19181269 FORWARD LENGTH=121
Ghir_A08G004060	Induced Up-regulated	Symbols: AOC4 | allene oxide cyclase 4 | chr1:4547624-4548552 FORWARD LENGTH=254
Ghir_A08G004380	Induced Up-regulated	Symbols: UBQ6 | ubiquitin 6 | chr2:19344701-19345174 FORWARD LENGTH=157
Ghir_A08G004400	Induced Up-regulated	NA
Ghir_A08G004660	Induced Up-regulated	Symbols: SAG21, AtLEA5 | senescence-associated gene 21 | chr4:1046414-1046807 REVERSE LENGTH=97
Ghir_A08G005240	Induced Up-regulated	Symbols: SUM1, SUMO 1, SUMO1, ATSUMO1 | small ubiquitin-like modifier 1 | chr4:13497466-13498458 FORWARD LENGTH=100
Ghir_A08G005310	Induced Up-regulated	Symbols: | Ribosomal protein S8e family protein | chr5:23902626-23903670 REVERSE LENGTH=210
Ghir_A08G005990	Induced Up-regulated	Symbols: | B12D protein | chr3:11745299-11746481 FORWARD LENGTH=87
Ghir_A08G006790	Induced Up-regulated	Symbols: | Protein of unknown function (DUF506) | chr2:16222271-16223393 FORWARD LENGTH=310
Ghir_A08G006890	Induced Up-regulated	Symbols: | ATPase E1-E2 type family protein / haloacid dehalogenase-like hydrolase family protein | chr3:23407112-23410213 REVERSE LENGTH=1033
Ghir_A08G007400	Induced Up-regulated	Symbols: | Eukaryotic aspartyl protease family protein | chr1:787143-788444 FORWARD LENGTH=433
Ghir_A08G007480	Induced Up-regulated	NA
Ghir_A08G007670	Induced Up-regulated	NA
Ghir_A08G008210	Induced Up-regulated	Symbols: SAG21, AtLEA5 | senescence-associated gene 21 | chr4:1046414-1046807 REVERSE LENGTH=97
Ghir_A08G008430	Induced Up-regulated	Symbols: | Peroxidase superfamily protein | chr5:2080207-2081621 REVERSE LENGTH=358
Ghir_A08G008650	Induced Up-regulated	Symbols: | Eukaryotic protein of unknown function (DUF872) | chr4:14601818-14602874 REVERSE LENGTH=103
Ghir_A08G009870	Induced Up-regulated	NA
Ghir_A08G010450	Induced Up-regulated	Symbols: | Integrase-type DNA-binding superfamily protein | chr1:23890981-23891988 REVERSE LENGTH=335
Ghir_A08G010520	Induced Up-regulated	Symbols: | unknown protein; BEST Arabidopsis thaliana protein match is: unknown protein (TAIR:AT1G64340.1); Has 876 Blast hits to 690 proteins in 132 species: Archae - 0; Bacteria - 38; Metazoa - 180; Fungi - 112; Plants - 59; Viruses - 2; Other Eukaryotes - 485 (source: NCBI BLink). | chr5:16738302-16739474 FORWARD LENGTH=288
Ghir_A08G010800	Induced Up-regulated	Symbols: | SAUR-like auxin-responsive protein family | chr2:19180904-19181269 FORWARD LENGTH=121
Ghir_A08G011570	Induced Up-regulated	Symbols: | unknown protein; FUNCTIONS IN: molecular_function unknown; INVOLVED IN: response to wounding; LOCATED IN: endomembrane system; EXPRESSED IN: 23 plant structures; EXPRESSED DURING: 13 growth stages; BEST Arabidopsis thaliana protein match is: unknown protein (TAIR:AT1G32928.1); Has 42 Blast hits to 42 proteins in 8 species: Archae - 0; Bacteria - 0; Metazoa - 0; Fungi - 0; Plants - 42; …
Ghir_A08G011770	Induced Up-regulated	Symbols: NIP5;1, NLM6, NLM8 | NOD26-like intrinsic protein 5;1 | chr4:6431530-6434510 REVERSE LENGTH=304
Ghir_A08G011810	Induced Up-regulated	Symbols: LSU2 | response to low sulfur 2 | chr5:8443472-8443756 REVERSE LENGTH=94
Ghir_A08G011870	Induced Up-regulated	Symbols: ANAC062, NTL6, NAC062 | NAC domain containing protein 62 | chr3:18362639-18364717 REVERSE LENGTH=469
Ghir_A08G012090	Induced Up-regulated	Symbols: | Late embryogenesis abundant (LEA) hydroxyproline-rich glycoprotein family | chr2:18961424-18962089 FORWARD LENGTH=221
Ghir_A08G012390	Induced Up-regulated	NA
Ghir_A08G012550	Induced Up-regulated	Symbols: ATGSTF6, GST1, ERD11, ATGSTF3, GSTF6, ATGST1 | glutathione S-transferase 6 | chr1:661363-662191 REVERSE LENGTH=208
Ghir_A08G012640	Induced Up-regulated	Symbols: RAP2.3, ATEBP, ERF72, EBP | ethylene-responsive element binding protein | chr3:5705784-5706768 FORWARD LENGTH=248
Ghir_A08G012840	Induced Up-regulated	Symbols: WRKY23, ATWRKY23 | WRKY DNA-binding protein 23 | chr2:19405045-19406446 REVERSE LENGTH=337
Ghir_A08G012870	Induced Up-regulated	Symbols: ATGPAT3, GPAT3 | glycerol-3-phosphate acyltransferase 3 | chr4:844597-846710 REVERSE LENGTH=520
Ghir_A08G012900	Induced Up-regulated	Symbols: ATMYB2, MYB2 | myb domain protein 2 | chr2:19376284-19377297 FORWARD LENGTH=273
Ghir_A08G012920	Induced Up-regulated	Symbols: ATMYB2, MYB2 | myb domain protein 2 | chr2:19376284-19377297 FORWARD LENGTH=273
Ghir_A08G013010	Induced Up-regulated	Symbols: MDR4, PGP4, ABCB4, ATPGP4 | ATP binding cassette subfamily B4 | chr2:19310008-19314750 REVERSE LENGTH=1286
Ghir_A08G013200	Induced Up-regulated	Symbols: DiT1 | dicarboxylate transporter 1 | chr5:4059927-4061919 REVERSE LENGTH=557
Ghir_A08G013460	Induced Up-regulated	Symbols: | Nucleic acid-binding, OB-fold-like protein | chr2:1574802-1575239 REVERSE LENGTH=145
Ghir_A08G014080	Induced Up-regulated	Symbols: WRKY22, AtWRKY22 | WRKY family transcription factor | chr4:522839-524129 REVERSE LENGTH=298
Ghir_A08G014180	Induced Up-regulated	Symbols: LBD18 | LOB domain-containing protein 18 | chr2:18718601-18720445 FORWARD LENGTH=262
Ghir_A08G014400	Induced Up-regulated	Symbols: | SAUR-like auxin-responsive protein family | chr3:22435262-22435774 FORWARD LENGTH=170
Ghir_A08G014870	Induced Up-regulated	Symbols: | Alcohol dehydrogenase transcription factor Myb/SANT-like family protein | chr2:18437447-18438565 REVERSE LENGTH=372
Ghir_A08G015980	Induced Up-regulated	Symbols: | Acyl-CoA N-acyltransferases (NAT) superfamily protein | chr1:27110887-27111825 FORWARD LENGTH=256
Ghir_A08G016810	Induced Up-regulated	Symbols: | unknown protein; FUNCTIONS IN: molecular_function unknown; INVOLVED IN: biological_process unknown; LOCATED IN: chloroplast, chloroplast envelope; EXPRESSED IN: 23 plant structures; EXPRESSED DURING: 13 growth stages; Has 72 Blast hits to 72 proteins in 12 species: Archae - 0; Bacteria - 0; Metazoa - 0; Fungi - 0; Plants - 72; Viruses - 0; Other Eukaryotes - 0 (source: NCBI BLink). | c…
Ghir_A08G016820	Induced Up-regulated	Symbols: | HSP20-like chaperones superfamily protein | chr2:12633279-12633740 REVERSE LENGTH=153
Ghir_A08G017180	Induced Up-regulated	Symbols: ATEXLB1, EXPR, AT-EXPR, ATEXPR1, ATHEXP BETA 3.1, EXLB1 | expansin-like B1 | chr4:9581817-9583181 REVERSE LENGTH=250
Ghir_A08G017420	Induced Up-regulated	Symbols: ATERF-1, ERF-1 | ethylene responsive element binding factor 1 | chr4:9759405-9760211 FORWARD LENGTH=268
Ghir_A08G017440	Induced Up-regulated	Symbols: ATERF-1, ERF-1 | ethylene responsive element binding factor 1 | chr4:9759405-9760211 FORWARD LENGTH=268
Ghir_A08G018540	Induced Up-regulated	Symbols: PLDBETA1, PLDBETA | phospholipase D beta 1 | chr2:17533018-17537990 REVERSE LENGTH=1083
Ghir_A08G019020	Induced Up-regulated	Symbols: ATGPX6, PHGPX, LSC803, GPX6 | glutathione peroxidase 6 | chr4:7010021-7011330 REVERSE LENGTH=232
Ghir_A08G020270	Induced Up-regulated	NA
Ghir_A08G020340	Induced Up-regulated	Symbols: | PPPDE putative thiol peptidase family protein | chr3:2243153-2244476 REVERSE LENGTH=265
Ghir_A08G020530	Induced Up-regulated	NA
Ghir_A08G020800	Induced Up-regulated	Symbols: UBL5 | ubiquitin-like protein 5 | chr5:16913611-16913832 REVERSE LENGTH=73
Ghir_A08G020910	Induced Up-regulated	Symbols: | Heavy metal transport/detoxification superfamily protein | chr5:24460822-24462464 REVERSE LENGTH=302
Ghir_A08G021030	Induced Up-regulated	Symbols: | Protein phosphatase 2C family protein | chr2:12814437-12815904 FORWARD LENGTH=396
Ghir_A08G021040	Induced Up-regulated	Symbols: MAPKKK13 | mitogen-activated protein kinase kinase kinase 13 | chr1:2194279-2195778 REVERSE LENGTH=499
Ghir_A08G021290	Induced Up-regulated	Symbols: | BEST Arabidopsis thaliana protein match is: transcription regulators (TAIR:AT3G56220.1); Has 289 Blast hits to 289 proteins in 30 species: Archae - 0; Bacteria - 0; Metazoa - 0; Fungi - 0; Plants - 289; Viruses - 0; Other Eukaryotes - 0 (source: NCBI BLink). | chr2:16887048-16888407 FORWARD LENGTH=158
Ghir_A08G022370	Induced Up-regulated	Symbols: | NAD(P)-linked oxidoreductase superfamily protein | chr1:22349892-22351668 REVERSE LENGTH=345
Ghir_A08G022380	Induced Up-regulated	Symbols: | NAD(P)-linked oxidoreductase superfamily protein | chr1:22349892-22351668 REVERSE LENGTH=345
Ghir_A08G022390	Induced Up-regulated	Symbols: | NAD(P)-linked oxidoreductase superfamily protein | chr1:22349892-22351668 REVERSE LENGTH=345
Ghir_A08G022700	Induced Up-regulated	Symbols: | Exostosin family protein | chr4:17867501-17869131 FORWARD LENGTH=425
Ghir_A08G022730	Induced Up-regulated	NA
Ghir_A08G022970	Induced Up-regulated	NA
Ghir_A08G023240	Induced Up-regulated	Symbols: | S-locus lectin protein kinase family protein | chr1:3810372-3813416 FORWARD LENGTH=842
Ghir_A08G024060	Induced Up-regulated	Symbols: ATPA2, PA2 | peroxidase 2 | chr5:2077567-2078857 REVERSE LENGTH=335
Ghir_A08G024260	Induced Up-regulated	Symbols: | Leucine-rich repeat (LRR) family protein | chr1:12177788-12179221 FORWARD LENGTH=477
Ghir_A08G024730	Induced Up-regulated	Symbols: ATDGK7, DGK7 | diacylglycerol kinase 7 | chr4:14838465-14840941 REVERSE LENGTH=492
Ghir_A08G025510	Induced Up-regulated	Symbols: | Ankyrin repeat family protein | chr5:5031791-5033443 REVERSE LENGTH=457
Ghir_A08G025840	Induced Up-regulated	Symbols: ABI2, AtABI2 | Protein phosphatase 2C family protein | chr5:23087720-23089303 FORWARD LENGTH=423
Ghir_A08G026540	Induced Up-regulated	Symbols: | Class I glutamine amidotransferase-like superfamily protein | chr2:10199698-10201081 FORWARD LENGTH=251
Ghir_A09G000090	Induced Up-regulated	Symbols: | Uncharacterised protein family (UPF0497) | chr4:12868320-12869319 FORWARD LENGTH=170
Ghir_A09G001530	Induced Up-regulated	Symbols: | RING/U-box superfamily protein | chr1:9285576-9286190 REVERSE LENGTH=204
Ghir_A09G001540	Induced Up-regulated	Symbols: | RING/U-box superfamily protein | chr1:9285576-9286190 REVERSE LENGTH=204
Ghir_A09G001630	Induced Up-regulated	Symbols: GALT1 | galactosyltransferase1 | chr1:9286862-9289327 REVERSE LENGTH=643
Ghir_A09G002430	Induced Up-regulated	Symbols: WRKY72, ATWRKY72 | WRKY DNA-binding protein 72 | chr5:4904426-4906879 FORWARD LENGTH=548
Ghir_A09G003520	Induced Up-regulated	Symbols: | CONTAINS InterPro DOMAIN/s: EF-Hand 1, calcium-binding site (InterPro:IPR018247); BEST Arabidopsis thaliana protein match is: unknown protein (TAIR:AT2G41730.1); Has 1807 Blast hits to 1807 proteins in 277 species: Archae - 0; Bacteria - 0; Metazoa - 736; Fungi - 347; Plants - 385; Viruses - 0; Other Eukaryotes - 339 (source: NCBI BLink). | chr5:16290770-16291402 FORWARD LENGTH=210
Ghir_A09G004250	Induced Up-regulated	Symbols: | Calcium-dependent lipid-binding (CaLB domain) family protein | chr5:8082789-8083448 FORWARD LENGTH=219
Ghir_A09G005460	Induced Up-regulated	Symbols: YCF1.2 | Ycf1 protein | chrC:123884-129244 REVERSE LENGTH=1786
Ghir_A09G005500	Induced Up-regulated	Symbols: TT7, CYP75B1, D501 | Cytochrome P450 superfamily protein | chr5:2560437-2562859 FORWARD LENGTH=513
Ghir_A09G005560	Induced Up-regulated	Symbols: LBD42 | LOB domain-containing protein 42 | chr1:25707033-25708004 FORWARD LENGTH=233
Ghir_A09G006680	Induced Up-regulated	Symbols: ATS1, CLO1, ATPXG1 | seed gene 1 | chr4:13473791-13475278 REVERSE LENGTH=245
Ghir_A09G007230	Induced Up-regulated	Symbols: VEP1, AWI31 | NAD(P)-binding Rossmann-fold superfamily protein | chr4:12565219-12566474 FORWARD LENGTH=388
Ghir_A09G007800	Induced Up-regulated	Symbols: B120 | S-locus lectin protein kinase family protein | chr4:11394458-11397474 REVERSE LENGTH=849
Ghir_A09G007990	Induced Up-regulated	Symbols: | Protein of unknown function (DUF506) | chr4:15676488-15677776 FORWARD LENGTH=287
Ghir_A09G009300	Induced Up-regulated	Symbols: | Late embryogenesis abundant protein (LEA) family protein | chr1:19619842-19620589 FORWARD LENGTH=169
Ghir_A09G009840	Induced Up-regulated	NA
Ghir_A09G010250	Induced Up-regulated	Symbols: CYP94C1 | cytochrome P450, family 94, subfamily C, polypeptide 1 | chr2:11809373-11810860 FORWARD LENGTH=495
Ghir_A09G010260	Induced Up-regulated	Symbols: FAR5 | fatty acid reductase 5 | chr3:16138060-16141409 FORWARD LENGTH=496
Ghir_A09G010460	Induced Up-regulated	Symbols: anac061, NAC061 | NAC domain containing protein 61 | chr3:16022836-16024487 REVERSE LENGTH=241
Ghir_A09G010810	Induced Up-regulated	Symbols: PUB24 | plant U-box 24 | chr3:3736578-3738250 REVERSE LENGTH=470
Ghir_A09G010960	Induced Up-regulated	Symbols: YAB2 | Plant-specific transcription factor YABBY family protein | chr1:2676033-2679382 FORWARD LENGTH=184
Ghir_A09G011270	Induced Up-regulated	Symbols: | Pyridine nucleotide-disulphide oxidoreductase family protein | chr1:27991248-27992845 FORWARD LENGTH=467
Ghir_A09G011380	Induced Up-regulated	Symbols: LBD1 | LOB domain-containing protein 1 | chr1:2442624-2443631 FORWARD LENGTH=190
Ghir_A09G011410	Induced Up-regulated	Symbols: RHA3A | RING-H2 finger A3A | chr2:7576640-7577197 REVERSE LENGTH=185
Ghir_A09G011500	Induced Up-regulated	Symbols: APK2A, PBL2 | protein kinase 2A | chr1:4915859-4917959 FORWARD LENGTH=426
Ghir_A09G011580	Induced Up-regulated	Symbols: PAG1 | 20S proteasome alpha subunit G1 | chr2:11528515-11530858 REVERSE LENGTH=249
Ghir_A09G011700	Induced Up-regulated	Symbols: | 2-oxoglutarate (2OG) and Fe(II)-dependent oxygenase superfamily protein | chr3:4449448-4450616 FORWARD LENGTH=361
Ghir_A09G011710	Induced Up-regulated	Symbols: ATCYSB, ATCYS6, CYSB | cystatin B | chr3:3960523-3961876 REVERSE LENGTH=234
Ghir_A09G011720	Induced Up-regulated	Symbols: | Tryptophan/tyrosine permease | chr5:6579019-6581699 FORWARD LENGTH=505
Ghir_A09G011900	Induced Up-regulated	Symbols: | F-box family protein | chr5:18715638-18716825 REVERSE LENGTH=395
Ghir_A09G012430	Induced Up-regulated	Symbols: | Late embryogenesis abundant (LEA) hydroxyproline-rich glycoprotein family | chr1:24431642-24432898 REVERSE LENGTH=252
Ghir_A09G013500	Induced Up-regulated	Symbols: PGIP1, ATPGIP1 | polygalacturonase inhibiting protein 1 | chr5:2132373-2133434 FORWARD LENGTH=330
Ghir_A09G014270	Induced Up-regulated	Symbols: PUB23 | plant U-box 23 | chr2:15083101-15084336 REVERSE LENGTH=411
Ghir_A09G014390	Induced Up-regulated	Symbols: NHL3 | NDR1/HIN1-like 3 | chr5:1931016-1931711 REVERSE LENGTH=231
Ghir_A09G014640	Induced Up-regulated	NA
Ghir_A09G015310	Induced Up-regulated	Symbols: | UDP-Glycosyltransferase superfamily protein | chr2:15417618-15419108 REVERSE LENGTH=496
Ghir_A09G015550	Induced Up-regulated	Symbols: | Heavy metal transport/detoxification superfamily protein | chr2:15515216-15516754 FORWARD LENGTH=386
Ghir_A09G015600	Induced Up-regulated	Symbols: TAF8 | TBP-associated factor 8 | chr4:16426771-16427832 REVERSE LENGTH=353
Ghir_A09G016120	Induced Up-regulated	NA
Ghir_A09G016760	Induced Up-regulated	Symbols: | C2H2 and C2HC zinc fingers superfamily protein | chr2:15706454-15706990 FORWARD LENGTH=178
Ghir_A09G016920	Induced Up-regulated	Symbols: GSTL3 | Glutathione S-transferase family protein | chr5:632877-634858 FORWARD LENGTH=235
Ghir_A09G016990	Induced Up-regulated	Symbols: ATGSTU8, GSTU8 | glutathione S-transferase TAU 8 | chr3:2848407-2849226 REVERSE LENGTH=224
Ghir_A09G017000	Induced Up-regulated	Symbols: ATGSTU8, GSTU8 | glutathione S-transferase TAU 8 | chr3:2848407-2849226 REVERSE LENGTH=224
Ghir_A09G017010	Induced Up-regulated	Symbols: ATGSTU8, GSTU8 | glutathione S-transferase TAU 8 | chr3:2848407-2849226 REVERSE LENGTH=224
Ghir_A09G017440	Induced Up-regulated	Symbols: | Homeodomain-like superfamily protein | chr5:155784-157451 REVERSE LENGTH=323
Ghir_A09G017580	Induced Up-regulated	Symbols: ATFER1, FER1 | ferretin 1 | chr5:228149-229594 REVERSE LENGTH=255
Ghir_A09G017660	Induced Up-regulated	Symbols: | Tautomerase/MIF superfamily protein | chr3:19164229-19165076 REVERSE LENGTH=112
Ghir_A09G018400	Induced Up-regulated	Symbols: ATMP2, ATMAPR3, MSBP2, MAPR3 | membrane-associated progesterone binding protein 3 | chr3:18129669-18131353 FORWARD LENGTH=233
Ghir_A09G018490	Induced Up-regulated	Symbols: | Protein kinase superfamily protein | chr1:6327463-6329935 FORWARD LENGTH=654
Ghir_A09G018790	Induced Up-regulated	Symbols: | Integrase-type DNA-binding superfamily protein | chr5:21124192-21124890 REVERSE LENGTH=232
Ghir_A09G018900	Induced Up-regulated	Symbols: ACYB-2 | Cytochrome b561/ferric reductase transmembrane protein family | chr4:13053887-13055518 REVERSE LENGTH=239
Ghir_A09G019020	Induced Up-regulated	Symbols: | unknown protein; BEST Arabidopsis thaliana protein match is: unknown protein (TAIR:AT4G25690.2); Has 30201 Blast hits to 17322 proteins in 780 species: Archae - 12; Bacteria - 1396; Metazoa - 17338; Fungi - 3422; Plants - 5037; Viruses - 0; Other Eukaryotes - 2996 (source: NCBI BLink). | chr4:13085431-13085997 REVERSE LENGTH=188
Ghir_A09G019200	Induced Up-regulated	Symbols: HAI2 | highly ABA-induced PP2C gene 2 | chr1:2281151-2282656 REVERSE LENGTH=442
Ghir_A09G019470	Induced Up-regulated	Symbols: | unknown protein; FUNCTIONS IN: molecular_function unknown; INVOLVED IN: biological_process unknown; LOCATED IN: cellular_component unknown; Has 30201 Blast hits to 17322 proteins in 780 species: Archae - 12; Bacteria - 1396; Metazoa - 17338; Fungi - 3422; Plants - 5037; Viruses - 0; Other Eukaryotes - 2996 (source: NCBI BLink). | chr5:21984620-21984868 FORWARD LENGTH=82
Ghir_A09G020000	Induced Up-regulated	Symbols: | Heavy metal transport/detoxification superfamily protein | chr1:180401-182066 REVERSE LENGTH=177
Ghir_A09G020530	Induced Up-regulated	Symbols: ATERF-1, ERF-1 | ethylene responsive element binding factor 1 | chr4:9759405-9760211 FORWARD LENGTH=268
Ghir_A09G021230	Induced Up-regulated	Symbols: ATPP2-B11, PP2-B11 | phloem protein 2-B11 | chr1:30135466-30136767 FORWARD LENGTH=257
Ghir_A09G022210	Induced Up-regulated	Symbols: ATEP3, ATCHITIV, CHIV, EP3 | homolog of carrot EP3-3 chitinase | chr3:20145935-20147034 FORWARD LENGTH=273
Ghir_A09G022240	Induced Up-regulated	Symbols: ATEP3, ATCHITIV, CHIV, EP3 | homolog of carrot EP3-3 chitinase | chr3:20145935-20147034 FORWARD LENGTH=273
Ghir_A09G022880	Induced Up-regulated	Symbols: MSS1, STP13, ATSTP13 | Major facilitator superfamily protein | chr5:9243851-9246994 REVERSE LENGTH=526
Ghir_A09G023460	Induced Up-regulated	Symbols: | ATPase E1-E2 type family protein / haloacid dehalogenase-like hydrolase family protein | chr3:8116335-8119388 REVERSE LENGTH=1017
Ghir_A09G024290	Induced Up-regulated	NA
Ghir_A09G024790	Induced Up-regulated	Symbols: | Uncharacterised protein family (UPF0497) | chr4:8909162-8910641 FORWARD LENGTH=193
Ghir_A09G024820	Induced Up-regulated	Symbols: ATCP1, CP1 | Ca2+-binding protein 1 | chr5:20070812-20071294 FORWARD LENGTH=160
Ghir_A09G024850	Induced Up-regulated	NA
Ghir_A09G024860	Induced Up-regulated	NA
Ghir_A09G025410	Induced Up-regulated	Symbols: | Calcium-dependent lipid-binding (CaLB domain) family protein | chr3:5617112-5618194 REVERSE LENGTH=360
Ghir_A09G026500	Induced Up-regulated	NA
Ghir_A10G000280	Induced Up-regulated	Symbols: | FAD-binding Berberine family protein | chr4:11157916-11159535 FORWARD LENGTH=539
Ghir_A10G000730	Induced Up-regulated	Symbols: WRKY6, ATWRKY6 | WRKY family transcription factor | chr1:23016887-23019155 REVERSE LENGTH=553
Ghir_A10G000760	Induced Up-regulated	Symbols: | B-cell receptor-associated protein 31-like | chr1:4014958-4016222 FORWARD LENGTH=221
Ghir_A10G000860	Induced Up-regulated	Symbols: | Expression of the gene is downregulated in the presence of paraquat, an inducer of photoxidative stress. | chr3:7093075-7093422 REVERSE LENGTH=115
Ghir_A10G001330	Induced Up-regulated	Symbols: TPS14, ATTPS14 | terpene synthase 14 | chr1:22772455-22774687 REVERSE LENGTH=569
Ghir_A10G001820	Induced Up-regulated	Symbols: STP1, ATSTP1 | sugar transporter 1 | chr1:3777460-3780133 FORWARD LENGTH=522
Ghir_A10G001840	Induced Up-regulated	Symbols: | Wound-responsive family protein | chr4:2593786-2594049 REVERSE LENGTH=87
Ghir_A10G002010	Induced Up-regulated	Symbols: | Protein of unknown function (DUF1218) | chr1:22490430-22491330 REVERSE LENGTH=180
Ghir_A10G002240	Induced Up-regulated	Symbols: | Protein of unknown function (DUF2921) | chr4:11529956-11532844 FORWARD LENGTH=962
Ghir_A10G002530	Induced Up-regulated	Symbols: GRX480, roxy19 | Thioredoxin superfamily protein | chr1:10013634-10014047 REVERSE LENGTH=137
Ghir_A10G002550	Induced Up-regulated	Symbols: TOR1, SPR2, CN | ARM repeat superfamily protein | chr4:13581581-13585070 REVERSE LENGTH=864
Ghir_A10G002710	Induced Up-regulated	Symbols: | RING/U-box superfamily protein | chr2:17640907-17641617 FORWARD LENGTH=236
Ghir_A10G002810	Induced Up-regulated	Symbols: | alpha/beta-Hydrolases superfamily protein | chr4:10225006-10226862 REVERSE LENGTH=419
Ghir_A10G002930	Induced Up-regulated	Symbols: SRG1, ATSRG1 | senescence-related gene 1 | chr1:5820258-5821741 FORWARD LENGTH=358
Ghir_A10G003600	Induced Up-regulated	Symbols: WRKY71, ATWRKY71 | WRKY DNA-binding protein 71 | chr1:10454482-10455652 FORWARD LENGTH=282
Ghir_A10G003620	Induced Up-regulated	Symbols: LHB1B1, LHCB1.4 | light-harvesting chlorophyll-protein complex II subunit B1 | chr2:14524818-14525618 FORWARD LENGTH=266
Ghir_A10G004000	Induced Up-regulated	Symbols: JAZ8, TIFY5A | jasmonate-zim-domain protein 8 | chr1:10596516-10597095 FORWARD LENGTH=131
Ghir_A10G004270	Induced Up-regulated	Symbols: | alpha/beta-Hydrolases superfamily protein | chr1:10719169-10720758 REVERSE LENGTH=529
Ghir_A10G004540	Induced Up-regulated	Symbols: | unknown protein; FUNCTIONS IN: molecular_function unknown; INVOLVED IN: biological_process unknown; LOCATED IN: plasma membrane; EXPRESSED IN: 20 plant structures; EXPRESSED DURING: 13 growth stages; Has 34 Blast hits to 34 proteins in 8 species: Archae - 0; Bacteria - 0; Metazoa - 0; Fungi - 0; Plants - 34; Viruses - 0; Other Eukaryotes - 0 (source: NCBI BLink). | chr1:11217117-112173…
Ghir_A10G004610	Induced Up-regulated	Symbols: | Histone superfamily protein | chr5:24146352-24146663 REVERSE LENGTH=103
Ghir_A10G005270	Induced Up-regulated	Symbols: | Protein of unknown function (DUF1677) | chr1:27303906-27304403 FORWARD LENGTH=165
Ghir_A10G005710	Induced Up-regulated	Symbols: | Domain of unknown function (DUF26) | chr3:21584038-21585030 REVERSE LENGTH=258
Ghir_A10G005810	Induced Up-regulated	Symbols: MRP6, ABCC8 | multidrug resistance-associated protein 6 | chr3:7457668-7463261 REVERSE LENGTH=1464
Ghir_A10G005860	Induced Up-regulated	Symbols: ADOF2, DOF2 | DOF zinc finger protein 2 | chr3:7474934-7475548 FORWARD LENGTH=204
Ghir_A10G006200	Induced Up-regulated	Symbols: | 2-oxoglutarate (2OG) and Fe(II)-dependent oxygenase superfamily protein | chr1:19664044-19665362 FORWARD LENGTH=314
Ghir_A10G006310	Induced Up-regulated	NA
Ghir_A10G007140	Induced Up-regulated	Symbols: | unknown protein; FUNCTIONS IN: molecular_function unknown; INVOLVED IN: biological_process unknown; LOCATED IN: endomembrane system; BEST Arabidopsis thaliana protein match is: unknown protein (TAIR:AT3G15760.1); Has 35333 Blast hits to 34131 proteins in 2444 species: Archae - 798; Bacteria - 22429; Metazoa - 974; Fungi - 991; Plants - 531; Viruses - 0; Other Eukaryotes - 9610 (source:…
Ghir_A10G007270	Induced Up-regulated	Symbols: | unknown protein; CONTAINS InterPro DOMAIN/s: Protein of unknown function DUF761, plant (InterPro:IPR008480); Has 6 Blast hits to 6 proteins in 3 species: Archae - 0; Bacteria - 0; Metazoa - 0; Fungi - 0; Plants - 6; Viruses - 0; Other Eukaryotes - 0 (source: NCBI BLink). | chr1:5292976-5293197 REVERSE LENGTH=73
Ghir_A10G007610	Induced Up-regulated	Symbols: | Galactose oxidase/kelch repeat superfamily protein | chr1:30241763-30242827 FORWARD LENGTH=354
Ghir_A10G007700	Induced Up-regulated	Symbols: | Alcohol dehydrogenase transcription factor Myb/SANT-like family protein | chr3:8911022-8912023 FORWARD LENGTH=333
Ghir_A10G007930	Induced Up-regulated	Symbols: | Thioesterase superfamily protein | chr3:5480497-5481208 FORWARD LENGTH=157
Ghir_A10G008170	Induced Up-regulated	Symbols: MKS1 | MAP kinase substrate 1 | chr3:6429755-6430423 REVERSE LENGTH=222
Ghir_A10G008910	Induced Up-regulated	NA
Ghir_A10G009270	Induced Up-regulated	Symbols: | Protein phosphatase 2C family protein | chr4:16260876-16262703 FORWARD LENGTH=380
Ghir_A10G009830	Induced Up-regulated	Symbols: YCF3 | Tetratricopeptide repeat (TPR)-like superfamily protein | chrC:42584-43751 REVERSE LENGTH=126
Ghir_A10G009930	Induced Up-regulated	Symbols: | Protein of unknown function (DUF1645) | chr3:10338429-10339157 FORWARD LENGTH=242
Ghir_A10G010000	Induced Up-regulated	Symbols: CRK42 | cysteine-rich RLK (RECEPTOR-like protein kinase) 42 | chr5:16152121-16155038 FORWARD LENGTH=651
Ghir_A10G010670	Induced Up-regulated	Symbols: AMT1;1, ATAMT1, ATAMT1;1 | ammonium transporter 1;1 | chr4:7858220-7859725 FORWARD LENGTH=501
Ghir_A10G010910	Induced Up-regulated	Symbols: PGR5 | proton gradient regulation 5 | chr2:2081204-2081687 REVERSE LENGTH=133
Ghir_A10G011210	Induced Up-regulated	Symbols: ATMYB14, MYB14AT, MYB14 | myb domain protein 14 | chr2:13286806-13288175 REVERSE LENGTH=249
Ghir_A10G011260	Induced Up-regulated	NA
Ghir_A10G012140	Induced Up-regulated	Symbols: GA20OX2, AT2353, ATGA20OX2 | gibberellin 20 oxidase 2 | chr5:21055389-21056746 REVERSE LENGTH=378
Ghir_A10G012580	Induced Up-regulated	NA
Ghir_A10G013520	Induced Up-regulated	Symbols: ATB2 | NAD(P)-linked oxidoreductase superfamily protein | chr1:22355073-22356627 REVERSE LENGTH=345
Ghir_A10G013590	Induced Up-regulated	Symbols: | S-adenosyl-L-methionine-dependent methyltransferases superfamily protein | chr2:17996874-17999158 REVERSE LENGTH=351
Ghir_A10G013880	Induced Up-regulated	Symbols: | Ribosomal L18p/L5e family protein | chr2:17996106-17996507 FORWARD LENGTH=133
Ghir_A10G014120	Induced Up-regulated	Symbols: | Bifunctional inhibitor/lipid-transfer protein/seed storage 2S albumin superfamily protein | chr5:19647932-19648237 REVERSE LENGTH=101
Ghir_A10G014130	Induced Up-regulated	Symbols: | Bifunctional inhibitor/lipid-transfer protein/seed storage 2S albumin superfamily protein | chr5:19647932-19648237 REVERSE LENGTH=101
Ghir_A10G014350	Induced Up-regulated	Symbols: | HXXXD-type acyl-transferase family protein | chr1:1009542-1010951 REVERSE LENGTH=469
Ghir_A10G014780	Induced Up-regulated	Symbols: | unknown protein; Has 29 Blast hits to 29 proteins in 12 species: Archae - 0; Bacteria - 0; Metazoa - 0; Fungi - 2; Plants - 27; Viruses - 0; Other Eukaryotes - 0 (source: NCBI BLink). | chr1:7530047-7530954 REVERSE LENGTH=126
Ghir_A10G015080	Induced Up-regulated	Symbols: | Peroxidase superfamily protein | chr5:1579142-1580819 REVERSE LENGTH=324
Ghir_A10G015510	Induced Up-regulated	Symbols: | HAD superfamily, subfamily IIIB acid phosphatase | chr2:16145907-16146857 FORWARD LENGTH=251
Ghir_A10G015560	Induced Up-regulated	Symbols: FER | Malectin/receptor-like protein kinase family protein | chr3:19117877-19120564 REVERSE LENGTH=895
Ghir_A10G015740	Induced Up-regulated	Symbols: ATEXPA5, ATEXP5, ATHEXP ALPHA 1.4, EXP5, EXPA5 | expansin A5 | chr3:11011538-11013068 REVERSE LENGTH=255
Ghir_A10G017190	Induced Up-regulated	Symbols: MYB111, ATMYB111, PFG3 | myb domain protein 111 | chr5:19999147-20001293 REVERSE LENGTH=342
Ghir_A10G017390	Induced Up-regulated	NA
Ghir_A10G017410	Induced Up-regulated	Symbols: MLP423 | MLP-like protein 423 | chr1:8500653-8501458 REVERSE LENGTH=155
Ghir_A10G017720	Induced Up-regulated	Symbols: ATCP1, CP1 | Ca2+-binding protein 1 | chr5:20070812-20071294 FORWARD LENGTH=160
Ghir_A10G017780	Induced Up-regulated	Symbols: WRKY48, ATWRKY48 | WRKY DNA-binding protein 48 | chr5:20090890-20092867 FORWARD LENGTH=399
Ghir_A10G017930	Induced Up-regulated	Symbols: MYB108, AtMYB108, BOS1 | myb domain protein 108 | chr3:2004298-2006358 FORWARD LENGTH=323
Ghir_A10G018180	Induced Up-regulated	Symbols: | Protein of unknown function (DUF3133) | chr5:1541853-1543875 FORWARD LENGTH=615
Ghir_A10G018220	Induced Up-regulated	Symbols: | unknown protein; Has 30201 Blast hits to 17322 proteins in 780 species: Archae - 12; Bacteria - 1396; Metazoa - 17338; Fungi - 3422; Plants - 5037; Viruses - 0; Other Eukaryotes - 2996 (source: NCBI BLink). | chr5:1550273-1550821 FORWARD LENGTH=182
Ghir_A10G018660	Induced Up-regulated	Symbols: | Hypoxia-responsive family protein | chr3:1612860-1613748 FORWARD LENGTH=97
Ghir_A10G019980	Induced Up-regulated	Symbols: UBP12 | ubiquitin-specific protease 12 | chr5:2019545-2027834 REVERSE LENGTH=1116
Ghir_A10G020220	Induced Up-regulated	Symbols: ATX1, ATATX1 | homolog of anti-oxidant 1 | chr1:24686445-24687327 REVERSE LENGTH=106
Ghir_A10G020620	Induced Up-regulated	Symbols: DREB2A, DREB2 | DRE-binding protein 2A | chr5:1602650-1603657 FORWARD LENGTH=335
Ghir_A10G020670	Induced Up-regulated	Symbols: | phosphoglucosamine mutase family protein | chr5:5777716-5781863 FORWARD LENGTH=614
Ghir_A10G021440	Induced Up-regulated	Symbols: | alpha/beta-Hydrolases superfamily protein | chr2:16460442-16462872 FORWARD LENGTH=317
Ghir_A10G021750	Induced Up-regulated	Symbols: GAMMA-TIP3, TIP1;3, ATTIP1.3 | tonoplast intrinsic protein 1;3 | chr4:625092-625850 REVERSE LENGTH=252
Ghir_A10G021860	Induced Up-regulated	Symbols: | C2H2-type zinc finger family protein | chr2:12322974-12323444 FORWARD LENGTH=156
Ghir_A10G022100	Induced Up-regulated	Symbols: | Uncharacterised protein family (UPF0497) | chr3:20534785-20535620 FORWARD LENGTH=194
Ghir_A10G022440	Induced Up-regulated	Symbols: | Calcium-dependent lipid-binding (CaLB domain) family protein | chr3:20564356-20566092 FORWARD LENGTH=156
Ghir_A10G023390	Induced Up-regulated	Symbols: SBPASE | sedoheptulose-bisphosphatase | chr3:20709640-20711421 FORWARD LENGTH=393
Ghir_A10G023720	Induced Up-regulated	Symbols: HSPRO2, ATHSPRO2 | ortholog of sugar beet HS1 PRO-1 2 | chr2:16700649-16701956 REVERSE LENGTH=435
Ghir_A10G024220	Induced Up-regulated	Symbols: PYL5, RCAR8 | Polyketide cyclase/dehydrase and lipid transport superfamily protein | chr5:1609374-1609985 FORWARD LENGTH=203
Ghir_A10G024480	Induced Up-regulated	Symbols: SAG20, WI12, ATWI-12 | senescence associated gene 20 | chr3:3442776-3443108 FORWARD LENGTH=110
Ghir_A10G024520	Induced Up-regulated	Symbols: | unknown protein; FUNCTIONS IN: molecular_function unknown; INVOLVED IN: biological_process unknown; LOCATED IN: chloroplast; EXPRESSED IN: 21 plant structures; EXPRESSED DURING: 13 growth stages; Has 58 Blast hits to 58 proteins in 23 species: Archae - 0; Bacteria - 4; Metazoa - 1; Fungi - 0; Plants - 44; Viruses - 0; Other Eukaryotes - 9 (source: NCBI BLink). | chr2:16210864-16214110 …
Ghir_A10G024690	Induced Up-regulated	Symbols: ACA11 | autoinhibited Ca2+-ATPase 11 | chr3:21211655-21216375 REVERSE LENGTH=1025
Ghir_A11G000630	Induced Up-regulated	Symbols: | PLAC8 family protein | chr1:18136794-18137846 FORWARD LENGTH=224
Ghir_A11G001010	Induced Up-regulated	Symbols: | FAD-binding Berberine family protein | chr1:10892623-10894437 FORWARD LENGTH=527
Ghir_A11G001190	Induced Up-regulated	Symbols: | unknown protein; BEST Arabidopsis thaliana protein match is: unknown protein (TAIR:AT4G25690.2); Has 30201 Blast hits to 17322 proteins in 780 species: Archae - 12; Bacteria - 1396; Metazoa - 17338; Fungi - 3422; Plants - 5037; Viruses - 0; Other Eukaryotes - 2996 (source: NCBI BLink). | chr4:13085431-13085997 REVERSE LENGTH=188
Ghir_A11G001270	Induced Up-regulated	Symbols: WRKY27, ATWRKY27 | WRKY DNA-binding protein 27 | chr5:21410996-21412218 FORWARD LENGTH=348
Ghir_A11G001400	Induced Up-regulated	Symbols: WRKY53, ATWRKY53 | WRKY family transcription factor | chr4:12392666-12393739 REVERSE LENGTH=324
Ghir_A11G001510	Induced Up-regulated	Symbols: emb1796 | Pentatricopeptide repeat (PPR) superfamily protein | chr3:18256086-18257975 FORWARD LENGTH=629
Ghir_A11G001540	Induced Up-regulated	Symbols: | Yippee family putative zinc-binding protein | chr4:13839148-13839616 FORWARD LENGTH=105
Ghir_A11G002460	Induced Up-regulated	Symbols: | HMG (high mobility group) box protein | chr4:12390228-12392516 FORWARD LENGTH=456
Ghir_A11G002550	Induced Up-regulated	Symbols: | Integrase-type DNA-binding superfamily protein | chr1:23890981-23891988 REVERSE LENGTH=335
Ghir_A11G002590	Induced Up-regulated	Symbols: | Glutaredoxin family protein | chr1:23953270-23954376 FORWARD LENGTH=368
Ghir_A11G002660	Induced Up-regulated	Symbols: | Bifunctional inhibitor/lipid-transfer protein/seed storage 2S albumin superfamily protein | chr1:23136632-23137081 REVERSE LENGTH=149
Ghir_A11G003140	Induced Up-regulated	Symbols: | Tetratricopeptide repeat (TPR)-like superfamily protein | chr4:9965787-9966778 FORWARD LENGTH=274
Ghir_A11G003410	Induced Up-regulated	Symbols: | NAD(P)-binding Rossmann-fold superfamily protein | chr2:19350970-19352059 REVERSE LENGTH=257
Ghir_A11G004140	Induced Up-regulated	Symbols: CML38 | calmodulin-like 38 | chr1:28766909-28767442 REVERSE LENGTH=177
Ghir_A11G004420	Induced Up-regulated	NA
Ghir_A11G005050	Induced Up-regulated	Symbols: | protein kinase family protein / peptidoglycan-binding LysM domain-containing protein | chr2:10120242-10122080 REVERSE LENGTH=612
Ghir_A11G005100	Induced Up-regulated	Symbols: YCF37 | homolog of Synechocystis YCF37 | chr2:10063307-10063810 REVERSE LENGTH=167
Ghir_A11G005230	Induced Up-regulated	Symbols: HSF4, HSFB1, AT-HSFB1, ATHSF4 | heat shock factor 4 | chr4:17440660-17441706 FORWARD LENGTH=284
Ghir_A11G005360	Induced Up-regulated	Symbols: MYB73, ATMYB73 | myb domain protein 73 | chr4:17540602-17541564 FORWARD LENGTH=320
Ghir_A11G005470	Induced Up-regulated	NA
Ghir_A11G005830	Induced Up-regulated	Symbols: STOP1 | C2H2 and C2HC zinc fingers superfamily protein | chr1:12551002-12552501 FORWARD LENGTH=499
Ghir_A11G006610	Induced Up-regulated	Symbols: | unknown protein; BEST Arabidopsis thaliana protein match is: unknown protein (TAIR:AT5G12340.1); Has 166 Blast hits to 162 proteins in 36 species: Archae - 0; Bacteria - 2; Metazoa - 15; Fungi - 5; Plants - 124; Viruses - 0; Other Eukaryotes - 20 (source: NCBI BLink). | chr1:9847015-9847815 REVERSE LENGTH=266
Ghir_A11G007220	Induced Up-regulated	Symbols: | CONTAINS InterPro DOMAIN/s: EF-Hand 1, calcium-binding site (InterPro:IPR018247); BEST Arabidopsis thaliana protein match is: unknown protein (TAIR:AT2G41730.1); Has 1807 Blast hits to 1807 proteins in 277 species: Archae - 0; Bacteria - 0; Metazoa - 736; Fungi - 347; Plants - 385; Viruses - 0; Other Eukaryotes - 339 (source: NCBI BLink). | chr5:16290770-16291402 FORWARD LENGTH=210
Ghir_A11G007930	Induced Up-regulated	Symbols: | unknown protein; BEST Arabidopsis thaliana protein match is: unknown protein (TAIR:AT5G39140.1); Has 65 Blast hits to 65 proteins in 10 species: Archae - 0; Bacteria - 0; Metazoa - 0; Fungi - 0; Plants - 65; Viruses - 0; Other Eukaryotes - 0 (source: NCBI BLink). | chr5:15694307-15695042 REVERSE LENGTH=201
Ghir_A11G008580	Induced Up-regulated	Symbols: | Flavin-binding monooxygenase family protein | chr1:23503205-23505358 REVERSE LENGTH=450
Ghir_A11G008840	Induced Up-regulated	Symbols: ZPR2 | protein binding | chr3:22497024-22497442 REVERSE LENGTH=106
Ghir_A11G009210	Induced Up-regulated	Symbols: | S-adenosyl-L-methionine-dependent methyltransferases superfamily protein | chr4:314405-317507 FORWARD LENGTH=633
Ghir_A11G009920	Induced Up-regulated	Symbols: ACS1, AT-ACS1 | ACC synthase 1 | chr3:22763495-22765730 REVERSE LENGTH=488
Ghir_A11G009980	Induced Up-regulated	Symbols: LEA14, LSR3 | Late embryogenesis abundant protein | chr1:172295-172826 REVERSE LENGTH=151
Ghir_A11G010680	Induced Up-regulated	Symbols: | P-loop containing nucleoside triphosphate hydrolases superfamily protein | chr2:19139071-19140546 REVERSE LENGTH=491
Ghir_A11G010700	Induced Up-regulated	Symbols: | unknown protein; LOCATED IN: chloroplast; EXPRESSED IN: 22 plant structures; EXPRESSED DURING: 13 growth stages; Has 110095 Blast hits to 59224 proteins in 2216 species: Archae - 177; Bacteria - 15429; Metazoa - 38345; Fungi - 18843; Plants - 13341; Viruses - 3084; Other Eukaryotes - 20876 (source: NCBI BLink). | chr2:19145529-19146713 FORWARD LENGTH=394
Ghir_A11G011300	Induced Up-regulated	Symbols: | Chitinase family protein | chr1:472138-473116 REVERSE LENGTH=272
Ghir_A11G011510	Induced Up-regulated	NA
Ghir_A11G013330	Induced Up-regulated	Symbols: CAM7 | calmodulin 7 | chr3:15664619-15666355 REVERSE LENGTH=149
Ghir_A11G013610	Induced Up-regulated	Symbols: | Serine protease inhibitor, potato inhibitor I-type family protein | chr5:17508098-17508668 REVERSE LENGTH=99
Ghir_A11G013620	Induced Up-regulated	Symbols: | Serine protease inhibitor, potato inhibitor I-type family protein | chr2:16236546-16237050 REVERSE LENGTH=70
Ghir_A11G014160	Induced Up-regulated	Symbols: emb2171 | Ribosomal protein L14p/L23e family protein | chr3:1167339-1168308 FORWARD LENGTH=140
Ghir_A11G014220	Induced Up-regulated	Symbols: IAA13 | auxin-induced protein 13 | chr2:14114569-14115757 REVERSE LENGTH=247
Ghir_A11G014830	Induced Up-regulated	Symbols: | RING/U-box superfamily protein | chr5:19731575-19732486 REVERSE LENGTH=203
Ghir_A11G015190	Induced Up-regulated	Symbols: | Lactoylglutathione lyase / glyoxalase I family protein | chr5:19644814-19645658 FORWARD LENGTH=166
Ghir_A11G015810	Induced Up-regulated	Symbols: FLA2 | FASCICLIN-like arabinogalactan 2 | chr4:7491598-7492809 REVERSE LENGTH=403
Ghir_A11G016310	Induced Up-regulated	NA
Ghir_A11G016390	Induced Up-regulated	Symbols: ATCSLB04, CSLB04, ATCSLB4 | cellulose synthase-like B4 | chr2:13814686-13818289 FORWARD LENGTH=755
Ghir_A11G016490	Induced Up-regulated	Symbols: ZIP5 | zinc transporter 5 precursor | chr1:1545258-1547709 REVERSE LENGTH=360
Ghir_A11G016500	Induced Up-regulated	Symbols: ATCCT1, CCT1 | phosphorylcholine cytidylyltransferase | chr2:13697645-13700241 FORWARD LENGTH=332
Ghir_A11G016590	Induced Up-regulated	Symbols: | Ribosomal L27e protein family | chr4:8571896-8572303 FORWARD LENGTH=135
Ghir_A11G017260	Induced Up-regulated	Symbols: | Ribulose bisphosphate carboxylase (small chain) family protein | chr5:15384350-15385155 REVERSE LENGTH=181
Ghir_A11G017340	Induced Up-regulated	Symbols: | unknown protein; FUNCTIONS IN: molecular_function unknown; INVOLVED IN: biological_process unknown; LOCATED IN: cellular_component unknown; BEST Arabidopsis thaliana protein match is: unknown protein (TAIR:AT5G38300.1). | chr1:25018173-25018862 FORWARD LENGTH=229
Ghir_A11G017610	Induced Up-regulated	Symbols: | unknown protein; BEST Arabidopsis thaliana protein match is: unknown protein (TAIR:AT3G62650.1); Has 35333 Blast hits to 34131 proteins in 2444 species: Archae - 798; Bacteria - 22429; Metazoa - 974; Fungi - 991; Plants - 531; Viruses - 0; Other Eukaryotes - 9610 (source: NCBI BLink). | chr2:19486004-19486429 FORWARD LENGTH=141
Ghir_A11G018700	Induced Up-regulated	Symbols: | Histone superfamily protein | chr5:3472591-3473349 REVERSE LENGTH=136
Ghir_A11G019450	Induced Up-regulated	Symbols: | Putative methyltransferase family protein | chr5:20110961-20111785 REVERSE LENGTH=274
Ghir_A11G019780	Induced Up-regulated	Symbols: | Protein of unknown function (DUF607) | chr2:10125692-10127455 REVERSE LENGTH=336
Ghir_A11G019810	Induced Up-regulated	Symbols: CML41 | calmodulin-like 41 | chr3:18873987-18874604 FORWARD LENGTH=205
Ghir_A11G019900	Induced Up-regulated	Symbols: PSBO2, PSBO-2, OEC33 | photosystem II subunit O-2 | chr3:18891008-18892311 REVERSE LENGTH=331
Ghir_A11G020160	Induced Up-regulated	Symbols: | NAD(P)-binding Rossmann-fold superfamily protein | chr3:18761247-18763835 REVERSE LENGTH=272
Ghir_A11G020710	Induced Up-regulated	Symbols: | Leucine-rich repeat protein kinase family protein | chr5:26813893-26816555 REVERSE LENGTH=669
Ghir_A11G021120	Induced Up-regulated	NA
Ghir_A11G021540	Induced Up-regulated	Symbols: AtMYB93, MYB93 | myb domain protein 93 | chr1:12709128-12710423 FORWARD LENGTH=365
Ghir_A11G021620	Induced Up-regulated	Symbols: WBC11, ABCG11, DSO, COF1, ATWBC11 | white-brown complex homolog protein 11 | chr1:6142870-6145894 FORWARD LENGTH=703
Ghir_A11G021730	Induced Up-regulated	NA
Ghir_A11G022360	Induced Up-regulated	Symbols: | basic helix-loop-helix (bHLH) DNA-binding superfamily protein | chr4:17796362-17797647 REVERSE LENGTH=328
Ghir_A11G022530	Induced Up-regulated	NA
Ghir_A11G022670	Induced Up-regulated	NA
Ghir_A11G022780	Induced Up-regulated	NA
Ghir_A11G022890	Induced Up-regulated	Symbols: | Translation protein SH3-like family protein | chr3:18504311-18504751 FORWARD LENGTH=146
Ghir_A11G023290	Induced Up-regulated	Symbols: GH3.1 | Auxin-responsive GH3 family protein | chr2:6451659-6453670 REVERSE LENGTH=590
Ghir_A11G023430	Induced Up-regulated	Symbols: MYB73, ATMYB73 | myb domain protein 73 | chr4:17540602-17541564 FORWARD LENGTH=320
Ghir_A11G025350	Induced Up-regulated	NA
Ghir_A11G025360	Induced Up-regulated	NA
Ghir_A11G025850	Induced Up-regulated	NA
Ghir_A11G025930	Induced Up-regulated	NA
Ghir_A11G026000	Induced Up-regulated	NA
Ghir_A11G026110	Induced Up-regulated	Symbols: ANAC087 | Arabidopsis NAC domain containing protein 87 | chr5:6041241-6042743 REVERSE LENGTH=335
Ghir_A11G026260	Induced Up-regulated	Symbols: | unknown protein; Has 38 Blast hits to 38 proteins in 14 species: Archae - 0; Bacteria - 4; Metazoa - 11; Fungi - 11; Plants - 11; Viruses - 0; Other Eukaryotes - 1 (source: NCBI BLink). | chr2:13682823-13684199 REVERSE LENGTH=310
Ghir_A11G026900	Induced Up-regulated	Symbols: IAA16 | indoleacetic acid-induced protein 16 | chr3:1288993-1290415 REVERSE LENGTH=236
Ghir_A11G026920	Induced Up-regulated	Symbols: UNE12 | basic helix-loop-helix (bHLH) DNA-binding superfamily protein | chr4:1137968-1140306 REVERSE LENGTH=310
Ghir_A11G027120	Induced Up-regulated	Symbols: | Protein of unknown function, DUF593 | chr1:2813578-2817078 REVERSE LENGTH=1113
Ghir_A11G027430	Induced Up-regulated	Symbols: | NAD(P)-linked oxidoreductase superfamily protein | chr1:22349892-22351668 REVERSE LENGTH=345
Ghir_A11G027540	Induced Up-regulated	Symbols: | Pyridoxal-dependent decarboxylase family protein | chr5:3827806-3829942 REVERSE LENGTH=489
Ghir_A11G027590	Induced Up-regulated	Symbols: DRT102 | DNA-damage-repair/toleration protein (DRT102) | chr3:1346431-1347363 REVERSE LENGTH=310
Ghir_A11G027670	Induced Up-regulated	Symbols: | DNA-binding storekeeper protein-related transcriptional regulator | chr5:10037654-10038937 REVERSE LENGTH=427
Ghir_A11G028500	Induced Up-regulated	Symbols: ATL6 | RING/U-box superfamily protein | chr3:1477377-1478573 FORWARD LENGTH=398
Ghir_A11G028850	Induced Up-regulated	Symbols: SRC2, (AT)SRC2 | soybean gene regulated by cold-2 | chr1:2927767-2928741 FORWARD LENGTH=324
Ghir_A11G028920	Induced Up-regulated	Symbols: ATRBOHB, RBOHB | respiratory burst oxidase homolog B | chr1:2932743-2936495 FORWARD LENGTH=843
Ghir_A11G028970	Induced Up-regulated	Symbols: | Rubber elongation factor protein (REF) | chr3:1593540-1594802 FORWARD LENGTH=246
Ghir_A11G029050	Induced Up-regulated	Symbols: | Hypoxia-responsive family protein | chr3:1612860-1613748 FORWARD LENGTH=97
Ghir_A11G030090	Induced Up-regulated	Symbols: ATMRP3, MRP3, ABCC3 | multidrug resistance-associated protein 3 | chr3:4196019-4201250 REVERSE LENGTH=1514
Ghir_A11G032160	Induced Up-regulated	Symbols: SRC2, (AT)SRC2 | soybean gene regulated by cold-2 | chr1:2927767-2928741 FORWARD LENGTH=324
Ghir_A11G032340	Induced Up-regulated	Symbols: | H/ACA ribonucleoprotein complex, subunit Gar1/Naf1 protein | chr3:1009123-1010379 REVERSE LENGTH=202
Ghir_A11G032810	Induced Up-regulated	Symbols: | disease resistance protein (TIR-NBS-LRR class), putative | chr5:5822999-5827153 FORWARD LENGTH=1294
Ghir_A11G032840	Induced Up-regulated	Symbols: | Disease resistance protein (TIR-NBS-LRR class) family | chr5:14567771-14571916 REVERSE LENGTH=1191
Ghir_A11G033520	Induced Up-regulated	Symbols: | VQ motif-containing protein | chr2:17165242-17165667 FORWARD LENGTH=141
Ghir_A11G034670	Induced Up-regulated	NA
Ghir_A11G035160	Induced Up-regulated	Symbols: ATEXO70H4, EXO70H4 | exocyst subunit exo70 family protein H4 | chr3:2923743-2925629 FORWARD LENGTH=628
Ghir_A11G035450	Induced Up-regulated	Symbols: HCEF1 | high cyclic electron flow 1 | chr3:20016951-20018527 FORWARD LENGTH=417
Ghir_A11G035560	Induced Up-regulated	Symbols: | Protein kinase superfamily protein | chr3:2750285-2752086 FORWARD LENGTH=393
Ghir_A11G036030	Induced Up-regulated	NA
Ghir_A12G000540	Induced Up-regulated	Symbols: | Eukaryotic aspartyl protease family protein | chr1:787143-788444 FORWARD LENGTH=433
Ghir_A12G000770	Induced Up-regulated	NA
Ghir_A12G001110	Induced Up-regulated	NA
Ghir_A12G001530	Induced Up-regulated	Symbols: | Aldolase-type TIM barrel family protein | chr5:25697623-25698945 REVERSE LENGTH=333
Ghir_A12G002260	Induced Up-regulated	Symbols: CCoAOMT1 | S-adenosyl-L-methionine-dependent methyltransferases superfamily protein | chr4:16310844-16311973 FORWARD LENGTH=259
Ghir_A12G002390	Induced Up-regulated	Symbols: RRTF1 | redox responsive transcription factor 1 | chr4:16451992-16452798 FORWARD LENGTH=268
Ghir_A12G002460	Induced Up-regulated	Symbols: | alpha/beta-Hydrolases superfamily protein | chr1:17417623-17419296 FORWARD LENGTH=314
Ghir_A12G002490	Induced Up-regulated	Symbols: | Protein of unknown function (DUF1645) | chr2:6865807-6866754 REVERSE LENGTH=315
Ghir_A12G002590	Induced Up-regulated	Symbols: ACL, ATMES2, MES2, ATME8, ME8 | acetone-cyanohydrin lyase | chr2:10042325-10043641 REVERSE LENGTH=263
Ghir_A12G002870	Induced Up-regulated	Symbols: ATGRP7, CCR2, GR-RBP7, GRP7 | cold, circadian rhythm, and rna binding 2 | chr2:9265477-9266316 REVERSE LENGTH=176
Ghir_A12G003720	Induced Up-regulated	Symbols: | Arabidopsis phospholipase-like protein (PEARLI 4) family | chr2:7323857-7325374 REVERSE LENGTH=382
Ghir_A12G004010	Induced Up-regulated	Symbols: | unknown protein; BEST Arabidopsis thaliana protein match is: unknown protein (TAIR:AT5G19875.1); Has 124 Blast hits to 124 proteins in 12 species: Archae - 0; Bacteria - 0; Metazoa - 0; Fungi - 0; Plants - 124; Viruses - 0; Other Eukaryotes - 0 (source: NCBI BLink). | chr2:9074956-9075351 REVERSE LENGTH=131
Ghir_A12G004390	Induced Up-regulated	Symbols: TEM1, EDF1 | AP2/B3 transcription factor family protein | chr1:8981891-8982976 REVERSE LENGTH=361
Ghir_A12G004810	Induced Up-regulated	NA
Ghir_A12G004870	Induced Up-regulated	NA
Ghir_A12G004890	Induced Up-regulated	Symbols: | VQ motif-containing protein | chr4:18429992-18430864 REVERSE LENGTH=290
Ghir_A12G005540	Induced Up-regulated	Symbols: | Class I glutamine amidotransferase-like superfamily protein | chr5:15256383-15258474 FORWARD LENGTH=436
Ghir_A12G005560	Induced Up-regulated	Symbols: | unknown protein; BEST Arabidopsis thaliana protein match is: unknown protein (TAIR:AT3G48180.1); Has 88 Blast hits to 88 proteins in 15 species: Archae - 0; Bacteria - 0; Metazoa - 0; Fungi - 0; Plants - 88; Viruses - 0; Other Eukaryotes - 0 (source: NCBI BLink). | chr1:6568142-6568402 FORWARD LENGTH=86
Ghir_A12G005690	Induced Up-regulated	NA
Ghir_A12G005700	Induced Up-regulated	NA
Ghir_A12G005780	Induced Up-regulated	Symbols: | Calcium-dependent lipid-binding (CaLB domain) family protein | chr3:6152417-6153115 FORWARD LENGTH=177
Ghir_A12G005800	Induced Up-regulated	Symbols: CYP81D8 | cytochrome P450, family 81, subfamily D, polypeptide 8 | chr4:17569971-17571678 REVERSE LENGTH=497
Ghir_A12G005890	Induced Up-regulated	Symbols: MYB43, AtMYB43 | myb domain protein 43 | chr5:5438291-5440214 FORWARD LENGTH=327
Ghir_A12G006000	Induced Up-regulated	Symbols: SEN1, ATSEN1, DIN1 | Rhodanese/Cell cycle control phosphatase superfamily protein | chr4:16945073-16945983 FORWARD LENGTH=182
Ghir_A12G006220	Induced Up-regulated	Symbols: MUR1, MUR_1, GMD2 | NAD(P)-binding Rossmann-fold superfamily protein | chr3:19007232-19008353 REVERSE LENGTH=373
Ghir_A12G006470	Induced Up-regulated	Symbols: BSMT1, ATBSMT1 | S-adenosyl-L-methionine-dependent methyltransferases superfamily protein | chr3:3614544-3617137 FORWARD LENGTH=379
Ghir_A12G007510	Induced Up-regulated	Symbols: | Integrase-type DNA-binding superfamily protein | chr5:24852639-24853744 REVERSE LENGTH=248
Ghir_A12G007590	Induced Up-regulated	Symbols: MAPKKK19 | mitogen-activated protein kinase kinase kinase 19 | chr5:26772726-26773760 FORWARD LENGTH=344
Ghir_A12G007680	Induced Up-regulated	Symbols: DEAR3 | DREB and EAR motif protein 3 | chr2:9938186-9938716 FORWARD LENGTH=176
Ghir_A12G008030	Induced Up-regulated	NA
Ghir_A12G008190	Induced Up-regulated	Symbols: RPL16 | ribosomal protein L16 | chrC:81189-82652 REVERSE LENGTH=135
Ghir_A12G008780	Induced Up-regulated	Symbols: ATPSK4, ATPSK3 (FORMER SYMBOL), PSK4 | phytosulfokine 4 precursor | chr3:18465750-18466254 FORWARD LENGTH=79
Ghir_A12G009030	Induced Up-regulated	Symbols: PCK1, PEPCK | phosphoenolpyruvate carboxykinase 1 | chr4:17802974-17806332 REVERSE LENGTH=671
Ghir_A12G009070	Induced Up-regulated	Symbols: | hydroxyproline-rich glycoprotein family protein | chr5:26245444-26246245 REVERSE LENGTH=136
Ghir_A12G009480	Induced Up-regulated	Symbols: ELI3-2, ELI3, ATCAD8, CAD-B2 | elicitor-activated gene 3-2 | chr4:17855964-17857388 FORWARD LENGTH=359
Ghir_A12G009880	Induced Up-regulated	Symbols: TUA2 | tubulin alpha-2 chain | chr1:18517737-18519729 FORWARD LENGTH=450
Ghir_A12G011020	Induced Up-regulated	Symbols: | UDP-Glycosyltransferase superfamily protein | chr3:368840-370484 REVERSE LENGTH=464
Ghir_A12G011290	Induced Up-regulated	Symbols: BAP2, BAL | BON association protein 2 | chr2:18847125-18847748 REVERSE LENGTH=207
Ghir_A12G011500	Induced Up-regulated	Symbols: GC4 | golgin candidate 4 | chr2:18967482-18971260 REVERSE LENGTH=725
Ghir_A12G011660	Induced Up-regulated	Symbols: ATHB5, ATHB-5, HB5 | homeobox protein 5 | chr5:26102457-26104217 REVERSE LENGTH=312
Ghir_A12G012240	Induced Up-regulated	Symbols: | Calcium-binding EF-hand family protein | chr2:19136070-19136477 FORWARD LENGTH=135
Ghir_A12G012330	Induced Up-regulated	Symbols: ATHB-7, ATHB7, HB-7 | homeobox 7 | chr2:19165777-19166773 REVERSE LENGTH=258
Ghir_A12G012540	Induced Up-regulated	NA
Ghir_A12G012720	Induced Up-regulated	Symbols: | Nucleotide-diphospho-sugar transferases superfamily protein | chr1:30188420-30189574 FORWARD LENGTH=337
Ghir_A12G012800	Induced Up-regulated	Symbols: GLP10 | germin-like protein 10 | chr3:22971443-22972192 REVERSE LENGTH=220
Ghir_A12G012890	Induced Up-regulated	Symbols: IAA30 | indole-3-acetic acid inducible 30 | chr3:22995835-22996593 FORWARD LENGTH=172
Ghir_A12G012970	Induced Up-regulated	Symbols: PGP21 | P-glycoprotein 21 | chr3:23008755-23013579 REVERSE LENGTH=1296
Ghir_A12G013170	Induced Up-regulated	NA
Ghir_A12G013280	Induced Up-regulated	Symbols: WRKY23, ATWRKY23 | WRKY DNA-binding protein 23 | chr2:19405045-19406446 REVERSE LENGTH=337
Ghir_A12G014650	Induced Up-regulated	Symbols: PBP1 | pinoid-binding protein 1 | chr5:22121458-22121841 FORWARD LENGTH=127
Ghir_A12G014890	Induced Up-regulated	NA
Ghir_A12G015300	Induced Up-regulated	NA
Ghir_A12G015310	Induced Up-regulated	Symbols: | unknown protein; BEST Arabidopsis thaliana protein match is: unknown protein (TAIR:AT5G13880.1); Has 1807 Blast hits to 1807 proteins in 277 species: Archae - 0; Bacteria - 0; Metazoa - 736; Fungi - 347; Plants - 385; Viruses - 0; Other Eukaryotes - 339 (source: NCBI BLink). | chr5:19403458-19404021 REVERSE LENGTH=187
Ghir_A12G015450	Induced Up-regulated	Symbols: SRO2 | similar to RCD one 2 | chr1:8350912-8352232 FORWARD LENGTH=323
Ghir_A12G016440	Induced Up-regulated	Symbols: GAD4 | glutamate decarboxylase 4 | chr2:474375-476495 REVERSE LENGTH=493
Ghir_A12G016730	Induced Up-regulated	Symbols: | Transmembrane protein 97, predicted | chr1:1510469-1511485 FORWARD LENGTH=168
Ghir_A12G016740	Induced Up-regulated	Symbols: | Transmembrane protein 97, predicted | chr1:1510469-1511485 FORWARD LENGTH=168
Ghir_A12G017060	Induced Up-regulated	Symbols: | Major facilitator superfamily protein | chr3:20158534-20161937 FORWARD LENGTH=555
Ghir_A12G017440	Induced Up-regulated	Symbols: | EXS (ERD1/XPR1/SYG1) family protein | chr1:4810488-4814543 FORWARD LENGTH=813
Ghir_A12G017840	Induced Up-regulated	Symbols: | Glycolipid transfer protein (GLTP) family protein | chr4:18410172-18410861 FORWARD LENGTH=229
Ghir_A12G017920	Induced Up-regulated	Symbols: | alpha/beta-Hydrolases superfamily protein | chr1:25766018-25767028 FORWARD LENGTH=336
Ghir_A12G018050	Induced Up-regulated	Symbols: RAV1, EDF4 | related to ABI3/VP1 1 | chr1:4542386-4543420 FORWARD LENGTH=344
Ghir_A12G018240	Induced Up-regulated	NA
Ghir_A12G018570	Induced Up-regulated	Symbols: ICS2, ATICS2 | isochorismate synthase 2 | chr1:6515486-6519176 FORWARD LENGTH=562
Ghir_A12G018640	Induced Up-regulated	Symbols: | unknown protein; BEST Arabidopsis thaliana protein match is: unknown protein (TAIR:AT1G55365.1); Has 30201 Blast hits to 17322 proteins in 780 species: Archae - 12; Bacteria - 1396; Metazoa - 17338; Fungi - 3422; Plants - 5037; Viruses - 0; Other Eukaryotes - 2996 (source: NCBI BLink). | chr5:22885226-22885531 FORWARD LENGTH=101
Ghir_A12G019080	Induced Up-regulated	Symbols: | Leucine-rich repeat protein kinase family protein | chr1:27954299-27957911 FORWARD LENGTH=1106
Ghir_A12G019860	Induced Up-regulated	Symbols: | Cysteine proteinases superfamily protein | chr5:20455605-20456862 FORWARD LENGTH=361
Ghir_A12G020100	Induced Up-regulated	Symbols: | HCP-like superfamily protein with MYND-type zinc finger | chr1:25230323-25231622 FORWARD LENGTH=379
Ghir_A12G020640	Induced Up-regulated	Symbols: | FUNCTIONS IN: molecular_function unknown; INVOLVED IN: biological_process unknown; LOCATED IN: vacuole; EXPRESSED IN: 24 plant structures; EXPRESSED DURING: 15 growth stages; CONTAINS InterPro DOMAIN/s: Stress up-regulated Nod 19 (InterPro:IPR011692); Has 30201 Blast hits to 17322 proteins in 780 species: Archae - 12; Bacteria - 1396; Metazoa - 17338; Fungi - 3422; Plants - 5037; Virus…
Ghir_A12G020700	Induced Up-regulated	NA
Ghir_A12G020870	Induced Up-regulated	Symbols: | Integrase-type DNA-binding superfamily protein | chr5:20800708-20801373 REVERSE LENGTH=221
Ghir_A12G021150	Induced Up-regulated	Symbols: ATTPPA | Haloacid dehalogenase-like hydrolase (HAD) superfamily protein | chr5:20902266-20904292 FORWARD LENGTH=385
Ghir_A12G021380	Induced Up-regulated	Symbols: CYP707A1 | cytochrome P450, family 707, subfamily A, polypeptide 1 | chr4:10521524-10523566 FORWARD LENGTH=484
Ghir_A12G021660	Induced Up-regulated	Symbols: UGT73B5 | UDP-glucosyl transferase 73B5 | chr2:6758817-6760452 FORWARD LENGTH=484
Ghir_A12G022080	Induced Up-regulated	Symbols: | PLATZ transcription factor family protein | chr4:9946046-9947697 FORWARD LENGTH=227
Ghir_A12G022170	Induced Up-regulated	Symbols: | unknown protein; Has 39 Blast hits to 39 proteins in 10 species: Archae - 0; Bacteria - 0; Metazoa - 0; Fungi - 0; Plants - 39; Viruses - 0; Other Eukaryotes - 0 (source: NCBI BLink). | chr2:14861635-14862000 REVERSE LENGTH=121
Ghir_A12G022440	Induced Up-regulated	Symbols: ATEXLB1, EXPR, AT-EXPR, ATEXPR1, ATHEXP BETA 3.1, EXLB1 | expansin-like B1 | chr4:9581817-9583181 REVERSE LENGTH=250
Ghir_A12G022570	Induced Up-regulated	Symbols: | Bifunctional inhibitor/lipid-transfer protein/seed storage 2S albumin superfamily protein | chr5:22870326-22870817 REVERSE LENGTH=113
Ghir_A12G023030	Induced Up-regulated	Symbols: | Nucleotide-diphospho-sugar transferases superfamily protein | chr2:15010925-15014070 REVERSE LENGTH=497
Ghir_A12G023140	Induced Up-regulated	Symbols: AFO, FIL, YAB1 | Plant-specific transcription factor YABBY family protein | chr2:18628450-18630552 REVERSE LENGTH=229
Ghir_A12G023280	Induced Up-regulated	Symbols: | Lactate/malate dehydrogenase family protein | chr4:9674057-9675309 FORWARD LENGTH=353
Ghir_A12G023340	Induced Up-regulated	Symbols: | Plant invertase/pectin methylesterase inhibitor superfamily protein | chr5:25040699-25041310 FORWARD LENGTH=203
Ghir_A12G023450	Induced Up-regulated	Symbols: | Protein of unknown function (DUF1442) | chr2:18698619-18699360 FORWARD LENGTH=215
Ghir_A12G024290	Induced Up-regulated	Symbols: | BTB/POZ domain with WD40/YVTN repeat-like protein | chr5:16536452-16537828 REVERSE LENGTH=458
Ghir_A12G024530	Induced Up-regulated	Symbols: WRKY22, AtWRKY22 | WRKY family transcription factor | chr4:522839-524129 REVERSE LENGTH=298
Ghir_A12G024550	Induced Up-regulated	Symbols: ATRBOH F, ATRBOHF, RBOHAP108, RBOHF, RBOH F | respiratory burst oxidase protein F | chr1:23770266-23776317 FORWARD LENGTH=944
Ghir_A12G024560	Induced Up-regulated	Symbols: | Late embryogenesis abundant (LEA) hydroxyproline-rich glycoprotein family | chr1:23778628-23779272 FORWARD LENGTH=214
Ghir_A12G024820	Induced Up-regulated	Symbols: WRKY53, ATWRKY53 | WRKY family transcription factor | chr4:12392666-12393739 REVERSE LENGTH=324
Ghir_A12G024890	Induced Up-regulated	Symbols: | Integrase-type DNA-binding superfamily protein | chr1:23890981-23891988 REVERSE LENGTH=335
Ghir_A12G025270	Induced Up-regulated	Symbols: | unknown protein; Has 76 Blast hits to 76 proteins in 13 species: Archae - 0; Bacteria - 0; Metazoa - 1; Fungi - 0; Plants - 75; Viruses - 0; Other Eukaryotes - 0 (source: NCBI BLink). | chr4:12520010-12520762 REVERSE LENGTH=250
Ghir_A12G025600	Induced Up-regulated	Symbols: | nodulin MtN21 /EamA-like transporter family protein | chr4:596531-598512 FORWARD LENGTH=365
Ghir_A12G025630	Induced Up-regulated	Symbols: | Nucleoporin autopeptidase | chr1:3407265-3412045 REVERSE LENGTH=1041
Ghir_A12G026030	Induced Up-regulated	Symbols: | SAUR-like auxin-responsive protein family | chr2:19180904-19181269 FORWARD LENGTH=121
Ghir_A12G026640	Induced Up-regulated	Symbols: | Protein kinase superfamily protein | chr5:8139334-8141014 REVERSE LENGTH=470
Ghir_A12G026690	Induced Up-regulated	Symbols: | Late embryogenesis abundant (LEA) hydroxyproline-rich glycoprotein family | chr1:23778628-23779272 FORWARD LENGTH=214
Ghir_A12G026750	Induced Up-regulated	Symbols: WRKY27, ATWRKY27 | WRKY DNA-binding protein 27 | chr5:21410996-21412218 FORWARD LENGTH=348
Ghir_A12G026790	Induced Up-regulated	Symbols: | Copper transport protein family | chr5:21382530-21383180 FORWARD LENGTH=118
Ghir_A12G026890	Induced Up-regulated	Symbols: | unknown protein; BEST Arabidopsis thaliana protein match is: unknown protein (TAIR:AT4G25690.2); Has 30201 Blast hits to 17322 proteins in 780 species: Archae - 12; Bacteria - 1396; Metazoa - 17338; Fungi - 3422; Plants - 5037; Viruses - 0; Other Eukaryotes - 2996 (source: NCBI BLink). | chr4:13085431-13085997 REVERSE LENGTH=188
Ghir_A12G027030	Induced Up-regulated	Symbols: CYP715A1 | cytochrome P450, family 715, subfamily A, polypeptide 1 | chr5:21272949-21275509 FORWARD LENGTH=519
Ghir_A12G027250	Induced Up-regulated	Symbols: | FAD-binding Berberine family protein | chr5:17910694-17912295 REVERSE LENGTH=533
Ghir_A12G027440	Induced Up-regulated	Symbols: | unknown protein; FUNCTIONS IN: molecular_function unknown; INVOLVED IN: biological_process unknown; LOCATED IN: chloroplast; EXPRESSED IN: 19 plant structures; EXPRESSED DURING: 13 growth stages; Has 60 Blast hits to 60 proteins in 24 species: Archae - 0; Bacteria - 14; Metazoa - 0; Fungi - 0; Plants - 45; Viruses - 0; Other Eukaryotes - 1 (source: NCBI BLink). | chr5:24954563-24955376…
Ghir_A12G027510	Induced Up-regulated	Symbols: | peptidoglycan-binding LysM domain-containing protein | chr5:24958325-24958633 FORWARD LENGTH=102
Ghir_A12G027620	Induced Up-regulated	Symbols: | Protein kinase superfamily protein | chr4:12977491-12979446 FORWARD LENGTH=651
Ghir_A12G028400	Induced Up-regulated	Symbols: | ARM repeat superfamily protein | chr5:14887744-14889051 FORWARD LENGTH=435
Ghir_A12G028460	Induced Up-regulated	Symbols: AtOCT1, 1-Oct | organic cation/carnitine transporter1 | chr1:27538387-27540109 FORWARD LENGTH=539
Ghir_A12G028850	Induced Up-regulated	Symbols: AOX1A, ATAOX1A | alternative oxidase 1A | chr3:7906890-7908416 FORWARD LENGTH=354
Ghir_A13G000050	Induced Up-regulated	NA
Ghir_A13G000090	Induced Up-regulated	Symbols: | Glutaredoxin family protein | chr5:174886-176091 REVERSE LENGTH=401
Ghir_A13G000260	Induced Up-regulated	NA
Ghir_A13G000340	Induced Up-regulated	Symbols: | unknown protein; FUNCTIONS IN: molecular_function unknown; INVOLVED IN: biological_process unknown; LOCATED IN: endomembrane system; EXPRESSED IN: 8 plant structures; EXPRESSED DURING: 4 anthesis, petal differentiation and expansion stage; BEST Arabidopsis thaliana protein match is: unknown protein (TAIR:AT1G05575.1); Has 61 Blast hits to 61 proteins in 10 species: Archae - 0; Bacteria…
Ghir_A13G000530	Induced Up-regulated	NA
Ghir_A13G000630	Induced Up-regulated	Symbols: | Protein of unknown function (DUF1118) | chr1:28078995-28079831 FORWARD LENGTH=198
Ghir_A13G001020	Induced Up-regulated	Symbols: PUB23 | plant U-box 23 | chr2:15083101-15084336 REVERSE LENGTH=411
Ghir_A13G001270	Induced Up-regulated	Symbols: | Plant Tudor-like protein | chr1:1933583-1933987 REVERSE LENGTH=134
Ghir_A13G001340	Induced Up-regulated	Symbols: | sequence-specific DNA binding transcription factors | chr5:1639529-1640550 REVERSE LENGTH=249
Ghir_A13G001540	Induced Up-regulated	Symbols: HSPRO2, ATHSPRO2 | ortholog of sugar beet HS1 PRO-1 2 | chr2:16700649-16701956 REVERSE LENGTH=435
Ghir_A13G001850	Induced Up-regulated	Symbols: ATEXPA4, ATEXP4, ATHEXP ALPHA 1.6, EXPA4 | expansin A4 | chr2:16544246-16545434 REVERSE LENGTH=257
Ghir_A13G002150	Induced Up-regulated	Symbols: FAH1, CYP84A1 | ferulic acid 5-hydroxylase 1 | chr4:17137584-17139619 REVERSE LENGTH=520
Ghir_A13G002260	Induced Up-regulated	NA
Ghir_A13G002430	Induced Up-regulated	Symbols: ATGA2OX8, GA2OX8 | gibberellin 2-oxidase 8 | chr4:11302751-11306601 FORWARD LENGTH=338
Ghir_A13G002510	Induced Up-regulated	Symbols: | MAC/Perforin domain-containing protein | chr1:5091020-5093873 FORWARD LENGTH=627
Ghir_A13G002560	Induced Up-regulated	Symbols: | ARM repeat superfamily protein | chr5:14887744-14889051 FORWARD LENGTH=435
Ghir_A13G003600	Induced Up-regulated	Symbols: BAS1, CYP734A1, CYP72B1 | Cytochrome P450 superfamily protein | chr2:11380700-11383413 FORWARD LENGTH=520
Ghir_A13G003690	Induced Up-regulated	Symbols: ATCXE12, CXE12 | alpha/beta-Hydrolases superfamily protein | chr3:18037186-18038160 REVERSE LENGTH=324
Ghir_A13G003840	Induced Up-regulated	Symbols: NIR1, NIR, ATHNIR | nitrite reductase 1 | chr2:6810552-6812666 FORWARD LENGTH=586
Ghir_A13G004080	Induced Up-regulated	Symbols: UGT73B3 | UDP-glucosyl transferase 73B3 | chr4:16343268-16344713 REVERSE LENGTH=481
Ghir_A13G004220	Induced Up-regulated	Symbols: | Plant basic secretory protein (BSP) family protein | chr2:6608689-6609366 FORWARD LENGTH=225
Ghir_A13G004280	Induced Up-regulated	Symbols: GH3.1 | Auxin-responsive GH3 family protein | chr2:6451659-6453670 REVERSE LENGTH=590
Ghir_A13G004420	Induced Up-regulated	Symbols: STZ, ZAT10 | salt tolerance zinc finger | chr1:9648302-9648985 REVERSE LENGTH=227
Ghir_A13G004500	Induced Up-regulated	Symbols: | unknown protein; FUNCTIONS IN: molecular_function unknown; INVOLVED IN: biological_process unknown; LOCATED IN: cellular_component unknown; Has 10 Blast hits to 10 proteins in 5 species: Archae - 0; Bacteria - 0; Metazoa - 0; Fungi - 0; Plants - 10; Viruses - 0; Other Eukaryotes - 0 (source: NCBI BLink). | chr3:6815073-6815354 REVERSE LENGTH=93
Ghir_A13G004590	Induced Up-regulated	Symbols: | unknown protein; Has 16 Blast hits to 16 proteins in 6 species: Archae - 0; Bacteria - 0; Metazoa - 0; Fungi - 0; Plants - 16; Viruses - 0; Other Eukaryotes - 0 (source: NCBI BLink). | chr3:6825678-6825872 REVERSE LENGTH=64
Ghir_A13G004900	Induced Up-regulated	Symbols: | Class I glutamine amidotransferase-like superfamily protein | chr2:10199698-10201081 FORWARD LENGTH=251
Ghir_A13G005050	Induced Up-regulated	NA
Ghir_A13G005330	Induced Up-regulated	Symbols: | Regulator of Vps4 activity in the MVB pathway protein | chr1:4569622-4571043 REVERSE LENGTH=409
Ghir_A13G005750	Induced Up-regulated	Symbols: | Calcium-binding EF-hand family protein | chr4:13663770-13664162 REVERSE LENGTH=130
Ghir_A13G007350	Induced Up-regulated	Symbols: | Galactose oxidase/kelch repeat superfamily protein | chr2:838378-839781 FORWARD LENGTH=467
Ghir_A13G007920	Induced Up-regulated	Symbols: AP1, AGL7 | K-box region and MADS-box transcription factor family protein | chr1:25982576-25986102 REVERSE LENGTH=256
Ghir_A13G008080	Induced Up-regulated	Symbols: RPK2, TOAD2, CLI1 | receptor-like protein kinase 2 | chr3:380726-384181 FORWARD LENGTH=1151
Ghir_A13G008270	Induced Up-regulated	Symbols: BGLU40 | beta glucosidase 40 | chr1:9178513-9181726 FORWARD LENGTH=510
Ghir_A13G009590	Induced Up-regulated	Symbols: | O-fucosyltransferase family protein | chr5:5134788-5136956 REVERSE LENGTH=508
Ghir_A13G010670	Induced Up-regulated	Symbols: MYB113, AtMYB113 | myb domain protein 113 | chr1:24753634-24754604 FORWARD LENGTH=246
Ghir_A13G010680	Induced Up-regulated	Symbols: SYP111, KN, ATSYP111 | syntaxin of plants 111 | chr1:2709778-2710710 REVERSE LENGTH=310
Ghir_A13G011880	Induced Up-regulated	Symbols: SVB | Protein of unknown function, DUF538 | chr1:21198402-21198902 REVERSE LENGTH=166
Ghir_A13G011890	Induced Up-regulated	Symbols: AtGolS2, GolS2 | galactinol synthase 2 | chr1:21207620-21209291 FORWARD LENGTH=335
Ghir_A13G012250	Induced Up-regulated	Symbols: | Integrase-type DNA-binding superfamily protein | chr1:26938612-26939043 FORWARD LENGTH=143
Ghir_A13G012480	Induced Up-regulated	Symbols: NAGK | N-acetyl-l-glutamate kinase | chr3:21311164-21312207 REVERSE LENGTH=347
Ghir_A13G012690	Induced Up-regulated	Symbols: | Proteinase inhibitor, propeptide | chr1:27080453-27081573 REVERSE LENGTH=136
Ghir_A13G013070	Induced Up-regulated	NA
Ghir_A13G013170	Induced Up-regulated	Symbols: PPI1 | proton pump interactor 1 | chr4:13743614-13745900 FORWARD LENGTH=612
Ghir_A13G013980	Induced Up-regulated	Symbols: CYP71B35 | cytochrome P450, family 71, subfamily B, polypeptide 35 | chr3:9641089-9642779 REVERSE LENGTH=500
Ghir_A13G014700	Induced Up-regulated	Symbols: | unknown protein; BEST Arabidopsis thaliana protein match is: unknown protein (TAIR:AT1G50930.1); Has 53 Blast hits to 53 proteins in 10 species: Archae - 0; Bacteria - 0; Metazoa - 0; Fungi - 0; Plants - 53; Viruses - 0; Other Eukaryotes - 0 (source: NCBI BLink). | chr5:22254195-22255489 REVERSE LENGTH=165
Ghir_A13G014890	Induced Up-regulated	Symbols: SCL5 | scarecrow-like 5 | chr1:18737398-18739547 REVERSE LENGTH=597
Ghir_A13G014970	Induced Up-regulated	Symbols: | Calcium-binding EF-hand family protein | chr4:13663770-13664162 REVERSE LENGTH=130
Ghir_A13G015750	Induced Up-regulated	Symbols: | Protein kinase superfamily protein | chr4:12515223-12519336 FORWARD LENGTH=709
Ghir_A13G015860	Induced Up-regulated	Symbols: MSL6 | mechanosensitive channel of small conductance-like 6 | chr1:29569226-29572126 REVERSE LENGTH=856
Ghir_A13G015990	Induced Up-regulated	Symbols: ATGA2OX1, GA2OX1 | Arabidopsis thaliana gibberellin 2-oxidase 1 | chr1:29511772-29512990 REVERSE LENGTH=329
Ghir_A13G016370	Induced Up-regulated	Symbols: | 2-oxoglutarate (2OG) and Fe(II)-dependent oxygenase superfamily protein | chr3:4449448-4450616 FORWARD LENGTH=361
Ghir_A13G016380	Induced Up-regulated	Symbols: | 2-oxoglutarate (2OG) and Fe(II)-dependent oxygenase superfamily protein | chr1:20626208-20627397 REVERSE LENGTH=361
Ghir_A13G016390	Induced Up-regulated	Symbols: | 2-oxoglutarate (2OG) and Fe(II)-dependent oxygenase superfamily protein | chr3:4449448-4450616 FORWARD LENGTH=361
Ghir_A13G016530	Induced Up-regulated	NA
Ghir_A13G017270	Induced Up-regulated	NA
Ghir_A13G017820	Induced Up-regulated	NA
Ghir_A13G018540	Induced Up-regulated	Symbols: ATL6 | RING/U-box superfamily protein | chr3:1477377-1478573 FORWARD LENGTH=398
Ghir_A13G018660	Induced Up-regulated	Symbols: | Hypoxia-responsive family protein | chr3:1612860-1613748 FORWARD LENGTH=97
Ghir_A13G018890	Induced Up-regulated	Symbols: AtGolS2, GolS2 | galactinol synthase 2 | chr1:21207620-21209291 FORWARD LENGTH=335
Ghir_A13G018930	Induced Up-regulated	NA
Ghir_A13G019040	Induced Up-regulated	Symbols: RCI2B | Low temperature and salt responsive protein family | chr3:1758179-1758452 REVERSE LENGTH=54
Ghir_A13G019250	Induced Up-regulated	Symbols: ATCOL4, COL4 | CONSTANS-like 4 | chr5:8589325-8590949 FORWARD LENGTH=406
Ghir_A13G020340	Induced Up-regulated	Symbols: | Protein kinase superfamily protein | chr2:2287514-2289270 REVERSE LENGTH=462
Ghir_A13G020470	Induced Up-regulated	Symbols: PSBX | photosystem II subunit X | chr2:2587868-2588218 REVERSE LENGTH=116
Ghir_A13G020560	Induced Up-regulated	Symbols: XIK, ATXIK, XI-17 | Myosin family protein with Dil domain | chr5:6927064-6936825 REVERSE LENGTH=1545
Ghir_A13G020890	Induced Up-regulated	Symbols: | RING/U-box superfamily protein | chr4:7266546-7267154 REVERSE LENGTH=202
Ghir_A13G020900	Induced Up-regulated	Symbols: ABI1, AtABI1 | Protein phosphatase 2C family protein | chr4:13220231-13221828 REVERSE LENGTH=434
Ghir_A13G020980	Induced Up-regulated	Symbols: FATB | fatty acyl-ACP thioesterases B | chr1:2691546-2693409 REVERSE LENGTH=412
Ghir_A13G021280	Induced Up-regulated	Symbols: | Cupredoxin superfamily protein | chr5:9241614-9242635 REVERSE LENGTH=187
Ghir_A13G021630	Induced Up-regulated	Symbols: | unknown protein; BEST Arabidopsis thaliana protein match is: unknown protein (TAIR:AT2G46490.1); Has 1807 Blast hits to 1807 proteins in 277 species: Archae - 0; Bacteria - 0; Metazoa - 736; Fungi - 347; Plants - 385; Viruses - 0; Other Eukaryotes - 339 (source: NCBI BLink). | chr5:13363937-13364275 REVERSE LENGTH=112
Ghir_A13G021640	Induced Up-regulated	Symbols: | unknown protein; BEST Arabidopsis thaliana protein match is: unknown protein (TAIR:AT5G35110.1); Has 34 Blast hits to 34 proteins in 7 species: Archae - 0; Bacteria - 0; Metazoa - 1; Fungi - 0; Plants - 33; Viruses - 0; Other Eukaryotes - 0 (source: NCBI BLink). | chr2:19079457-19079861 FORWARD LENGTH=134
Ghir_A13G021750	Induced Up-regulated	Symbols: AOP1, AOP, AOP1.1 | 2-oxoglutarate (2OG) and Fe(II)-dependent oxygenase superfamily protein | chr4:1358442-1359620 FORWARD LENGTH=322
Ghir_A13G023250	Induced Up-regulated	Symbols: | alpha/beta-Hydrolases superfamily protein | chr3:1623485-1624704 REVERSE LENGTH=331
Ghir_A13G023470	Induced Up-regulated	Symbols: | FAD/NAD(P)-binding oxidoreductase family protein | chr3:15902004-15903402 REVERSE LENGTH=367
Ghir_A13G023670	Induced Up-regulated	Symbols: | PHF5-like protein | chr1:2200686-2201018 FORWARD LENGTH=110
Ghir_A13G023680	Induced Up-regulated	Symbols: | PHF5-like protein | chr1:2200686-2201018 FORWARD LENGTH=110
Ghir_A13G024170	Induced Up-regulated	Symbols: RHL41, ZAT12 | C2H2-type zinc finger family protein | chr5:24103073-24103561 FORWARD LENGTH=162
Ghir_A13G024190	Induced Up-regulated	Symbols: GAMMA-TIP3, TIP1;3, ATTIP1.3 | tonoplast intrinsic protein 1;3 | chr4:625092-625850 REVERSE LENGTH=252
Ghir_D01G000050	Induced Up-regulated	Symbols: | Cytochrome c oxidase biogenesis protein Cmc1-like | chr4:11294563-11295192 FORWARD LENGTH=80
Ghir_D01G000060	Induced Up-regulated	Symbols: | MuDR family transposase | chr1:23847756-23849915 FORWARD LENGTH=719
Ghir_D01G000430	Induced Up-regulated	Symbols: | B-box zinc finger family protein | chr4:18205061-18206421 REVERSE LENGTH=242
Ghir_D01G000500	Induced Up-regulated	Symbols: KCS9 | 3-ketoacyl-CoA synthase 9 | chr2:7051186-7052724 FORWARD LENGTH=512
Ghir_D01G000520	Induced Up-regulated	Symbols: ATRL6, RSM3, RL6 | RAD-like 6 | chr1:28245073-28245453 REVERSE LENGTH=126
Ghir_D01G001240	Induced Up-regulated	Symbols: | Peroxidase superfamily protein | chr5:25659551-25660946 REVERSE LENGTH=328
Ghir_D01G001710	Induced Up-regulated	Symbols: PSB27 | photosystem II family protein | chr1:898916-899440 FORWARD LENGTH=174
Ghir_D01G001940	Induced Up-regulated	Symbols: | unknown protein; LOCATED IN: endomembrane system; BEST Arabidopsis thaliana protein match is: unknown protein (TAIR:AT2G31090.1); Has 70 Blast hits to 70 proteins in 13 species: Archae - 0; Bacteria - 0; Metazoa - 0; Fungi - 0; Plants - 70; Viruses - 0; Other Eukaryotes - 0 (source: NCBI BLink). | chr2:8850367-8850835 REVERSE LENGTH=73
Ghir_D01G002080	Induced Up-regulated	Symbols: JAZ10, TIFY9, JAS1 | jasmonate-zim-domain protein 10 | chr5:4219001-4220502 FORWARD LENGTH=197
Ghir_D01G003460	Induced Up-regulated	Symbols: anac042, NAC042 | NAC domain containing protein 42 | chr2:17880617-17882584 REVERSE LENGTH=275
Ghir_D01G003720	Induced Up-regulated	Symbols: ATGA2OX1, GA2OX1 | Arabidopsis thaliana gibberellin 2-oxidase 1 | chr1:29511772-29512990 REVERSE LENGTH=329
Ghir_D01G004280	Induced Up-regulated	Symbols: PR5K | PR5-like receptor kinase | chr5:15293325-15295838 REVERSE LENGTH=665
Ghir_D01G004850	Induced Up-regulated	Symbols: | Curculin-like (mannose-binding) lectin family protein | chr1:29637141-29638508 REVERSE LENGTH=455
Ghir_D01G004870	Induced Up-regulated	Symbols: | D-mannose binding lectin protein with Apple-like carbohydrate-binding domain | chr1:29642072-29643397 REVERSE LENGTH=441
Ghir_D01G005160	Induced Up-regulated	Symbols: | sodium/calcium exchanger family protein / calcium-binding EF hand family protein | chr1:19844790-19847533 FORWARD LENGTH=585
Ghir_D01G005500	Induced Up-regulated	Symbols: | unknown protein; FUNCTIONS IN: molecular_function unknown; LOCATED IN: mitochondrion; EXPRESSED IN: 8 plant structures; EXPRESSED DURING: L mature pollen stage, 4 anthesis, petal differentiation and expansion stage; Has 36 Blast hits to 36 proteins in 15 species: Archae - 0; Bacteria - 0; Metazoa - 1; Fungi - 2; Plants - 33; Viruses - 0; Other Eukaryotes - 0 (source: NCBI BLink). | chr…
Ghir_D01G005960	Induced Up-regulated	NA
Ghir_D01G006050	Induced Up-regulated	Symbols: RD26 | NAC (No Apical Meristem) domain transcriptional regulator superfamily protein | chr4:13707928-13709013 REVERSE LENGTH=314
Ghir_D01G006140	Induced Up-regulated	Symbols: | unknown protein; BEST Arabidopsis thaliana protein match is: unknown protein (TAIR:AT3G15534.1); Has 35333 Blast hits to 34131 proteins in 2444 species: Archae - 798; Bacteria - 22429; Metazoa - 974; Fungi - 991; Plants - 531; Viruses - 0; Other Eukaryotes - 9610 (source: NCBI BLink). | chr1:19683137-19683343 REVERSE LENGTH=68
Ghir_D01G006180	Induced Up-regulated	Symbols: THE1 | protein kinase family protein | chr5:22077313-22079880 REVERSE LENGTH=855
Ghir_D01G006360	Induced Up-regulated	Symbols: | Wound-responsive family protein | chr4:6373226-6373477 REVERSE LENGTH=83
Ghir_D01G006370	Induced Up-regulated	Symbols: | Wound-responsive family protein | chr4:6374805-6375077 FORWARD LENGTH=90
Ghir_D01G007530	Induced Up-regulated	NA
Ghir_D01G007580	Induced Up-regulated	NA
Ghir_D01G007620	Induced Up-regulated	Symbols: MAPKKK15 | mitogen-activated protein kinase kinase kinase 15 | chr5:22356852-22358198 REVERSE LENGTH=448
Ghir_D01G007640	Induced Up-regulated	Symbols: WRKY6, ATWRKY6 | WRKY family transcription factor | chr1:23016887-23019155 REVERSE LENGTH=553
Ghir_D01G007660	Induced Up-regulated	Symbols: | Stigma-specific Stig1 family protein | chr1:18789180-18789644 REVERSE LENGTH=154
Ghir_D01G008110	Induced Up-regulated	Symbols: | Protein kinase superfamily protein | chr5:22506477-22507757 REVERSE LENGTH=314
Ghir_D01G008330	Induced Up-regulated	Symbols: ATSERAT2;2, SAT-1, SAT-A, SAT3, SAT-M, SERAT2;2 | serine acetyltransferase 2;2 | chr3:4214939-4216114 REVERSE LENGTH=391
Ghir_D01G009150	Induced Up-regulated	Symbols: ATMYB72, MYB72 | myb domain protein 72 | chr1:21022384-21023444 FORWARD LENGTH=296
Ghir_D01G010240	Induced Up-regulated	Symbols: | unknown protein; INVOLVED IN: biological_process unknown; LOCATED IN: endomembrane system; EXPRESSED IN: 6 plant structures; EXPRESSED DURING: 4 anthesis, petal differentiation and expansion stage; Has 74 Blast hits to 74 proteins in 16 species: Archae - 0; Bacteria - 0; Metazoa - 1; Fungi - 0; Plants - 69; Viruses - 0; Other Eukaryotes - 4 (source: NCBI BLink). | chr1:28606561-2860894…
Ghir_D01G010330	Induced Up-regulated	Symbols: | unknown protein; Has 96 Blast hits to 96 proteins in 48 species: Archae - 0; Bacteria - 0; Metazoa - 0; Fungi - 47; Plants - 38; Viruses - 0; Other Eukaryotes - 11 (source: NCBI BLink). | chr1:28593351-28593980 FORWARD LENGTH=69
Ghir_D01G010350	Induced Up-regulated	Symbols: LTI29, LTI45, ERD10 | Dehydrin family protein | chr1:7088235-7089107 REVERSE LENGTH=260
Ghir_D01G010620	Induced Up-regulated	NA
Ghir_D01G011020	Induced Up-regulated	Symbols: ATTRX1, ATTRX H1, TRX1 | thioredoxin H-type 1 | chr3:18951123-18951955 REVERSE LENGTH=114
Ghir_D01G011050	Induced Up-regulated	Symbols: NDHC | NADH:ubiquinone/plastoquinone oxidoreductase, chain 3 protein | chrC:50001-50363 REVERSE LENGTH=120
Ghir_D01G012090	Induced Up-regulated	Symbols: | Uncharacterised conserved protein UCP031279 | chr1:3322970-3323473 REVERSE LENGTH=167
Ghir_D01G012550	Induced Up-regulated	Symbols: | VQ motif-containing protein | chr1:13321214-13322122 REVERSE LENGTH=302
Ghir_D01G012830	Induced Up-regulated	NA
Ghir_D01G013350	Induced Up-regulated	NA
Ghir_D01G013360	Induced Up-regulated	NA
Ghir_D01G013580	Induced Up-regulated	Symbols: CYCH;1 | cyclin H;1 | chr5:9771762-9774684 FORWARD LENGTH=336
Ghir_D01G014050	Induced Up-regulated	Symbols: | Sulfite exporter TauE/SafE family protein | chr2:15352767-15355050 REVERSE LENGTH=459
Ghir_D01G014410	Induced Up-regulated	Symbols: ZIP1 | zinc transporter 1 precursor | chr3:4051950-4053156 REVERSE LENGTH=355
Ghir_D01G014640	Induced Up-regulated	Symbols: UGT74B1 | UDP-glucosyl transferase 74B1 | chr1:8525547-8527010 REVERSE LENGTH=460
Ghir_D01G014940	Induced Up-regulated	Symbols: GAD4 | glutamate decarboxylase 4 | chr2:474375-476495 REVERSE LENGTH=493
Ghir_D01G015310	Induced Up-regulated	Symbols: | unknown protein; BEST Arabidopsis thaliana protein match is: unknown protein (TAIR:AT1G24600.1); Has 22 Blast hits to 22 proteins in 5 species: Archae - 0; Bacteria - 0; Metazoa - 0; Fungi - 0; Plants - 22; Viruses - 0; Other Eukaryotes - 0 (source: NCBI BLink). | chr1:25473731-25473934 FORWARD LENGTH=67
Ghir_D01G015320	Induced Up-regulated	Symbols: atnudt18, NUDT18 | nudix hydrolase homolog 18 | chr1:5124993-5125805 FORWARD LENGTH=176
Ghir_D01G015460	Induced Up-regulated	Symbols: PCR2 | PLANT CADMIUM RESISTANCE 2 | chr1:5128591-5129458 REVERSE LENGTH=152
Ghir_D01G015990	Induced Up-regulated	Symbols: | unknown protein; BEST Arabidopsis thaliana protein match is: unknown protein (TAIR:AT1G15010.1); Has 73 Blast hits to 73 proteins in 12 species: Archae - 0; Bacteria - 0; Metazoa - 0; Fungi - 0; Plants - 73; Viruses - 0; Other Eukaryotes - 0 (source: NCBI BLink). | chr2:151221-151691 REVERSE LENGTH=156
Ghir_D01G016230	Induced Up-regulated	Symbols: LHCA2 | photosystem I light harvesting complex gene 2 | chr3:22745736-22747032 FORWARD LENGTH=257
Ghir_D01G016380	Induced Up-regulated	Symbols: BCS1 | cytochrome BC1 synthesis | chr3:18929817-18931547 FORWARD LENGTH=576
Ghir_D01G016670	Induced Up-regulated	Symbols: | RING/U-box superfamily protein | chr1:25442486-25442887 FORWARD LENGTH=133
Ghir_D01G016880	Induced Up-regulated	Symbols: PSBY, YCF32 | photosystem II BY | chr1:25394429-25394998 REVERSE LENGTH=189
Ghir_D01G017260	Induced Up-regulated	Symbols: | Amidase family protein | chr4:16615549-16617424 FORWARD LENGTH=466
Ghir_D01G018000	Induced Up-regulated	Symbols: sks5 | SKU5 similar 5 | chr1:28578211-28581020 REVERSE LENGTH=541
Ghir_D01G018250	Induced Up-regulated	Symbols: LYM2 | lysm domain GPI-anchored protein 2 precursor | chr2:7459156-7460648 FORWARD LENGTH=350
Ghir_D01G018420	Induced Up-regulated	Symbols: ENDO 2 | endonuclease 2 | chr1:25596718-25598264 FORWARD LENGTH=290
Ghir_D01G018750	Induced Up-regulated	Symbols: LRR XI-23, RLK7 | Leucine-rich receptor-like protein kinase family protein | chr1:3252408-3255428 FORWARD LENGTH=977
Ghir_D01G018760	Induced Up-regulated	Symbols: ATBCAT-2, BCAT-2 | branched-chain amino acid transaminase 2 | chr1:3288255-3290164 FORWARD LENGTH=388
Ghir_D01G019000	Induced Up-regulated	Symbols: | unknown protein; Has 14 Blast hits to 14 proteins in 5 species: Archae - 0; Bacteria - 0; Metazoa - 0; Fungi - 0; Plants - 14; Viruses - 0; Other Eukaryotes - 0 (source: NCBI BLink). | chr2:6947353-6947586 FORWARD LENGTH=77
Ghir_D01G019320	Induced Up-regulated	Symbols: | unknown protein; BEST Arabidopsis thaliana protein match is: unknown protein (TAIR:AT1G25422.1); Has 16 Blast hits to 16 proteins in 6 species: Archae - 0; Bacteria - 0; Metazoa - 0; Fungi - 0; Plants - 16; Viruses - 0; Other Eukaryotes - 0 (source: NCBI BLink). | chr1:25702041-25702322 FORWARD LENGTH=93
Ghir_D01G019660	Induced Up-regulated	Symbols: | unknown protein; Has 27 Blast hits to 27 proteins in 11 species: Archae - 0; Bacteria - 0; Metazoa - 0; Fungi - 0; Plants - 25; Viruses - 0; Other Eukaryotes - 2 (source: NCBI BLink). | chr2:17562234-17562732 REVERSE LENGTH=137
Ghir_D01G019770	Induced Up-regulated	Symbols: PI | K-box region and MADS-box transcription factor family protein | chr5:6829203-6831208 FORWARD LENGTH=208
Ghir_D01G021030	Induced Up-regulated	Symbols: NHL1 | NDR1/HIN1-like 1 | chr3:3679031-3679660 REVERSE LENGTH=209
Ghir_D01G021140	Induced Up-regulated	Symbols: ABA2, SIS4, GIN1, SDR1, ISI4, SRE1, ATABA2, ATSDR1 | NAD(P)-binding Rossmann-fold superfamily protein | chr1:19489997-19491527 REVERSE LENGTH=285
Ghir_D01G021150	Induced Up-regulated	Symbols: ABA2, SIS4, GIN1, SDR1, ISI4, SRE1, ATABA2, ATSDR1 | NAD(P)-binding Rossmann-fold superfamily protein | chr1:19489997-19491527 REVERSE LENGTH=285
Ghir_D01G021160	Induced Up-regulated	Symbols: ABA2, SIS4, GIN1, SDR1, ISI4, SRE1, ATABA2, ATSDR1 | NAD(P)-binding Rossmann-fold superfamily protein | chr1:19489997-19491527 REVERSE LENGTH=285
Ghir_D01G021170	Induced Up-regulated	Symbols: | NAD(P)-binding Rossmann-fold superfamily protein | chr2:19350970-19352059 REVERSE LENGTH=257
Ghir_D01G022080	Induced Up-regulated	Symbols: MYB36, AtMYB36 | myb domain protein 36 | chr5:23334904-23336388 FORWARD LENGTH=333
Ghir_D01G022740	Induced Up-regulated	NA
Ghir_D01G022800	Induced Up-regulated	Symbols: HTA6 | histone H2A 6 | chr5:24115605-24116144 REVERSE LENGTH=150
Ghir_D01G023120	Induced Up-regulated	Symbols: MT2A, ATMT-K, ATMT-1 | metallothionein 2A | chr3:2889737-2890188 REVERSE LENGTH=81
Ghir_D01G023260	Induced Up-regulated	Symbols: | PAR1 protein | chr3:20014032-20015299 REVERSE LENGTH=183
Ghir_D01G023290	Induced Up-regulated	Symbols: | PAR1 protein | chr3:20014032-20015299 REVERSE LENGTH=183
Ghir_D01G023430	Induced Up-regulated	Symbols: BIR1 | BAK1-interacting receptor-like kinase 1 | chr5:19604584-19606532 REVERSE LENGTH=620
Ghir_D01G023820	Induced Up-regulated	Symbols: ATAMT2, AMT2;1, AMT2 | ammonium transporter 2 | chr2:16039672-16042291 REVERSE LENGTH=475
Ghir_D01G024010	Induced Up-regulated	Symbols: | NAD(P)-binding Rossmann-fold superfamily protein | chr3:19173622-19174667 REVERSE LENGTH=303
Ghir_D02G000810	Induced Up-regulated	Symbols: | unknown protein; BEST Arabidopsis thaliana protein match is: unknown protein (TAIR:AT3G02640.1); Has 1807 Blast hits to 1807 proteins in 277 species: Archae - 0; Bacteria - 0; Metazoa - 736; Fungi - 347; Plants - 385; Viruses - 0; Other Eukaryotes - 339 (source: NCBI BLink). | chr5:5310264-5310815 REVERSE LENGTH=183
Ghir_D02G002030	Induced Up-regulated	Symbols: AtCYS2, CYS2 | PHYTOCYSTATIN 2 | chr2:13609246-13609770 REVERSE LENGTH=147
Ghir_D02G002200	Induced Up-regulated	NA
Ghir_D02G002220	Induced Up-regulated	Symbols: UGT1, UGT75B1 | UDP-glucosyltransferase 75B1 | chr1:1645674-1647083 REVERSE LENGTH=469
Ghir_D02G002230	Induced Up-regulated	Symbols: UGT75B2, UGT2 | UDP-glucosyl transferase 75B2 | chr1:1636496-1637863 REVERSE LENGTH=455
Ghir_D02G002860	Induced Up-regulated	Symbols: CYP709B1 | cytochrome P450, family 709, subfamily B, polypeptide 1 | chr2:19292295-19294212 REVERSE LENGTH=519
Ghir_D02G003220	Induced Up-regulated	Symbols: ATGSTU7, GST25, GSTU7 | glutathione S-transferase tau 7 | chr2:12618111-12618871 REVERSE LENGTH=227
Ghir_D02G003230	Induced Up-regulated	Symbols: ATGSTU7, GST25, GSTU7 | glutathione S-transferase tau 7 | chr2:12618111-12618871 REVERSE LENGTH=227
Ghir_D02G003240	Induced Up-regulated	Symbols: ATGSTU8, GSTU8 | glutathione S-transferase TAU 8 | chr3:2848407-2849226 REVERSE LENGTH=224
Ghir_D02G003250	Induced Up-regulated	Symbols: ATGSTU7, GST25, GSTU7 | glutathione S-transferase tau 7 | chr2:12618111-12618871 REVERSE LENGTH=227
Ghir_D02G003560	Induced Up-regulated	Symbols: PSAD-2 | photosystem I subunit D-2 | chr1:753528-754142 REVERSE LENGTH=204
Ghir_D02G003740	Induced Up-regulated	NA
Ghir_D02G003770	Induced Up-regulated	Symbols: ATHSP22.0 | HSP20-like chaperones superfamily protein | chr4:6370537-6371124 FORWARD LENGTH=195
Ghir_D02G003830	Induced Up-regulated	Symbols: | Acyl-CoA N-acyltransferases (NAT) superfamily protein | chr2:13632675-13633241 REVERSE LENGTH=188
Ghir_D02G004060	Induced Up-regulated	Symbols: ATAUX2-11, IAA4 | AUX/IAA transcriptional regulator family protein | chr5:17550465-17551206 FORWARD LENGTH=186
Ghir_D02G004130	Induced Up-regulated	Symbols: ATCSLG1, CSLG1 | cellulose synthase like G1 | chr4:12466391-12469760 FORWARD LENGTH=760
Ghir_D02G004220	Induced Up-regulated	Symbols: | unknown protein; LOCATED IN: chloroplast; BEST Arabidopsis thaliana protein match is: unknown protein (TAIR:AT3G23170.1); Has 74 Blast hits to 74 proteins in 6 species: Archae - 0; Bacteria - 0; Metazoa - 0; Fungi - 0; Plants - 74; Viruses - 0; Other Eukaryotes - 0 (source: NCBI BLink). | chr4:8309519-8309896 FORWARD LENGTH=125
Ghir_D02G004310	Induced Up-regulated	Symbols: | Integrase-type DNA-binding superfamily protein | chr5:17435010-17435405 REVERSE LENGTH=131
Ghir_D02G004340	Induced Up-regulated	NA
Ghir_D02G004520	Induced Up-regulated	NA
Ghir_D02G005570	Induced Up-regulated	Symbols: MLP423 | MLP-like protein 423 | chr1:8500653-8501458 REVERSE LENGTH=155
Ghir_D02G005910	Induced Up-regulated	Symbols: | RING/U-box superfamily protein | chr1:22242748-22243731 REVERSE LENGTH=327
Ghir_D02G005990	Induced Up-regulated	Symbols: WRKY48, ATWRKY48 | WRKY DNA-binding protein 48 | chr5:20090890-20092867 FORWARD LENGTH=399
Ghir_D02G006510	Induced Up-regulated	Symbols: UGT71B6 | UDP-glucosyl transferase 71B6 | chr3:7675051-7676490 REVERSE LENGTH=479
Ghir_D02G006680	Induced Up-regulated	Symbols: MLO1, ATMLO1 | Seven transmembrane MLO family protein | chr4:1144141-1147156 FORWARD LENGTH=526
Ghir_D02G007240	Induced Up-regulated	Symbols: PUB29, ATPUB29 | plant U-box 29 | chr3:6434234-6435481 REVERSE LENGTH=415
Ghir_D02G007570	Induced Up-regulated	Symbols: | unknown protein; BEST Arabidopsis thaliana protein match is: unknown protein (TAIR:AT5G44860.1); Has 338 Blast hits to 330 proteins in 72 species: Archae - 2; Bacteria - 94; Metazoa - 7; Fungi - 0; Plants - 232; Viruses - 0; Other Eukaryotes - 3 (source: NCBI BLink). | chr4:10809977-10810942 FORWARD LENGTH=321
Ghir_D02G007690	Induced Up-regulated	Symbols: | BEST Arabidopsis thaliana protein match is: embryo defective 2170 (TAIR:AT1G21390.1); Has 65 Blast hits to 65 proteins in 23 species: Archae - 0; Bacteria - 8; Metazoa - 1; Fungi - 8; Plants - 40; Viruses - 3; Other Eukaryotes - 5 (source: NCBI BLink). | chr1:28926466-28927242 REVERSE LENGTH=258
Ghir_D02G007780	Induced Up-regulated	Symbols: WAK2 | wall-associated kinase 2 | chr1:7444997-7447345 FORWARD LENGTH=732
Ghir_D02G007850	Induced Up-regulated	Symbols: | Calcium-binding EF-hand family protein | chr1:7553317-7553784 REVERSE LENGTH=155
Ghir_D02G008000	Induced Up-regulated	Symbols: | Protein kinase superfamily protein | chr1:3681892-3683769 FORWARD LENGTH=625
Ghir_D02G008020	Induced Up-regulated	Symbols: | DPP6 N-terminal domain-like protein | chr1:7613028-7615148 FORWARD LENGTH=706
Ghir_D02G008050	Induced Up-regulated	Symbols: ATAF1, ANAC002 | NAC (No Apical Meristem) domain transcriptional regulator superfamily protein | chr1:268471-269514 FORWARD LENGTH=289
Ghir_D02G008290	Induced Up-regulated	Symbols: NIA1, GNR1, NR1 | nitrate reductase 1 | chr1:29236005-29239367 REVERSE LENGTH=917
Ghir_D02G008530	Induced Up-regulated	Symbols: EXO | Phosphate-responsive 1 family protein | chr4:5740378-5741322 FORWARD LENGTH=314
Ghir_D02G008860	Induced Up-regulated	Symbols: KNAT1, BP, BP1 | KNOTTED-like from Arabidopsis thaliana | chr4:5147969-5150610 REVERSE LENGTH=398
Ghir_D02G008970	Induced Up-regulated	Symbols: ZCF37 | ZCF37 | chr1:21887860-21888495 FORWARD LENGTH=211
Ghir_D02G009460	Induced Up-regulated	Symbols: AR781 | Protein of unknown function (DUF1645) | chr2:11283036-11283989 REVERSE LENGTH=317
Ghir_D02G009550	Induced Up-regulated	Symbols: HOS3-1 | GNS1/SUR4 membrane protein family | chr4:17349511-17350380 FORWARD LENGTH=289
Ghir_D02G010060	Induced Up-regulated	Symbols: | Protein of unknown function (DUF668) | chr1:10905991-10908773 REVERSE LENGTH=615
Ghir_D02G010110	Induced Up-regulated	NA
Ghir_D02G010280	Induced Up-regulated	Symbols: | Protein kinase superfamily protein | chr1:28643242-28646483 REVERSE LENGTH=484
Ghir_D02G011300	Induced Up-regulated	Symbols: CML42 | calmodulin like 42 | chr4:11133309-11133884 REVERSE LENGTH=191
Ghir_D02G012130	Induced Up-regulated	Symbols: | basic helix-loop-helix (bHLH) DNA-binding superfamily protein | chr1:3494115-3495104 REVERSE LENGTH=181
Ghir_D02G012240	Induced Up-regulated	Symbols: BETA-TIP | beta-tonoplast intrinsic protein | chr1:6130209-6131442 FORWARD LENGTH=267
Ghir_D02G013300	Induced Up-regulated	Symbols: | Galactose oxidase/kelch repeat superfamily protein | chr1:5390119-5391198 FORWARD LENGTH=359
Ghir_D02G013400	Induced Up-regulated	Symbols: CRC | Plant-specific transcription factor YABBY family protein | chr1:26007734-26008940 REVERSE LENGTH=181
Ghir_D02G013900	Induced Up-regulated	Symbols: | glutaredoxin-related | chr3:3772311-3774887 FORWARD LENGTH=630
Ghir_D02G014080	Induced Up-regulated	Symbols: | ARM repeat superfamily protein | chr5:14887744-14889051 FORWARD LENGTH=435
Ghir_D02G014290	Induced Up-regulated	Symbols: GAD4 | glutamate decarboxylase 4 | chr2:474375-476495 REVERSE LENGTH=493
Ghir_D02G014750	Induced Up-regulated	Symbols: | Plant invertase/pectin methylesterase inhibitor superfamily protein | chr1:5137045-5137704 FORWARD LENGTH=219
Ghir_D02G014940	Induced Up-regulated	NA
Ghir_D02G014950	Induced Up-regulated	Symbols: | hydroxyproline-rich glycoprotein family protein | chr1:8165025-8165459 FORWARD LENGTH=144
Ghir_D02G014980	Induced Up-regulated	Symbols: At17.1 | Encodes a protein whose expression is responsive to nematode infection. | chr2:164014-165068 FORWARD LENGTH=215
Ghir_D02G015070	Induced Up-regulated	Symbols: | unknown protein; BEST Arabidopsis thaliana protein match is: unknown protein (TAIR:AT1G15010.1); Has 73 Blast hits to 73 proteins in 12 species: Archae - 0; Bacteria - 0; Metazoa - 0; Fungi - 0; Plants - 73; Viruses - 0; Other Eukaryotes - 0 (source: NCBI BLink). | chr2:151221-151691 REVERSE LENGTH=156
Ghir_D02G015090	Induced Up-regulated	Symbols: RPI2 | ribose-5-phosphate isomerase 2 | chr2:149192-149989 REVERSE LENGTH=265
Ghir_D02G015210	Induced Up-regulated	Symbols: WRKY75, ATWRKY75 | WRKY DNA-binding protein 75 | chr5:4149928-4151019 REVERSE LENGTH=145
Ghir_D02G015310	Induced Up-regulated	Symbols: | Protein of unknown function (DUF 3339) | chr3:18029659-18030133 FORWARD LENGTH=89
Ghir_D02G015530	Induced Up-regulated	Symbols: NF-YC13 | nuclear factor Y, subunit C13 | chr5:17356174-17356566 REVERSE LENGTH=130
Ghir_D02G015810	Induced Up-regulated	Symbols: | B12D protein | chr3:17778471-17779299 FORWARD LENGTH=88
Ghir_D02G016780	Induced Up-regulated	Symbols: ECHID, DHNS | enoyl-CoA hydratase/isomerase D | chr1:22305988-22308092 REVERSE LENGTH=337
Ghir_D02G016840	Induced Up-regulated	Symbols: | Protein of unknown function (DUF1645) | chr1:8385363-8386250 FORWARD LENGTH=295
Ghir_D02G016990	Induced Up-regulated	Symbols: ALDH2B7, ALDH2B | aldehyde dehydrogenase 2B7 | chr1:8412238-8414804 REVERSE LENGTH=534
Ghir_D02G017340	Induced Up-regulated	Symbols: ATFH8, FH8 | formin 8 | chr1:26412688-26415048 REVERSE LENGTH=760
Ghir_D02G017530	Induced Up-regulated	Symbols: | Actin cross-linking protein | chr1:9407557-9411074 REVERSE LENGTH=519
Ghir_D02G018110	Induced Up-regulated	Symbols: | CONTAINS InterPro DOMAIN/s: LPS-induced tumor necrosis factor alpha factor (InterPro:IPR006629); Has 30201 Blast hits to 17322 proteins in 780 species: Archae - 12; Bacteria - 1396; Metazoa - 17338; Fungi - 3422; Plants - 5037; Viruses - 0; Other Eukaryotes - 2996 (source: NCBI BLink). | chr5:4204987-4206205 REVERSE LENGTH=134
Ghir_D02G018120	Induced Up-regulated	Symbols: | GRAM domain family protein | chr5:4207081-4208079 FORWARD LENGTH=272
Ghir_D02G018140	Induced Up-regulated	Symbols: JAZ10, TIFY9, JAS1 | jasmonate-zim-domain protein 10 | chr5:4219001-4220502 FORWARD LENGTH=197
Ghir_D02G018330	Induced Up-regulated	Symbols: PUB44, ATPUB44, SAUL1 | senescence-associated E3 ubiquitin ligase 1 | chr1:7217812-7220609 FORWARD LENGTH=801
Ghir_D02G018640	Induced Up-regulated	Symbols: | unknown protein; BEST Arabidopsis thaliana protein match is: unknown protein (TAIR:AT1G52270.1); Has 30201 Blast hits to 17322 proteins in 780 species: Archae - 12; Bacteria - 1396; Metazoa - 17338; Fungi - 3422; Plants - 5037; Viruses - 0; Other Eukaryotes - 2996 (source: NCBI BLink). | chr4:14017458-14018066 FORWARD LENGTH=202
Ghir_D02G019290	Induced Up-regulated	NA
Ghir_D02G019540	Induced Up-regulated	Symbols: | unknown protein; BEST Arabidopsis thaliana protein match is: unknown protein (TAIR:AT5G23160.1); Has 69 Blast hits to 69 proteins in 10 species: Archae - 0; Bacteria - 1; Metazoa - 0; Fungi - 0; Plants - 68; Viruses - 0; Other Eukaryotes - 0 (source: NCBI BLink). | chr5:2651382-2652336 REVERSE LENGTH=258
Ghir_D02G019700	Induced Up-regulated	Symbols: | alpha/beta-Hydrolases superfamily protein | chr3:6959644-6961367 FORWARD LENGTH=434
Ghir_D02G020160	Induced Up-regulated	Symbols: HSK, DMR1 | homoserine kinase | chr2:7508606-7509718 FORWARD LENGTH=370
Ghir_D02G020410	Induced Up-regulated	Symbols: | Peroxidase superfamily protein | chr5:25659551-25660946 REVERSE LENGTH=328
Ghir_D02G020420	Induced Up-regulated	Symbols: | Peroxidase superfamily protein | chr5:25659551-25660946 REVERSE LENGTH=328
Ghir_D02G021090	Induced Up-regulated	NA
Ghir_D02G021180	Induced Up-regulated	Symbols: ATPLT5, PMT5, ATPMT5 | polyol/monosaccharide transporter 5 | chr3:6489000-6491209 REVERSE LENGTH=539
Ghir_D02G021210	Induced Up-regulated	Symbols: | Protein of unknown function (DUF677) | chr4:16422436-16423824 FORWARD LENGTH=374
Ghir_D02G021530	Induced Up-regulated	Symbols: STZ, ZAT10 | salt tolerance zinc finger | chr1:9648302-9648985 REVERSE LENGTH=227
Ghir_D02G021630	Induced Up-regulated	Symbols: VEP1, AWI31 | NAD(P)-binding Rossmann-fold superfamily protein | chr4:12565219-12566474 FORWARD LENGTH=388
Ghir_D02G022060	Induced Up-regulated	Symbols: | Ribosomal protein S5 domain 2-like superfamily protein | chr2:3781442-3781882 FORWARD LENGTH=146
Ghir_D02G022120	Induced Up-regulated	Symbols: | Protein of unknown function (DUF1685) | chr4:16288301-16288857 REVERSE LENGTH=154
Ghir_D02G022160	Induced Up-regulated	Symbols: RRTF1 | redox responsive transcription factor 1 | chr4:16451992-16452798 FORWARD LENGTH=268
Ghir_D02G022570	Induced Up-regulated	Symbols: FED A, ATFD2 | 2Fe-2S ferredoxin-like superfamily protein | chr1:22444565-22445011 FORWARD LENGTH=148
Ghir_D02G022800	Induced Up-regulated	Symbols: ATGRP7, CCR2, GR-RBP7, GRP7 | cold, circadian rhythm, and rna binding 2 | chr2:9265477-9266316 REVERSE LENGTH=176
Ghir_D02G024020	Induced Up-regulated	Symbols: ATEXLA1, EXPL1, ATEXPL1, ATHEXP BETA 2.1, EXLA1 | expansin-like A1 | chr3:16896238-16897189 FORWARD LENGTH=265
Ghir_D02G024580	Induced Up-regulated	Symbols: | Transducin/WD40 repeat-like superfamily protein | chr2:11268035-11269432 FORWARD LENGTH=465
Ghir_D02G024810	Induced Up-regulated	Symbols: CYTC-1, ATCYTC-A | CYTOCHROME C-1 | chr1:8079384-8080286 FORWARD LENGTH=114
Ghir_D02G024830	Induced Up-regulated	Symbols: AAT1, CAT1 | amino acid transporter 1 | chr4:11270318-11273775 FORWARD LENGTH=594
Ghir_D02G024880	Induced Up-regulated	Symbols: PSAK | photosystem I subunit K | chr1:10722325-10723013 FORWARD LENGTH=130
Ghir_D02G025010	Induced Up-regulated	NA
Ghir_D03G000080	Induced Up-regulated	Symbols: | Auxin efflux carrier family protein | chr2:7607063-7608990 FORWARD LENGTH=396
Ghir_D03G000910	Induced Up-regulated	Symbols: | Chaperone DnaJ-domain superfamily protein | chr2:7767176-7767658 REVERSE LENGTH=160
Ghir_D03G002070	Induced Up-regulated	Symbols: | Homeodomain-like superfamily protein | chr4:17504648-17506107 FORWARD LENGTH=363
Ghir_D03G002300	Induced Up-regulated	Symbols: HSF4, HSFB1, AT-HSFB1, ATHSF4 | heat shock factor 4 | chr4:17440660-17441706 FORWARD LENGTH=284
Ghir_D03G003070	Induced Up-regulated	Symbols: ACR1 | ACT domain repeat 1 | chr5:26355701-26357721 FORWARD LENGTH=477
Ghir_D03G003080	Induced Up-regulated	Symbols: ATPSK4, ATPSK3 (FORMER SYMBOL), PSK4 | phytosulfokine 4 precursor | chr3:18465750-18466254 FORWARD LENGTH=79
Ghir_D03G003870	Induced Up-regulated	Symbols: UGT85A1, ATUGT85A1 | UDP-Glycosyltransferase superfamily protein | chr1:7903851-7906607 REVERSE LENGTH=489
Ghir_D03G004060	Induced Up-regulated	NA
Ghir_D03G004390	Induced Up-regulated	Symbols: J20 | DNAJ-like 20 | chr4:8011518-8012577 FORWARD LENGTH=197
Ghir_D03G004530	Induced Up-regulated	Symbols: | unknown protein; BEST Arabidopsis thaliana protein match is: unknown protein (TAIR:AT5G10040.1); Has 30201 Blast hits to 17322 proteins in 780 species: Archae - 12; Bacteria - 1396; Metazoa - 17338; Fungi - 3422; Plants - 5037; Viruses - 0; Other Eukaryotes - 2996 (source: NCBI BLink). | chr5:26052364-26052585 REVERSE LENGTH=73
Ghir_D03G004540	Induced Up-regulated	NA
Ghir_D03G004830	Induced Up-regulated	Symbols: ABR1 | Integrase-type DNA-binding superfamily protein | chr5:25891679-25893656 FORWARD LENGTH=391
Ghir_D03G005420	Induced Up-regulated	Symbols: | NB-ARC domain-containing disease resistance protein | chr3:4857940-4861104 FORWARD LENGTH=1054
Ghir_D03G006170	Induced Up-regulated	Symbols: DELTA-TIP, TIP2;1, DELTA-TIP1, AQP1, ATTIP2;1 | delta tonoplast integral protein | chr3:5505534-5506788 FORWARD LENGTH=250
Ghir_D03G006560	Induced Up-regulated	Symbols: | unknown protein; FUNCTIONS IN: molecular_function unknown; INVOLVED IN: biological_process unknown; LOCATED IN: cellular_component unknown; EXPRESSED IN: 23 plant structures; EXPRESSED DURING: 13 growth stages; BEST Arabidopsis thaliana protein match is: unknown protein (TAIR:AT4G19950.1); Has 246 Blast hits to 244 proteins in 29 species: Archae - 2; Bacteria - 16; Metazoa - 0; Fungi -…
Ghir_D03G006590	Induced Up-regulated	Symbols: UREF | urease accessory protein F | chr1:7666859-7667581 FORWARD LENGTH=240
Ghir_D03G007340	Induced Up-regulated	Symbols: PDR12, ATPDR12, ABCG40, ATABCG40 | pleiotropic drug resistance 12 | chr1:5331993-5338175 REVERSE LENGTH=1423
Ghir_D03G007820	Induced Up-regulated	Symbols: | Glycosyltransferase family 61 protein | chr2:17360654-17362391 FORWARD LENGTH=500
Ghir_D03G008210	Induced Up-regulated	Symbols: RPL2.2 | ribosomal protein L2 | chrC:152806-154312 FORWARD LENGTH=274
Ghir_D03G008410	Induced Up-regulated	Symbols: ATPE | ATP synthase epsilon chain | chrC:52265-52663 REVERSE LENGTH=132
Ghir_D03G009260	Induced Up-regulated	Symbols: | unknown protein; FUNCTIONS IN: molecular_function unknown; INVOLVED IN: N-terminal protein myristoylation; LOCATED IN: cellular_component unknown; EXPRESSED IN: shoot, hypocotyl, root, egg cell; BEST Arabidopsis thaliana protein match is: unknown protein (TAIR:AT1G64700.1); Has 77 Blast hits to 77 proteins in 8 species: Archae - 0; Bacteria - 0; Metazoa - 0; Fungi - 0; Plants - 77; Vir…
Ghir_D03G009290	Induced Up-regulated	Symbols: | unknown protein; BEST Arabidopsis thaliana protein match is: unknown protein (TAIR:AT1G32920.1); Has 35333 Blast hits to 34131 proteins in 2444 species: Archae - 798; Bacteria - 22429; Metazoa - 974; Fungi - 991; Plants - 531; Viruses - 0; Other Eukaryotes - 9610 (source: NCBI BLink). | chr1:11931332-11931586 FORWARD LENGTH=84
Ghir_D03G011470	Induced Up-regulated	Symbols: | unknown protein; BEST Arabidopsis thaliana protein match is: unknown protein (TAIR:AT3G48510.1); Has 1807 Blast hits to 1807 proteins in 277 species: Archae - 0; Bacteria - 0; Metazoa - 736; Fungi - 347; Plants - 385; Viruses - 0; Other Eukaryotes - 339 (source: NCBI BLink). | chr5:20505433-20506308 REVERSE LENGTH=291
Ghir_D03G011950	Induced Up-regulated	Symbols: | Plant invertase/pectin methylesterase inhibitor superfamily protein | chr5:25040699-25041310 FORWARD LENGTH=203
Ghir_D03G012820	Induced Up-regulated	Symbols: | P-loop containing nucleoside triphosphate hydrolases superfamily protein | chr2:19139071-19140546 REVERSE LENGTH=491
Ghir_D03G013400	Induced Up-regulated	Symbols: HAI3 | highly ABA-induced PP2C gene 3 | chr2:12608855-12610124 FORWARD LENGTH=362
Ghir_D03G013520	Induced Up-regulated	Symbols: | Haloacid dehalogenase-like hydrolase (HAD) superfamily protein | chr5:23979619-23981156 REVERSE LENGTH=282
Ghir_D03G013560	Induced Up-regulated	Symbols: | GRAS family transcription factor | chr5:23974808-23976640 FORWARD LENGTH=610
Ghir_D03G014240	Induced Up-regulated	Symbols: RHL41, ZAT12 | C2H2-type zinc finger family protein | chr5:24103073-24103561 FORWARD LENGTH=162
Ghir_D03G014780	Induced Up-regulated	Symbols: | hydroxyproline-rich glycoprotein family protein | chr3:16569123-16569650 FORWARD LENGTH=175
Ghir_D03G015230	Induced Up-regulated	Symbols: | lactoylglutathione lyase family protein / glyoxalase I family protein | chr1:2535463-2537630 FORWARD LENGTH=235
Ghir_D03G015240	Induced Up-regulated	Symbols: | lactoylglutathione lyase family protein / glyoxalase I family protein | chr1:2535463-2537630 FORWARD LENGTH=235
Ghir_D03G015270	Induced Up-regulated	Symbols: | unknown protein; Has 55 Blast hits to 55 proteins in 15 species: Archae - 0; Bacteria - 0; Metazoa - 0; Fungi - 0; Plants - 55; Viruses - 0; Other Eukaryotes - 0 (source: NCBI BLink). | chr2:13412060-13413002 FORWARD LENGTH=71
Ghir_D03G015280	Induced Up-regulated	Symbols: XTR8, ATXTR8, XTH31 | xyloglucan endo-transglycosylase-related 8 | chr3:16447280-16448678 REVERSE LENGTH=293
Ghir_D03G015380	Induced Up-regulated	Symbols: MAPKKK13 | mitogen-activated protein kinase kinase kinase 13 | chr1:2194279-2195778 REVERSE LENGTH=499
Ghir_D03G015680	Induced Up-regulated	Symbols: ASL5, LBD12, PCK1 | Lateral organ boundaries (LOB) domain family protein | chr2:12868740-12869684 FORWARD LENGTH=193
Ghir_D03G015780	Induced Up-regulated	Symbols: WRKY33, ATWRKY33 | WRKY DNA-binding protein 33 | chr2:16108476-16110539 FORWARD LENGTH=519
Ghir_D03G016200	Induced Up-regulated	Symbols: | Heavy metal transport/detoxification superfamily protein | chr1:180401-182066 REVERSE LENGTH=177
Ghir_D03G016420	Induced Up-regulated	Symbols: | BTB/POZ domain with WD40/YVTN repeat-like protein | chr5:16536452-16537828 REVERSE LENGTH=458
Ghir_D03G016540	Induced Up-regulated	Symbols: CRK8 | cysteine-rich RLK (RECEPTOR-like protein kinase) 8 | chr4:12129485-12134086 FORWARD LENGTH=1262
Ghir_D03G016880	Induced Up-regulated	Symbols: | MATE efflux family protein | chr4:12072857-12074365 FORWARD LENGTH=502
Ghir_D03G016900	Induced Up-regulated	Symbols: CBF1, DREB1B, ATCBF1 | C-repeat/DRE binding factor 1 | chr4:13021921-13022562 REVERSE LENGTH=213
Ghir_D03G017230	Induced Up-regulated	Symbols: | Protein of unknown function (DUF1442) | chr2:18698619-18699360 FORWARD LENGTH=215
Ghir_D03G017430	Induced Up-regulated	NA
Ghir_D03G017440	Induced Up-regulated	Symbols: | Bifunctional inhibitor/lipid-transfer protein/seed storage 2S albumin superfamily protein | chr1:23252369-23253481 FORWARD LENGTH=150
Ghir_D03G018480	Induced Up-regulated	Symbols: | Predicted AT-hook DNA-binding family protein | chr4:9895549-9896427 REVERSE LENGTH=292
Ghir_D03G018610	Induced Up-regulated	NA
Ghir_D03G018950	Induced Up-regulated	Symbols: | AMP-dependent synthetase and ligase family protein | chr4:10411715-10414221 REVERSE LENGTH=566
Ghir_D04G000740	Induced Up-regulated	Symbols: PIRL6 | plant intracellular ras group-related LRR 6 | chr2:8372947-8374453 FORWARD LENGTH=380
Ghir_D04G001300	Induced Up-regulated	Symbols: WRKY70, ATWRKY70 | WRKY DNA-binding protein 70 | chr3:20909082-20910409 REVERSE LENGTH=294
Ghir_D04G001520	Induced Up-regulated	Symbols: | Peroxidase superfamily protein | chr5:1579142-1580819 REVERSE LENGTH=324
Ghir_D04G001580	Induced Up-regulated	NA
Ghir_D04G001770	Induced Up-regulated	Symbols: SIB1 | sigma factor binding protein 1 | chr3:21007053-21007508 REVERSE LENGTH=151
Ghir_D04G002160	Induced Up-regulated	Symbols: ALA1 | aminophospholipid ATPase 1 | chr5:1445509-1449568 FORWARD LENGTH=1158
Ghir_D04G002660	Induced Up-regulated	Symbols: | Tyrosine phosphatase family protein | chr3:606638-607704 REVERSE LENGTH=203
Ghir_D04G003060	Induced Up-regulated	Symbols: RLK1 | receptor-like protein kinase 1 | chr5:24498467-24501494 REVERSE LENGTH=748
Ghir_D04G003270	Induced Up-regulated	Symbols: | Protein of unknown function (DUF506) | chr2:16222271-16223393 FORWARD LENGTH=310
Ghir_D04G003540	Induced Up-regulated	Symbols: emb2170 | embryo defective 2170 | chr1:7489385-7490554 REVERSE LENGTH=248
Ghir_D04G003790	Induced Up-regulated	Symbols: PSBP-1, OEE2, PSII-P, OE23 | photosystem II subunit P-1 | chr1:2047940-2049186 FORWARD LENGTH=263
Ghir_D04G004210	Induced Up-regulated	Symbols: AT-HSFA4C, RHA1, HSFA4C | winged-helix DNA-binding transcription factor family protein | chr5:18541576-18542706 FORWARD LENGTH=345
Ghir_D04G005210	Induced Up-regulated	Symbols: | Protein of unknown function (DUF1666) | chr5:15929257-15932215 FORWARD LENGTH=607
Ghir_D04G005270	Induced Up-regulated	Symbols: | unknown protein; FUNCTIONS IN: molecular_function unknown; INVOLVED IN: biological_process unknown; LOCATED IN: chloroplast; EXPRESSED IN: 17 plant structures; EXPRESSED DURING: LP.04 four leaves visible, 4 anthesis, petal differentiation and expansion stage, E expanded cotyledon stage, D bilateral stage; Has 7 Blast hits to 7 proteins in 3 species: Archae - 0; Bacteria - 0; Metazoa - …
Ghir_D04G005430	Induced Up-regulated	Symbols: WRKY72, ATWRKY72 | WRKY DNA-binding protein 72 | chr5:4904426-4906879 FORWARD LENGTH=548
Ghir_D04G005560	Induced Up-regulated	Symbols: GATL10 | galacturonosyltransferase-like 10 | chr3:10589396-10590493 REVERSE LENGTH=365
Ghir_D04G005630	Induced Up-regulated	Symbols: | Gibberellin-regulated family protein | chr5:4826598-4827761 FORWARD LENGTH=275
Ghir_D04G005980	Induced Up-regulated	Symbols: SIP1 | Raffinose synthase family protein | chr5:16161720-16165085 FORWARD LENGTH=783
Ghir_D04G006040	Induced Up-regulated	Symbols: | Ribosomal S17 family protein | chr5:1389217-1389642 FORWARD LENGTH=141
Ghir_D04G006720	Induced Up-regulated	Symbols: APK1A | Protein kinase superfamily protein | chr1:2331369-2333589 REVERSE LENGTH=424
Ghir_D04G006810	Induced Up-regulated	Symbols: RHC2A | RING-H2 finger C2A | chr2:16567506-16568711 REVERSE LENGTH=401
Ghir_D04G007000	Induced Up-regulated	Symbols: | unknown protein; FUNCTIONS IN: molecular_function unknown; INVOLVED IN: biological_process unknown; LOCATED IN: chloroplast thylakoid membrane, chloroplast; EXPRESSED IN: 22 plant structures; EXPRESSED DURING: 13 growth stages; CONTAINS InterPro DOMAIN/s: Protein of unknown function DUF3252 (InterPro:IPR021659); Has 287 Blast hits to 287 proteins in 81 species: Archae - 0; Bacteria - 1…
Ghir_D04G007170	Induced Up-regulated	Symbols: | HXXXD-type acyl-transferase family protein | chr2:16688437-16689885 REVERSE LENGTH=482
Ghir_D04G007710	Induced Up-regulated	Symbols: CER1 | Fatty acid hydroxylase superfamily | chr1:418818-422154 FORWARD LENGTH=630
Ghir_D04G007930	Induced Up-regulated	Symbols: ANAC083, VNI2, NAC083 | NAC domain containing protein 83 | chr5:4196643-4197577 FORWARD LENGTH=252
Ghir_D04G008130	Induced Up-regulated	Symbols: | Peroxidase family protein | chr4:14762922-14764482 FORWARD LENGTH=325
Ghir_D04G008310	Induced Up-regulated	Symbols: CML38 | calmodulin-like 38 | chr1:28766909-28767442 REVERSE LENGTH=177
Ghir_D04G008570	Induced Up-regulated	Symbols: | CONTAINS InterPro DOMAIN/s: EF-Hand 1, calcium-binding site (InterPro:IPR018247); BEST Arabidopsis thaliana protein match is: unknown protein (TAIR:AT2G41730.1); Has 1807 Blast hits to 1807 proteins in 277 species: Archae - 0; Bacteria - 0; Metazoa - 736; Fungi - 347; Plants - 385; Viruses - 0; Other Eukaryotes - 339 (source: NCBI BLink). | chr5:16290770-16291402 FORWARD LENGTH=210
Ghir_D04G010040	Induced Up-regulated	Symbols: SYP121, AT-SYR1, ATSYP121, SYR1, ATSYR1, PEN1 | syntaxin of plants 121 | chr3:3729540-3730868 REVERSE LENGTH=346
Ghir_D04G010610	Induced Up-regulated	Symbols: COX1 | cytochrome oxidase | chrM:349830-351413 REVERSE LENGTH=527
Ghir_D04G010700	Induced Up-regulated	Symbols: AtcwINV4, cwINV4 | cell wall invertase 4 | chr2:15174951-15177785 REVERSE LENGTH=591
Ghir_D04G011680	Induced Up-regulated	Symbols: | 2-oxoglutarate (2OG) and Fe(II)-dependent oxygenase superfamily protein | chr2:15379930-15381987 FORWARD LENGTH=366
Ghir_D04G011730	Induced Up-regulated	Symbols: DOGT1, UGT73C5 | don-glucosyltransferase 1 | chr2:15423493-15424980 REVERSE LENGTH=495
Ghir_D04G012060	Induced Up-regulated	Symbols: | Heavy metal transport/detoxification superfamily protein | chr2:15515216-15516754 FORWARD LENGTH=386
Ghir_D04G012570	Induced Up-regulated	Symbols: RHL2, BIN5 | Spo11/DNA topoisomerase VI, subunit A protein | chr5:642658-644123 FORWARD LENGTH=427
Ghir_D04G013060	Induced Up-regulated	Symbols: | Histone superfamily protein | chr5:24146352-24146663 REVERSE LENGTH=103
Ghir_D04G013340	Induced Up-regulated	Symbols: | Protein of unknown function (DUF668) | chr3:8260059-8261654 REVERSE LENGTH=531
Ghir_D04G013470	Induced Up-regulated	Symbols: | NAD(P)-linked oxidoreductase superfamily protein | chr2:15834888-15836659 FORWARD LENGTH=315
Ghir_D04G013550	Induced Up-regulated	NA
Ghir_D04G013890	Induced Up-regulated	Symbols: | HXXXD-type acyl-transferase family protein | chr5:84554-85981 FORWARD LENGTH=475
Ghir_D04G013910	Induced Up-regulated	Symbols: SQD2 | sulfoquinovosyldiacylglycerol 2 | chr5:86907-89885 REVERSE LENGTH=510
Ghir_D04G013980	Induced Up-regulated	Symbols: | alpha 1,4-glycosyltransferase family protein | chr3:2753307-2754542 FORWARD LENGTH=411
Ghir_D04G014040	Induced Up-regulated	Symbols: | Protein of unknown function, DUF538 | chr5:18742593-18743024 REVERSE LENGTH=143
Ghir_D04G014140	Induced Up-regulated	Symbols: | Homeodomain-like superfamily protein | chr2:16018384-16019500 FORWARD LENGTH=289
Ghir_D04G014160	Induced Up-regulated	Symbols: | unknown protein; Has 1807 Blast hits to 1807 proteins in 277 species: Archae - 0; Bacteria - 0; Metazoa - 736; Fungi - 347; Plants - 385; Viruses - 0; Other Eukaryotes - 339 (source: NCBI BLink). | chr5:23696141-23697335 REVERSE LENGTH=372
Ghir_D04G014190	Induced Up-regulated	Symbols: ZW2 | transcription factor-related | chr1:21641150-21641827 FORWARD LENGTH=225
Ghir_D04G014360	Induced Up-regulated	Symbols: APTX | APRATAXIN-like | chr5:125304-128960 FORWARD LENGTH=912
Ghir_D04G014430	Induced Up-regulated	Symbols: ATAMT2, AMT2;1, AMT2 | ammonium transporter 2 | chr2:16039672-16042291 REVERSE LENGTH=475
Ghir_D04G015160	Induced Up-regulated	Symbols: ANAC083, VNI2, NAC083 | NAC domain containing protein 83 | chr5:4196643-4197577 FORWARD LENGTH=252
Ghir_D04G015240	Induced Up-regulated	Symbols: ATNUDT13, ATNUDX13, NUDX13 | nudix hydrolase homolog 13 | chr3:9804418-9805398 REVERSE LENGTH=202
Ghir_D04G015290	Induced Up-regulated	Symbols: | Protein phosphatase 2C family protein | chr4:14048499-14050118 FORWARD LENGTH=283
Ghir_D04G015410	Induced Up-regulated	Symbols: | basic helix-loop-helix (bHLH) DNA-binding superfamily protein | chr4:11215259-11216212 FORWARD LENGTH=190
Ghir_D04G015520	Induced Up-regulated	NA
Ghir_D04G015810	Induced Up-regulated	Symbols: AtMYB41, MYB41 | myb domain protein 41 | chr4:13968166-13969384 REVERSE LENGTH=282
Ghir_D04G016300	Induced Up-regulated	Symbols: | Nucleotide-sugar transporter family protein | chr1:7376148-7377810 REVERSE LENGTH=348
Ghir_D04G016980	Induced Up-regulated	Symbols: | Class I glutamine amidotransferase-like superfamily protein | chr2:10199698-10201081 FORWARD LENGTH=251
Ghir_D04G017240	Induced Up-regulated	Symbols: | Ribosomal protein S14p/S29e family protein | chr3:15800175-15801132 REVERSE LENGTH=56
Ghir_D04G017830	Induced Up-regulated	Symbols: | NAD(P)-linked oxidoreductase superfamily protein | chr2:9103408-9105116 REVERSE LENGTH=309
Ghir_D04G018090	Induced Up-regulated	Symbols: | FAD/NAD(P)-binding oxidoreductase family protein | chr5:1575093-1576679 REVERSE LENGTH=406
Ghir_D04G018730	Induced Up-regulated	Symbols: GLB1, AHB1, ARATH GLB1, NSHB1, ATGLB1, HB1 | hemoglobin 1 | chr2:6982782-6983522 REVERSE LENGTH=160
Ghir_D04G019070	Induced Up-regulated	Symbols: | FAD-binding Berberine family protein | chr4:11150160-11151758 FORWARD LENGTH=532
Ghir_D04G020210	Induced Up-regulated	Symbols: | unknown protein; BEST Arabidopsis thaliana protein match is: unknown protein (TAIR:AT1G15010.1); Has 73 Blast hits to 73 proteins in 12 species: Archae - 0; Bacteria - 0; Metazoa - 0; Fungi - 0; Plants - 73; Viruses - 0; Other Eukaryotes - 0 (source: NCBI BLink). | chr2:151221-151691 REVERSE LENGTH=156
Ghir_D04G020570	Induced Up-regulated	Symbols: | UDP-Glycosyltransferase superfamily protein | chr5:871550-872947 FORWARD LENGTH=465
Ghir_D04G020640	Induced Up-regulated	Symbols: SEP4, AGL3 | K-box region and MADS-box transcription factor family protein | chr2:1129622-1131628 FORWARD LENGTH=258
Ghir_D04G020920	Induced Up-regulated	Symbols: | F-box family protein | chr2:15158631-15159584 FORWARD LENGTH=317
Ghir_D05G000890	Induced Up-regulated	Symbols: ATDGK4, DGK4 | diacylglycerol kinase 4 | chr5:23372063-23374469 REVERSE LENGTH=487
Ghir_D05G001430	Induced Up-regulated	NA
Ghir_D05G001500	Induced Up-regulated	Symbols: | serine-rich protein-related | chr5:3524796-3525449 FORWARD LENGTH=217
Ghir_D05G001530	Induced Up-regulated	Symbols: | BEST Arabidopsis thaliana protein match is: Sterile alpha motif (SAM) domain-containing protein (TAIR:AT1G15760.1); Has 35333 Blast hits to 34131 proteins in 2444 species: Archae - 798; Bacteria - 22429; Metazoa - 974; Fungi - 991; Plants - 531; Viruses - 0; Other Eukaryotes - 9610 (source: NCBI BLink). | chr2:5050583-5051585 REVERSE LENGTH=249
Ghir_D05G001780	Induced Up-regulated	Symbols: ATBCB, BCB, SAG14 | blue-copper-binding protein | chr5:6826626-6827408 FORWARD LENGTH=196
Ghir_D05G002000	Induced Up-regulated	Symbols: | Lactoylglutathione lyase / glyoxalase I family protein | chr1:30151101-30151930 FORWARD LENGTH=167
Ghir_D05G002040	Induced Up-regulated	Symbols: | early nodulin-related | chr5:9054252-9055151 REVERSE LENGTH=115
Ghir_D05G002160	Induced Up-regulated	Symbols: PNP-A | plant natriuretic peptide A | chr2:8091032-8091644 REVERSE LENGTH=130
Ghir_D05G002370	Induced Up-regulated	Symbols: DVL10, RTFL12 | ROTUNDIFOLIA like 12 | chr4:7785883-7786050 REVERSE LENGTH=55
Ghir_D05G002710	Induced Up-regulated	Symbols: | Transducin/WD40 repeat-like superfamily protein | chr3:2170516-2175686 REVERSE LENGTH=1264
Ghir_D05G003180	Induced Up-regulated	Symbols: ACHT1 | atypical CYS HIS rich thioredoxin 1 | chr4:13255296-13256632 FORWARD LENGTH=221
Ghir_D05G003300	Induced Up-regulated	Symbols: | calmodulin-binding family protein | chr5:23068207-23070203 FORWARD LENGTH=495
Ghir_D05G003740	Induced Up-regulated	Symbols: | Integrase-type DNA-binding superfamily protein | chr1:6626973-6627530 REVERSE LENGTH=185
Ghir_D05G004280	Induced Up-regulated	Symbols: HSP17.6II | 17.6 kDa class II heat shock protein | chr5:3882409-3882876 REVERSE LENGTH=155
Ghir_D05G004860	Induced Up-regulated	Symbols: | Protein kinase family protein with leucine-rich repeat domain | chr5:9050880-9053978 FORWARD LENGTH=1005
Ghir_D05G005220	Induced Up-regulated	Symbols: RD22, ATRD22 | BURP domain-containing protein | chr5:8914498-8916684 REVERSE LENGTH=392
Ghir_D05G005250	Induced Up-regulated	Symbols: | unknown protein; Has 31 Blast hits to 31 proteins in 9 species: Archae - 0; Bacteria - 0; Metazoa - 0; Fungi - 0; Plants - 31; Viruses - 0; Other Eukaryotes - 0 (source: NCBI BLink). | chr2:10975345-10975704 REVERSE LENGTH=119
Ghir_D05G005400	Induced Up-regulated	Symbols: | alpha/beta-Hydrolases superfamily protein | chr2:10334622-10336927 FORWARD LENGTH=494
Ghir_D05G006410	Induced Up-regulated	Symbols: | VQ motif-containing protein | chr1:30244155-30244688 REVERSE LENGTH=177
Ghir_D05G006630	Induced Up-regulated	Symbols: WRKY11, ATWRKY11 | WRKY DNA-binding protein 11 | chr4:15290065-15291458 REVERSE LENGTH=325
Ghir_D05G006660	Induced Up-regulated	Symbols: | unknown protein; BEST Arabidopsis thaliana protein match is: unknown protein (TAIR:AT5G57123.1); Has 30201 Blast hits to 17322 proteins in 780 species: Archae - 12; Bacteria - 1396; Metazoa - 17338; Fungi - 3422; Plants - 5037; Viruses - 0; Other Eukaryotes - 2996 (source: NCBI BLink). | chr5:3377817-3378020 FORWARD LENGTH=67
Ghir_D05G007310	Induced Up-regulated	Symbols: NADK1, ATNADK-1 | NAD kinase 1 | chr3:7380434-7383874 REVERSE LENGTH=530
Ghir_D05G007450	Induced Up-regulated	Symbols: | unknown protein; BEST Arabidopsis thaliana protein match is: unknown protein (TAIR:AT1G28190.1); Has 30201 Blast hits to 17322 proteins in 780 species: Archae - 12; Bacteria - 1396; Metazoa - 17338; Fungi - 3422; Plants - 5037; Viruses - 0; Other Eukaryotes - 2996 (source: NCBI BLink). | chr5:3992948-3993610 REVERSE LENGTH=220
Ghir_D05G008250	Induced Up-regulated	Symbols: PSAO | photosystem I subunit O | chr1:2641004-2641739 REVERSE LENGTH=140
Ghir_D05G008500	Induced Up-regulated	Symbols: | A20/AN1-like zinc finger family protein | chr2:11776640-11777131 REVERSE LENGTH=163
Ghir_D05G008540	Induced Up-regulated	Symbols: CYP94C1 | cytochrome P450, family 94, subfamily C, polypeptide 1 | chr2:11809373-11810860 FORWARD LENGTH=495
Ghir_D05G008640	Induced Up-regulated	Symbols: CBF1, DREB1B, ATCBF1 | C-repeat/DRE binding factor 1 | chr4:13021921-13022562 REVERSE LENGTH=213
Ghir_D05G008880	Induced Up-regulated	Symbols: | C2H2-type zinc finger family protein | chr2:12024321-12025181 FORWARD LENGTH=286
Ghir_D05G009070	Induced Up-regulated	Symbols: CAX3, ATHCX1, CAX1-LIKE, ATCAX3 | cation exchanger 3 | chr3:19239458-19242519 FORWARD LENGTH=459
Ghir_D05G009510	Induced Up-regulated	Symbols: | Protein of unknown function (DUF3741) | chr5:508764-511710 REVERSE LENGTH=835
Ghir_D05G009520	Induced Up-regulated	Symbols: PLL5 | pol-like 5 | chr1:2349189-2351437 FORWARD LENGTH=662
Ghir_D05G009610	Induced Up-regulated	Symbols: | Pathogenesis-related thaumatin superfamily protein | chr2:12354664-12355413 REVERSE LENGTH=249
Ghir_D05G009840	Induced Up-regulated	Symbols: | Histone superfamily protein | chr5:24146352-24146663 REVERSE LENGTH=103
Ghir_D05G010010	Induced Up-regulated	Symbols: ATMPK3, MPK3, ATMAPK3 | mitogen-activated protein kinase 3 | chr3:16756918-16758476 FORWARD LENGTH=370
Ghir_D05G010490	Induced Up-regulated	Symbols: ATACA7, ACA7 | alpha carbonic anhydrase 7 | chr1:2517022-2518546 REVERSE LENGTH=275
Ghir_D05G010530	Induced Up-regulated	NA
Ghir_D05G011900	Induced Up-regulated	Symbols: OPR2, ATOPR2 | 12-oxophytodienoate reductase 2 | chr1:28778976-28780355 FORWARD LENGTH=374
Ghir_D05G012020	Induced Up-regulated	Symbols: WRKY40, ATWRKY40 | WRKY DNA-binding protein 40 | chr1:30383834-30385356 FORWARD LENGTH=302
Ghir_D05G012500	Induced Up-regulated	Symbols: PDR12, ATPDR12, ABCG40, ATABCG40 | pleiotropic drug resistance 12 | chr1:5331993-5338175 REVERSE LENGTH=1423
Ghir_D05G012840	Induced Up-regulated	Symbols: IAA19, MSG2 | indole-3-acetic acid inducible 19 | chr3:5264100-5265378 FORWARD LENGTH=197
Ghir_D05G013590	Induced Up-regulated	Symbols: | Pyridoxal phosphate phosphatase-related protein | chr1:6090763-6091975 REVERSE LENGTH=279
Ghir_D05G013880	Induced Up-regulated	Symbols: ATTIM23-2, TIM23-2 | translocase inner membrane subunit 23-2 | chr1:27383577-27384143 FORWARD LENGTH=188
Ghir_D05G014440	Induced Up-regulated	Symbols: | RING/U-box superfamily protein | chr1:12148758-12150121 REVERSE LENGTH=261
Ghir_D05G014570	Induced Up-regulated	Symbols: | unknown protein; BEST Arabidopsis thaliana protein match is: unknown protein (TAIR:AT4G31440.1); Has 30201 Blast hits to 17322 proteins in 780 species: Archae - 12; Bacteria - 1396; Metazoa - 17338; Fungi - 3422; Plants - 5037; Viruses - 0; Other Eukaryotes - 2996 (source: NCBI BLink). | chr2:10422597-10423820 FORWARD LENGTH=407
Ghir_D05G014780	Induced Up-regulated	NA
Ghir_D05G015030	Induced Up-regulated	Symbols: JAZ8, TIFY5A | jasmonate-zim-domain protein 8 | chr1:10596516-10597095 FORWARD LENGTH=131
Ghir_D05G015080	Induced Up-regulated	Symbols: | VQ motif-containing protein | chr1:5863654-5863950 REVERSE LENGTH=98
Ghir_D05G015160	Induced Up-regulated	Symbols: CYP710A1 | cytochrome P450, family 710, subfamily A, polypeptide 1 | chr2:14539712-14541199 REVERSE LENGTH=495
Ghir_D05G015230	Induced Up-regulated	Symbols: | unknown protein; Has 35333 Blast hits to 34131 proteins in 2444 species: Archae - 798; Bacteria - 22429; Metazoa - 974; Fungi - 991; Plants - 531; Viruses - 0; Other Eukaryotes - 9610 (source: NCBI BLink). | chr1:1973992-1974273 REVERSE LENGTH=93
Ghir_D05G015270	Induced Up-regulated	Symbols: CAB1, AB140, CAB140, LHCB1.3 | chlorophyll A/B binding protein 1 | chr1:10478071-10478874 FORWARD LENGTH=267
Ghir_D05G015280	Induced Up-regulated	Symbols: | Drug/metabolite transporter superfamily protein | chr4:10078768-10080109 FORWARD LENGTH=344
Ghir_D05G015290	Induced Up-regulated	Symbols: WRKY28, ATWRKY28 | WRKY DNA-binding protein 28 | chr4:10061508-10062691 FORWARD LENGTH=318
Ghir_D05G015590	Induced Up-regulated	Symbols: | unknown protein; FUNCTIONS IN: molecular_function unknown; INVOLVED IN: biological_process unknown; LOCATED IN: endomembrane system; Has 18 Blast hits to 18 proteins in 5 species: Archae - 0; Bacteria - 0; Metazoa - 0; Fungi - 0; Plants - 18; Viruses - 0; Other Eukaryotes - 0 (source: NCBI BLink). | chr1:10245055-10245378 FORWARD LENGTH=107
Ghir_D05G016100	Induced Up-regulated	Symbols: ERF1, ATERF1 | ethylene response factor 1 | chr3:8295705-8296361 FORWARD LENGTH=218
Ghir_D05G016170	Induced Up-regulated	Symbols: GRX480, roxy19 | Thioredoxin superfamily protein | chr1:10013634-10014047 REVERSE LENGTH=137
Ghir_D05G016180	Induced Up-regulated	Symbols: ANAC073, SND2, NAC073 | NAC domain containing protein 73 | chr4:14083014-14084266 FORWARD LENGTH=305
Ghir_D05G016190	Induced Up-regulated	Symbols: | Protein kinase superfamily protein | chr5:18689723-18690721 REVERSE LENGTH=332
Ghir_D05G016750	Induced Up-regulated	Symbols: | glycine-rich protein | chr4:11491519-11491914 FORWARD LENGTH=131
Ghir_D05G016770	Induced Up-regulated	NA
Ghir_D05G016970	Induced Up-regulated	Symbols: STP1, ATSTP1 | sugar transporter 1 | chr1:3777460-3780133 FORWARD LENGTH=522
Ghir_D05G017000	Induced Up-regulated	Symbols: ATMYB102, ATM4, MYB102 | MYB-like 102 | chr4:11418425-11419652 REVERSE LENGTH=350
Ghir_D05G017030	Induced Up-regulated	Symbols: | Octicosapeptide/Phox/Bem1p family protein | chr4:2660339-2662675 FORWARD LENGTH=477
Ghir_D05G017050	Induced Up-regulated	Symbols: | PLAC8 family protein | chr1:3832695-3833921 FORWARD LENGTH=254
Ghir_D05G017330	Induced Up-regulated	Symbols: | F-box family protein | chr1:25342111-25343243 FORWARD LENGTH=296
Ghir_D05G017400	Induced Up-regulated	Symbols: | Expression of the gene is downregulated in the presence of paraquat, an inducer of photoxidative stress. | chr3:7093075-7093422 REVERSE LENGTH=115
Ghir_D05G017530	Induced Up-regulated	Symbols: APR3, PRH-26, PRH26, ATAPR3 | APS reductase 3 | chr4:11657284-11658973 REVERSE LENGTH=458
Ghir_D05G017610	Induced Up-regulated	Symbols: WRKY6, ATWRKY6 | WRKY family transcription factor | chr1:23016887-23019155 REVERSE LENGTH=553
Ghir_D05G017670	Induced Up-regulated	Symbols: | Stigma-specific Stig1 family protein | chr1:4026195-4026617 REVERSE LENGTH=140
Ghir_D05G017760	Induced Up-regulated	Symbols: | unknown protein; BEST Arabidopsis thaliana protein match is: unknown protein (TAIR:AT1G62422.1); Has 89 Blast hits to 88 proteins in 16 species: Archae - 0; Bacteria - 0; Metazoa - 0; Fungi - 0; Plants - 87; Viruses - 0; Other Eukaryotes - 2 (source: NCBI BLink). | chr1:4062625-4063305 REVERSE LENGTH=226
Ghir_D05G017970	Induced Up-regulated	Symbols: | RNA-binding (RRM/RBD/RNP motifs) family protein | chr5:19302548-19304278 REVERSE LENGTH=453
Ghir_D05G018090	Induced Up-regulated	Symbols: PFK2 | phosphofructokinase 2 | chr5:19356569-19357989 REVERSE LENGTH=444
Ghir_D05G018520	Induced Up-regulated	NA
Ghir_D05G018670	Induced Up-regulated	Symbols: DRT112, PETE2 | Cupredoxin superfamily protein | chr1:7042770-7043273 REVERSE LENGTH=167
Ghir_D05G019270	Induced Up-regulated	Symbols: STH2 | salt tolerance homolog2 | chr1:28366059-28367398 FORWARD LENGTH=331
Ghir_D05G019750	Induced Up-regulated	Symbols: KCS4 | 3-ketoacyl-CoA synthase 4 | chr1:6729119-6730669 FORWARD LENGTH=516
Ghir_D05G019850	Induced Up-regulated	Symbols: RBOHD, ATRBOHD | respiratory burst oxidase homologue D | chr5:19397585-19401768 FORWARD LENGTH=921
Ghir_D05G020240	Induced Up-regulated	Symbols: CYP82C4 | cytochrome P450, family 82, subfamily C, polypeptide 4 | chr4:15452040-15453966 FORWARD LENGTH=524
Ghir_D05G020460	Induced Up-regulated	Symbols: AR781 | Protein of unknown function (DUF1645) | chr2:11283036-11283989 REVERSE LENGTH=317
Ghir_D05G020610	Induced Up-regulated	Symbols: | alpha/beta-Hydrolases superfamily protein | chr1:17417623-17419296 FORWARD LENGTH=314
Ghir_D05G020940	Induced Up-regulated	Symbols: RAP2.1 | related to AP2 1 | chr1:17266046-17266507 REVERSE LENGTH=153
Ghir_D05G021030	Induced Up-regulated	Symbols: | Calcium-dependent lipid-binding (CaLB domain) family protein | chr4:16355035-16356955 FORWARD LENGTH=247
Ghir_D05G021050	Induced Up-regulated	Symbols: VFB1 | VIER F-box proteine 1 | chr1:17276103-17277659 REVERSE LENGTH=518
Ghir_D05G021320	Induced Up-regulated	Symbols: | Uncharacterised protein family SERF | chr2:9829657-9830274 REVERSE LENGTH=78
Ghir_D05G022870	Induced Up-regulated	Symbols: EXL2 | EXORDIUM like 2 | chr5:25703980-25704897 FORWARD LENGTH=305
Ghir_D05G022880	Induced Up-regulated	Symbols: EXO | Phosphate-responsive 1 family protein | chr4:5740378-5741322 FORWARD LENGTH=314
Ghir_D05G022910	Induced Up-regulated	Symbols: AtUGT85A2, UGT85A2 | UDP-glucosyl transferase 85A2 | chr1:7895068-7897527 REVERSE LENGTH=481
Ghir_D05G023260	Induced Up-regulated	NA
Ghir_D05G023320	Induced Up-regulated	Symbols: | Heavy metal transport/detoxification superfamily protein | chr4:5455123-5455975 REVERSE LENGTH=150
Ghir_D05G023360	Induced Up-regulated	NA
Ghir_D05G023550	Induced Up-regulated	Symbols: | EF hand calcium-binding protein family | chr1:8723893-8724453 REVERSE LENGTH=186
Ghir_D05G023640	Induced Up-regulated	Symbols: FLS, ATFLS1, FLS1 | flavonol synthase 1 | chr5:2804009-2805175 FORWARD LENGTH=336
Ghir_D05G023840	Induced Up-regulated	Symbols: | unknown protein; CONTAINS InterPro DOMAIN/s: Protein of unknown function DUF740 (InterPro:IPR008004); BEST Arabidopsis thaliana protein match is: unknown protein (TAIR:AT1G44608.1); Has 49 Blast hits to 49 proteins in 12 species: Archae - 0; Bacteria - 0; Metazoa - 0; Fungi - 0; Plants - 49; Viruses - 0; Other Eukaryotes - 0 (source: NCBI BLink). | chr1:7661429-7662521 REVERSE LENGTH=2…
Ghir_D05G024840	Induced Up-regulated	Symbols: ERF110 | ethylene response factor 110 | chr5:20365948-20366835 FORWARD LENGTH=220
Ghir_D05G025040	Induced Up-regulated	Symbols: ATCK1, CK, CK1 | choline kinase 1 | chr1:26971537-26973177 FORWARD LENGTH=346
Ghir_D05G025180	Induced Up-regulated	Symbols: LAC14 | laccase 14 | chr5:2906426-2908658 REVERSE LENGTH=569
Ghir_D05G025210	Induced Up-regulated	Symbols: LAC14 | laccase 14 | chr5:2906426-2908658 REVERSE LENGTH=569
Ghir_D05G025220	Induced Up-regulated	Symbols: LAC14 | laccase 14 | chr5:2906426-2908658 REVERSE LENGTH=569
Ghir_D05G025230	Induced Up-regulated	Symbols: LAC14 | laccase 14 | chr5:2906426-2908658 REVERSE LENGTH=569
Ghir_D05G025680	Induced Up-regulated	Symbols: | Integrase-type DNA-binding superfamily protein | chr1:26938612-26939043 FORWARD LENGTH=143
Ghir_D05G025730	Induced Up-regulated	Symbols: | Integrase-type DNA-binding superfamily protein | chr1:12237944-12238498 FORWARD LENGTH=184
Ghir_D05G025880	Induced Up-regulated	Symbols: sks5 | SKU5 similar 5 | chr1:28578211-28581020 REVERSE LENGTH=541
Ghir_D05G026150	Induced Up-regulated	Symbols: AP3, ATAP3 | K-box region and MADS-box transcription factor family protein | chr3:20119428-20121087 REVERSE LENGTH=232
Ghir_D05G026370	Induced Up-regulated	Symbols: RBOHD, ATRBOHD | respiratory burst oxidase homologue D | chr5:19397585-19401768 FORWARD LENGTH=921
Ghir_D05G026510	Induced Up-regulated	Symbols: AOS, CYP74A, DDE2 | allene oxide synthase | chr5:17097803-17099359 REVERSE LENGTH=518
Ghir_D05G026560	Induced Up-regulated	Symbols: MYB73, ATMYB73 | myb domain protein 73 | chr4:17540602-17541564 FORWARD LENGTH=320
Ghir_D05G026650	Induced Up-regulated	Symbols: WRKY7, ATWRKY7 | WRKY DNA-binding protein 7 | chr4:12571930-12573446 FORWARD LENGTH=353
Ghir_D05G026660	Induced Up-regulated	Symbols: | N-terminal nucleophile aminohydrolases (Ntn hydrolases) superfamily protein | chr3:5471794-5473033 FORWARD LENGTH=325
Ghir_D05G026730	Induced Up-regulated	Symbols: CYP81D8 | cytochrome P450, family 81, subfamily D, polypeptide 8 | chr4:17569971-17571678 REVERSE LENGTH=497
Ghir_D05G026760	Induced Up-regulated	NA
Ghir_D05G027070	Induced Up-regulated	Symbols: | INVOLVED IN: 10-formyltetrahydrofolate biosynthetic process, folic acid and derivative biosynthetic process; EXPRESSED IN: 24 plant structures; EXPRESSED DURING: 15 growth stages; CONTAINS InterPro DOMAIN/s: Serine hydrolase (InterPro:IPR005645); BEST Arabidopsis thaliana protein match is: alpha/beta-Hydrolases superfamily protein (TAIR:AT5G65400.1); Has 30201 Blast hits to 17322 prote…
Ghir_D05G027240	Induced Up-regulated	Symbols: | VQ motif-containing protein | chr1:13321214-13322122 REVERSE LENGTH=302
Ghir_D05G027290	Induced Up-regulated	Symbols: SAH7 | Pollen Ole e 1 allergen and extensin family protein | chr4:5550563-5551259 FORWARD LENGTH=159
Ghir_D05G027760	Induced Up-regulated	Symbols: LAC14 | laccase 14 | chr5:2906426-2908658 REVERSE LENGTH=569
Ghir_D05G027950	Induced Up-regulated	Symbols: | C2 calcium/lipid-binding plant phosphoribosyltransferase family protein | chr1:7994478-7997567 FORWARD LENGTH=1029
Ghir_D05G027970	Induced Up-regulated	NA
Ghir_D05G028020	Induced Up-regulated	Symbols: | Late embryogenesis abundant (LEA) hydroxyproline-rich glycoprotein family | chr1:24431642-24432898 REVERSE LENGTH=252
Ghir_D05G028480	Induced Up-regulated	Symbols: | Protein kinase superfamily protein | chr5:8139334-8141014 REVERSE LENGTH=470
Ghir_D05G028630	Induced Up-regulated	Symbols: | Hypoxia-responsive family protein | chr3:1612860-1613748 FORWARD LENGTH=97
Ghir_D05G028910	Induced Up-regulated	Symbols: ATRPC14, ATRPAC14, RPC14 | RNApolymerase 14 kDa subunit | chr2:12643288-12643828 FORWARD LENGTH=139
Ghir_D05G029580	Induced Up-regulated	Symbols: | Protein kinase superfamily protein | chr1:24961634-24963941 REVERSE LENGTH=666
Ghir_D05G029770	Induced Up-regulated	Symbols: | Disease resistance-responsive (dirigent-like protein) family protein | chr2:9050290-9050850 REVERSE LENGTH=186
Ghir_D05G031100	Induced Up-regulated	Symbols: | Pleckstrin homology (PH) domain superfamily protein | chr5:1715943-1716377 FORWARD LENGTH=144
Ghir_D05G031900	Induced Up-regulated	Symbols: CYP82C4 | cytochrome P450, family 82, subfamily C, polypeptide 4 | chr4:15452040-15453966 FORWARD LENGTH=524
Ghir_D05G032000	Induced Up-regulated	Symbols: NTF2A | nuclear transport factor 2A | chr1:9484615-9485790 REVERSE LENGTH=122
Ghir_D05G032240	Induced Up-regulated	Symbols: RGLG2 | RING domain ligase2 | chr5:4648355-4650563 REVERSE LENGTH=468
Ghir_D05G033230	Induced Up-regulated	Symbols: | Domain of unknown function (DUF23) | chr1:9449812-9451539 REVERSE LENGTH=575
Ghir_D05G033400	Induced Up-regulated	Symbols: | VQ motif-containing protein | chr1:25661721-25662179 REVERSE LENGTH=152
Ghir_D05G034180	Induced Up-regulated	Symbols: | Protein of unknown function (DUF784) | chr5:17231865-17232245 REVERSE LENGTH=126
Ghir_D05G034750	Induced Up-regulated	Symbols: | Cysteine proteinases superfamily protein | chr3:18293347-18294577 REVERSE LENGTH=341
Ghir_D05G036610	Induced Up-regulated	Symbols: | Terpenoid cyclases/Protein prenyltransferases superfamily protein | chr3:9430805-9433844 FORWARD LENGTH=598
Ghir_D05G036870	Induced Up-regulated	Symbols: | unknown protein; FUNCTIONS IN: molecular_function unknown; INVOLVED IN: biological_process unknown; LOCATED IN: cellular_component unknown; BEST Arabidopsis thaliana protein match is: unknown protein (TAIR:AT1G52855.1); Has 30201 Blast hits to 17322 proteins in 780 species: Archae - 12; Bacteria - 1396; Metazoa - 17338; Fungi - 3422; Plants - 5037; Viruses - 0; Other Eukaryotes - 2996 …
Ghir_D05G036910	Induced Up-regulated	NA
Ghir_D05G037190	Induced Up-regulated	Symbols: ATTPS21, TPS21 | terpene synthase 21 | chr5:8092969-8095128 FORWARD LENGTH=547
Ghir_D05G037220	Induced Up-regulated	Symbols: ATTPS21, TPS21 | terpene synthase 21 | chr5:8092969-8095128 FORWARD LENGTH=547
Ghir_D05G037260	Induced Up-regulated	Symbols: ATTPS21, TPS21 | terpene synthase 21 | chr5:8092969-8095128 FORWARD LENGTH=547
Ghir_D05G037780	Induced Up-regulated	Symbols: | Expression of the gene is downregulated in the presence of paraquat, an inducer of photoxidative stress. | chr3:7093075-7093422 REVERSE LENGTH=115
Ghir_D05G038320	Induced Up-regulated	Symbols: | O-Glycosyl hydrolases family 17 protein | chr4:13494726-13496487 REVERSE LENGTH=455
Ghir_D05G038610	Induced Up-regulated	Symbols: | Disease resistance-responsive (dirigent-like protein) family protein | chr2:9050290-9050850 REVERSE LENGTH=186
Ghir_D05G039070	Induced Up-regulated	Symbols: | UDP-Glycosyltransferase superfamily protein | chr3:3556728-3558149 FORWARD LENGTH=447
Ghir_D05G039240	Induced Up-regulated	Symbols: | Chaperone DnaJ-domain superfamily protein | chr3:4310827-4311300 REVERSE LENGTH=157
Ghir_D05G039250	Induced Up-regulated	Symbols: AtSIP1, SIP1 | seed imbibition 1 | chr1:20835507-20838707 REVERSE LENGTH=754
Ghir_D05G039410	Induced Up-regulated	Symbols: PEX5, ATPEX5 | peroxin 5 | chr5:22786655-22791972 FORWARD LENGTH=728
Ghir_D05G039550	Induced Up-regulated	NA
Ghir_D05G039560	Induced Up-regulated	NA
Ghir_D05G039580	Induced Up-regulated	NA
Ghir_D05G039620	Induced Up-regulated	Symbols: SOT16, ATSOT16, CORI-7, ATST5A | sulfotransferase 16 | chr1:27864489-27865505 REVERSE LENGTH=338
Ghir_D06G000020	Induced Up-regulated	Symbols: | unknown protein; FUNCTIONS IN: molecular_function unknown; INVOLVED IN: biological_process unknown; LOCATED IN: endomembrane system; EXPRESSED IN: 24 plant structures; EXPRESSED DURING: 15 growth stages; Has 13 Blast hits to 13 proteins in 5 species: Archae - 0; Bacteria - 0; Metazoa - 0; Fungi - 0; Plants - 13; Viruses - 0; Other Eukaryotes - 0 (source: NCBI BLink). | chr1:28461747-28…
Ghir_D06G000170	Induced Up-regulated	Symbols: | unknown protein; Has 98 Blast hits to 98 proteins in 12 species: Archae - 0; Bacteria - 0; Metazoa - 0; Fungi - 0; Plants - 98; Viruses - 0; Other Eukaryotes - 0 (source: NCBI BLink). | chr5:16844405-16844818 FORWARD LENGTH=137
Ghir_D06G000190	Induced Up-regulated	Symbols: GASA1 | GAST1 protein homolog 1 | chr1:28441813-28442284 REVERSE LENGTH=98
Ghir_D06G000890	Induced Up-regulated	Symbols: AtIDD2, IDD2 | indeterminate(ID)-domain 2 | chr3:18840945-18842829 FORWARD LENGTH=452
Ghir_D06G001140	Induced Up-regulated	NA
Ghir_D06G001870	Induced Up-regulated	Symbols: WRKY7, ATWRKY7 | WRKY DNA-binding protein 7 | chr4:12571930-12573446 FORWARD LENGTH=353
Ghir_D06G001980	Induced Up-regulated	Symbols: | unknown protein; FUNCTIONS IN: molecular_function unknown; INVOLVED IN: biological_process unknown; LOCATED IN: endomembrane system; EXPRESSED IN: stem, sperm cell, root, stamen; EXPRESSED DURING: 4 anthesis; BEST Arabidopsis thaliana protein match is: unknown protein (TAIR:AT4G37290.1); Has 36 Blast hits to 35 proteins in 6 species: Archae - 0; Bacteria - 0; Metazoa - 0; Fungi - 0; Pl…
Ghir_D06G002120	Induced Up-regulated	Symbols: STZ, ZAT10 | salt tolerance zinc finger | chr1:9648302-9648985 REVERSE LENGTH=227
Ghir_D06G002190	Induced Up-regulated	Symbols: ZCF37 | ZCF37 | chr1:21887860-21888495 FORWARD LENGTH=211
Ghir_D06G002530	Induced Up-regulated	Symbols: | unknown protein; BEST Arabidopsis thaliana protein match is: unknown protein (TAIR:AT4G37820.1); Has 138210 Blast hits to 73191 proteins in 2959 species: Archae - 732; Bacteria - 18006; Metazoa - 48521; Fungi - 16820; Plants - 7078; Viruses - 1046; Other Eukaryotes - 46007 (source: NCBI BLink). | chr4:16187384-16188802 FORWARD LENGTH=472
Ghir_D06G003200	Induced Up-regulated	Symbols: | Chaperone DnaJ-domain superfamily protein | chr2:315836-316771 FORWARD LENGTH=311
Ghir_D06G003440	Induced Up-regulated	Symbols: | Cupredoxin superfamily protein | chr1:27188287-27189093 FORWARD LENGTH=181
Ghir_D06G003760	Induced Up-regulated	Symbols: | VQ motif-containing protein | chr1:13321214-13322122 REVERSE LENGTH=302
Ghir_D06G004180	Induced Up-regulated	NA
Ghir_D06G004500	Induced Up-regulated	Symbols: ATCSP3, CSP3 | cold shock domain protein 3 | chr2:7764276-7765181 REVERSE LENGTH=301
Ghir_D06G004850	Induced Up-regulated	Symbols: ATAF1, ANAC002 | NAC (No Apical Meristem) domain transcriptional regulator superfamily protein | chr1:268471-269514 FORWARD LENGTH=289
Ghir_D06G004880	Induced Up-regulated	Symbols: BGAL16 | beta-galactosidase 16 | chr1:29088771-29093148 REVERSE LENGTH=815
Ghir_D06G004890	Induced Up-regulated	Symbols: BGAL16 | beta-galactosidase 16 | chr1:29088771-29093148 REVERSE LENGTH=815
Ghir_D06G005250	Induced Up-regulated	Symbols: | unknown protein; FUNCTIONS IN: molecular_function unknown; INVOLVED IN: biological_process unknown; LOCATED IN: cellular_component unknown; EXPRESSED IN: 23 plant structures; EXPRESSED DURING: 13 growth stages; Has 1807 Blast hits to 1807 proteins in 277 species: Archae - 0; Bacteria - 0; Metazoa - 736; Fungi - 347; Plants - 385; Viruses - 0; Other Eukaryotes - 339 (source: NCBI BLink)…
Ghir_D06G005400	Induced Up-regulated	Symbols: ATHCHIB, PR3, PR-3, CHI-B, B-CHI, HCHIB | basic chitinase | chr3:3962501-3963984 REVERSE LENGTH=335
Ghir_D06G005800	Induced Up-regulated	Symbols: MBD11, ATMBD11 | methyl-CPG-binding domain 11 | chr3:5343209-5344386 FORWARD LENGTH=254
Ghir_D06G006460	Induced Up-regulated	Symbols: | alpha/beta-Hydrolases superfamily protein | chr3:8863111-8864883 REVERSE LENGTH=273
Ghir_D06G006520	Induced Up-regulated	Symbols: MBF1C, ATMBF1C | multiprotein bridging factor 1C | chr3:8918755-8919201 FORWARD LENGTH=148
Ghir_D06G008310	Induced Up-regulated	Symbols: | Protein kinase superfamily protein | chr2:2287514-2289270 REVERSE LENGTH=462
Ghir_D06G008360	Induced Up-regulated	Symbols: COPT5 | copper transporter 5 | chr5:6985481-6985921 REVERSE LENGTH=146
Ghir_D06G009890	Induced Up-regulated	Symbols: PFK3 | phosphofructokinase 3 | chr4:13301094-13304030 REVERSE LENGTH=489
Ghir_D06G010230	Induced Up-regulated	Symbols: TIP4;1 | tonoplast intrinsic protein 4;1 | chr2:11012658-11013906 FORWARD LENGTH=249
Ghir_D06G011470	Induced Up-regulated	Symbols: | Eukaryotic aspartyl protease family protein | chr5:3403331-3405331 REVERSE LENGTH=474
Ghir_D06G011740	Induced Up-regulated	Symbols: AHA1, PMA, OST2, HA1 | H(+)-ATPase 1 | chr2:8221858-8227268 FORWARD LENGTH=949
Ghir_D06G012430	Induced Up-regulated	Symbols: ERF110 | ethylene response factor 110 | chr5:20365948-20366835 FORWARD LENGTH=220
Ghir_D06G013500	Induced Up-regulated	Symbols: CRK14 | cysteine-rich RLK (RECEPTOR-like protein kinase) 14 | chr4:12154091-12157091 REVERSE LENGTH=728
Ghir_D06G013890	Induced Up-regulated	Symbols: SC3 | secretory carrier 3 | chr1:22586035-22588664 FORWARD LENGTH=289
Ghir_D06G013950	Induced Up-regulated	Symbols: | alpha/beta-Hydrolases superfamily protein | chr1:3702655-3703629 FORWARD LENGTH=324
Ghir_D06G014710	Induced Up-regulated	Symbols: ANAC073, SND2, NAC073 | NAC domain containing protein 73 | chr4:14083014-14084266 FORWARD LENGTH=305
Ghir_D06G015190	Induced Up-regulated	Symbols: RKF1 | receptor-like kinase in flowers 1 | chr1:10414071-10420469 REVERSE LENGTH=1021
Ghir_D06G015710	Induced Up-regulated	NA
Ghir_D06G015970	Induced Up-regulated	Symbols: PSAF | photosystem I subunit F | chr1:11215011-11215939 REVERSE LENGTH=221
Ghir_D06G016090	Induced Up-regulated	Symbols: | Ankyrin repeat family protein | chr3:6424135-6426471 REVERSE LENGTH=598
Ghir_D06G016840	Induced Up-regulated	NA
Ghir_D06G016990	Induced Up-regulated	Symbols: | B-cell receptor-associated 31-like | chr5:17021459-17022497 REVERSE LENGTH=218
Ghir_D06G017370	Induced Up-regulated	Symbols: ENT1,AT, ENT1 | equilibrative nucleotide transporter 1 | chr1:26502920-26504360 FORWARD LENGTH=450
Ghir_D06G017480	Induced Up-regulated	NA
Ghir_D06G018010	Induced Up-regulated	Symbols: | S-locus lectin protein kinase family protein | chr1:3810372-3813416 FORWARD LENGTH=842
Ghir_D06G018100	Induced Up-regulated	Symbols: SAG20, WI12, ATWI-12 | senescence associated gene 20 | chr3:3442776-3443108 FORWARD LENGTH=110
Ghir_D06G018180	Induced Up-regulated	Symbols: PRA1.B1 | prenylated RAB acceptor 1.B1 | chr3:20822228-20822857 REVERSE LENGTH=209
Ghir_D06G018930	Induced Up-regulated	Symbols: | C2H2 and C2HC zinc fingers superfamily protein | chr2:15706454-15706990 FORWARD LENGTH=178
Ghir_D06G020060	Induced Up-regulated	NA
Ghir_D06G020120	Induced Up-regulated	Symbols: ELC-Like | ELCH-like | chr5:4473212-4474318 REVERSE LENGTH=368
Ghir_D06G021110	Induced Up-regulated	Symbols: PLDALPHA2 | phospholipase D alpha 2 | chr1:19583940-19586551 REVERSE LENGTH=810
Ghir_D06G021220	Induced Up-regulated	Symbols: BOR5 | HCO3- transporter family | chr1:28108474-28111534 FORWARD LENGTH=683
Ghir_D06G022820	Induced Up-regulated	Symbols: LOX3 | lipoxygenase 3 | chr1:5977512-5981384 FORWARD LENGTH=919
Ghir_D06G023080	Induced Up-regulated	NA
Ghir_D06G023340	Induced Up-regulated	Symbols: | Auxin-responsive family protein | chr5:19281471-19282870 FORWARD LENGTH=395
Ghir_D07G000200	Induced Up-regulated	Symbols: WRKY11, ATWRKY11 | WRKY DNA-binding protein 11 | chr4:15290065-15291458 REVERSE LENGTH=325
Ghir_D07G001400	Induced Up-regulated	Symbols: CFIM-25, ATCFIM-25 | homolog of CFIM-25 | chr4:14596047-14597317 REVERSE LENGTH=222
Ghir_D07G001950	Induced Up-regulated	Symbols: | Transmembrane proteins 14C | chr3:15406088-15407699 FORWARD LENGTH=240
Ghir_D07G001960	Induced Up-regulated	Symbols: | Integrase-type DNA-binding superfamily protein | chr1:6626973-6627530 REVERSE LENGTH=185
Ghir_D07G002190	Induced Up-regulated	Symbols: HSP17.6II | 17.6 kDa class II heat shock protein | chr5:3882409-3882876 REVERSE LENGTH=155
Ghir_D07G002240	Induced Up-regulated	Symbols: | unknown protein; INVOLVED IN: response to salt stress; LOCATED IN: chloroplast, plasma membrane, membrane; EXPRESSED IN: 23 plant structures; EXPRESSED DURING: 13 growth stages; BEST Arabidopsis thaliana protein match is: unknown protein (TAIR:AT4G29780.1); Has 1807 Blast hits to 1807 proteins in 277 species: Archae - 0; Bacteria - 0; Metazoa - 736; Fungi - 347; Plants - 385; Viruses -…
Ghir_D07G002570	Induced Up-regulated	Symbols: | Protein kinase family protein with leucine-rich repeat domain | chr5:9050880-9053978 FORWARD LENGTH=1005
Ghir_D07G002590	Induced Up-regulated	Symbols: ATNADP-ME3, NADP-ME3 | NADP-malic enzyme 3 | chr5:9024549-9028260 FORWARD LENGTH=588
Ghir_D07G002910	Induced Up-regulated	Symbols: | S-adenosyl-L-methionine-dependent methyltransferases superfamily protein | chr2:17251981-17252886 FORWARD LENGTH=269
Ghir_D07G003660	Induced Up-regulated	Symbols: WRKY18, ATWRKY18 | WRKY DNA-binding protein 18 | chr4:15383296-15384812 FORWARD LENGTH=310
Ghir_D07G003690	Induced Up-regulated	Symbols: WRKY18, ATWRKY18 | WRKY DNA-binding protein 18 | chr4:15383296-15384812 FORWARD LENGTH=310
Ghir_D07G003770	Induced Up-regulated	NA
Ghir_D07G003860	Induced Up-regulated	Symbols: | Protein of unknown function (DUF1336) | chr5:3399072-3399980 FORWARD LENGTH=302
Ghir_D07G003870	Induced Up-regulated	NA
Ghir_D07G004150	Induced Up-regulated	Symbols: | unknown protein; FUNCTIONS IN: molecular_function unknown; INVOLVED IN: biological_process unknown; LOCATED IN: endomembrane system; BEST Arabidopsis thaliana protein match is: unknown protein (TAIR:AT3G15760.1); Has 35333 Blast hits to 34131 proteins in 2444 species: Archae - 798; Bacteria - 22429; Metazoa - 974; Fungi - 991; Plants - 531; Viruses - 0; Other Eukaryotes - 9610 (source:…
Ghir_D07G005050	Induced Up-regulated	NA
Ghir_D07G005350	Induced Up-regulated	Symbols: PHT3;1 | phosphate transporter 3;1 | chr5:4531059-4532965 REVERSE LENGTH=375
Ghir_D07G005560	Induced Up-regulated	Symbols: ATHVA22E, HVA22E | HVA22 homologue E | chr5:20633442-20634502 REVERSE LENGTH=116
Ghir_D07G005890	Induced Up-regulated	Symbols: | Protein kinase superfamily protein | chr1:25327727-25330965 REVERSE LENGTH=752
Ghir_D07G006310	Induced Up-regulated	Symbols: CaS | calcium sensing receptor | chr5:7736760-7738412 REVERSE LENGTH=387
Ghir_D07G007600	Induced Up-regulated	Symbols: | UDP-glucose 6-dehydrogenase family protein | chr5:5027872-5029314 REVERSE LENGTH=480
Ghir_D07G008080	Induced Up-regulated	Symbols: | unknown protein; BEST Arabidopsis thaliana protein match is: unknown protein (TAIR:AT1G66190.1); Has 1807 Blast hits to 1807 proteins in 277 species: Archae - 0; Bacteria - 0; Metazoa - 736; Fungi - 347; Plants - 385; Viruses - 0; Other Eukaryotes - 339 (source: NCBI BLink). | chr5:14919100-14919792 REVERSE LENGTH=230
Ghir_D07G008160	Induced Up-regulated	Symbols: ATGSTF12, GST26, TT19, GSTF12 | glutathione S-transferase phi 12 | chr5:5658528-5659322 FORWARD LENGTH=214
Ghir_D07G008170	Induced Up-regulated	Symbols: PSY | PHYTOENE SYNTHASE | chr5:5659839-5662087 REVERSE LENGTH=437
Ghir_D07G008490	Induced Up-regulated	Symbols: | BEST Arabidopsis thaliana protein match is: plastid movement impaired 2 (TAIR:AT1G66480.1); Has 1807 Blast hits to 1807 proteins in 277 species: Archae - 0; Bacteria - 0; Metazoa - 736; Fungi - 347; Plants - 385; Viruses - 0; Other Eukaryotes - 339 (source: NCBI BLink). | chr5:15062192-15063327 REVERSE LENGTH=214
Ghir_D07G008690	Induced Up-regulated	Symbols: CYP81D8 | cytochrome P450, family 81, subfamily D, polypeptide 8 | chr4:17569971-17571678 REVERSE LENGTH=497
Ghir_D07G008960	Induced Up-regulated	Symbols: | Eukaryotic aspartyl protease family protein | chr3:21836812-21838419 FORWARD LENGTH=535
Ghir_D07G009000	Induced Up-regulated	Symbols: | alpha/beta-Hydrolases superfamily protein | chr5:20702684-20704235 FORWARD LENGTH=408
Ghir_D07G009050	Induced Up-regulated	Symbols: | unknown protein; BEST Arabidopsis thaliana protein match is: unknown protein (TAIR:AT3G22235.2); Has 177 Blast hits to 177 proteins in 14 species: Archae - 0; Bacteria - 0; Metazoa - 0; Fungi - 0; Plants - 177; Viruses - 0; Other Eukaryotes - 0 (source: NCBI BLink). | chr3:7863788-7864675 REVERSE LENGTH=72
Ghir_D07G009380	Induced Up-regulated	Symbols: EFE, ACO4, EAT1 | ethylene-forming enzyme | chr1:1431419-1432695 REVERSE LENGTH=323
Ghir_D07G009390	Induced Up-regulated	Symbols: EFE, ACO4, EAT1 | ethylene-forming enzyme | chr1:1431419-1432695 REVERSE LENGTH=323
Ghir_D07G010800	Induced Up-regulated	Symbols: CYP707A2 | cytochrome P450, family 707, subfamily A, polypeptide 2 | chr2:12495038-12499080 REVERSE LENGTH=482
Ghir_D07G010930	Induced Up-regulated	Symbols: | UDP-Glycosyltransferase superfamily protein | chr3:3556728-3558149 FORWARD LENGTH=447
Ghir_D07G011560	Induced Up-regulated	Symbols: | Protein of unknown function (DUF567) | chr2:16157725-16158474 REVERSE LENGTH=196
Ghir_D07G011720	Induced Up-regulated	Symbols: | A20/AN1-like zinc finger family protein | chr2:11776640-11777131 REVERSE LENGTH=163
Ghir_D07G011910	Induced Up-regulated	Symbols: | F-box family protein | chr2:11683954-11684967 REVERSE LENGTH=337
Ghir_D07G012230	Induced Up-regulated	Symbols: YAB2 | Plant-specific transcription factor YABBY family protein | chr1:2676033-2679382 FORWARD LENGTH=184
Ghir_D07G012970	Induced Up-regulated	Symbols: | unknown protein; BEST Arabidopsis thaliana protein match is: unknown protein (TAIR:AT1G28190.1); Has 30201 Blast hits to 17322 proteins in 780 species: Archae - 12; Bacteria - 1396; Metazoa - 17338; Fungi - 3422; Plants - 5037; Viruses - 0; Other Eukaryotes - 2996 (source: NCBI BLink). | chr5:3992948-3993610 REVERSE LENGTH=220
Ghir_D07G013130	Induced Up-regulated	Symbols: | Bifunctional inhibitor/lipid-transfer protein/seed storage 2S albumin superfamily protein | chr4:16134538-16134930 FORWARD LENGTH=130
Ghir_D07G013750	Induced Up-regulated	Symbols: | unknown protein; FUNCTIONS IN: molecular_function unknown; INVOLVED IN: biological_process unknown; LOCATED IN: mitochondrion; EXPRESSED IN: 10 plant structures; EXPRESSED DURING: LP.04 four leaves visible, LP.10 ten leaves visible, petal differentiation and expansion stage, LP.08 eight leaves visible, LP.12 twelve leaves visible; BEST Arabidopsis thaliana protein match is: unknown pro…
Ghir_D07G013830	Induced Up-regulated	Symbols: | unknown protein; FUNCTIONS IN: molecular_function unknown; INVOLVED IN: N-terminal protein myristoylation; LOCATED IN: cellular_component unknown; BEST Arabidopsis thaliana protein match is: unknown protein (TAIR:AT5G17350.1); Has 137 Blast hits to 137 proteins in 11 species: Archae - 0; Bacteria - 0; Metazoa - 0; Fungi - 0; Plants - 137; Viruses - 0; Other Eukaryotes - 0 (source: NCBI…
Ghir_D07G014480	Induced Up-regulated	Symbols: KCS1 | 3-ketoacyl-CoA synthase 1 | chr1:57392-58978 REVERSE LENGTH=528
Ghir_D07G015120	Induced Up-regulated	Symbols: LEA14, LSR3 | Late embryogenesis abundant protein | chr1:172295-172826 REVERSE LENGTH=151
Ghir_D07G015910	Induced Up-regulated	Symbols: AFO, FIL, YAB1 | Plant-specific transcription factor YABBY family protein | chr2:18628450-18630552 REVERSE LENGTH=229
Ghir_D07G016110	Induced Up-regulated	Symbols: | Integrase-type DNA-binding superfamily protein | chr3:8289647-8290066 REVERSE LENGTH=139
Ghir_D07G016460	Induced Up-regulated	Symbols: emb2171 | Ribosomal protein L14p/L23e family protein | chr3:1167339-1168308 FORWARD LENGTH=140
Ghir_D07G016770	Induced Up-regulated	NA
Ghir_D07G016780	Induced Up-regulated	NA
Ghir_D07G016800	Induced Up-regulated	NA
Ghir_D07G018130	Induced Up-regulated	Symbols: PAT1 | GRAS family transcription factor | chr5:19522497-19524053 REVERSE LENGTH=490
Ghir_D07G018200	Induced Up-regulated	Symbols: | Auxin-responsive family protein | chr5:13900913-13902934 REVERSE LENGTH=404
Ghir_D07G018300	Induced Up-regulated	Symbols: | Calcium-binding EF-hand family protein | chr2:18309285-18309713 FORWARD LENGTH=142
Ghir_D07G018430	Induced Up-regulated	Symbols: | Major facilitator superfamily protein | chr3:7626942-7628954 REVERSE LENGTH=590
Ghir_D07G019020	Induced Up-regulated	Symbols: | Ribulose bisphosphate carboxylase (small chain) family protein | chr5:15384350-15385155 REVERSE LENGTH=181
Ghir_D07G019750	Induced Up-regulated	NA
Ghir_D07G020020	Induced Up-regulated	Symbols: | UDP-Glycosyltransferase superfamily protein | chr3:7676927-7678414 REVERSE LENGTH=495
Ghir_D07G020080	Induced Up-regulated	Symbols: WRKY6, ATWRKY6 | WRKY family transcription factor | chr1:23016887-23019155 REVERSE LENGTH=553
Ghir_D07G020270	Induced Up-regulated	Symbols: SUM1, SUMO 1, SUMO1, ATSUMO1 | small ubiquitin-like modifier 1 | chr4:13497466-13498458 FORWARD LENGTH=100
Ghir_D07G020420	Induced Up-regulated	NA
Ghir_D07G020430	Induced Up-regulated	NA
Ghir_D07G020800	Induced Up-regulated	Symbols: | Protein kinase superfamily protein | chr3:2750285-2752086 FORWARD LENGTH=393
Ghir_D07G021070	Induced Up-regulated	NA
Ghir_D07G021450	Induced Up-regulated	Symbols: | receptor-like protein kinase-related family protein | chr5:19669096-19669887 REVERSE LENGTH=263
Ghir_D07G021500	Induced Up-regulated	Symbols: | AGC (cAMP-dependent, cGMP-dependent and protein kinase C) kinase family protein | chr4:7598099-7599217 REVERSE LENGTH=372
Ghir_D07G021590	Induced Up-regulated	Symbols: | nuclear transport factor 2 (NTF2) family protein / RNA recognition motif (RRM)-containing protein | chr3:2300579-2308305 REVERSE LENGTH=1294
Ghir_D07G021980	Induced Up-regulated	Symbols: ATGSTU8, GSTU8 | glutathione S-transferase TAU 8 | chr3:2848407-2849226 REVERSE LENGTH=224
Ghir_D07G022020	Induced Up-regulated	Symbols: | RmlC-like cupins superfamily protein | chr3:1140318-1140723 FORWARD LENGTH=96
Ghir_D07G022700	Induced Up-regulated	Symbols: PRA1.E | prenylated RAB acceptor 1.E | chr1:2808933-2809562 FORWARD LENGTH=209
Ghir_D07G022780	Induced Up-regulated	Symbols: CYP94B1 | cytochrome P450, family 94, subfamily B, polypeptide 1 | chr5:25408987-25410519 REVERSE LENGTH=510
Ghir_D07G023390	Induced Up-regulated	Symbols: AATP1 | AAA-ATPase 1 | chr5:16020218-16021762 REVERSE LENGTH=514
Ghir_D07G023510	Induced Up-regulated	Symbols: PMZ, SAP12 | zinc finger (AN1-like) family protein | chr3:10520585-10521223 FORWARD LENGTH=186
Ghir_D07G023750	Induced Up-regulated	Symbols: | Oxidoreductase, zinc-binding dehydrogenase family protein | chr1:8398245-8399656 REVERSE LENGTH=386
Ghir_D07G023880	Induced Up-regulated	Symbols: RPL12-C | ribosomal protein L12-C | chr3:10324905-10325468 FORWARD LENGTH=187
Ghir_D07G024660	Induced Up-regulated	NA
Ghir_D07G024830	Induced Up-regulated	Symbols: WRKY75, ATWRKY75 | WRKY DNA-binding protein 75 | chr5:4149928-4151019 REVERSE LENGTH=145
Ghir_D07G024840	Induced Up-regulated	Symbols: | NAD(P)-binding Rossmann-fold superfamily protein | chr3:327747-328833 REVERSE LENGTH=296
Ghir_D07G024900	Induced Up-regulated	Symbols: | GRAM domain family protein | chr5:4207081-4208079 FORWARD LENGTH=272
Ghir_D07G025090	Induced Up-regulated	Symbols: | unknown protein; Has 1719 Blast hits to 1091 proteins in 184 species: Archae - 5; Bacteria - 24; Metazoa - 559; Fungi - 169; Plants - 192; Viruses - 1; Other Eukaryotes - 769 (source: NCBI BLink). | chr2:13392220-13392819 REVERSE LENGTH=199
Ghir_D07G025130	Induced Up-regulated	Symbols: GAPA-2 | glyceraldehyde 3-phosphate dehydrogenase A subunit 2 | chr1:4392634-4394283 REVERSE LENGTH=399
Ghir_D08G000460	Induced Up-regulated	Symbols: | Histone superfamily protein | chr5:24146352-24146663 REVERSE LENGTH=103
Ghir_D08G000840	Induced Up-regulated	Symbols: | Protein of unknown function (DUF567) | chr2:16157725-16158474 REVERSE LENGTH=196
Ghir_D08G001290	Induced Up-regulated	Symbols: LBD1 | LOB domain-containing protein 1 | chr1:2442624-2443631 FORWARD LENGTH=190
Ghir_D08G001380	Induced Up-regulated	Symbols: | Copper transport protein family | chr4:2576790-2577974 REVERSE LENGTH=110
Ghir_D08G001390	Induced Up-regulated	Symbols: | Copper transport protein family | chr4:2576790-2577974 REVERSE LENGTH=110
Ghir_D08G001690	Induced Up-regulated	Symbols: | Family of unknown function (DUF716) | chr1:20602895-20603797 FORWARD LENGTH=300
Ghir_D08G002940	Induced Up-regulated	Symbols: TCH4, XTH22 | Xyloglucan endotransglucosylase/hydrolase family protein | chr5:23307296-23308235 REVERSE LENGTH=284
Ghir_D08G003050	Induced Up-regulated	Symbols: | RING/U-box superfamily protein | chr5:8545008-8546923 REVERSE LENGTH=520
Ghir_D08G003410	Induced Up-regulated	Symbols: | A20/AN1-like zinc finger family protein | chr3:4012707-4013189 FORWARD LENGTH=160
Ghir_D08G004260	Induced Up-regulated	Symbols: AOC4 | allene oxide cyclase 4 | chr1:4547624-4548552 FORWARD LENGTH=254
Ghir_D08G004440	Induced Up-regulated	Symbols: | AMP-dependent synthetase and ligase family protein | chr1:24612640-24614690 FORWARD LENGTH=572
Ghir_D08G004600	Induced Up-regulated	NA
Ghir_D08G004830	Induced Up-regulated	Symbols: SAG21, AtLEA5 | senescence-associated gene 21 | chr4:1046414-1046807 REVERSE LENGTH=97
Ghir_D08G005370	Induced Up-regulated	Symbols: SUM1, SUMO 1, SUMO1, ATSUMO1 | small ubiquitin-like modifier 1 | chr4:13497466-13498458 FORWARD LENGTH=100
Ghir_D08G006130	Induced Up-regulated	Symbols: | B12D protein | chr3:11745299-11746481 FORWARD LENGTH=87
Ghir_D08G006900	Induced Up-regulated	Symbols: | Protein of unknown function (DUF506) | chr2:16222271-16223393 FORWARD LENGTH=310
Ghir_D08G007460	Induced Up-regulated	Symbols: | Eukaryotic aspartyl protease family protein | chr1:787143-788444 FORWARD LENGTH=433
Ghir_D08G007650	Induced Up-regulated	NA
Ghir_D08G007810	Induced Up-regulated	NA
Ghir_D08G008120	Induced Up-regulated	Symbols: | Adenine nucleotide alpha hydrolases-like superfamily protein | chr2:19555045-19555956 REVERSE LENGTH=162
Ghir_D08G008270	Induced Up-regulated	Symbols: SAG21, AtLEA5 | senescence-associated gene 21 | chr4:1046414-1046807 REVERSE LENGTH=97
Ghir_D08G008490	Induced Up-regulated	Symbols: | Peroxidase superfamily protein | chr5:2080207-2081621 REVERSE LENGTH=358
Ghir_D08G008700	Induced Up-regulated	NA
Ghir_D08G009510	Induced Up-regulated	Symbols: | Cytochrome c oxidase, subunit Vib family protein | chr5:23426753-23427637 FORWARD LENGTH=78
Ghir_D08G011040	Induced Up-regulated	Symbols: | unknown protein; BEST Arabidopsis thaliana protein match is: unknown protein (TAIR:AT4G25690.2); Has 30201 Blast hits to 17322 proteins in 780 species: Archae - 12; Bacteria - 1396; Metazoa - 17338; Fungi - 3422; Plants - 5037; Viruses - 0; Other Eukaryotes - 2996 (source: NCBI BLink). | chr4:13085431-13085997 REVERSE LENGTH=188
Ghir_D08G011290	Induced Up-regulated	Symbols: | SAUR-like auxin-responsive protein family | chr4:366692-367060 REVERSE LENGTH=122
Ghir_D08G011430	Induced Up-regulated	Symbols: | unknown protein; INVOLVED IN: biological_process unknown; LOCATED IN: cell wall; EXPRESSED IN: 24 plant structures; EXPRESSED DURING: 15 growth stages; Has 1807 Blast hits to 1807 proteins in 277 species: Archae - 0; Bacteria - 0; Metazoa - 736; Fungi - 347; Plants - 385; Viruses - 0; Other Eukaryotes - 339 (source: NCBI BLink). | chr5:8354815-8355717 FORWARD LENGTH=300
Ghir_D08G011620	Induced Up-regulated	Symbols: NIP5;1, NLM6, NLM8 | NOD26-like intrinsic protein 5;1 | chr4:6431530-6434510 REVERSE LENGTH=304
Ghir_D08G011770	Induced Up-regulated	Symbols: | 2-oxoglutarate (2OG) and Fe(II)-dependent oxygenase superfamily protein | chr4:6483900-6485179 FORWARD LENGTH=348
Ghir_D08G011790	Induced Up-regulated	Symbols: | unknown protein; FUNCTIONS IN: molecular_function unknown; INVOLVED IN: response to wounding; LOCATED IN: endomembrane system; EXPRESSED IN: 23 plant structures; EXPRESSED DURING: 13 growth stages; BEST Arabidopsis thaliana protein match is: unknown protein (TAIR:AT1G32928.1); Has 42 Blast hits to 42 proteins in 8 species: Archae - 0; Bacteria - 0; Metazoa - 0; Fungi - 0; Plants - 42; …
Ghir_D08G012010	Induced Up-regulated	Symbols: MYB111, ATMYB111, PFG3 | myb domain protein 111 | chr5:19999147-20001293 REVERSE LENGTH=342
Ghir_D08G012460	Induced Up-regulated	Symbols: | RING/U-box superfamily protein | chr5:21529022-21533008 FORWARD LENGTH=382
Ghir_D08G012530	Induced Up-regulated	Symbols: | unknown protein; Has 1807 Blast hits to 1807 proteins in 277 species: Archae - 0; Bacteria - 0; Metazoa - 736; Fungi - 347; Plants - 385; Viruses - 0; Other Eukaryotes - 339 (source: NCBI BLink). | chr5:16757951-16758529 FORWARD LENGTH=192
Ghir_D08G012920	Induced Up-regulated	Symbols: HSP81-1, ATHS83, HSP81.1, HSP83, ATHSP90.1, AtHsp90-1, HSP90.1 | heat shock protein 90.1 | chr5:21352542-21355147 FORWARD LENGTH=705
Ghir_D08G012960	Induced Up-regulated	NA
Ghir_D08G013060	Induced Up-regulated	NA
Ghir_D08G013510	Induced Up-regulated	Symbols: WRKY23, ATWRKY23 | WRKY DNA-binding protein 23 | chr2:19405045-19406446 REVERSE LENGTH=337
Ghir_D08G013530	Induced Up-regulated	Symbols: ATGPAT3, GPAT3 | glycerol-3-phosphate acyltransferase 3 | chr4:844597-846710 REVERSE LENGTH=520
Ghir_D08G013580	Induced Up-regulated	Symbols: ATMYB2, MYB2 | myb domain protein 2 | chr2:19376284-19377297 FORWARD LENGTH=273
Ghir_D08G013710	Induced Up-regulated	Symbols: PGP21 | P-glycoprotein 21 | chr3:23008755-23013579 REVERSE LENGTH=1296
Ghir_D08G014980	Induced Up-regulated	Symbols: WRKY22, AtWRKY22 | WRKY family transcription factor | chr4:522839-524129 REVERSE LENGTH=298
Ghir_D08G015270	Induced Up-regulated	Symbols: | SAUR-like auxin-responsive protein family | chr3:22435262-22435774 FORWARD LENGTH=170
Ghir_D08G015860	Induced Up-regulated	Symbols: BPS1 | Protein of unknown function (DUF793) | chr1:200526-201575 FORWARD LENGTH=349
Ghir_D08G016040	Induced Up-regulated	Symbols: | unknown protein; FUNCTIONS IN: molecular_function unknown; INVOLVED IN: biological_process unknown; LOCATED IN: chloroplast; EXPRESSED IN: 22 plant structures; EXPRESSED DURING: 13 growth stages; Has 23 Blast hits to 23 proteins in 10 species: Archae - 0; Bacteria - 0; Metazoa - 0; Fungi - 0; Plants - 23; Viruses - 0; Other Eukaryotes - 0 (source: NCBI BLink). | chr3:19312753-19313097 …
Ghir_D08G016080	Induced Up-regulated	Symbols: | Photosystem II 5 kD protein | chr1:19052172-19052492 REVERSE LENGTH=106
Ghir_D08G017050	Induced Up-regulated	Symbols: XTR4, XTH30 | xyloglucan endotransglucosylase/hydrolase 30 | chr1:11575434-11577776 FORWARD LENGTH=343
Ghir_D08G017630	Induced Up-regulated	Symbols: | unknown protein; FUNCTIONS IN: molecular_function unknown; INVOLVED IN: biological_process unknown; LOCATED IN: chloroplast, chloroplast envelope; EXPRESSED IN: 23 plant structures; EXPRESSED DURING: 13 growth stages; Has 72 Blast hits to 72 proteins in 12 species: Archae - 0; Bacteria - 0; Metazoa - 0; Fungi - 0; Plants - 72; Viruses - 0; Other Eukaryotes - 0 (source: NCBI BLink). | c…
Ghir_D08G017940	Induced Up-regulated	Symbols: OST1, SNRK2-6, SRK2E, SNRK2.6, P44, ATOST1 | Protein kinase superfamily protein | chr4:16272364-16274657 FORWARD LENGTH=362
Ghir_D08G018170	Induced Up-regulated	NA
Ghir_D08G018280	Induced Up-regulated	Symbols: ATERF2, ATERF-2, ERF2 | ethylene responsive element binding factor 2 | chr5:19172023-19172754 REVERSE LENGTH=243
Ghir_D08G018290	Induced Up-regulated	Symbols: ATERF-1, ERF-1 | ethylene responsive element binding factor 1 | chr4:9759405-9760211 FORWARD LENGTH=268
Ghir_D08G019120	Induced Up-regulated	Symbols: | unknown protein; LOCATED IN: chloroplast; BEST Arabidopsis thaliana protein match is: unknown protein (TAIR:AT2G27830.1). | chr4:11958477-11959904 FORWARD LENGTH=255
Ghir_D08G019270	Induced Up-regulated	Symbols: CYP76C4 | cytochrome P450, family 76, subfamily C, polypeptide 4 | chr2:18773541-18775654 REVERSE LENGTH=511
Ghir_D08G019440	Induced Up-regulated	Symbols: PLDBETA1, PLDBETA | phospholipase D beta 1 | chr2:17533018-17537990 REVERSE LENGTH=1083
Ghir_D08G019810	Induced Up-regulated	Symbols: | AMP-dependent synthetase and ligase family protein | chr3:18159031-18161294 REVERSE LENGTH=514
Ghir_D08G019850	Induced Up-regulated	Symbols: HMA5 | heavy metal atpase 5 | chr1:23527655-23531109 FORWARD LENGTH=995
Ghir_D08G019860	Induced Up-regulated	Symbols: HMA5 | heavy metal atpase 5 | chr1:23527655-23531109 FORWARD LENGTH=995
Ghir_D08G020180	Induced Up-regulated	Symbols: | Ankyrin repeat family protein | chr1:2386275-2387986 REVERSE LENGTH=543
Ghir_D08G020680	Induced Up-regulated	NA
Ghir_D08G021100	Induced Up-regulated	NA
Ghir_D08G021170	Induced Up-regulated	Symbols: | PPPDE putative thiol peptidase family protein | chr3:2243153-2244476 REVERSE LENGTH=265
Ghir_D08G021490	Induced Up-regulated	Symbols: | hydroxyproline-rich glycoprotein family protein | chr3:16569123-16569650 FORWARD LENGTH=175
Ghir_D08G021700	Induced Up-regulated	Symbols: | Heavy metal transport/detoxification superfamily protein | chr5:24460822-24462464 REVERSE LENGTH=302
Ghir_D08G021710	Induced Up-regulated	Symbols: | Heavy metal transport/detoxification superfamily protein | chr5:24460822-24462464 REVERSE LENGTH=302
Ghir_D08G021830	Induced Up-regulated	Symbols: | Protein phosphatase 2C family protein | chr2:12814437-12815904 FORWARD LENGTH=396
Ghir_D08G021840	Induced Up-regulated	Symbols: MAPKKK13 | mitogen-activated protein kinase kinase kinase 13 | chr1:2194279-2195778 REVERSE LENGTH=499
Ghir_D08G022140	Induced Up-regulated	Symbols: AtGolS2, GolS2 | galactinol synthase 2 | chr1:21207620-21209291 FORWARD LENGTH=335
Ghir_D08G022560	Induced Up-regulated	Symbols: RALFL33 | ralf-like 33 | chr4:8984915-8985265 FORWARD LENGTH=116
Ghir_D08G022690	Induced Up-regulated	Symbols: LOX1, ATLOX1 | lipoxygenase 1 | chr1:20525798-20530143 FORWARD LENGTH=859
Ghir_D08G022850	Induced Up-regulated	Symbols: ATL6 | RING/U-box superfamily protein | chr3:1477377-1478573 FORWARD LENGTH=398
Ghir_D08G023180	Induced Up-regulated	Symbols: | NAD(P)-linked oxidoreductase superfamily protein | chr1:22349892-22351668 REVERSE LENGTH=345
Ghir_D08G023680	Induced Up-regulated	Symbols: ATOMT1, OMT1 | O-methyltransferase 1 | chr5:21982075-21984167 FORWARD LENGTH=363
Ghir_D08G023760	Induced Up-regulated	Symbols: | Protein of unknown function (DUF1637) | chr5:15974543-15976013 FORWARD LENGTH=276
Ghir_D08G023880	Induced Up-regulated	NA
Ghir_D08G024180	Induced Up-regulated	Symbols: | S-locus lectin protein kinase family protein | chr1:3810372-3813416 FORWARD LENGTH=842
Ghir_D08G024980	Induced Up-regulated	Symbols: ATPA2, PA2 | peroxidase 2 | chr5:2077567-2078857 REVERSE LENGTH=335
Ghir_D08G025150	Induced Up-regulated	Symbols: | Leucine-rich repeat (LRR) family protein | chr1:12177788-12179221 FORWARD LENGTH=477
Ghir_D08G025720	Induced Up-regulated	Symbols: | Protein of unknown function, DUF593 | chr4:15015506-15016683 REVERSE LENGTH=363
Ghir_D08G026380	Induced Up-regulated	Symbols: | Ankyrin repeat family protein | chr5:20792280-20793681 FORWARD LENGTH=442
Ghir_D08G026390	Induced Up-regulated	Symbols: TINY2 | Integrase-type DNA-binding superfamily protein | chr5:3727789-3728499 REVERSE LENGTH=236
Ghir_D08G026680	Induced Up-regulated	Symbols: | unknown protein; INVOLVED IN: response to salt stress; LOCATED IN: chloroplast, plasma membrane, membrane; EXPRESSED IN: 23 plant structures; EXPRESSED DURING: 13 growth stages; BEST Arabidopsis thaliana protein match is: unknown protein (TAIR:AT4G29780.1); Has 1807 Blast hits to 1807 proteins in 277 species: Archae - 0; Bacteria - 0; Metazoa - 736; Fungi - 347; Plants - 385; Viruses -…
Ghir_D09G000800	Induced Up-regulated	Symbols: | Terpenoid cyclases/Protein prenyltransferases superfamily protein | chr3:9430805-9433844 FORWARD LENGTH=598
Ghir_D09G001450	Induced Up-regulated	Symbols: | RING/U-box superfamily protein | chr1:9285576-9286190 REVERSE LENGTH=204
Ghir_D09G001510	Induced Up-regulated	Symbols: GALT1 | galactosyltransferase1 | chr1:9286862-9289327 REVERSE LENGTH=643
Ghir_D09G001520	Induced Up-regulated	Symbols: | Transmembrane amino acid transporter family protein | chr5:4947762-4950211 FORWARD LENGTH=423
Ghir_D09G003210	Induced Up-regulated	Symbols: ATGLCAK, GLCAK | glucuronokinase G | chr3:239418-241198 FORWARD LENGTH=362
Ghir_D09G003400	Induced Up-regulated	NA
Ghir_D09G003660	Induced Up-regulated	Symbols: LHT1 | lysine histidine transporter 1 | chr5:16323823-16327082 FORWARD LENGTH=446
Ghir_D09G003670	Induced Up-regulated	Symbols: | DNA-binding storekeeper protein-related | chr5:4609123-4611444 FORWARD LENGTH=572
Ghir_D09G003900	Induced Up-regulated	Symbols: | NAD(P)-binding Rossmann-fold superfamily protein | chr2:19350970-19352059 REVERSE LENGTH=257
Ghir_D09G005110	Induced Up-regulated	Symbols: CYP71B34 | cytochrome P450, family 71, subfamily B, polypeptide 34 | chr3:9639199-9640866 REVERSE LENGTH=500
Ghir_D09G005160	Induced Up-regulated	Symbols: LBD42 | LOB domain-containing protein 42 | chr1:25707033-25708004 FORWARD LENGTH=233
Ghir_D09G005660	Induced Up-regulated	NA
Ghir_D09G008260	Induced Up-regulated	Symbols: | Galactose oxidase/kelch repeat superfamily protein | chr1:10559746-10560942 REVERSE LENGTH=398
Ghir_D09G009010	Induced Up-regulated	Symbols: | Late embryogenesis abundant protein (LEA) family protein | chr3:5310141-5310901 REVERSE LENGTH=225
Ghir_D09G009560	Induced Up-regulated	Symbols: | RING/U-box superfamily protein | chr2:19082344-19083811 REVERSE LENGTH=362
Ghir_D09G009730	Induced Up-regulated	Symbols: LTP3 | lipid transfer protein 3 | chr5:23929051-23929492 FORWARD LENGTH=115
Ghir_D09G010010	Induced Up-regulated	Symbols: CYP94C1 | cytochrome P450, family 94, subfamily C, polypeptide 1 | chr2:11809373-11810860 FORWARD LENGTH=495
Ghir_D09G010230	Induced Up-regulated	Symbols: anac090, NAC090 | NAC domain containing protein 90 | chr5:7408924-7410038 REVERSE LENGTH=235
Ghir_D09G010550	Induced Up-regulated	Symbols: PUB24 | plant U-box 24 | chr3:3736578-3738250 REVERSE LENGTH=470
Ghir_D09G010920	Induced Up-regulated	Symbols: LBD1 | LOB domain-containing protein 1 | chr1:2442624-2443631 FORWARD LENGTH=190
Ghir_D09G010950	Induced Up-regulated	Symbols: RHA3A | RING-H2 finger A3A | chr2:7576640-7577197 REVERSE LENGTH=185
Ghir_D09G011040	Induced Up-regulated	Symbols: APK2A, PBL2 | protein kinase 2A | chr1:4915859-4917959 FORWARD LENGTH=426
Ghir_D09G011270	Induced Up-regulated	Symbols: ATCYSB, ATCYS6, CYSB | cystatin B | chr3:3960523-3961876 REVERSE LENGTH=234
Ghir_D09G011780	Induced Up-regulated	Symbols: | Chaperonin-like RbcX protein | chr5:6712166-6713445 REVERSE LENGTH=203
Ghir_D09G012460	Induced Up-regulated	Symbols: | SPFH/Band 7/PHB domain-containing membrane-associated protein family | chr5:8752751-8754282 FORWARD LENGTH=463
Ghir_D09G012710	Induced Up-regulated	Symbols: CPK7 | calmodulin-domain protein kinase 7 | chr5:4047817-4050035 REVERSE LENGTH=535
Ghir_D09G012800	Induced Up-regulated	NA
Ghir_D09G012810	Induced Up-regulated	NA
Ghir_D09G013740	Induced Up-regulated	Symbols: PUB23 | plant U-box 23 | chr2:15083101-15084336 REVERSE LENGTH=411
Ghir_D09G013870	Induced Up-regulated	Symbols: NHL3 | NDR1/HIN1-like 3 | chr5:1931016-1931711 REVERSE LENGTH=231
Ghir_D09G014000	Induced Up-regulated	Symbols: | AP2/B3-like transcriptional factor family protein | chr5:1892714-1894058 REVERSE LENGTH=282
Ghir_D09G014500	Induced Up-regulated	Symbols: | D-mannose binding lectin protein with Apple-like carbohydrate-binding domain | chr5:965874-967322 REVERSE LENGTH=482
Ghir_D09G014620	Induced Up-regulated	Symbols: | Pyruvate kinase family protein | chr3:19649046-19652237 FORWARD LENGTH=527
Ghir_D09G014940	Induced Up-regulated	Symbols: MYB36, AtMYB36 | myb domain protein 36 | chr5:23334904-23336388 FORWARD LENGTH=333
Ghir_D09G014980	Induced Up-regulated	Symbols: | Heavy metal transport/detoxification superfamily protein | chr2:15515216-15516754 FORWARD LENGTH=386
Ghir_D09G015070	Induced Up-regulated	Symbols: TAF8 | TBP-associated factor 8 | chr4:16426771-16427832 REVERSE LENGTH=353
Ghir_D09G015320	Induced Up-regulated	Symbols: PIP2A, PIP2, PIP2;1 | plasma membrane intrinsic protein 2A | chr3:19803906-19805454 REVERSE LENGTH=287
Ghir_D09G015330	Induced Up-regulated	NA
Ghir_D09G015570	Induced Up-regulated	NA
Ghir_D09G015760	Induced Up-regulated	Symbols: | Concanavalin A-like lectin protein kinase family protein | chr3:19933153-19935186 REVERSE LENGTH=677
Ghir_D09G015820	Induced Up-regulated	Symbols: | unknown protein; Has 30201 Blast hits to 17322 proteins in 780 species: Archae - 12; Bacteria - 1396; Metazoa - 17338; Fungi - 3422; Plants - 5037; Viruses - 0; Other Eukaryotes - 2996 (source: NCBI BLink). | chr5:441884-442102 REVERSE LENGTH=72
Ghir_D09G016230	Induced Up-regulated	Symbols: | C2H2 and C2HC zinc fingers superfamily protein | chr2:15706454-15706990 FORWARD LENGTH=178
Ghir_D09G016240	Induced Up-regulated	Symbols: | C2H2 and C2HC zinc fingers superfamily protein | chr2:15706454-15706990 FORWARD LENGTH=178
Ghir_D09G016380	Induced Up-regulated	Symbols: GSTL3 | Glutathione S-transferase family protein | chr5:632877-634858 FORWARD LENGTH=235
Ghir_D09G016460	Induced Up-regulated	Symbols: ATGSTU8, GSTU8 | glutathione S-transferase TAU 8 | chr3:2848407-2849226 REVERSE LENGTH=224
Ghir_D09G016750	Induced Up-regulated	Symbols: | alpha 1,4-glycosyltransferase family protein | chr5:102370-103593 REVERSE LENGTH=407
Ghir_D09G016890	Induced Up-regulated	Symbols: | Homeodomain-like superfamily protein | chr5:155784-157451 REVERSE LENGTH=323
Ghir_D09G016990	Induced Up-regulated	Symbols: | Thiamine pyrophosphate dependent pyruvate decarboxylase family protein | chr4:15952519-15954676 REVERSE LENGTH=607
Ghir_D09G017060	Induced Up-regulated	Symbols: ATFER1, FER1 | ferretin 1 | chr5:228149-229594 REVERSE LENGTH=255
Ghir_D09G017150	Induced Up-regulated	Symbols: | Tautomerase/MIF superfamily protein | chr3:19164229-19165076 REVERSE LENGTH=112
Ghir_D09G017330	Induced Up-regulated	Symbols: ARR6 | response regulator 6 | chr5:25252745-25254158 REVERSE LENGTH=186
Ghir_D09G017370	Induced Up-regulated	Symbols: | Gibberellin-regulated family protein | chr5:4826598-4827761 FORWARD LENGTH=275
Ghir_D09G017890	Induced Up-regulated	Symbols: ATMP2, ATMAPR3, MSBP2, MAPR3 | membrane-associated progesterone binding protein 3 | chr3:18129669-18131353 FORWARD LENGTH=233
Ghir_D09G018080	Induced Up-regulated	Symbols: | unknown protein; BEST Arabidopsis thaliana protein match is: unknown protein (TAIR:AT3G25870.1); Has 69 Blast hits to 69 proteins in 16 species: Archae - 0; Bacteria - 0; Metazoa - 6; Fungi - 0; Plants - 63; Viruses - 0; Other Eukaryotes - 0 (source: NCBI BLink). | chr1:4577229-4577813 REVERSE LENGTH=194
Ghir_D09G018350	Induced Up-regulated	Symbols: | Integrase-type DNA-binding superfamily protein | chr5:21124192-21124890 REVERSE LENGTH=232
Ghir_D09G018470	Induced Up-regulated	Symbols: CYP715A1 | cytochrome P450, family 715, subfamily A, polypeptide 1 | chr5:21272949-21275509 FORWARD LENGTH=519
Ghir_D09G018550	Induced Up-regulated	Symbols: | unknown protein; BEST Arabidopsis thaliana protein match is: unknown protein (TAIR:AT4G25690.2); Has 30201 Blast hits to 17322 proteins in 780 species: Archae - 12; Bacteria - 1396; Metazoa - 17338; Fungi - 3422; Plants - 5037; Viruses - 0; Other Eukaryotes - 2996 (source: NCBI BLink). | chr4:13085431-13085997 REVERSE LENGTH=188
Ghir_D09G018710	Induced Up-regulated	Symbols: HAI1 | highly ABA-induced PP2C gene 1 | chr5:23894672-23896497 REVERSE LENGTH=413
Ghir_D09G018980	Induced Up-regulated	NA
Ghir_D09G019480	Induced Up-regulated	Symbols: | Heavy metal transport/detoxification superfamily protein | chr1:180401-182066 REVERSE LENGTH=177
Ghir_D09G019820	Induced Up-regulated	Symbols: | Plant invertase/pectin methylesterase inhibitor superfamily protein | chr5:25040699-25041310 FORWARD LENGTH=203
Ghir_D09G019850	Induced Up-regulated	Symbols: | SAUR-like auxin-responsive protein family | chr4:11907631-11908113 FORWARD LENGTH=160
Ghir_D09G019990	Induced Up-regulated	Symbols: ATERF-1, ERF-1 | ethylene responsive element binding factor 1 | chr4:9759405-9760211 FORWARD LENGTH=268
Ghir_D09G021330	Induced Up-regulated	Symbols: LCR74, PDF2.5 | Scorpion toxin-like knottin superfamily protein | chr5:25485692-25486062 FORWARD LENGTH=73
Ghir_D09G021480	Induced Up-regulated	Symbols: ATEP3, ATCHITIV, CHIV, EP3 | homolog of carrot EP3-3 chitinase | chr3:20145935-20147034 FORWARD LENGTH=273
Ghir_D09G021510	Induced Up-regulated	Symbols: ATEP3, ATCHITIV, CHIV, EP3 | homolog of carrot EP3-3 chitinase | chr3:20145935-20147034 FORWARD LENGTH=273
Ghir_D09G021740	Induced Up-regulated	Symbols: | Acyl-CoA N-acyltransferases (NAT) superfamily protein | chr3:7998915-7999442 REVERSE LENGTH=175
Ghir_D09G021830	Induced Up-regulated	NA
Ghir_D09G022110	Induced Up-regulated	Symbols: MSS1, STP13, ATSTP13 | Major facilitator superfamily protein | chr5:9243851-9246994 REVERSE LENGTH=526
Ghir_D09G022300	Induced Up-regulated	Symbols: SECE1 | secE/sec61-gamma protein transport protein | chr4:8517248-8517781 FORWARD LENGTH=177
Ghir_D09G022700	Induced Up-regulated	Symbols: | ATPase E1-E2 type family protein / haloacid dehalogenase-like hydrolase family protein | chr3:8116335-8119388 REVERSE LENGTH=1017
Ghir_D09G022710	Induced Up-regulated	Symbols: CML11 | calmodulin-like 11 | chr3:8124286-8125835 REVERSE LENGTH=173
Ghir_D09G023440	Induced Up-regulated	NA
Ghir_D09G023950	Induced Up-regulated	Symbols: | Uncharacterised protein family (UPF0497) | chr4:8909162-8910641 FORWARD LENGTH=193
Ghir_D09G023990	Induced Up-regulated	Symbols: ATCP1, CP1 | Ca2+-binding protein 1 | chr5:20070812-20071294 FORWARD LENGTH=160
Ghir_D09G024030	Induced Up-regulated	NA
Ghir_D09G024460	Induced Up-regulated	Symbols: TOC159, TOC86, PPI2, TOC160, ATTOC159 | translocon at the outer envelope membrane of chloroplasts 159 | chr4:1104766-1109360 FORWARD LENGTH=1503
Ghir_D09G024700	Induced Up-regulated	Symbols: WRKY48, ATWRKY48 | WRKY DNA-binding protein 48 | chr5:20090890-20092867 FORWARD LENGTH=399
Ghir_D09G025480	Induced Up-regulated	Symbols: ERD1, CLPD, SAG15 | Clp ATPase | chr5:20764479-20768481 FORWARD LENGTH=945
Ghir_D09G025810	Induced Up-regulated	Symbols: VEP1, AWI31 | NAD(P)-binding Rossmann-fold superfamily protein | chr4:12565219-12566474 FORWARD LENGTH=388
Ghir_D09G025840	Induced Up-regulated	Symbols: | Bifunctional inhibitor/lipid-transfer protein/seed storage 2S albumin superfamily protein | chr3:6267102-6267392 FORWARD LENGTH=96
Ghir_D10G000060	Induced Up-regulated	Symbols: | Leucine-rich receptor-like protein kinase family protein | chr2:10258148-10261220 FORWARD LENGTH=980
Ghir_D10G001010	Induced Up-regulated	Symbols: | FAD-binding Berberine family protein | chr4:11157916-11159535 FORWARD LENGTH=539
Ghir_D10G001100	Induced Up-regulated	Symbols: | Heavy metal transport/detoxification superfamily protein | chr4:9254638-9255955 FORWARD LENGTH=254
Ghir_D10G001230	Induced Up-regulated	Symbols: | unknown protein; LOCATED IN: endomembrane system; Has 35333 Blast hits to 34131 proteins in 2444 species: Archae - 798; Bacteria - 22429; Metazoa - 974; Fungi - 991; Plants - 531; Viruses - 0; Other Eukaryotes - 9610 (source: NCBI BLink). | chr1:4077705-4078034 REVERSE LENGTH=109
Ghir_D10G001480	Induced Up-regulated	Symbols: WRKY6, ATWRKY6 | WRKY family transcription factor | chr1:23016887-23019155 REVERSE LENGTH=553
Ghir_D10G001510	Induced Up-regulated	Symbols: | B-cell receptor-associated protein 31-like | chr1:4014958-4016222 FORWARD LENGTH=221
Ghir_D10G001520	Induced Up-regulated	NA
Ghir_D10G001530	Induced Up-regulated	NA
Ghir_D10G001640	Induced Up-regulated	Symbols: | Expression of the gene is downregulated in the presence of paraquat, an inducer of photoxidative stress. | chr3:7093075-7093422 REVERSE LENGTH=115
Ghir_D10G002220	Induced Up-regulated	Symbols: ARK3, RK3 | receptor kinase 3 | chr4:11389219-11393090 REVERSE LENGTH=850
Ghir_D10G002480	Induced Up-regulated	Symbols: | Protein of unknown function (DUF761) | chr1:22593756-22594986 REVERSE LENGTH=344
Ghir_D10G002630	Induced Up-regulated	Symbols: | Wound-responsive family protein | chr4:2593786-2594049 REVERSE LENGTH=87
Ghir_D10G002650	Induced Up-regulated	Symbols: ATMYB102, ATM4, MYB102 | MYB-like 102 | chr4:11418425-11419652 REVERSE LENGTH=350
Ghir_D10G003020	Induced Up-regulated	Symbols: | Protein of unknown function (DUF2921) | chr4:11529956-11532844 FORWARD LENGTH=962
Ghir_D10G003180	Induced Up-regulated	Symbols: SPL3 | squamosa promoter binding protein-like 3 | chr2:14305342-14305828 FORWARD LENGTH=131
Ghir_D10G003320	Induced Up-regulated	Symbols: GRX480, roxy19 | Thioredoxin superfamily protein | chr1:10013634-10014047 REVERSE LENGTH=137
Ghir_D10G003660	Induced Up-regulated	Symbols: | basic helix-loop-helix (bHLH) DNA-binding superfamily protein | chr1:25861289-25862882 FORWARD LENGTH=368
Ghir_D10G004010	Induced Up-regulated	Symbols: WRKY65, ATWRKY65 | WRKY DNA-binding protein 65 | chr1:10236589-10237467 FORWARD LENGTH=259
Ghir_D10G004230	Induced Up-regulated	Symbols: | sequence-specific DNA binding transcription factors | chr3:21683928-21685771 REVERSE LENGTH=321
Ghir_D10G004390	Induced Up-regulated	Symbols: WRKY71, ATWRKY71 | WRKY DNA-binding protein 71 | chr1:10454482-10455652 FORWARD LENGTH=282
Ghir_D10G004420	Induced Up-regulated	Symbols: LHB1B1, LHCB1.4 | light-harvesting chlorophyll-protein complex II subunit B1 | chr2:14524818-14525618 FORWARD LENGTH=266
Ghir_D10G005090	Induced Up-regulated	Symbols: UBQ6 | ubiquitin 6 | chr2:19344701-19345174 FORWARD LENGTH=157
Ghir_D10G005330	Induced Up-regulated	Symbols: | unknown protein; FUNCTIONS IN: molecular_function unknown; INVOLVED IN: biological_process unknown; LOCATED IN: plasma membrane; EXPRESSED IN: 20 plant structures; EXPRESSED DURING: 13 growth stages; Has 34 Blast hits to 34 proteins in 8 species: Archae - 0; Bacteria - 0; Metazoa - 0; Fungi - 0; Plants - 34; Viruses - 0; Other Eukaryotes - 0 (source: NCBI BLink). | chr1:11217117-112173…
Ghir_D10G005350	Induced Up-regulated	Symbols: | Leucine-rich repeat transmembrane protein kinase | chr1:20994931-21000887 REVERSE LENGTH=1032
Ghir_D10G006080	Induced Up-regulated	Symbols: LOX3 | lipoxygenase 3 | chr1:5977512-5981384 FORWARD LENGTH=919
Ghir_D10G006120	Induced Up-regulated	Symbols: | Protein of unknown function (DUF1677) | chr1:27303906-27304403 FORWARD LENGTH=165
Ghir_D10G006480	Induced Up-regulated	Symbols: BGAL1 | beta galactosidase 1 | chr3:4511192-4515756 FORWARD LENGTH=847
Ghir_D10G006690	Induced Up-regulated	Symbols: ADOF2, DOF2 | DOF zinc finger protein 2 | chr3:7474934-7475548 FORWARD LENGTH=204
Ghir_D10G006760	Induced Up-regulated	Symbols: VPS46.2, CHMP1A | SNF7 family protein | chr1:27473938-27474848 FORWARD LENGTH=203
Ghir_D10G006780	Induced Up-regulated	Symbols: IAR3, JR3 | peptidase M20/M25/M40 family protein | chr1:19199562-19201424 FORWARD LENGTH=440
Ghir_D10G007040	Induced Up-regulated	Symbols: | 2-oxoglutarate (2OG) and Fe(II)-dependent oxygenase superfamily protein | chr1:19664044-19665362 FORWARD LENGTH=314
Ghir_D10G007340	Induced Up-regulated	NA
Ghir_D10G007560	Induced Up-regulated	Symbols: | Alcohol dehydrogenase transcription factor Myb/SANT-like family protein | chr3:8911022-8912023 FORWARD LENGTH=333
Ghir_D10G007570	Induced Up-regulated	Symbols: | Coatomer, beta' subunit | chr1:19499420-19505397 FORWARD LENGTH=970
Ghir_D10G007630	Induced Up-regulated	Symbols: | Galactose oxidase/kelch repeat superfamily protein | chr1:30241763-30242827 FORWARD LENGTH=354
Ghir_D10G008030	Induced Up-regulated	Symbols: | unknown protein; CONTAINS InterPro DOMAIN/s: Protein of unknown function DUF761, plant (InterPro:IPR008480); Has 6 Blast hits to 6 proteins in 3 species: Archae - 0; Bacteria - 0; Metazoa - 0; Fungi - 0; Plants - 6; Viruses - 0; Other Eukaryotes - 0 (source: NCBI BLink). | chr1:5292976-5293197 REVERSE LENGTH=73
Ghir_D10G008180	Induced Up-regulated	Symbols: | unknown protein; FUNCTIONS IN: molecular_function unknown; INVOLVED IN: biological_process unknown; LOCATED IN: endomembrane system; BEST Arabidopsis thaliana protein match is: unknown protein (TAIR:AT3G15760.1); Has 35333 Blast hits to 34131 proteins in 2444 species: Archae - 798; Bacteria - 22429; Metazoa - 974; Fungi - 991; Plants - 531; Viruses - 0; Other Eukaryotes - 9610 (source:…
Ghir_D10G008520	Induced Up-regulated	Symbols: | unknown protein; FUNCTIONS IN: molecular_function unknown; INVOLVED IN: biological_process unknown; LOCATED IN: endomembrane system; EXPRESSED IN: 22 plant structures; EXPRESSED DURING: 13 growth stages; Has 8 Blast hits to 8 proteins in 4 species: Archae - 0; Bacteria - 0; Metazoa - 0; Fungi - 0; Plants - 8; Viruses - 0; Other Eukaryotes - 0 (source: NCBI BLink). | chr1:4379023-437938…
Ghir_D10G008680	Induced Up-regulated	Symbols: GAPA-2 | glyceraldehyde 3-phosphate dehydrogenase A subunit 2 | chr1:4392634-4394283 REVERSE LENGTH=399
Ghir_D10G009160	Induced Up-regulated	Symbols: | GDSL-like Lipase/Acylhydrolase superfamily protein | chr5:4658488-4660034 FORWARD LENGTH=389
Ghir_D10G009240	Induced Up-regulated	Symbols: CRK42 | cysteine-rich RLK (RECEPTOR-like protein kinase) 42 | chr5:16152121-16155038 FORWARD LENGTH=651
Ghir_D10G009300	Induced Up-regulated	Symbols: | Protein of unknown function (DUF1645) | chr3:10338429-10339157 FORWARD LENGTH=242
Ghir_D10G009630	Induced Up-regulated	Symbols: | B-box zinc finger family protein | chr2:9126502-9127652 FORWARD LENGTH=172
Ghir_D10G009870	Induced Up-regulated	Symbols: ATRL6, RSM3, RL6 | RAD-like 6 | chr1:28245073-28245453 REVERSE LENGTH=126
Ghir_D10G009980	Induced Up-regulated	Symbols: GGPS1 | geranylgeranyl pyrophosphate synthase 1 | chr4:17343513-17344628 FORWARD LENGTH=371
Ghir_D10G010360	Induced Up-regulated	NA
Ghir_D10G011270	Induced Up-regulated	Symbols: MKS1 | MAP kinase substrate 1 | chr3:6429755-6430423 REVERSE LENGTH=222
Ghir_D10G012480	Induced Up-regulated	Symbols: | Peroxidase superfamily protein | chr5:1579142-1580819 REVERSE LENGTH=324
Ghir_D10G013100	Induced Up-regulated	Symbols: | unknown protein; FUNCTIONS IN: molecular_function unknown; INVOLVED IN: biological_process unknown; LOCATED IN: endomembrane system; EXPRESSED IN: 10 plant structures; EXPRESSED DURING: LP.04 four leaves visible, 4 anthesis, petal differentiation and expansion stage; Has 8 Blast hits to 8 proteins in 3 species: Archae - 0; Bacteria - 0; Metazoa - 0; Fungi - 0; Plants - 8; Viruses - 0; …
Ghir_D10G013340	Induced Up-regulated	Symbols: GLX2-4 | glyoxalase 2-4 | chr1:1858034-1860640 REVERSE LENGTH=331
Ghir_D10G013420	Induced Up-regulated	Symbols: | Bifunctional inhibitor/lipid-transfer protein/seed storage 2S albumin superfamily protein | chr5:19647932-19648237 REVERSE LENGTH=101
Ghir_D10G015120	Induced Up-regulated	Symbols: AP4.3A | protein kinase family protein | chr2:13916478-13919033 FORWARD LENGTH=851
Ghir_D10G015220	Induced Up-regulated	NA
Ghir_D10G016490	Induced Up-regulated	NA
Ghir_D10G016760	Induced Up-regulated	Symbols: ATMYB14, MYB14AT, MYB14 | myb domain protein 14 | chr2:13286806-13288175 REVERSE LENGTH=249
Ghir_D10G017260	Induced Up-regulated	Symbols: BAM1, BMY7, TR-BAMY | beta-amylase 1 | chr3:8641722-8644199 FORWARD LENGTH=575
Ghir_D10G018110	Induced Up-regulated	Symbols: FPF1, ATFPF1 | flowering promoting factor 1 | chr5:8541822-8542154 FORWARD LENGTH=110
Ghir_D10G018650	Induced Up-regulated	Symbols: MYB111, ATMYB111, PFG3 | myb domain protein 111 | chr5:19999147-20001293 REVERSE LENGTH=342
Ghir_D10G018780	Induced Up-regulated	NA
Ghir_D10G018800	Induced Up-regulated	NA
Ghir_D10G018830	Induced Up-regulated	NA
Ghir_D10G018870	Induced Up-regulated	NA
Ghir_D10G018880	Induced Up-regulated	NA
Ghir_D10G018940	Induced Up-regulated	Symbols: AAE7, ACN1 | acyl-activating enzyme 7 | chr3:5773231-5775411 REVERSE LENGTH=569
Ghir_D10G019070	Induced Up-regulated	Symbols: ACLB-2 | ATP citrate lyase subunit B 2 | chr5:20055048-20058195 FORWARD LENGTH=608
Ghir_D10G019190	Induced Up-regulated	Symbols: ATCP1, CP1 | Ca2+-binding protein 1 | chr5:20070812-20071294 FORWARD LENGTH=160
Ghir_D10G019250	Induced Up-regulated	Symbols: WRKY48, ATWRKY48 | WRKY DNA-binding protein 48 | chr5:20090890-20092867 FORWARD LENGTH=399
Ghir_D10G019300	Induced Up-regulated	Symbols: | unknown protein; Has 23 Blast hits to 23 proteins in 7 species: Archae - 0; Bacteria - 0; Metazoa - 0; Fungi - 0; Plants - 23; Viruses - 0; Other Eukaryotes - 0 (source: NCBI BLink). | chr5:20097132-20097374 REVERSE LENGTH=80
Ghir_D10G019470	Induced Up-regulated	Symbols: MYB108, AtMYB108, BOS1 | myb domain protein 108 | chr3:2004298-2006358 FORWARD LENGTH=323
Ghir_D10G019710	Induced Up-regulated	Symbols: | unknown protein; Has 30201 Blast hits to 17322 proteins in 780 species: Archae - 12; Bacteria - 1396; Metazoa - 17338; Fungi - 3422; Plants - 5037; Viruses - 0; Other Eukaryotes - 2996 (source: NCBI BLink). | chr5:1550273-1550821 FORWARD LENGTH=182
Ghir_D10G020040	Induced Up-regulated	Symbols: ATAZG1, AZG1 | AZA-guanine resistant1 | chr3:3424986-3426725 REVERSE LENGTH=579
Ghir_D10G020190	Induced Up-regulated	Symbols: | Hypoxia-responsive family protein | chr3:1612860-1613748 FORWARD LENGTH=97
Ghir_D10G021980	Induced Up-regulated	Symbols: | O-methyltransferase family protein | chr4:16730989-16732808 REVERSE LENGTH=382
Ghir_D10G023300	Induced Up-regulated	Symbols: | alpha/beta-Hydrolases superfamily protein | chr2:16460442-16462872 FORWARD LENGTH=317
Ghir_D10G023480	Induced Up-regulated	Symbols: | Protein of unknown function (DUF674) | chr3:2797556-2798588 REVERSE LENGTH=314
Ghir_D10G023930	Induced Up-regulated	Symbols: | C2H2-type zinc finger family protein | chr2:12322974-12323444 FORWARD LENGTH=156
Ghir_D10G024150	Induced Up-regulated	Symbols: | Uncharacterised protein family (UPF0497) | chr3:20534785-20535620 FORWARD LENGTH=194
Ghir_D10G024580	Induced Up-regulated	Symbols: | P-loop containing nucleoside triphosphate hydrolases superfamily protein | chr1:7285342-7288842 FORWARD LENGTH=1166
Ghir_D10G024590	Induced Up-regulated	Symbols: APK1A | Protein kinase superfamily protein | chr1:2331369-2333589 REVERSE LENGTH=424
Ghir_D10G025020	Induced Up-regulated	Symbols: RHC2A | RING-H2 finger C2A | chr2:16567506-16568711 REVERSE LENGTH=401
Ghir_D10G026190	Induced Up-regulated	Symbols: HSPRO2, ATHSPRO2 | ortholog of sugar beet HS1 PRO-1 2 | chr2:16700649-16701956 REVERSE LENGTH=435
Ghir_D10G026410	Induced Up-regulated	Symbols: | Alpha/beta hydrolase related protein | chr2:16743107-16744455 FORWARD LENGTH=209
Ghir_D10G026660	Induced Up-regulated	Symbols: PYL5, RCAR8 | Polyketide cyclase/dehydrase and lipid transport superfamily protein | chr5:1609374-1609985 FORWARD LENGTH=203
Ghir_D10G026990	Induced Up-regulated	Symbols: | unknown protein; FUNCTIONS IN: molecular_function unknown; INVOLVED IN: biological_process unknown; LOCATED IN: chloroplast; EXPRESSED IN: 21 plant structures; EXPRESSED DURING: 13 growth stages; Has 58 Blast hits to 58 proteins in 23 species: Archae - 0; Bacteria - 4; Metazoa - 1; Fungi - 0; Plants - 44; Viruses - 0; Other Eukaryotes - 9 (source: NCBI BLink). | chr2:16210864-16214110 …
Ghir_D11G000670	Induced Up-regulated	Symbols: | PLAC8 family protein | chr1:18136794-18137846 FORWARD LENGTH=224
Ghir_D11G000740	Induced Up-regulated	Symbols: | unknown protein; FUNCTIONS IN: molecular_function unknown; INVOLVED IN: biological_process unknown; LOCATED IN: chloroplast; EXPRESSED IN: stem; BEST Arabidopsis thaliana protein match is: unknown protein (TAIR:AT3G18560.1); Has 105 Blast hits to 105 proteins in 13 species: Archae - 0; Bacteria - 0; Metazoa - 0; Fungi - 0; Plants - 105; Viruses - 0; Other Eukaryotes - 0 (source: NCBI B…
Ghir_D11G000980	Induced Up-regulated	Symbols: | MATE efflux family protein | chr4:12072857-12074365 FORWARD LENGTH=502
Ghir_D11G001210	Induced Up-regulated	Symbols: | unknown protein; BEST Arabidopsis thaliana protein match is: unknown protein (TAIR:AT4G25690.2); Has 30201 Blast hits to 17322 proteins in 780 species: Archae - 12; Bacteria - 1396; Metazoa - 17338; Fungi - 3422; Plants - 5037; Viruses - 0; Other Eukaryotes - 2996 (source: NCBI BLink). | chr4:13085431-13085997 REVERSE LENGTH=188
Ghir_D11G001510	Induced Up-regulated	Symbols: emb1796 | Pentatricopeptide repeat (PPR) superfamily protein | chr3:18256086-18257975 FORWARD LENGTH=629
Ghir_D11G002510	Induced Up-regulated	Symbols: | Integrase-type DNA-binding superfamily protein | chr1:23890981-23891988 REVERSE LENGTH=335
Ghir_D11G002850	Induced Up-regulated	Symbols: PLA-I{beta]2 | alpha/beta-Hydrolases superfamily protein | chr4:9467563-9469116 FORWARD LENGTH=517
Ghir_D11G003080	Induced Up-regulated	NA
Ghir_D11G003180	Induced Up-regulated	Symbols: NTRA, ATNTRA, NTR2 | NADPH-dependent thioredoxin reductase A | chr2:7564357-7566219 FORWARD LENGTH=378
Ghir_D11G003380	Induced Up-regulated	Symbols: | NAD(P)-binding Rossmann-fold superfamily protein | chr2:19350970-19352059 REVERSE LENGTH=257
Ghir_D11G003390	Induced Up-regulated	Symbols: | NAD(P)-binding Rossmann-fold superfamily protein | chr2:19350970-19352059 REVERSE LENGTH=257
Ghir_D11G003720	Induced Up-regulated	Symbols: | Ribosomal protein S5 family protein | chr1:21770021-21771217 REVERSE LENGTH=284
Ghir_D11G004080	Induced Up-regulated	Symbols: CML38 | calmodulin-like 38 | chr1:28766909-28767442 REVERSE LENGTH=177
Ghir_D11G004320	Induced Up-regulated	Symbols: | Integrase-type DNA-binding superfamily protein | chr5:24852639-24853744 REVERSE LENGTH=248
Ghir_D11G005010	Induced Up-regulated	Symbols: YCF37 | homolog of Synechocystis YCF37 | chr2:10063307-10063810 REVERSE LENGTH=167
Ghir_D11G005160	Induced Up-regulated	Symbols: HSF4, HSFB1, AT-HSFB1, ATHSF4 | heat shock factor 4 | chr4:17440660-17441706 FORWARD LENGTH=284
Ghir_D11G005320	Induced Up-regulated	Symbols: MYB73, ATMYB73 | myb domain protein 73 | chr4:17540602-17541564 FORWARD LENGTH=320
Ghir_D11G005430	Induced Up-regulated	NA
Ghir_D11G006520	Induced Up-regulated	Symbols: | unknown protein; BEST Arabidopsis thaliana protein match is: unknown protein (TAIR:AT5G12340.1); Has 166 Blast hits to 162 proteins in 36 species: Archae - 0; Bacteria - 2; Metazoa - 15; Fungi - 5; Plants - 124; Viruses - 0; Other Eukaryotes - 20 (source: NCBI BLink). | chr1:9847015-9847815 REVERSE LENGTH=266
Ghir_D11G007180	Induced Up-regulated	Symbols: | CONTAINS InterPro DOMAIN/s: EF-Hand 1, calcium-binding site (InterPro:IPR018247); BEST Arabidopsis thaliana protein match is: unknown protein (TAIR:AT2G41730.1); Has 1807 Blast hits to 1807 proteins in 277 species: Archae - 0; Bacteria - 0; Metazoa - 736; Fungi - 347; Plants - 385; Viruses - 0; Other Eukaryotes - 339 (source: NCBI BLink). | chr5:16290770-16291402 FORWARD LENGTH=210
Ghir_D11G007450	Induced Up-regulated	Symbols: AATP1 | AAA-ATPase 1 | chr5:16020218-16021762 REVERSE LENGTH=514
Ghir_D11G008530	Induced Up-regulated	NA
Ghir_D11G008560	Induced Up-regulated	Symbols: | Flavin-binding monooxygenase family protein | chr1:23182678-23184864 FORWARD LENGTH=450
Ghir_D11G008590	Induced Up-regulated	Symbols: AFO, FIL, YAB1 | Plant-specific transcription factor YABBY family protein | chr2:18628450-18630552 REVERSE LENGTH=229
Ghir_D11G008630	Induced Up-regulated	Symbols: | Plant invertase/pectin methylesterase inhibitor superfamily | chr2:18644281-18646394 REVERSE LENGTH=511
Ghir_D11G009340	Induced Up-regulated	Symbols: NAD-ME2 | NAD-dependent malic enzyme 2 | chr4:242817-246522 REVERSE LENGTH=607
Ghir_D11G009870	Induced Up-regulated	Symbols: ACS1, AT-ACS1 | ACC synthase 1 | chr3:22763495-22765730 REVERSE LENGTH=488
Ghir_D11G009930	Induced Up-regulated	Symbols: LEA14, LSR3 | Late embryogenesis abundant protein | chr1:172295-172826 REVERSE LENGTH=151
Ghir_D11G010890	Induced Up-regulated	Symbols: PTAC8, TMP14, PSAP, PSI-P | photosystem I P subunit | chr2:19243729-19244870 FORWARD LENGTH=174
Ghir_D11G011260	Induced Up-regulated	Symbols: | Chitinase family protein | chr4:732413-733487 REVERSE LENGTH=280
Ghir_D11G011490	Induced Up-regulated	NA
Ghir_D11G013320	Induced Up-regulated	Symbols: CML11 | calmodulin-like 11 | chr3:8124286-8125835 REVERSE LENGTH=173
Ghir_D11G013500	Induced Up-regulated	Symbols: IAA16 | indoleacetic acid-induced protein 16 | chr3:1288993-1290415 REVERSE LENGTH=236
Ghir_D11G013660	Induced Up-regulated	Symbols: | Serine protease inhibitor, potato inhibitor I-type family protein | chr2:16236546-16237050 REVERSE LENGTH=70
Ghir_D11G013670	Induced Up-regulated	Symbols: | Serine protease inhibitor, potato inhibitor I-type family protein | chr2:16236546-16237050 REVERSE LENGTH=70
Ghir_D11G014150	Induced Up-regulated	Symbols: | Leucine-rich repeat receptor-like protein kinase family protein | chr4:5636693-5640496 REVERSE LENGTH=1045
Ghir_D11G014250	Induced Up-regulated	Symbols: IAA11 | indole-3-acetic acid inducible 11 | chr4:14142288-14143928 FORWARD LENGTH=302
Ghir_D11G014260	Induced Up-regulated	Symbols: KAM1, MUR3 | Exostosin family protein | chr2:8792355-8794214 FORWARD LENGTH=619
Ghir_D11G014400	Induced Up-regulated	Symbols: ATGSTU8, GSTU8 | glutathione S-transferase TAU 8 | chr3:2848407-2849226 REVERSE LENGTH=224
Ghir_D11G014970	Induced Up-regulated	Symbols: | nuclear transport factor 2 (NTF2) family protein / RNA recognition motif (RRM)-containing protein | chr3:2300579-2308305 REVERSE LENGTH=1294
Ghir_D11G015270	Induced Up-regulated	Symbols: | Lactoylglutathione lyase / glyoxalase I family protein | chr5:19644814-19645658 FORWARD LENGTH=166
Ghir_D11G015680	Induced Up-regulated	Symbols: | Heavy metal transport/detoxification superfamily protein | chr3:2424300-2424954 REVERSE LENGTH=157
Ghir_D11G015820	Induced Up-regulated	Symbols: FLA2 | FASCICLIN-like arabinogalactan 2 | chr4:7491598-7492809 REVERSE LENGTH=403
Ghir_D11G016110	Induced Up-regulated	NA
Ghir_D11G016380	Induced Up-regulated	NA
Ghir_D11G016590	Induced Up-regulated	NA
Ghir_D11G016900	Induced Up-regulated	Symbols: RGP1, ATRGP1 | reversibly glycosylated polypeptide 1 | chr3:415463-417304 FORWARD LENGTH=357
Ghir_D11G017350	Induced Up-regulated	Symbols: | Ribulose bisphosphate carboxylase (small chain) family protein | chr5:15384350-15385155 REVERSE LENGTH=181
Ghir_D11G017640	Induced Up-regulated	Symbols: | unknown protein; BEST Arabidopsis thaliana protein match is: unknown protein (TAIR:AT3G62650.1); Has 35333 Blast hits to 34131 proteins in 2444 species: Archae - 798; Bacteria - 22429; Metazoa - 974; Fungi - 991; Plants - 531; Viruses - 0; Other Eukaryotes - 9610 (source: NCBI BLink). | chr2:19486004-19486429 FORWARD LENGTH=141
Ghir_D11G017670	Induced Up-regulated	Symbols: | unknown protein; BEST Arabidopsis thaliana protein match is: unknown protein (TAIR:AT3G62650.1); Has 35333 Blast hits to 34131 proteins in 2444 species: Archae - 798; Bacteria - 22429; Metazoa - 974; Fungi - 991; Plants - 531; Viruses - 0; Other Eukaryotes - 9610 (source: NCBI BLink). | chr2:19486004-19486429 FORWARD LENGTH=141
Ghir_D11G017910	Induced Up-regulated	Symbols: | ARM repeat superfamily protein | chr5:14887744-14889051 FORWARD LENGTH=435
Ghir_D11G018480	Induced Up-regulated	Symbols: ATMYB4, MYB4 | myb domain protein 4 | chr4:18053866-18054876 FORWARD LENGTH=282
Ghir_D11G018580	Induced Up-regulated	Symbols: ATLFNR1, FNR1 | ferredoxin-NADP(+)-oxidoreductase 1 | chr5:26451203-26453012 REVERSE LENGTH=360
Ghir_D11G019880	Induced Up-regulated	Symbols: CML41 | calmodulin-like 41 | chr3:18873987-18874604 FORWARD LENGTH=205
Ghir_D11G021080	Induced Up-regulated	Symbols: GH3.1 | Auxin-responsive GH3 family protein | chr2:6451659-6453670 REVERSE LENGTH=590
Ghir_D11G021460	Induced Up-regulated	Symbols: | Translation protein SH3-like family protein | chr3:18504311-18504751 FORWARD LENGTH=146
Ghir_D11G021680	Induced Up-regulated	NA
Ghir_D11G022440	Induced Up-regulated	Symbols: | Regulator of Vps4 activity in the MVB pathway protein | chr1:4569622-4571043 REVERSE LENGTH=409
Ghir_D11G022680	Induced Up-regulated	NA
Ghir_D11G022770	Induced Up-regulated	Symbols: WBC11, ABCG11, DSO, COF1, ATWBC11 | white-brown complex homolog protein 11 | chr1:6142870-6145894 FORWARD LENGTH=703
Ghir_D11G023930	Induced Up-regulated	Symbols: ATXTH21, XTH21 | xyloglucan endotransglucosylase/hydrolase 21 | chr2:8144947-8146265 FORWARD LENGTH=305
Ghir_D11G024620	Induced Up-regulated	Symbols: | Protein kinase superfamily protein | chr2:14219848-14221842 REVERSE LENGTH=664
Ghir_D11G025020	Induced Up-regulated	NA
Ghir_D11G025500	Induced Up-regulated	NA
Ghir_D11G025510	Induced Up-regulated	NA
Ghir_D11G025630	Induced Up-regulated	Symbols: ATCSLE1, CSLE1 | cellulose synthase like E1 | chr1:20876752-20879414 FORWARD LENGTH=729
Ghir_D11G026070	Induced Up-regulated	NA
Ghir_D11G026090	Induced Up-regulated	NA
Ghir_D11G026250	Induced Up-regulated	Symbols: ANAC087 | Arabidopsis NAC domain containing protein 87 | chr5:6041241-6042743 REVERSE LENGTH=335
Ghir_D11G027050	Induced Up-regulated	Symbols: IAA16 | indoleacetic acid-induced protein 16 | chr3:1288993-1290415 REVERSE LENGTH=236
Ghir_D11G027240	Induced Up-regulated	Symbols: | Alba DNA/RNA-binding protein | chr3:1255660-1256739 REVERSE LENGTH=164
Ghir_D11G027560	Induced Up-regulated	Symbols: | NAD(P)-linked oxidoreductase superfamily protein | chr1:22349892-22351668 REVERSE LENGTH=345
Ghir_D11G027670	Induced Up-regulated	Symbols: | Pyridoxal-dependent decarboxylase family protein | chr5:3827806-3829942 REVERSE LENGTH=489
Ghir_D11G027680	Induced Up-regulated	Symbols: | Pyridoxal-dependent decarboxylase family protein | chr3:4806771-4808954 FORWARD LENGTH=484
Ghir_D11G027740	Induced Up-regulated	Symbols: DRT102 | DNA-damage-repair/toleration protein (DRT102) | chr3:1346431-1347363 REVERSE LENGTH=310
Ghir_D11G027810	Induced Up-regulated	Symbols: | Cytidine/deoxycytidylate deaminase family protein | chr5:10044209-10045484 REVERSE LENGTH=204
Ghir_D11G028590	Induced Up-regulated	NA
Ghir_D11G028690	Induced Up-regulated	Symbols: ATL6 | RING/U-box superfamily protein | chr3:1477377-1478573 FORWARD LENGTH=398
Ghir_D11G029030	Induced Up-regulated	Symbols: SRC2, (AT)SRC2 | soybean gene regulated by cold-2 | chr1:2927767-2928741 FORWARD LENGTH=324
Ghir_D11G029100	Induced Up-regulated	Symbols: ATRBOHB, RBOHB | respiratory burst oxidase homolog B | chr1:2932743-2936495 FORWARD LENGTH=843
Ghir_D11G030170	Induced Up-regulated	Symbols: ATMRP3, MRP3, ABCC3 | multidrug resistance-associated protein 3 | chr3:4196019-4201250 REVERSE LENGTH=1514
Ghir_D11G032650	Induced Up-regulated	Symbols: SRC2, (AT)SRC2 | soybean gene regulated by cold-2 | chr1:2927767-2928741 FORWARD LENGTH=324
Ghir_D11G032810	Induced Up-regulated	Symbols: | Methyltransferase-related protein | chr5:6000014-6000331 REVERSE LENGTH=76
Ghir_D11G035180	Induced Up-regulated	Symbols: HVA22J | HVA22-like protein J | chr2:15123424-15125140 REVERSE LENGTH=258
Ghir_D11G035240	Induced Up-regulated	Symbols: | unknown protein; FUNCTIONS IN: molecular_function unknown; INVOLVED IN: response to karrikin; EXPRESSED IN: 21 plant structures; EXPRESSED DURING: 12 growth stages; BEST Arabidopsis thaliana protein match is: unknown protein (TAIR:AT5G06270.1); Has 171 Blast hits to 171 proteins in 15 species: Archae - 0; Bacteria - 0; Metazoa - 0; Fungi - 0; Plants - 171; Viruses - 0; Other Eukaryotes…
Ghir_D11G036150	Induced Up-regulated	Symbols: NAP9 | non-intrinsic ABC protein 9 | chr5:467269-469041 REVERSE LENGTH=354
Ghir_D11G036300	Induced Up-regulated	Symbols: HCEF1 | high cyclic electron flow 1 | chr3:20016951-20018527 FORWARD LENGTH=417
Ghir_D11G036430	Induced Up-regulated	Symbols: | Protein kinase superfamily protein | chr3:2750285-2752086 FORWARD LENGTH=393
Ghir_D11G036520	Induced Up-regulated	Symbols: | unknown protein; BEST Arabidopsis thaliana protein match is: unknown protein (TAIR:AT1G73940.1); Has 1807 Blast hits to 1807 proteins in 277 species: Archae - 0; Bacteria - 0; Metazoa - 736; Fungi - 347; Plants - 385; Viruses - 0; Other Eukaryotes - 339 (source: NCBI BLink). | chr5:20032901-20033751 FORWARD LENGTH=145
Ghir_D12G000520	Induced Up-regulated	Symbols: | Eukaryotic aspartyl protease family protein | chr1:787143-788444 FORWARD LENGTH=433
Ghir_D12G000550	Induced Up-regulated	Symbols: EDL3 | EID1-like 3 | chr3:23300638-23301456 REVERSE LENGTH=272
Ghir_D12G000700	Induced Up-regulated	Symbols: ATGID1B, GID1B | alpha/beta-Hydrolases superfamily protein | chr3:23289717-23290998 FORWARD LENGTH=358
Ghir_D12G000790	Induced Up-regulated	NA
Ghir_D12G001080	Induced Up-regulated	Symbols: | unknown protein; FUNCTIONS IN: molecular_function unknown; INVOLVED IN: biological_process unknown; LOCATED IN: endomembrane system; EXPRESSED IN: 13 plant structures; EXPRESSED DURING: LP.04 four leaves visible, 4 anthesis, LP.02 two leaves visible, petal differentiation and expansion stage; BEST Arabidopsis thaliana protein match is: unknown protein (TAIR:AT1G47980.1); Has 172 Blast …
Ghir_D12G001110	Induced Up-regulated	Symbols: ATTSPO, TSPO | TSPO(outer membrane tryptophan-rich sensory protein)-related | chr2:19568701-19569291 FORWARD LENGTH=196
Ghir_D12G001240	Induced Up-regulated	Symbols: | Concanavalin A-like lectin protein kinase family protein | chr5:2084094-2086052 FORWARD LENGTH=652
Ghir_D12G001410	Induced Up-regulated	Symbols: | ENTH/ANTH/VHS superfamily protein | chr1:707726-709860 FORWARD LENGTH=599
Ghir_D12G001950	Induced Up-regulated	NA
Ghir_D12G002020	Induced Up-regulated	Symbols: STZ, ZAT10 | salt tolerance zinc finger | chr1:9648302-9648985 REVERSE LENGTH=227
Ghir_D12G002490	Induced Up-regulated	Symbols: RRTF1 | redox responsive transcription factor 1 | chr4:16451992-16452798 FORWARD LENGTH=268
Ghir_D12G002530	Induced Up-regulated	Symbols: | Protein of unknown function (DUF1645) | chr2:6865807-6866754 REVERSE LENGTH=315
Ghir_D12G002840	Induced Up-regulated	Symbols: ATGRP7, CCR2, GR-RBP7, GRP7 | cold, circadian rhythm, and rna binding 2 | chr2:9265477-9266316 REVERSE LENGTH=176
Ghir_D12G002870	Induced Up-regulated	Symbols: RD2 | Adenine nucleotide alpha hydrolases-like superfamily protein | chr2:9248749-9249986 FORWARD LENGTH=193
Ghir_D12G003740	Induced Up-regulated	Symbols: | O-methyltransferase family protein | chr4:16730989-16732808 REVERSE LENGTH=382
Ghir_D12G003800	Induced Up-regulated	Symbols: sks5 | SKU5 similar 5 | chr1:28578211-28581020 REVERSE LENGTH=541
Ghir_D12G004760	Induced Up-regulated	NA
Ghir_D12G004840	Induced Up-regulated	NA
Ghir_D12G004860	Induced Up-regulated	Symbols: | VQ motif-containing protein | chr4:18429992-18430864 REVERSE LENGTH=290
Ghir_D12G005100	Induced Up-regulated	Symbols: | Domain of unknown function (DUF23) | chr5:18019209-18021266 REVERSE LENGTH=519
Ghir_D12G005540	Induced Up-regulated	Symbols: | Class I glutamine amidotransferase-like superfamily protein | chr5:15256383-15258474 FORWARD LENGTH=436
Ghir_D12G005560	Induced Up-regulated	Symbols: | unknown protein; BEST Arabidopsis thaliana protein match is: unknown protein (TAIR:AT3G48180.1); Has 88 Blast hits to 88 proteins in 15 species: Archae - 0; Bacteria - 0; Metazoa - 0; Fungi - 0; Plants - 88; Viruses - 0; Other Eukaryotes - 0 (source: NCBI BLink). | chr1:6568142-6568402 FORWARD LENGTH=86
[truncated: 1,976 more rows]
