# Supplementary material for: Single‐cell RNA‐seq reveals fate determination control of an individual fibre cell initiation in cotton (Gossypium hirsutum)
Source: Plant Biotechnol J. 2022 Oct 2;20(12):2372–88. doi: 10.1111/pbi.13918 (PMC9674311; doi:10.1111/pbi.13918)
Supplement: Supplementary file 4 — Table S3 List of enriched genes for each cluster. [file PBI-20-2372-s012.xlsx]

## Sheet: Legend
Table S3 List of Enriched Genes for Each Cluster.
(A) List of Enriched Genes for Each Cluster of LF_0d.
(B) List of Enriched Genes for Each Cluster of 0 DPA Xu142-vs-Xu142_fl ovules.
(C) List of Enriched Genes for Each Cluster of Xu142 0 DPA ovules.
(D) List of Enriched Genes for Each Cluster of the combined sample.

## Sheet: Table S3A
List of Enriched Genes for Each Cluster of LF_0d.
Gene	P_val	Avg_log2FC	Pct.1	Pct.2	P_val_adj	Cluster (resolution = 0.8)	Mean.in.cluster	Mean.out.of.cluster	Annotation_uniprot
Ghir_D01G005520	2.71686e-14	0.303779	0.373	0.188	9.55491e-10	0	0.292162	0.128608	Symbols: | 3-hydroxyacyl-CoA dehydrogenase family protein | chr3:5145054-5146613 FORWARD LENGTH=294
Ghir_A13G011990	2.69837e-31	0.349512	0.277	0.06	9.48991e-27	0	0.219201	0.0423159	Symbols: | 5'-3' exonuclease family protein | chr5:9311882-9315458 REVERSE LENGTH=453
Ghir_A06G004580	2.78472e-26	0.431984	0.399	0.145	9.79359e-22	0	0.328148	0.103483	Symbols: | Adenine nucleotide alpha hydrolases-like superfamily protein | chr1:16896894-16898427 REVERSE LENGTH=213
Ghir_D06G004660	1.86549e-33	0.51921	0.453	0.161	6.56072e-29	0	0.394083	0.115033	Symbols: | Adenine nucleotide alpha hydrolases-like superfamily protein | chr1:16896894-16898427 REVERSE LENGTH=213
Ghir_D04G015190	3.86174e-18	0.250722	0.28	0.098	1.35814e-13	0	0.199549	0.0652788	Symbols: | Aldolase-type TIM barrel family protein | chr5:4302080-4304212 REVERSE LENGTH=438
Ghir_D11G016620	9.28001e-23	0.360795	0.305	0.098	3.26369e-18	0	0.24981	0.0708239	Symbols: | ATP-dependent caseinolytic (Clp) protease/crotonase family protein | chr1:2003834-2006564 REVERSE LENGTH=387
Ghir_D11G010850	1.24939e-38	0.628676	0.408	0.114	4.39397e-34	0	0.394255	0.089283	Symbols: | basic helix-loop-helix (bHLH) DNA-binding superfamily protein | chr2:19239694-19242373 FORWARD LENGTH=371
Ghir_A07G000480	1.08074e-23	0.328978	0.26	0.07	3.80085e-19	0	0.211373	0.0514903	Symbols: | basic helix-loop-helix (bHLH) DNA-binding superfamily protein | chr4:14341140-14344575 FORWARD LENGTH=407
Ghir_D08G018810	2.93042e-28	0.459738	0.347	0.106	1.0306e-23	0	0.307324	0.0817498	Symbols: | Bifunctional inhibitor/lipid-transfer protein/seed storage 2S albumin superfamily protein | chr2:18626377-18626781 FORWARD LENGTH=134
Ghir_A05G001520	5.79905e-55	0.879786	0.64	0.223	2.03947e-50	0	0.679595	0.185664	Symbols: | Bifunctional inhibitor/lipid-transfer protein/seed storage 2S albumin superfamily protein | chr2:4311160-4312035 REVERSE LENGTH=291
Ghir_D05G001680	2.54459e-47	0.766795	0.547	0.18	8.94907e-43	0	0.558305	0.146389	Symbols: | Bifunctional inhibitor/lipid-transfer protein/seed storage 2S albumin superfamily protein | chr2:4311160-4312035 REVERSE LENGTH=291
Ghir_D08G009780	1.17007e-31	0.558268	0.35	0.101	4.11503e-27	0	0.345061	0.0788559	Symbols: | Bifunctional inhibitor/lipid-transfer protein/seed storage 2S albumin superfamily protein | chr2:4311160-4312035 REVERSE LENGTH=291
Ghir_A07G009070	1.08012e-23	0.527041	0.363	0.136	3.79867e-19	0	0.350978	0.102988	Symbols: | Bifunctional inhibitor/lipid-transfer protein/seed storage 2S albumin superfamily protein | chr3:7803604-7808046 REVERSE LENGTH=1480
Ghir_D07G009170	1.05536e-38	0.600582	0.492	0.166	3.71159e-34	0	0.449545	0.127057	Symbols: | Bifunctional inhibitor/lipid-transfer protein/seed storage 2S albumin superfamily protein | chr3:7803604-7808046 REVERSE LENGTH=1480
Ghir_D10G013420	9.01819e-26	0.597912	0.441	0.181	3.17161e-21	0	0.435016	0.144739	Symbols: | Bifunctional inhibitor/lipid-transfer protein/seed storage 2S albumin superfamily protein | chr5:19647932-19648237 REVERSE LENGTH=101
Ghir_D11G015260	1.18992e-52	0.857418	0.633	0.233	4.18482e-48	0	0.641359	0.176829	Symbols: | Bifunctional inhibitor/lipid-transfer protein/seed storage 2S albumin superfamily protein | chr5:19647932-19648237 REVERSE LENGTH=101
Ghir_D09G013000	1.88467e-11	0.261864	0.296	0.144	6.6282e-07	0	0.233028	0.100313	Symbols: | Calcium-dependent lipid-binding (CaLB domain) plant phosphoribosyltransferase family protein | chr3:21431198-21433519 REVERSE LENGTH=773
Ghir_D05G036700	1.31931e-30	0.458129	0.344	0.098	4.63987e-26	0	0.29384	0.0704356	Symbols: | CBS domain-containing protein | chr5:21817416-21818723 FORWARD LENGTH=408
Ghir_A12G026330	4.25669e-43	0.565723	0.37	0.082	1.49704e-38	0	0.329127	0.0580254	Symbols: | CCT motif family protein | chr5:21673683-21675469 FORWARD LENGTH=264
Ghir_D12G026350	1.21506e-34	0.465397	0.35	0.092	4.27323e-30	0	0.302796	0.0660631	Symbols: | CCT motif family protein | chr5:21673683-21675469 FORWARD LENGTH=264
Ghir_A05G041560	4.38513e-55	1.17335	0.804	0.42	1.54221e-50	0	0.978745	0.325515	Symbols: | Chalcone-flavanone isomerase family protein | chr5:1563492-1564827 FORWARD LENGTH=209
Ghir_D04G001380	9.63679e-51	1.09282	0.752	0.36	3.38916e-46	0	0.885253	0.29081	Symbols: | Chalcone-flavanone isomerase family protein | chr5:1563492-1564827 FORWARD LENGTH=209
Ghir_A05G022930	2.81844e-39	0.757248	0.598	0.259	9.91216e-35	0	0.588948	0.185699	Symbols: | Class-II DAHP synthetase family protein | chr1:7912120-7914742 FORWARD LENGTH=527
Ghir_D05G022840	2.98763e-44	0.755778	0.621	0.251	1.05072e-39	0	0.59238	0.181646	Symbols: | Class-II DAHP synthetase family protein | chr1:7912120-7914742 FORWARD LENGTH=527
Ghir_A09G005540	1.19681e-11	0.258624	0.35	0.184	4.20907e-07	0	0.269201	0.128803	Symbols: | Complex I subunit NDUFS6 | chr3:6323203-6323761 FORWARD LENGTH=106
Ghir_A07G004320	1.70512e-15	0.259792	0.338	0.149	5.99673e-11	0	0.244537	0.100893	Symbols: | Cyclophilin-like peptidyl-prolyl cis-trans isomerase family protein | chr4:15647550-15652103 REVERSE LENGTH=837
Ghir_A04G000680	3.06737e-20	0.372364	0.598	0.341	1.07876e-15	0	0.457006	0.230112	Symbols: | DEK domain-containing chromatin associated protein | chr5:22539375-22543142 FORWARD LENGTH=778
Ghir_D05G038860	3.82883e-20	0.362822	0.592	0.328	1.34656e-15	0	0.448582	0.226564	Symbols: | DEK domain-containing chromatin associated protein | chr5:22539375-22543142 FORWARD LENGTH=778
Ghir_A11G029080	2.10537e-21	0.475764	0.569	0.322	7.40437e-17	0	0.4809	0.218325	Symbols: | Dormancy/auxin associated family protein | chr1:21043414-21044469 FORWARD LENGTH=140
Ghir_D11G029230	8.46542e-27	0.498585	0.65	0.369	2.9772e-22	0	0.548308	0.252156	Symbols: | Dormancy/auxin associated family protein | chr1:21043414-21044469 FORWARD LENGTH=140
Ghir_D01G023490	4.44887e-28	0.359744	0.296	0.078	1.56462e-23	0	0.234531	0.05364	Symbols: | Duplicated homeodomain-like superfamily protein | chr2:15945278-15946775 FORWARD LENGTH=298
Ghir_A02G008340	1.24908e-24	0.387701	0.309	0.094	4.39288e-20	0	0.263106	0.0714508	Symbols: | Eukaryotic aspartyl protease family protein | chr1:3157541-3158960 FORWARD LENGTH=449
Ghir_D02G008700	1.08181e-19	0.280063	0.254	0.078	3.80462e-15	0	0.199453	0.0563752	Symbols: | Eukaryotic aspartyl protease family protein | chr1:3157541-3158960 FORWARD LENGTH=449
Ghir_A10G019060	5.16306e-29	0.499824	0.36	0.115	1.81579e-24	0	0.318644	0.0795268	Symbols: | Eukaryotic aspartyl protease family protein | chr5:2183600-2185717 REVERSE LENGTH=455
Ghir_D10G020630	9.72382e-39	0.487467	0.376	0.093	3.41977e-34	0	0.322408	0.0717476	Symbols: | Eukaryotic aspartyl protease family protein | chr5:2183600-2185717 REVERSE LENGTH=455
Ghir_A09G023050	7.64772e-25	0.460821	0.717	0.439	2.68963e-20	0	0.57981	0.297433	Symbols: | FRIGIDA-like protein | chr3:7959854-7961886 FORWARD LENGTH=532
Ghir_D09G022270	1.8894e-27	0.531316	0.646	0.373	6.64482e-23	0	0.556527	0.248652	Symbols: | FRIGIDA-like protein | chr3:7959854-7961886 FORWARD LENGTH=532
Ghir_A06G022250	2.7838e-16	0.326548	0.26	0.096	9.79036e-12	0	0.221448	0.068636	Symbols: | fumarylacetoacetase, putative | chr1:4072904-4075856 FORWARD LENGTH=421
Ghir_A06G022830	1.50275e-34	0.520461	0.486	0.176	5.28501e-30	0	0.405911	0.124043	Symbols: | FUNCTIONS IN: molecular_function unknown; INVOLVED IN: biological_process unknown; LOCATED IN: chloroplast; EXPRESSED IN: 22 plant structures; EXPRESSED DURING: 13 growth stages; BEST Arabidopsis thaliana protein match is: cobalt ion binding (TAIR:AT1G71310.1); Has 1807 Blast hits to 1807 proteins in 277 species: Archae - 0; Bacteria - 0; Metazoa - 736; Fungi - 347; Plants - 385; Virus…
Ghir_D06G013360	7.83855e-26	0.411	0.447	0.182	2.75674e-21	0	0.354304	0.126733	Symbols: | FUNCTIONS IN: molecular_function unknown; INVOLVED IN: biological_process unknown; LOCATED IN: chloroplast; EXPRESSED IN: 22 plant structures; EXPRESSED DURING: 13 growth stages; BEST Arabidopsis thaliana protein match is: cobalt ion binding (TAIR:AT1G71310.1); Has 1807 Blast hits to 1807 proteins in 277 species: Archae - 0; Bacteria - 0; Metazoa - 736; Fungi - 347; Plants - 385; Virus…
Ghir_A09G012500	5.39768e-15	0.352304	0.363	0.175	1.89831e-10	0	0.303213	0.125034	Symbols: | Gibberellin-regulated family protein | chr1:8027328-8027961 FORWARD LENGTH=119
Ghir_A09G017900	5.08727e-11	0.279648	0.463	0.279	1.78914e-06	0	0.401271	0.229563	Symbols: | Gibberellin-regulated family protein | chr5:4826598-4827761 FORWARD LENGTH=275
Ghir_A13G019780	2.98443e-24	0.315523	0.341	0.112	1.0496e-19	0	0.254122	0.0804547	Symbols: | Glycosyl hydrolase family protein with chitinase insertion domain | chr4:10764151-10765753 REVERSE LENGTH=379
Ghir_D09G001040	5.83645e-19	0.255329	0.251	0.078	2.05262e-14	0	0.187478	0.0546458	Symbols: | Glycosyl transferase, family 35 | chr3:11252871-11257587 FORWARD LENGTH=962
Ghir_A12G007720	1.84493e-11	0.286422	0.318	0.162	6.48843e-07	0	0.260071	0.115471	Symbols: | Granulin repeat cysteine protease family protein | chr5:17269784-17272117 REVERSE LENGTH=463
Ghir_D06G003560	3.07695e-26	0.460318	0.334	0.106	1.08213e-21	0	0.301613	0.080097	Symbols: | GroES-like zinc-binding dehydrogenase family protein | chr1:7919235-7921594 FORWARD LENGTH=388
Ghir_A09G025650	2.24673e-28	0.495776	0.27	0.063	7.90153e-24	0	0.2547	0.0514424	Symbols: | HCO3- transporter family | chr3:23042528-23045633 REVERSE LENGTH=703
Ghir_A12G011570	4.01024e-29	0.394504	0.376	0.121	1.41036e-24	0	0.299977	0.0860038	Symbols: | Heavy metal transport/detoxification superfamily protein | chr1:180401-182066 REVERSE LENGTH=177
Ghir_D12G011750	1.16254e-11	0.308488	0.367	0.201	4.08853e-07	0	0.305787	0.144876	Symbols: | Heavy metal transport/detoxification superfamily protein | chr1:180401-182066 REVERSE LENGTH=177
Ghir_D05G010640	6.79579e-33	0.49139	0.37	0.108	2.39001e-28	0	0.323921	0.0773685	Symbols: | Heavy metal transport/detoxification superfamily protein | chr2:11972398-11974007 REVERSE LENGTH=245
Ghir_A09G006210	6.83944e-26	0.429627	0.444	0.182	2.40536e-21	0	0.353468	0.121961	Symbols: | Heavy metal transport/detoxification superfamily protein | chr3:1853048-1854673 REVERSE LENGTH=473
Ghir_D09G005860	4.91747e-34	0.483056	0.588	0.257	1.72942e-29	0	0.466554	0.176883	Symbols: | Heavy metal transport/detoxification superfamily protein | chr3:1853048-1854673 REVERSE LENGTH=473
Ghir_D05G018050	2.09801e-30	0.51544	0.328	0.091	7.37848e-26	0	0.303157	0.0652075	Symbols: | Heavy metal transport/detoxification superfamily protein | chr5:20635983-20637970 REVERSE LENGTH=290
Ghir_D07G005570	4.73305e-44	0.628485	0.566	0.206	1.66457e-39	0	0.483413	0.138487	Symbols: | Heavy metal transport/detoxification superfamily protein | chr5:20635983-20637970 REVERSE LENGTH=290
Ghir_A12G025840	2.08446e-18	0.483116	0.305	0.114	7.33083e-14	0	0.290157	0.0926914	Symbols: | Heavy metal transport/detoxification superfamily protein | chr5:8410394-8412087 REVERSE LENGTH=319
Ghir_D12G025850	2.08656e-23	0.413061	0.296	0.091	7.33822e-19	0	0.266359	0.0724314	Symbols: | Heavy metal transport/detoxification superfamily protein | chr5:8410394-8412087 REVERSE LENGTH=319
Ghir_A13G024110	1.85425e-13	0.273138	0.572	0.366	6.52121e-09	0	0.523558	0.307787	Symbols: | Histone superfamily protein | chr5:24146352-24146663 REVERSE LENGTH=103
Ghir_A13G022800	4.34646e-15	0.304346	0.405	0.203	1.52861e-10	0	0.365805	0.171454	Symbols: | Histone superfamily protein | chr5:3269065-3269475 REVERSE LENGTH=136
Ghir_A01G019120	4.89563e-33	0.551342	0.367	0.104	1.72174e-28	0	0.338662	0.0788994	Symbols: | INVOLVED IN: 10-formyltetrahydrofolate biosynthetic process, folic acid and derivative biosynthetic process; EXPRESSED IN: 24 plant structures; EXPRESSED DURING: 15 growth stages; CONTAINS InterPro DOMAIN/s: Serine hydrolase (InterPro:IPR005645); BEST Arabidopsis thaliana protein match is: alpha/beta-Hydrolases superfamily protein (TAIR:AT5G65400.1); Has 30201 Blast hits to 17322 prote…
Ghir_D01G020590	1.39686e-23	0.458831	0.325	0.111	4.91263e-19	0	0.302353	0.0825478	Symbols: | INVOLVED IN: 10-formyltetrahydrofolate biosynthetic process, folic acid and derivative biosynthetic process; EXPRESSED IN: 24 plant structures; EXPRESSED DURING: 15 growth stages; CONTAINS InterPro DOMAIN/s: Serine hydrolase (InterPro:IPR005645); BEST Arabidopsis thaliana protein match is: alpha/beta-Hydrolases superfamily protein (TAIR:AT5G65400.1); Has 30201 Blast hits to 17322 prote…
Ghir_D12G029700	4.46821e-22	0.321845	0.363	0.136	1.57142e-17	0	0.270429	0.0935693	Symbols: | INVOLVED IN: 10-formyltetrahydrofolate biosynthetic process, folic acid and derivative biosynthetic process; EXPRESSED IN: 24 plant structures; EXPRESSED DURING: 15 growth stages; CONTAINS InterPro DOMAIN/s: Serine hydrolase (InterPro:IPR005645); BEST Arabidopsis thaliana protein match is: alpha/beta-Hydrolases superfamily protein (TAIR:AT5G65400.1); Has 30201 Blast hits to 17322 prote…
Ghir_A08G003300	6.13093e-18	0.316859	0.302	0.114	2.15619e-13	0	0.244865	0.0832205	Symbols: | Leucine-rich repeat (LRR) family protein | chr3:7280930-7282027 FORWARD LENGTH=365
Ghir_D09G006030	4.52028e-18	0.310474	0.286	0.103	1.58974e-13	0	0.228968	0.0734962	Symbols: | Major facilitator superfamily protein | chr5:9196758-9198681 FORWARD LENGTH=507
Ghir_D11G017800	6.00672e-17	0.356898	0.357	0.157	2.1125e-12	0	0.295387	0.115533	Symbols: | Methylenetetrahydrofolate reductase family protein | chr5:15501340-15503899 FORWARD LENGTH=476
Ghir_D08G016770	1.15822e-27	0.424672	0.392	0.136	4.07335e-23	0	0.319508	0.0972988	Symbols: | Mob1/phocein family protein | chr4:10438213-10439788 REVERSE LENGTH=215
Ghir_A12G027810	8.39779e-19	0.445913	0.402	0.185	2.95342e-14	0	0.359267	0.136492	Symbols: | NAD(P)-binding Rossmann-fold superfamily protein | chr1:28253890-28255173 FORWARD LENGTH=318
Ghir_D12G018390	8.60836e-41	0.624539	0.344	0.074	3.02747e-36	0	0.346197	0.0601637	Symbols: | NAD(P)-binding Rossmann-fold superfamily protein | chr1:28253890-28255173 FORWARD LENGTH=318
Ghir_D12G027910	3.00841e-30	0.441727	0.286	0.068	1.05803e-25	0	0.251131	0.0494311	Symbols: | NAD(P)-binding Rossmann-fold superfamily protein | chr1:28253890-28255173 FORWARD LENGTH=318
Ghir_A07G015240	1.12244e-28	0.354493	0.315	0.085	3.94751e-24	0	0.250195	0.0630371	Symbols: | NAD(P)-binding Rossmann-fold superfamily protein | chr1:293396-294888 FORWARD LENGTH=295
Ghir_A08G009820	2.32838e-48	0.975785	0.559	0.192	8.18869e-44	0	0.634728	0.153137	Symbols: | NAD(P)-binding Rossmann-fold superfamily protein | chr2:10177902-10179789 FORWARD LENGTH=304
Ghir_A08G016410	3.99098e-31	0.642665	0.418	0.146	1.40359e-26	0	0.41369	0.110371	Symbols: | NAD(P)-binding Rossmann-fold superfamily protein | chr2:10177902-10179789 FORWARD LENGTH=304
Ghir_D08G009580	4.54477e-52	0.908403	0.502	0.139	1.59835e-47	0	0.534457	0.101362	Symbols: | NAD(P)-binding Rossmann-fold superfamily protein | chr2:10177902-10179789 FORWARD LENGTH=304
Ghir_D08G017260	1.31662e-25	0.541649	0.383	0.143	4.63042e-21	0	0.359327	0.103025	Symbols: | NAD(P)-binding Rossmann-fold superfamily protein | chr2:10177902-10179789 FORWARD LENGTH=304
Ghir_A11G009360	5.55937e-28	0.39065	0.254	0.056	1.95517e-23	0	0.231454	0.047758	Symbols: | NAD(P)-binding Rossmann-fold superfamily protein | chr3:22663025-22664316 FORWARD LENGTH=303
Ghir_A08G011260	9.0235e-22	0.393271	0.341	0.124	3.17347e-17	0	0.303312	0.100227	Symbols: | NAD(P)-binding Rossmann-fold superfamily protein | chr4:12497287-12499661 FORWARD LENGTH=332
Ghir_D08G012020	2.62696e-21	0.384547	0.395	0.167	9.23876e-17	0	0.333241	0.123365	Symbols: | NAD(P)-binding Rossmann-fold superfamily protein | chr4:12497287-12499661 FORWARD LENGTH=332
Ghir_A13G010930	2.88053e-44	0.556761	0.383	0.085	1.01305e-39	0	0.335812	0.0622284	Symbols: | NAD(P)-linked oxidoreductase superfamily protein | chr1:22349892-22351668 REVERSE LENGTH=345
Ghir_A06G003490	2.52283e-42	0.915012	0.495	0.165	8.87254e-38	0	0.552233	0.128492	Symbols: | O-fucosyltransferase family protein | chr1:7927530-7930351 REVERSE LENGTH=565
Ghir_D06G003530	1.97176e-19	0.352529	0.267	0.088	6.93449e-15	0	0.235756	0.0659296	Symbols: | O-fucosyltransferase family protein | chr1:7927530-7930351 REVERSE LENGTH=565
Ghir_A07G019990	1.67927e-24	0.43329	0.553	0.281	5.90583e-20	0	0.455468	0.197247	Symbols: | O-Glycosyl hydrolases family 17 protein | chr2:2199450-2201293 FORWARD LENGTH=472
Ghir_D07G020280	2.61645e-19	0.305393	0.383	0.16	9.20181e-15	0	0.288049	0.114987	Symbols: | O-Glycosyl hydrolases family 17 protein | chr2:2199450-2201293 FORWARD LENGTH=472
Ghir_D01G009870	8.11033e-20	0.296943	0.251	0.076	2.85232e-15	0	0.203465	0.0556546	Symbols: | O-Glycosyl hydrolases family 17 protein | chr4:14451562-14453687 REVERSE LENGTH=534
Ghir_D02G022730	5.8113e-19	0.290632	0.283	0.098	2.04377e-14	0	0.219825	0.0691325	Symbols: | O-Glycosyl hydrolases family 17 protein | chr4:16481147-16483988 REVERSE LENGTH=504
Ghir_A11G000300	1.66314e-37	0.40423	0.428	0.122	5.8491e-33	0	0.318558	0.0873234	Symbols: | Pathogenesis-related thaumatin superfamily protein | chr1:27681432-27682954 FORWARD LENGTH=264
Ghir_D11G000390	4.38869e-42	0.630304	0.524	0.175	1.54346e-37	0	0.480992	0.136646	Symbols: | Pathogenesis-related thaumatin superfamily protein | chr1:27681432-27682954 FORWARD LENGTH=264
Ghir_A04G014810	1.59518e-33	0.678038	0.373	0.107	5.6101e-29	0	0.399902	0.0943223	Symbols: | Pectin lyase-like superfamily protein | chr1:3515478-3517807 REVERSE LENGTH=532
Ghir_A11G009840	3.76137e-32	0.646767	0.334	0.088	1.32284e-27	0	0.338612	0.0716812	Symbols: | Pectin lyase-like superfamily protein | chr3:22758439-22760137 FORWARD LENGTH=476
Ghir_D11G009800	1.14621e-35	0.619057	0.357	0.091	4.03111e-31	0	0.326189	0.0702993	Symbols: | Pectin lyase-like superfamily protein | chr3:22758439-22760137 FORWARD LENGTH=476
Ghir_A07G000950	2.67275e-40	0.447779	0.305	0.057	9.3998e-36	0	0.26243	0.0415434	Symbols: | Pectin lyase-like superfamily protein | chr5:6670562-6673202 FORWARD LENGTH=383
Ghir_A11G006240	2.08064e-11	0.277641	0.254	0.113	7.31739e-07	0	0.207748	0.0804643	Symbols: | Plant invertase/pectin methylesterase inhibitor superfamily | chr5:3032446-3034364 FORWARD LENGTH=551
Ghir_D11G006180	9.83021e-18	0.353199	0.35	0.146	3.45719e-13	0	0.286001	0.109287	Symbols: | Plant invertase/pectin methylesterase inhibitor superfamily | chr5:3032446-3034364 FORWARD LENGTH=551
Ghir_A05G003660	5.96776e-25	0.394333	0.592	0.297	2.0988e-20	0	0.455692	0.210247	Symbols: | Plant invertase/pectin methylesterase inhibitor superfamily protein | chr5:7025867-7026484 REVERSE LENGTH=205
Ghir_D05G003780	3.88036e-34	0.653652	0.727	0.424	1.36468e-29	0	0.673349	0.292334	Symbols: | Plant invertase/pectin methylesterase inhibitor superfamily protein | chr5:7025867-7026484 REVERSE LENGTH=205
Ghir_D08G021420	9.10626e-25	0.368401	0.357	0.124	3.20258e-20	0	0.284954	0.0884784	Symbols: | Plant L-ascorbate oxidase | chr5:7172727-7177409 FORWARD LENGTH=588
Ghir_A05G019140	2.13609e-34	0.501933	0.457	0.155	7.51242e-30	0	0.377274	0.109321	Symbols: | Plant protein of unknown function (DUF869) | chr1:6856212-6859513 REVERSE LENGTH=982
Ghir_A01G022050	4.40186e-15	0.262342	0.322	0.139	1.54809e-10	0	0.239496	0.0975234	Symbols: | Pleckstrin homology (PH) domain superfamily protein | chr2:12827035-12828551 FORWARD LENGTH=217
Ghir_A11G001300	8.4116e-14	0.266391	0.344	0.162	2.95828e-09	0	0.275276	0.125995	Symbols: | P-loop containing nucleoside triphosphate hydrolases superfamily protein | chr4:13925456-13929280 FORWARD LENGTH=830
Ghir_D07G022460	8.58848e-26	0.326593	0.267	0.068	3.02048e-21	0	0.213806	0.0488514	Symbols: | Protein of Unknown Function (DUF239) | chr1:20666526-20668502 REVERSE LENGTH=422
Ghir_A05G000020	2.49663e-37	0.491868	0.556	0.218	8.78041e-33	0	0.440729	0.149585	Symbols: | Protein of Unknown Function (DUF239) | chr5:22889382-22891439 FORWARD LENGTH=420
Ghir_D05G000180	4.01859e-20	0.325178	0.341	0.13	1.4133e-15	0	0.263918	0.0914461	Symbols: | Protein of Unknown Function (DUF239) | chr5:22889382-22891439 FORWARD LENGTH=420
Ghir_A06G003930	9.12375e-19	0.28726	0.27	0.093	3.20873e-14	0	0.209902	0.0622385	Symbols: | Protein of unknown function (DUF581) | chr1:29338787-29339491 FORWARD LENGTH=162
Ghir_A08G006120	2.3914e-47	0.772446	0.553	0.185	8.41032e-43	0	0.541993	0.139272	Symbols: | Protein of unknown function (DUF581) | chr2:18425279-18425673 FORWARD LENGTH=93
Ghir_A09G023160	1.97991e-32	0.415809	0.318	0.08	6.96314e-28	0	0.263697	0.0557265	Symbols: | Protein of unknown function (DUF581) | chr3:7991827-7992805 REVERSE LENGTH=267
Ghir_D10G023480	4.90679e-11	0.294813	0.399	0.228	1.72567e-06	0	0.31619	0.161535	Symbols: | Protein of unknown function (DUF674) | chr3:2797556-2798588 REVERSE LENGTH=314
Ghir_A03G003960	9.20163e-24	0.302327	0.277	0.078	3.23612e-19	0	0.212413	0.0553845	Symbols: | Protein of unknown function (DUF707) | chr1:2495507-2497973 REVERSE LENGTH=382
Ghir_D04G006900	3.93505e-22	0.305311	0.328	0.113	1.38392e-17	0	0.247593	0.0807772	Symbols: | Regulator of chromosome condensation (RCC1) family protein | chr3:20612766-20615730 FORWARD LENGTH=488
Ghir_D02G016090	1.19447e-19	0.257512	0.277	0.09	4.20083e-15	0	0.205681	0.0656408	Symbols: | Regulator of chromosome condensation (RCC1) family protein | chr3:9538063-9540149 FORWARD LENGTH=532
Ghir_D11G022260	7.69311e-30	0.387636	0.273	0.062	2.70559e-25	0	0.228969	0.0438235	Symbols: | Rhamnogalacturonate lyase family protein | chr2:9604902-9610156 REVERSE LENGTH=677
Ghir_D05G003060	6.97668e-16	0.287033	0.486	0.261	2.45363e-11	0	0.35568	0.180974	Symbols: | Ribosomal protein L31e family protein | chr2:8513577-8514346 FORWARD LENGTH=119
Ghir_D04G020800	6.43256e-12	0.303323	0.482	0.3	2.26227e-07	0	0.376581	0.205474	Symbols: | Ribosomal protein L34e superfamily protein | chr1:9315640-9316681 REVERSE LENGTH=120
Ghir_D01G023310	1.041e-16	0.287046	0.408	0.194	3.66109e-12	0	0.301455	0.135401	Symbols: | Ribosomal protein L35Ae family protein | chr1:27928415-27929466 REVERSE LENGTH=112
Ghir_D08G010970	4.09514e-15	0.268618	0.469	0.251	1.44022e-10	0	0.334043	0.170969	Symbols: | Ribosomal protein L36e family protein | chr3:19913921-19914813 REVERSE LENGTH=112
Ghir_A12G010920	4.01453e-22	0.370132	0.283	0.088	1.41187e-17	0	0.241866	0.0649485	Symbols: | RNA 3'-terminal phosphate cyclase/enolpyruvate transferase, alpha/beta | chr2:18677518-18679868 FORWARD LENGTH=520
Ghir_D12G011120	1.34636e-29	0.484831	0.392	0.134	4.735e-25	0	0.339605	0.0928001	Symbols: | RNA 3'-terminal phosphate cyclase/enolpyruvate transferase, alpha/beta | chr2:18677518-18679868 FORWARD LENGTH=520
Ghir_D12G022480	4.11637e-21	0.326186	0.302	0.101	1.44769e-16	0	0.240347	0.0734225	Symbols: | SBP (S-ribonuclease binding protein) family protein | chr1:11844883-11846082 FORWARD LENGTH=312
Ghir_A01G022410	2.30704e-24	0.264317	0.27	0.073	8.11362e-20	0	0.192638	0.0496164	Symbols: | SEC14 cytosolic factor family protein / phosphoglyceride transfer family protein | chr3:19168912-19170848 FORWARD LENGTH=409
Ghir_A05G027850	3.33444e-30	0.378602	0.412	0.136	1.17269e-25	0	0.309927	0.0965072	Symbols: | SEC14 cytosolic factor family protein / phosphoglyceride transfer family protein | chr4:5839761-5842158 FORWARD LENGTH=668
Ghir_D01G023960	3.06736e-15	0.26344	0.447	0.231	1.07876e-10	0	0.319657	0.159827	Symbols: | Tautomerase/MIF superfamily protein | chr5:243067-244033 REVERSE LENGTH=122
Ghir_A02G006180	2.14038e-26	0.316004	0.27	0.068	7.52752e-22	0	0.213206	0.0503834	Symbols: | Thioesterase superfamily protein | chr1:17855024-17855577 REVERSE LENGTH=156
Ghir_A12G026280	6.52748e-21	0.333566	0.338	0.126	2.29565e-16	0	0.262929	0.0866219	Symbols: | Transcription factor jumonji (jmjC) domain-containing protein | chr4:427035-431535 FORWARD LENGTH=840
Ghir_A08G011550	1.17345e-59	0.720478	0.627	0.203	4.1269e-55	0	0.554716	0.140161	Symbols: | UDP-Glycosyltransferase superfamily protein | chr1:11920582-11923506 REVERSE LENGTH=610
Ghir_D08G011800	7.82328e-69	0.924831	0.801	0.345	2.75137e-64	0	0.788289	0.234597	Symbols: | UDP-Glycosyltransferase superfamily protein | chr1:11920582-11923506 REVERSE LENGTH=610
Ghir_A03G020180	3.04548e-13	0.289838	0.412	0.226	1.07107e-08	0	0.312066	0.151785	Symbols: | Uncharacterised protein family SERF | chr2:9829657-9830274 REVERSE LENGTH=78
Ghir_D13G008730	3.55781e-44	0.491764	0.357	0.073	1.25125e-39	0	0.304669	0.0534869	Symbols: | Uncharacterised protein family UPF0090 | chr1:26018583-26020058 REVERSE LENGTH=305
Ghir_A12G008710	2.38208e-29	0.352717	0.328	0.091	8.37754e-25	0	0.25265	0.0641762	Symbols: | Uncharacterized conserved protein (DUF2215) | chr5:26961224-26963614 REVERSE LENGTH=498
Ghir_A11G029630	6.42582e-21	0.378208	0.338	0.128	2.2599e-16	0	0.27917	0.0886884	Symbols: | Uncharacterized protein | chr5:9445950-9450584 FORWARD LENGTH=983
Ghir_D11G029780	2.84117e-18	0.28347	0.338	0.136	9.99211e-14	0	0.253995	0.0959522	Symbols: | Uncharacterized protein | chr5:9445950-9450584 FORWARD LENGTH=983
Ghir_D13G007590	3.89474e-29	0.361457	0.293	0.073	1.36974e-24	0	0.237433	0.0531403	Symbols: | unknown protein; BEST Arabidopsis thaliana protein match is: unknown protein (TAIR:AT1G26920.1); Has 51 Blast hits to 51 proteins in 15 species: Archae - 0; Bacteria - 2; Metazoa - 2; Fungi - 7; Plants - 29; Viruses - 0; Other Eukaryotes - 11 (source: NCBI BLink). | chr1:26240094-26240627 REVERSE LENGTH=177
Ghir_A04G011130	1.12086e-16	0.350957	0.254	0.09	3.94195e-12	0	0.220447	0.0638339	Symbols: | unknown protein; BEST Arabidopsis thaliana protein match is: unknown protein (TAIR:AT1G52270.1); Has 30201 Blast hits to 17322 proteins in 780 species: Archae - 12; Bacteria - 1396; Metazoa - 17338; Fungi - 3422; Plants - 5037; Viruses - 0; Other Eukaryotes - 2996 (source: NCBI BLink). | chr4:14017458-14018066 FORWARD LENGTH=202
Ghir_D11G036520	7.11712e-17	0.312877	0.476	0.246	2.50302e-12	0	0.355306	0.171859	Symbols: | unknown protein; BEST Arabidopsis thaliana protein match is: unknown protein (TAIR:AT1G73940.1); Has 1807 Blast hits to 1807 proteins in 277 species: Archae - 0; Bacteria - 0; Metazoa - 736; Fungi - 347; Plants - 385; Viruses - 0; Other Eukaryotes - 339 (source: NCBI BLink). | chr5:20032901-20033751 FORWARD LENGTH=145
Ghir_A12G018990	1.52532e-16	0.263936	0.373	0.162	5.36439e-12	0	0.271682	0.11983	Symbols: | unknown protein; BEST Arabidopsis thaliana protein match is: unknown protein (TAIR:AT5G07730.1); Has 20 Blast hits to 20 proteins in 7 species: Archae - 0; Bacteria - 0; Metazoa - 0; Fungi - 0; Plants - 16; Viruses - 0; Other Eukaryotes - 4 (source: NCBI BLink). | chr5:24671051-24671797 FORWARD LENGTH=210
Ghir_D03G005040	1.08211e-13	0.291945	0.341	0.162	3.80566e-09	0	0.272587	0.119097	Symbols: | unknown protein; FUNCTIONS IN: molecular_function unknown; INVOLVED IN: biological_process unknown; LOCATED IN: mitochondrion; EXPRESSED IN: 22 plant structures; EXPRESSED DURING: 13 growth stages; BEST Arabidopsis thaliana protein match is: unknown protein (TAIR:AT5G17165.1); Has 39 Blast hits to 39 proteins in 11 species: Archae - 0; Bacteria - 0; Metazoa - 0; Fungi - 0; Plants - 39;…
Ghir_D12G024560	7.29891e-26	0.403161	0.383	0.137	2.56696e-21	0	0.304351	0.0933323	Symbols: | unknown protein; FUNCTIONS IN: molecular_function unknown; INVOLVED IN: biological_process unknown; LOCATED IN: plasma membrane; BEST Arabidopsis thaliana protein match is: unknown protein (TAIR:AT5G52870.1); Has 1546 Blast hits to 738 proteins in 176 species: Archae - 0; Bacteria - 143; Metazoa - 278; Fungi - 131; Plants - 95; Viruses - 4; Other Eukaryotes - 895 (source: NCBI BLink). …
Ghir_D09G020410	1.02256e-12	0.275913	0.299	0.139	3.59623e-08	0	0.244336	0.101301	Symbols: | unknown protein; INVOLVED IN: N-terminal protein myristoylation; BEST Arabidopsis thaliana protein match is: unknown protein (TAIR:AT3G23930.1); Has 4658 Blast hits to 3455 proteins in 431 species: Archae - 39; Bacteria - 387; Metazoa - 1842; Fungi - 436; Plants - 133; Viruses - 38; Other Eukaryotes - 1783 (source: NCBI BLink). | chr4:7869896-7870604 FORWARD LENGTH=210
Ghir_D05G036830	3.36301e-12	0.251435	0.309	0.149	1.18274e-07	0	0.231171	0.0994833	Symbols: | uridine 5'-monophosphate synthase / UMP synthase (PYRE-F) (UMPS) | chr3:20168285-20170245 REVERSE LENGTH=476
Ghir_A01G001670	9.89753e-21	0.287097	0.28	0.088	3.48086e-16	0	0.214576	0.0646695	Symbols: | Wound-responsive family protein | chr4:13997979-13998239 REVERSE LENGTH=86
Ghir_D05G012060	3.9474e-16	0.255196	0.328	0.137	1.38826e-11	0	0.234577	0.0938179	Symbols: | XH/XS domain-containing protein | chr1:5465951-5468723 FORWARD LENGTH=634
Ghir_A08G018430	4.92493e-20	0.311567	0.338	0.129	1.73205e-15	0	0.256844	0.0893913	Symbols: | YTH family protein | chr4:7181223-7182953 FORWARD LENGTH=444
Ghir_A06G017030	4.1653e-29	0.329216	0.344	0.1	1.46489e-24	0	0.252423	0.0694214	Symbols: | Zinc finger (CCCH-type) family protein / RNA recognition motif (RRM)-containing protein | chr3:19278244-19280407 REVERSE LENGTH=540
Ghir_D06G017960	2.83134e-37	0.473336	0.457	0.148	9.95753e-33	0	0.363285	0.0999571	Symbols: | Zinc finger (CCCH-type) family protein / RNA recognition motif (RRM)-containing protein | chr3:19278244-19280407 REVERSE LENGTH=540
Ghir_A02G015530	6.53191e-40	0.681567	0.476	0.154	2.29721e-35	0	0.4478	0.111812	Symbols: 4CL3 | 4-coumarate:CoA ligase 3 | chr1:24167385-24171457 REVERSE LENGTH=561
Ghir_D03G005150	6.34457e-47	0.737695	0.466	0.127	2.23132e-42	0	0.460655	0.0984137	Symbols: 4CL3 | 4-coumarate:CoA ligase 3 | chr1:24167385-24171457 REVERSE LENGTH=561
Ghir_A11G033230	1.59874e-10	0.253978	0.386	0.223	5.6226e-06	0	0.286129	0.148685	Symbols: ACBP6, ACBP | acyl-CoA-binding protein 6 | chr1:11411132-11412099 REVERSE LENGTH=92
Ghir_A01G017990	9.93716e-16	0.366769	0.338	0.152	3.4948e-11	0	0.285284	0.108078	Symbols: ACC1, AT-ACC1, EMB22, GK, PAS3 | acetyl-CoA carboxylase 1 | chr1:13534196-13543773 FORWARD LENGTH=2254
Ghir_A11G029830	6.00487e-29	0.367656	0.331	0.093	2.11185e-24	0	0.258517	0.0668214	Symbols: ACLA-3 | ATP-citrate lyase A-3 | chr1:3042135-3044978 FORWARD LENGTH=424
Ghir_D02G007620	1.43115e-19	0.275653	0.254	0.078	5.0332e-15	0	0.19585	0.0557415	Symbols: ACR3 | ACT domain repeat 3 | chr1:28933387-28935179 FORWARD LENGTH=453
Ghir_D01G019800	4.93701e-05	0.434713	0.309	0.213	1	0	0.336808	0.183024	Symbols: ADH1, ADH, ATADH, ATADH1 | alcohol dehydrogenase 1 | chr1:28975509-28977216 FORWARD LENGTH=379
Ghir_A09G010150	1.52895e-29	0.408627	0.389	0.124	5.37715e-25	0	0.306849	0.0900465	Symbols: ADT6 | arogenate dehydratase 6 | chr1:2588994-2590235 REVERSE LENGTH=413
Ghir_A02G000810	9.07193e-27	0.323277	0.318	0.092	3.19051e-22	0	0.238139	0.064601	Symbols: AFH1, FH1, AHF1, ATFH1 | formin homology 1 | chr3:9251320-9254826 REVERSE LENGTH=1051
Ghir_D02G000800	1.19848e-37	0.451523	0.37	0.096	4.21494e-33	0	0.300916	0.064234	Symbols: AFH1, FH1, AHF1, ATFH1 | formin homology 1 | chr3:9251320-9254826 REVERSE LENGTH=1051
Ghir_A12G028610	2.88028e-10	0.278457	0.511	0.348	1.01296e-05	0	0.391189	0.231429	Symbols: AGO1 | Stabilizer of iron transporter SufD / Polynucleotidyl transferase | chr1:17886285-17891892 REVERSE LENGTH=1050
Ghir_D12G028760	6.28955e-11	0.272981	0.486	0.311	2.21197e-06	0	0.366396	0.209562	Symbols: AGO1 | Stabilizer of iron transporter SufD / Polynucleotidyl transferase | chr1:17886285-17891892 REVERSE LENGTH=1050
Ghir_A05G010400	2.26264e-26	0.429767	0.547	0.263	7.95746e-22	0	0.430641	0.178142	Symbols: AGO4, OCP11 | Argonaute family protein | chr2:11536795-11541503 REVERSE LENGTH=924
Ghir_A08G020640	2.77306e-22	0.441597	0.489	0.239	9.75257e-18	0	0.399891	0.160653	Symbols: AGO4, OCP11 | Argonaute family protein | chr2:11536795-11541503 REVERSE LENGTH=924
Ghir_D05G010110	2.30543e-17	0.323983	0.441	0.222	8.10796e-13	0	0.337071	0.151689	Symbols: AGO4, OCP11 | Argonaute family protein | chr2:11536795-11541503 REVERSE LENGTH=924
Ghir_A03G007550	1.05588e-26	0.39172	0.428	0.163	3.71342e-22	0	0.329817	0.11224	Symbols: AHA11, HA11 | H(+)-ATPase 11 | chr5:25159495-25164957 FORWARD LENGTH=956
Ghir_D03G010060	5.69992e-15	0.283477	0.35	0.161	2.00461e-10	0	0.265006	0.112486	Symbols: AHA11, HA11 | H(+)-ATPase 11 | chr5:25159495-25164957 FORWARD LENGTH=956
Ghir_D06G009180	9.24032e-09	0.268443	0.437	0.292	0.000324973	0	0.345784	0.200451	Symbols: AL5 | alfin-like 5 | chr5:6939991-6942846 REVERSE LENGTH=260
Ghir_A11G004640	2.82317e-27	0.328721	0.293	0.078	9.92881e-23	0	0.225952	0.0545585	Symbols: ALDH10A8 | aldehyde dehydrogenase 10A8 | chr1:28139175-28142573 REVERSE LENGTH=501
Ghir_D11G004530	6.32451e-25	0.299326	0.299	0.087	2.22427e-20	0	0.220389	0.05992	Symbols: ALDH10A8 | aldehyde dehydrogenase 10A8 | chr1:28139175-28142573 REVERSE LENGTH=501
Ghir_D05G005480	3.29047e-26	0.41042	0.315	0.094	1.15723e-21	0	0.27011	0.0689919	Symbols: ALDH11A3 | aldehyde dehydrogenase 11A3 | chr2:10327109-10329601 REVERSE LENGTH=503
Ghir_D11G027290	2.00887e-45	0.53693	0.553	0.187	7.06501e-41	0	0.442467	0.127959	Symbols: AN3, GIF, GIF1, ATGIF1 | SSXT family protein | chr5:10647831-10649620 REVERSE LENGTH=210
Ghir_Scaffold1878G000010	5.37974e-25	0.373573	0.325	0.101	1.892e-20	0	0.261768	0.0751029	Symbols: AN3, GIF, GIF1, ATGIF1 | SSXT family protein | chr5:10647831-10649620 REVERSE LENGTH=210
Ghir_D07G005320	3.7704e-16	0.257962	0.305	0.123	1.32601e-11	0	0.224124	0.0846589	Symbols: ARF2, ARF1-BP, HSS, ORE14 | auxin response factor 2 | chr5:24910859-24914680 FORWARD LENGTH=859
Ghir_A05G015050	3.5198e-36	0.439292	0.431	0.132	1.23788e-31	0	0.337518	0.0927111	Symbols: ARF6 | auxin response factor 6 | chr1:10686125-10690036 REVERSE LENGTH=935
Ghir_D05G014880	8.93018e-26	0.320711	0.347	0.111	3.14065e-21	0	0.252768	0.0776575	Symbols: ARF6 | auxin response factor 6 | chr1:10686125-10690036 REVERSE LENGTH=935
Ghir_A06G004750	1.79496e-16	0.365027	0.27	0.101	6.31269e-12	0	0.246757	0.0784375	Symbols: ARR9, ATRR4 | response regulator 9 | chr3:21110059-21111228 FORWARD LENGTH=234
Ghir_D06G004800	1.07875e-27	0.494727	0.312	0.089	3.79385e-23	0	0.303699	0.0718415	Symbols: ARR9, ATRR4 | response regulator 9 | chr3:21110059-21111228 FORWARD LENGTH=234
Ghir_D03G000710	9.7903e-10	0.299242	0.479	0.325	3.44315e-05	0	0.381447	0.219365	Symbols: ASK2, SKP1B | E3 ubiquitin ligase SCF complex subunit SKP1/ASK1 family protein | chr5:16854495-16855516 REVERSE LENGTH=171
Ghir_A13G023660	4.49297e-34	0.642233	0.463	0.169	1.58013e-29	0	0.448048	0.123171	Symbols: ASN1, DIN6, AT-ASN1 | glutamine-dependent asparagine synthase 1 | chr3:17438136-17441043 REVERSE LENGTH=584
Ghir_D13G024390	5.63475e-37	0.587185	0.424	0.132	1.98169e-32	0	0.39273	0.0945632	Symbols: ASN1, DIN6, AT-ASN1 | glutamine-dependent asparagine synthase 1 | chr3:17438136-17441043 REVERSE LENGTH=584
Ghir_A09G006330	1.08119e-54	0.778566	0.907	0.582	3.80242e-50	0	0.930961	0.407215	Symbols: ATAILP1, AILP1 | Aluminium induced protein with YGL and LRDR motifs | chr5:6423398-6425785 FORWARD LENGTH=234
Ghir_D09G005970	2.63765e-46	0.70054	0.807	0.448	9.27634e-42	0	0.758132	0.313081	Symbols: ATAILP1, AILP1 | Aluminium induced protein with YGL and LRDR motifs | chr5:6423398-6425785 FORWARD LENGTH=234
Ghir_D06G000570	3.4252e-30	0.446109	0.469	0.179	1.20461e-25	0	0.384102	0.13108	Symbols: ATB2, GBF6, AtbZIP11, BZIP11 | G-box binding factor 6 | chr4:16522449-16522928 FORWARD LENGTH=159
Ghir_A02G008900	2.30478e-59	1.66493	0.871	0.529	8.10567e-55	0	1.28369	0.40424	Symbols: ATB5-B, B5 #3, ATCB5-D, CB5-D | cytochrome B5 isoform D | chr5:19789249-19790180 REVERSE LENGTH=140
Ghir_D02G009090	5.35536e-60	1.36158	0.842	0.459	1.88343e-55	0	1.09223	0.346432	Symbols: ATB5-B, B5 #3, ATCB5-D, CB5-D | cytochrome B5 isoform D | chr5:19789249-19790180 REVERSE LENGTH=140
Ghir_A03G006920	5.48998e-15	0.302956	0.437	0.231	1.93077e-10	0	0.331796	0.159727	Symbols: ATBAG7, BAG7 | BCL-2-associated athanogene 7 | chr5:25052377-25054170 REVERSE LENGTH=446
Ghir_D03G011860	8.17314e-20	0.345925	0.502	0.256	2.87441e-15	0	0.378342	0.17352	Symbols: ATBAG7, BAG7 | BCL-2-associated athanogene 7 | chr5:25052377-25054170 REVERSE LENGTH=446
Ghir_A10G018240	1.73958e-31	0.667609	0.463	0.176	6.11793e-27	0	0.464301	0.136144	Symbols: ATC4H, C4H, CYP73A5, REF3 | cinnamate-4-hydroxylase | chr2:12993861-12995683 REVERSE LENGTH=505
Ghir_A13G024830	5.05166e-44	0.961271	0.621	0.26	1.77662e-39	0	0.690956	0.200546	Symbols: ATC4H, C4H, CYP73A5, REF3 | cinnamate-4-hydroxylase | chr2:12993861-12995683 REVERSE LENGTH=505
Ghir_D10G019720	1.85604e-30	0.649008	0.653	0.36	6.52752e-26	0	0.637498	0.264847	Symbols: ATC4H, C4H, CYP73A5, REF3 | cinnamate-4-hydroxylase | chr2:12993861-12995683 REVERSE LENGTH=505
Ghir_D13G025600	2.35382e-58	1.00336	0.588	0.181	8.27816e-54	0	0.669614	0.146093	Symbols: ATC4H, C4H, CYP73A5, REF3 | cinnamate-4-hydroxylase | chr2:12993861-12995683 REVERSE LENGTH=505
Ghir_A11G024750	1.17764e-20	0.471751	0.37	0.154	4.14162e-16	0	0.331222	0.108583	Symbols: ATCBR, CBR1, CBR | NADH:cytochrome B5 reductase 1 | chr5:5864543-5866495 REVERSE LENGTH=281
Ghir_D11G024960	3.98341e-17	0.313489	0.373	0.166	1.40093e-12	0	0.286048	0.116527	Symbols: ATCBR, CBR1, CBR | NADH:cytochrome B5 reductase 1 | chr5:5864543-5866495 REVERSE LENGTH=281
Ghir_A13G017290	3.81032e-19	0.297007	0.302	0.109	1.34005e-14	0	0.230208	0.0752691	Symbols: ATCIMS, ATMETS, ATMS1 | Cobalamin-independent synthase family protein | chr5:5935771-5939195 FORWARD LENGTH=765
Ghir_D09G023060	7.11769e-53	0.63118	0.405	0.08	2.50322e-48	0	0.371057	0.0585159	Symbols: ATCSLG3, CSLG3 | cellulose synthase like G3 | chr4:12456491-12460498 FORWARD LENGTH=751
Ghir_A01G011870	1.42705e-15	0.277033	0.286	0.114	5.01879e-11	0	0.220101	0.0788631	Symbols: ATCUL1, CUL1, AXR6 | cullin 1 | chr4:1129315-1133435 FORWARD LENGTH=738
Ghir_A11G009690	2.09542e-23	0.326439	0.325	0.107	7.36938e-19	0	0.249187	0.0754889	Symbols: ATCYSC1, ARATH;BSAS3;1, CYSC1 | cysteine synthase C1 | chr3:22735885-22737792 FORWARD LENGTH=368
Ghir_D11G009660	4.74668e-17	0.272217	0.289	0.111	1.66936e-12	0	0.215016	0.0726287	Symbols: ATCYSC1, ARATH;BSAS3;1, CYSC1 | cysteine synthase C1 | chr3:22735885-22737792 FORWARD LENGTH=368
Ghir_A03G021320	2.55852e-19	0.362887	0.691	0.456	8.99808e-15	0	0.542293	0.308068	Symbols: ATGRP7, CCR2, GR-RBP7, GRP7 | cold, circadian rhythm, and rna binding 2 | chr2:9265477-9266316 REVERSE LENGTH=176
Ghir_A13G003150	6.06895e-17	0.420002	0.842	0.718	2.13439e-12	0	0.741008	0.482316	Symbols: ATGRP7, CCR2, GR-RBP7, GRP7 | cold, circadian rhythm, and rna binding 2 | chr2:9265477-9266316 REVERSE LENGTH=176
Ghir_D02G022800	5.09628e-13	0.276291	0.759	0.596	1.79231e-08	0	0.59079	0.401667	Symbols: ATGRP7, CCR2, GR-RBP7, GRP7 | cold, circadian rhythm, and rna binding 2 | chr2:9265477-9266316 REVERSE LENGTH=176
Ghir_D13G003430	1.07329e-15	0.412038	0.791	0.643	3.77465e-11	0	0.679203	0.431915	Symbols: ATGRP7, CCR2, GR-RBP7, GRP7 | cold, circadian rhythm, and rna binding 2 | chr2:9265477-9266316 REVERSE LENGTH=176
Ghir_A04G011580	2.17898e-17	0.421697	0.576	0.363	7.66325e-13	0	0.49462	0.252953	Symbols: ATGSR1, GLN1;1, GSR 1, ATGLN1;1 | glutamine synthase clone R1 | chr5:14933574-14935656 REVERSE LENGTH=356
Ghir_A07G018790	5.61756e-14	0.271988	0.251	0.098	1.97564e-09	0	0.208583	0.0731538	Symbols: ATGSR1, GLN1;1, GSR 1, ATGLN1;1 | glutamine synthase clone R1 | chr5:14933574-14935656 REVERSE LENGTH=356
Ghir_D04G015920	5.67965e-18	0.425898	0.441	0.221	1.99748e-13	0	0.378513	0.15937	Symbols: ATGSR1, GLN1;1, GSR 1, ATGLN1;1 | glutamine synthase clone R1 | chr5:14933574-14935656 REVERSE LENGTH=356
Ghir_A11G016690	8.15268e-23	0.387004	0.392	0.159	2.86722e-18	0	0.319669	0.110948	Symbols: ATGSTF9, GLUTTR, ATGSTF7, GSTF9 | glutathione S-transferase PHI 9 | chr2:13139132-13140057 FORWARD LENGTH=215
Ghir_D11G016760	1.0443e-40	0.626368	0.537	0.201	3.67271e-36	0	0.474941	0.135846	Symbols: ATGSTF9, GLUTTR, ATGSTF7, GSTF9 | glutathione S-transferase PHI 9 | chr2:13139132-13140057 FORWARD LENGTH=215
Ghir_D08G019890	1.13152e-11	0.258935	0.283	0.132	3.97944e-07	0	0.227765	0.0958806	Symbols: ATGSTT1, GST10, GSTT1 | glutathione S-transferase THETA 1 | chr5:16492550-16493884 REVERSE LENGTH=245
Ghir_D04G014760	2.28044e-42	0.67275	0.595	0.233	8.02007e-38	0	0.550085	0.173263	Symbols: ATGSTU18, GST29, GSTU18 | glutathione S-transferase TAU 18 | chr1:3395738-3396806 REVERSE LENGTH=227
Ghir_A10G008450	1.51671e-47	0.619064	0.479	0.134	5.33412e-43	0	0.426671	0.0959215	Symbols: ATHB6, HB6 | homeobox protein 6 | chr2:9526470-9527612 REVERSE LENGTH=311
Ghir_A11G021770	1.12545e-21	0.265028	0.273	0.081	3.9581e-17	0	0.199424	0.0579035	Symbols: ATHB6, HB6 | homeobox protein 6 | chr2:9526470-9527612 REVERSE LENGTH=311
Ghir_D03G004070	6.73273e-23	0.316962	0.273	0.079	2.36783e-18	0	0.218912	0.0580288	Symbols: ATHB6, HB6 | homeobox protein 6 | chr2:9526470-9527612 REVERSE LENGTH=311
Ghir_A09G007000	2.41183e-20	0.293951	0.354	0.137	8.48217e-16	0	0.259994	0.0947568	Symbols: ATKINESIN-13A, KINESIN-13A | P-loop containing nucleoside triphosphate hydrolases superfamily protein | chr3:5662660-5667261 REVERSE LENGTH=794
Ghir_A07G023120	2.02813e-17	0.284681	0.257	0.088	7.13274e-13	0	0.202495	0.0612842	Symbols: ATMDR1, ATMDR11, PGP19, MDR11, MDR1, ATPGP19, ABCB19, ATABCB19 | ATP binding cassette subfamily B19 | chr3:10870287-10877286 REVERSE LENGTH=1252
Ghir_D07G023170	4.36247e-37	0.545363	0.453	0.147	1.53424e-32	0	0.383358	0.100742	Symbols: ATMDR1, ATMDR11, PGP19, MDR11, MDR1, ATPGP19, ABCB19, ATABCB19 | ATP binding cassette subfamily B19 | chr3:10870287-10877286 REVERSE LENGTH=1252
Ghir_A02G014700	4.06673e-38	0.745197	0.55	0.216	1.43023e-33	0	0.526441	0.15693	Symbols: ATMIPS2, MIPS2, ATIPS2 | myo-inositol-1-phosphate synthase 2 | chr2:9451901-9453938 REVERSE LENGTH=510
Ghir_D03G004380	2.29097e-37	0.778629	0.572	0.248	8.05711e-33	0	0.564664	0.171272	Symbols: ATMIPS2, MIPS2, ATIPS2 | myo-inositol-1-phosphate synthase 2 | chr2:9451901-9453938 REVERSE LENGTH=510
Ghir_A01G000540	3.98648e-21	0.608505	0.653	0.405	1.40201e-16	0	0.665809	0.330149	Symbols: ATRL6, RSM3, RL6 | RAD-like 6 | chr1:28245073-28245453 REVERSE LENGTH=126
Ghir_D01G000520	2.1031e-30	0.830209	0.633	0.334	7.3964e-26	0	0.689342	0.268787	Symbols: ATRL6, RSM3, RL6 | RAD-like 6 | chr1:28245073-28245453 REVERSE LENGTH=126
Ghir_D12G027430	1.41553e-18	0.320239	0.418	0.194	4.97826e-14	0	0.317144	0.13449	Symbols: ATRSP35, ATRSP40, AT-SRP40, RSP35, RS40, At-RS40 | arginine/serine-rich splicing factor 35 | chr4:13025168-13027243 FORWARD LENGTH=350
Ghir_D01G013270	5.8417e-27	0.596786	0.463	0.193	2.05447e-22	0	0.41749	0.137326	Symbols: AtSIP2, SIP2 | seed imbibition 2 | chr3:21288982-21292694 REVERSE LENGTH=773
Ghir_D11G029950	1.52228e-13	0.264224	0.386	0.2	5.35372e-09	0	0.278201	0.130708	Symbols: ATSK11, SK 11 | shaggy-related kinase 11 | chr5:9399582-9401839 REVERSE LENGTH=405
Ghir_A05G000190	1.35527e-40	0.510534	0.431	0.118	4.76634e-36	0	0.358536	0.0876352	Symbols: ATSPLA2-ALPHA, PLA2-ALPHA | Phospholipase A2 family protein | chr2:2842475-2843212 REVERSE LENGTH=148
Ghir_D05G000350	1.43299e-29	0.342706	0.28	0.066	5.03968e-25	0	0.223427	0.0469531	Symbols: ATSPLA2-ALPHA, PLA2-ALPHA | Phospholipase A2 family protein | chr2:2842475-2843212 REVERSE LENGTH=148
Ghir_A07G003050	9.57745e-23	0.396438	0.486	0.225	3.36829e-18	0	0.400597	0.168237	Symbols: ATTIL, TIL | temperature-induced lipocalin | chr5:23500512-23501156 REVERSE LENGTH=186
Ghir_D10G020540	0.00027543	0.497317	0.293	0.212	1	0	0.334285	0.18012	Symbols: ATUSPL1, USPL1 | unknown seed protein like 1 | chr1:18246441-18247817 FORWARD LENGTH=280
Ghir_A07G021710	1.23155e-27	0.417797	0.415	0.152	4.33124e-23	0	0.334701	0.107483	Symbols: B5 #4, ATCB5-B, CB5-B | cytochrome B5 isoform B | chr2:13877013-13878447 REVERSE LENGTH=134
Ghir_D07G021780	1.96269e-17	0.322977	0.344	0.145	6.90258e-13	0	0.273955	0.104055	Symbols: B5 #4, ATCB5-B, CB5-B | cytochrome B5 isoform B | chr2:13877013-13878447 REVERSE LENGTH=134
Ghir_A05G017310	4.62154e-51	1.05061	0.717	0.336	1.62535e-46	0	0.816298	0.248407	Symbols: BAN | NAD(P)-binding Rossmann-fold superfamily protein | chr1:22791326-22792757 REVERSE LENGTH=340
Ghir_D05G017120	9.74506e-37	0.828099	0.646	0.328	3.42724e-32	0	0.67734	0.236794	Symbols: BAN | NAD(P)-binding Rossmann-fold superfamily protein | chr1:22791326-22792757 REVERSE LENGTH=340
Ghir_D10G015080	1.41269e-31	0.598834	0.376	0.114	4.9683e-27	0	0.366575	0.0898311	Symbols: BAS1, CYP734A1, CYP72B1 | Cytochrome P450 superfamily protein | chr2:11380700-11383413 FORWARD LENGTH=520
Ghir_A02G002640	7.27675e-45	0.962392	0.63	0.268	2.55916e-40	0	0.729323	0.218434	Symbols: CHS, TT4, ATCHS | Chalcone and stilbene synthase family protein | chr5:4488762-4490035 FORWARD LENGTH=395
Ghir_A10G012380	1.19387e-54	1.28581	0.794	0.413	4.19872e-50	0	1.02054	0.325447	Symbols: CHS, TT4, ATCHS | Chalcone and stilbene synthase family protein | chr5:4488762-4490035 FORWARD LENGTH=395
Ghir_D02G003050	2.20162e-46	0.914453	0.65	0.295	7.74287e-42	0	0.709965	0.215178	Symbols: CHS, TT4, ATCHS | Chalcone and stilbene synthase family protein | chr5:4488762-4490035 FORWARD LENGTH=395
Ghir_D10G015360	3.70739e-41	0.915022	0.588	0.251	1.30385e-36	0	0.666819	0.196082	Symbols: CHS, TT4, ATCHS | Chalcone and stilbene synthase family protein | chr5:4488762-4490035 FORWARD LENGTH=395
Ghir_D10G015380	3.37191e-57	1.0739	0.662	0.249	1.18587e-52	0	0.748568	0.188656	Symbols: CHS, TT4, ATCHS | Chalcone and stilbene synthase family protein | chr5:4488762-4490035 FORWARD LENGTH=395
Ghir_A11G017910	1.50673e-22	0.39944	0.473	0.218	5.29902e-18	0	0.365796	0.146698	Symbols: cICDH | cytosolic NADP+-dependent isocitrate dehydrogenase | chr1:24539088-24541861 FORWARD LENGTH=410
Ghir_A06G010250	2.68428e-21	0.385796	0.389	0.157	9.44036e-17	0	0.309138	0.111273	Symbols: CIPK6, SIP3, SNRK3.14, ATCIPK6 | SOS3-interacting protein 3 | chr4:15067400-15068725 FORWARD LENGTH=441
Ghir_A13G019690	3.22932e-07	0.251003	0.299	0.174	0.0113572	0	0.256368	0.138201	Symbols: CIPK6, SIP3, SNRK3.14, ATCIPK6 | SOS3-interacting protein 3 | chr4:15067400-15068725 FORWARD LENGTH=441
Ghir_A06G008310	7.58337e-33	0.457471	0.463	0.167	2.66699e-28	0	0.371285	0.11587	Symbols: CPN20, CPN10, CHCPN10, ATCPN21, CPN21 | chaperonin 20 | chr5:7015015-7016354 FORWARD LENGTH=253
Ghir_D13G025270	5.63676e-24	0.324123	0.383	0.142	1.98239e-19	0	0.283518	0.0986649	Symbols: CPN60A, CH-CPN60A, SLP | chaperonin-60alpha | chr2:11926603-11929184 FORWARD LENGTH=586
Ghir_D10G021420	2.15001e-23	0.334691	0.431	0.175	7.56137e-19	0	0.316862	0.12219	Symbols: CPN60B, LEN1 | chaperonin 60 beta | chr1:20715717-20718673 REVERSE LENGTH=600
Ghir_D11G029710	5.25001e-13	0.251032	0.421	0.228	1.84638e-08	0	0.314697	0.163703	Symbols: CRT1, CRT1a, AtCRT1a | calreticulin 1a | chr1:21090059-21092630 REVERSE LENGTH=425
Ghir_A13G017440	1.91863e-25	0.456602	0.743	0.49	6.74762e-21	0	0.612417	0.3236	Symbols: CSD1 | copper/zinc superoxide dismutase 1 | chr1:2827700-2829053 FORWARD LENGTH=152
Ghir_D13G018150	1.88679e-19	0.381366	0.63	0.382	6.63567e-15	0	0.490997	0.25883	Symbols: CSD1 | copper/zinc superoxide dismutase 1 | chr1:2827700-2829053 FORWARD LENGTH=152
Ghir_D01G014020	4.61979e-25	0.400744	0.466	0.198	1.62473e-20	0	0.364605	0.138031	Symbols: CTR1, SIS1, AtCTR1 | Protein kinase superfamily protein | chr5:974958-979660 REVERSE LENGTH=821
Ghir_A05G019640	1.53835e-47	0.860521	0.611	0.236	5.41024e-43	0	0.633298	0.175729	Symbols: DFR, TT3, M318 | dihydroflavonol 4-reductase | chr5:17164296-17165864 REVERSE LENGTH=382
Ghir_D05G019650	1.42454e-43	0.71018	0.492	0.154	5.00998e-39	0	0.477833	0.116184	Symbols: DFR, TT3, M318 | dihydroflavonol 4-reductase | chr5:17164296-17165864 REVERSE LENGTH=382
Ghir_D06G000680	9.5471e-44	1.01172	0.72	0.358	3.35762e-39	0	0.787334	0.26562	Symbols: DFR, TT3, M318 | dihydroflavonol 4-reductase | chr5:17164296-17165864 REVERSE LENGTH=382
Ghir_A05G036540	7.52391e-31	0.566237	0.559	0.257	2.64608e-26	0	0.492952	0.180186	Symbols: DHAR2 | dehydroascorbate reductase 2 | chr1:28250255-28251237 REVERSE LENGTH=213
Ghir_D04G006510	1.18683e-32	0.590597	0.656	0.35	4.17395e-28	0	0.579635	0.23756	Symbols: DHAR2 | dehydroascorbate reductase 2 | chr1:28250255-28251237 REVERSE LENGTH=213
Ghir_D09G002860	3.77986e-25	0.295577	0.286	0.079	1.32934e-20	0	0.21093	0.0548375	Symbols: DRM1 | domains rearranged methylase 1 | chr5:4991347-4994826 FORWARD LENGTH=624
Ghir_D05G019910	9.02665e-18	0.328723	0.289	0.106	3.17458e-13	0	0.234656	0.0773638	Symbols: DUT1 | DUTP-PYROPHOSPHATASE-LIKE 1 | chr3:17288367-17288867 REVERSE LENGTH=166
Ghir_D13G002660	7.47953e-22	0.318854	0.376	0.147	2.63048e-17	0	0.278594	0.100272	Symbols: DWF1, DIM, EVE1, DIM1, CBB1 | cell elongation protein / DWARF1 / DIMINUTO (DIM) | chr3:6879835-6881616 REVERSE LENGTH=561
Ghir_A05G016490	1.16367e-19	0.31782	0.299	0.106	4.09252e-15	0	0.234869	0.0735261	Symbols: DYL1 | dormancy-associated protein-like 1 | chr1:9934252-9935216 REVERSE LENGTH=159
Ghir_D02G002300	3.45655e-15	0.261935	0.273	0.108	1.21563e-10	0	0.206346	0.0716701	Symbols: EDA38, SBP2 | selenium-binding protein 2 | chr4:8100691-8102828 REVERSE LENGTH=487
Ghir_A09G023370	9.304e-12	0.31811	0.273	0.124	3.27212e-07	0	0.231428	0.0923064	Symbols: ELIP1, ELIP | Chlorophyll A-B binding family protein | chr3:8084628-8085445 REVERSE LENGTH=195
Ghir_A10G021060	1.96187e-28	0.485902	0.376	0.124	6.89971e-24	0	0.332799	0.0929851	Symbols: EMB1144 | chorismate synthase, putative / 5-enolpyruvylshikimate-3-phosphate phospholyase, putative | chr1:18065154-18067956 REVERSE LENGTH=436
Ghir_A12G026050	7.33725e-18	0.311827	0.309	0.12	2.58044e-13	0	0.246141	0.084813	Symbols: EMB2024, PGL3 | NagB/RpiA/CoA transferase-like superfamily protein | chr5:8330532-8331784 REVERSE LENGTH=325
Ghir_A06G008880	7.91518e-39	0.528893	0.395	0.106	2.78369e-34	0	0.345485	0.0770303	Symbols: ER, QRP1 | Leucine-rich receptor-like protein kinase family protein | chr2:11208367-11213895 REVERSE LENGTH=976
Ghir_A07G002000	1.43075e-26	0.384837	0.331	0.101	5.0318e-22	0	0.266636	0.0721275	Symbols: ER, QRP1 | Leucine-rich receptor-like protein kinase family protein | chr2:11208367-11213895 REVERSE LENGTH=976
Ghir_A13G001210	1.17121e-12	0.305767	0.373	0.196	4.11903e-08	0	0.307681	0.145181	Symbols: ERD15, LSR1, CID1 | dehydration-induced protein (ERD15) | chr2:17269736-17270314 FORWARD LENGTH=163
Ghir_D13G001520	1.77058e-15	0.320729	0.35	0.161	6.22694e-11	0	0.282321	0.114917	Symbols: ERD15, LSR1, CID1 | dehydration-induced protein (ERD15) | chr2:17269736-17270314 FORWARD LENGTH=163
Ghir_A12G006140	1.30174e-42	0.761392	0.521	0.18	4.5781e-38	0	0.528152	0.136715	Symbols: F3H, TT6, F3'H | flavanone 3-hydroxylase | chr3:19025409-19026658 FORWARD LENGTH=358
Ghir_D12G006160	1.28179e-50	1.01186	0.662	0.264	4.50794e-46	0	0.717612	0.199278	Symbols: F3H, TT6, F3'H | flavanone 3-hydroxylase | chr3:19025409-19026658 FORWARD LENGTH=358
Ghir_A03G019430	8.60398e-16	0.313046	0.524	0.31	3.02593e-11	0	0.400186	0.210107	Symbols: FKBP12, ATFKBP12 | FK506-binding protein 12 | chr5:25734810-25735990 REVERSE LENGTH=112
Ghir_D02G020850	8.36992e-16	0.319993	0.611	0.386	2.94362e-11	0	0.462907	0.262617	Symbols: FKBP12, ATFKBP12 | FK506-binding protein 12 | chr5:25734810-25735990 REVERSE LENGTH=112
Ghir_A01G020490	9.50692e-25	0.459812	0.28	0.08	3.34349e-20	0	0.272	0.06064	Symbols: GAMMA-TIP, TIP1;1, GAMMA-TIP1 | gamma tonoplast intrinsic protein | chr2:15445490-15446336 FORWARD LENGTH=251
Ghir_A04G007820	3.03106e-17	0.263109	0.254	0.085	1.06599e-12	0	0.200208	0.0645966	Symbols: GAMMA-TIP, TIP1;1, GAMMA-TIP1 | gamma tonoplast intrinsic protein | chr2:15445490-15446336 FORWARD LENGTH=251
Ghir_A05G035300	7.93005e-13	0.299043	0.527	0.328	2.78892e-08	0	0.402071	0.225988	Symbols: GAPC, GAPC-1, GAPC1 | glyceraldehyde-3-phosphate dehydrogenase C subunit 1 | chr3:1081077-1083131 FORWARD LENGTH=338
Ghir_A09G001660	2.83876e-23	0.424563	0.399	0.157	9.98364e-19	0	0.33381	0.115081	Symbols: GASA4 | GAST1 protein homolog 4 | chr5:4945017-4946025 FORWARD LENGTH=106
Ghir_D01G006580	1.55881e-15	0.352368	0.283	0.114	5.48218e-11	0	0.248118	0.0841992	Symbols: GH3.6, DFL1 | Auxin-responsive GH3 family protein | chr5:22131321-22133564 REVERSE LENGTH=612
Ghir_A06G016060	3.61637e-20	0.335631	0.395	0.17	1.27184e-15	0	0.298831	0.114371	Symbols: GLX1 | glyoxalase I homolog | chr1:3995928-3997518 FORWARD LENGTH=322
Ghir_D06G016870	1.96989e-18	0.311183	0.37	0.158	6.9279e-14	0	0.280018	0.109206	Symbols: GLX1 | glyoxalase I homolog | chr1:3995928-3997518 FORWARD LENGTH=322
Ghir_A04G010520	6.59484e-44	0.655243	0.55	0.19	2.31934e-39	0	0.486618	0.136454	Symbols: GST30, ATGSTU17, GST30B, ERD9 | Glutathione S-transferase family protein | chr1:3397274-3398273 REVERSE LENGTH=227
Ghir_D06G019940	6.26294e-19	0.26863	0.315	0.117	2.20261e-14	0	0.226908	0.0800844	Symbols: GTB1 | global transcription factor group B1 | chr1:24306945-24314327 REVERSE LENGTH=1647
Ghir_A02G009820	7.25489e-09	0.255491	0.592	0.433	0.000255147	0	0.451275	0.29732	Symbols: HMGB2, HMG BETA 1, NFD2, NFD02 | high mobility group B2 | chr1:7177282-7178487 FORWARD LENGTH=144
Ghir_D02G010310	6.55782e-12	0.269595	0.624	0.435	2.30632e-07	0	0.4741	0.299123	Symbols: HMGB2, HMG BETA 1, NFD2, NFD02 | high mobility group B2 | chr1:7177282-7178487 FORWARD LENGTH=144
Ghir_A01G009540	1.23851e-31	0.582886	0.878	0.67	4.35573e-27	0	0.802263	0.437278	Symbols: HMGB3, NFD3, NFD03 | high mobility group B3 | chr1:7179825-7181193 FORWARD LENGTH=147
Ghir_D01G009950	1.31859e-19	0.373006	0.566	0.317	4.63733e-15	0	0.446914	0.220532	Symbols: HMGB3, NFD3, NFD03 | high mobility group B3 | chr1:7179825-7181193 FORWARD LENGTH=147
Ghir_D10G014740	4.355e-22	0.300664	0.363	0.134	1.53161e-17	0	0.263022	0.093478	Symbols: HOG1, EMB1395, SAHH1, MEE58, ATSAHH1 | S-adenosyl-L-homocysteine hydrolase | chr4:8054931-8056676 FORWARD LENGTH=485
Ghir_A01G008350	3.61976e-15	0.266704	0.367	0.172	1.27303e-10	0	0.277345	0.124116	Symbols: HSP81-3, Hsp81.3, AtHsp90-3, AtHsp90.3 | heat shock protein 81-3 | chr5:22681410-22683911 FORWARD LENGTH=699
Ghir_A08G003090	1.22522e-20	0.383663	0.81	0.598	4.30897e-16	0	0.660619	0.403463	Symbols: HSP81-3, Hsp81.3, AtHsp90-3, AtHsp90.3 | heat shock protein 81-3 | chr5:22681410-22683911 FORWARD LENGTH=699
Ghir_D08G003190	1.13605e-16	0.317751	0.823	0.626	3.99536e-12	0	0.639651	0.418169	Symbols: HSP81-3, Hsp81.3, AtHsp90-3, AtHsp90.3 | heat shock protein 81-3 | chr5:22681410-22683911 FORWARD LENGTH=699
Ghir_A09G009610	9.15801e-16	0.285459	0.479	0.26	3.22078e-11	0	0.430487	0.218802	Symbols: HTB1 | Histone superfamily protein | chr1:2413049-2413495 FORWARD LENGTH=148
Ghir_A09G009620	7.78025e-14	0.302699	0.431	0.237	2.73624e-09	0	0.395791	0.197109	Symbols: HTB1 | Histone superfamily protein | chr1:2413049-2413495 FORWARD LENGTH=148
Ghir_D09G009340	5.26963e-17	0.33763	0.495	0.267	1.85328e-12	0	0.45947	0.227238	Symbols: HTB1 | Histone superfamily protein | chr1:2413049-2413495 FORWARD LENGTH=148
Ghir_D03G014220	2.16007e-12	0.255407	0.473	0.287	7.59676e-08	0	0.383852	0.211557	Symbols: HTB4 | Histone superfamily protein | chr5:24127206-24127658 FORWARD LENGTH=150
Ghir_D05G022030	1.97346e-17	0.326647	0.376	0.17	6.94048e-13	0	0.293128	0.117532	Symbols: IAA8 | indoleacetic acid-induced protein 8 | chr2:9636877-9638459 FORWARD LENGTH=338
Ghir_A05G022100	1.17663e-19	0.35329	0.405	0.18	4.13809e-15	0	0.316702	0.124627	Symbols: IAA9 | indole-3-acetic acid inducible 9 | chr5:26254463-26256134 FORWARD LENGTH=338
Ghir_A06G002850	8.17241e-32	0.6097	0.547	0.244	2.87416e-27	0	0.492624	0.169814	Symbols: IAA9 | indole-3-acetic acid inducible 9 | chr5:26254463-26256134 FORWARD LENGTH=338
Ghir_D06G002830	2.35712e-32	0.613691	0.662	0.354	8.28975e-28	0	0.598972	0.246924	Symbols: IAA9 | indole-3-acetic acid inducible 9 | chr5:26254463-26256134 FORWARD LENGTH=338
Ghir_D08G019430	6.28953e-14	0.279581	0.302	0.134	2.21197e-09	0	0.236932	0.0932509	Symbols: KNAT7, IXR11 | KNOTTED-like homeobox of Arabidopsis thaliana 7 | chr1:23337468-23340348 FORWARD LENGTH=291
Ghir_D05G028350	3.88078e-21	0.343256	0.331	0.118	1.36483e-16	0	0.268701	0.0902368	Symbols: KT2, ATKT2, SHY3, KUP2, ATKUP2, TRK2 | potassium transporter 2 | chr2:16931445-16934516 FORWARD LENGTH=794
Ghir_D10G022290	6.83232e-19	0.286962	0.318	0.121	2.40286e-14	0	0.237466	0.0824908	Symbols: KTF1, SPT5L | kow domain-containing transcription factor 1 | chr5:1196069-1202653 FORWARD LENGTH=1493
Ghir_A08G018450	9.53339e-38	0.672773	0.514	0.19	3.3528e-33	0	0.483315	0.139234	Symbols: LDOX, TDS4, TT18, ANS | leucoanthocyanidin dioxygenase | chr4:12004905-12006059 REVERSE LENGTH=356
Ghir_D08G019350	1.21101e-47	0.860574	0.569	0.201	4.25899e-43	0	0.598766	0.153907	Symbols: LDOX, TDS4, TT18, ANS | leucoanthocyanidin dioxygenase | chr4:12004905-12006059 REVERSE LENGTH=356
Ghir_D10G004420	3.60811e-26	0.548542	0.373	0.129	1.26894e-21	0	0.353297	0.102167	Symbols: LHB1B1, LHCB1.4 | light-harvesting chlorophyll-protein complex II subunit B1 | chr2:14524818-14525618 FORWARD LENGTH=266
Ghir_A12G012660	5.24482e-34	0.393988	0.399	0.119	1.84455e-29	0	0.298597	0.0801721	Symbols: LHY, LHY1 | Homeodomain-like superfamily protein | chr1:33992-37061 REVERSE LENGTH=645
Ghir_D12G012900	1.05501e-28	0.418674	0.463	0.184	3.71036e-24	0	0.35695	0.121678	Symbols: LHY, LHY1 | Homeodomain-like superfamily protein | chr1:33992-37061 REVERSE LENGTH=645
Ghir_A04G005040	1.37531e-15	0.257621	0.334	0.144	4.83684e-11	0	0.245168	0.101939	Symbols: LOS1 | Ribosomal protein S5/Elongation factor G/III/V family protein | chr1:20968245-20971077 REVERSE LENGTH=843
Ghir_D09G021890	3.86949e-05	0.665488	0.347	0.261	1	0	0.422557	0.212454	Symbols: LTP6 | lipid transfer protein 6 | chr3:2664330-2664784 REVERSE LENGTH=117
Ghir_D10G008240	3.14542e-11	0.271442	0.357	0.191	1.10621e-06	0	0.274125	0.132504	Symbols: MBD10 | methyl-CPG-binding domain 10 | chr1:5275895-5277474 REVERSE LENGTH=384
Ghir_A02G018860	2.96009e-22	0.355695	0.302	0.101	1.04103e-17	0	0.245343	0.0673544	Symbols: MCA1 | PLAC8 family protein | chr4:17012106-17014192 REVERSE LENGTH=421
Ghir_D09G001570	2.18754e-19	0.344114	0.315	0.116	7.69335e-15	0	0.254052	0.082833	Symbols: MIF2 | mini zinc finger 2 | chr3:10925014-10925316 FORWARD LENGTH=100
Ghir_D04G013140	1.21575e-21	0.47555	0.428	0.189	4.27568e-17	0	0.39146	0.14622	Symbols: MT2A, ATMT-K, ATMT-1 | metallothionein 2A | chr3:2889737-2890188 REVERSE LENGTH=81
Ghir_A05G010710	9.92499e-13	0.276886	0.363	0.187	3.49052e-08	0	0.28891	0.136642	Symbols: NCRK | Protein kinase superfamily protein | chr2:12044004-12046339 FORWARD LENGTH=565
Ghir_A12G010490	7.89726e-14	0.259556	0.469	0.259	2.77739e-09	0	0.335696	0.178698	Symbols: NDPK1 | Nucleoside diphosphate kinase family protein | chr4:5923424-5924366 FORWARD LENGTH=169
Ghir_A03G010460	7.19585e-13	0.711901	0.325	0.159	2.53071e-08	0	0.358844	0.136832	Symbols: NMT1, XPL1, PEAMT | S-adenosyl-L-methionine-dependent methyltransferases superfamily protein | chr3:6154578-6157331 FORWARD LENGTH=491
Ghir_D02G012600	1.84726e-35	1.12197	0.64	0.318	6.49664e-31	0	0.718994	0.241678	Symbols: NMT1, XPL1, PEAMT | S-adenosyl-L-methionine-dependent methyltransferases superfamily protein | chr3:6154578-6157331 FORWARD LENGTH=491
Ghir_A13G004070	1.06074e-13	0.304322	0.498	0.294	3.73051e-09	0	0.394667	0.213073	Symbols: PAB2, PABP2, ATPAB2 | poly(A) binding protein 2 | chr4:16336732-16339892 FORWARD LENGTH=629
Ghir_A09G011580	9.37029e-20	0.418846	0.518	0.274	3.29544e-15	0	0.428899	0.194572	Symbols: PAG1 | 20S proteasome alpha subunit G1 | chr2:11528515-11530858 REVERSE LENGTH=249
Ghir_A01G020680	1.12834e-29	0.595044	0.457	0.176	3.96826e-25	0	0.417161	0.128041	Symbols: PAL1, ATPAL1 | PHE ammonia lyase 1 | chr2:15557602-15560237 REVERSE LENGTH=725
Ghir_A09G015780	3.28713e-29	0.375958	0.27	0.062	1.15605e-24	0	0.22587	0.0451476	Symbols: PAL1, ATPAL1 | PHE ammonia lyase 1 | chr2:15557602-15560237 REVERSE LENGTH=725
Ghir_D01G022210	7.0328e-44	0.762246	0.598	0.236	2.47337e-39	0	0.602226	0.181475	Symbols: PAL1, ATPAL1 | PHE ammonia lyase 1 | chr2:15557602-15560237 REVERSE LENGTH=725
Ghir_D04G012180	8.41082e-30	0.411527	0.293	0.071	2.958e-25	0	0.247921	0.0523239	Symbols: PAL1, ATPAL1 | PHE ammonia lyase 1 | chr2:15557602-15560237 REVERSE LENGTH=725
Ghir_D09G015240	3.00114e-28	0.405369	0.315	0.088	1.05547e-23	0	0.26876	0.0652757	Symbols: PAL1, ATPAL1 | PHE ammonia lyase 1 | chr2:15557602-15560237 REVERSE LENGTH=725
Ghir_A05G013620	8.20302e-23	0.297468	0.267	0.076	2.88492e-18	0	0.205947	0.0529548	Symbols: PAP1, IAA26 | phytochrome-associated protein 1 | chr3:5612801-5614208 REVERSE LENGTH=269
Ghir_A10G006240	3.99323e-20	0.317298	0.35	0.137	1.40438e-15	0	0.268604	0.0958291	Symbols: PAP1, IAA26 | phytochrome-associated protein 1 | chr3:5612801-5614208 REVERSE LENGTH=269
Ghir_D05G013360	2.88525e-25	0.372482	0.318	0.099	1.01471e-20	0	0.260243	0.0697924	Symbols: PAP1, IAA26 | phytochrome-associated protein 1 | chr3:5612801-5614208 REVERSE LENGTH=269
Ghir_D12G019550	2.23854e-16	0.264837	0.26	0.093	7.87272e-12	0	0.202059	0.0670156	Symbols: PDCB3 | plasmodesmata callose-binding protein 3 | chr1:6419036-6420413 REVERSE LENGTH=184
Ghir_D13G008570	1.4893e-21	0.350429	0.415	0.176	5.23772e-17	0	0.315917	0.121738	Symbols: PDCB3 | plasmodesmata callose-binding protein 3 | chr1:6419036-6420413 REVERSE LENGTH=184
Ghir_D08G020060	2.80723e-30	0.42205	0.605	0.284	9.87274e-26	0	0.487503	0.207866	Symbols: PIP1C, TMP-B, PIP1;3 | plasma membrane intrinsic protein 1C | chr1:225986-227176 REVERSE LENGTH=286
Ghir_D01G000240	2.31578e-17	0.265488	0.338	0.139	8.14436e-13	0	0.26826	0.109122	Symbols: PIP3, PIP3A, PIP2;7, SIMIP | plasma membrane intrinsic protein 3 | chr4:16708672-16709958 FORWARD LENGTH=280
Ghir_D01G017710	5.18999e-25	0.466982	0.524	0.252	1.82527e-20	0	0.448925	0.182729	Symbols: PIP3, PIP3A, PIP2;7, SIMIP | plasma membrane intrinsic protein 3 | chr4:16708672-16709958 FORWARD LENGTH=280
Ghir_A01G016180	6.44125e-34	0.493645	0.569	0.239	2.26532e-29	0	0.473033	0.175737	Symbols: PIP3B, PIP2;8 | plasma membrane intrinsic protein 2;8 | chr2:7301647-7303180 FORWARD LENGTH=278
Ghir_D05G017420	7.63873e-31	0.825174	0.563	0.271	2.68646e-26	0	0.610347	0.206143	Symbols: PRXR1 | Peroxidase superfamily protein | chr4:11646613-11648312 REVERSE LENGTH=330
Ghir_A04G005210	2.47064e-18	0.272008	0.254	0.082	8.68899e-14	0	0.198832	0.060445	Symbols: PSBR | photosystem II subunit R | chr1:29736085-29736781 FORWARD LENGTH=140
Ghir_A04G011500	6.27311e-18	0.256855	0.273	0.095	2.20619e-13	0	0.204	0.0671122	Symbols: PSP | 3-phosphoserine phosphatase | chr1:6416524-6418245 REVERSE LENGTH=295
Ghir_A10G017050	1.95014e-12	0.330387	0.444	0.259	6.85846e-08	0	0.362801	0.185609	Symbols: RAP2.3, ATEBP, ERF72, EBP | ethylene-responsive element binding protein | chr3:5705784-5706768 FORWARD LENGTH=248
Ghir_A12G021890	4.08694e-15	0.276369	0.749	0.537	1.43734e-10	0	0.551237	0.357849	Symbols: RCD1, CEO, CEO1, ATP8, AtRCD1 | WWE protein-protein interaction domain protein family | chr1:11613427-11615894 FORWARD LENGTH=589
Ghir_D13G003160	1.22389e-10	0.262244	0.421	0.249	4.30429e-06	0	0.320965	0.173877	Symbols: RD19, RD19A | Papain family cysteine protease | chr4:18215826-18217326 REVERSE LENGTH=368
Ghir_A07G008670	4.67349e-26	0.353484	0.367	0.125	1.64362e-21	0	0.277167	0.0848832	Symbols: RGA1, RGA | GRAS family transcription factor family protein | chr2:255581-257344 REVERSE LENGTH=587
Ghir_D01G017220	5.4973e-27	0.47427	0.669	0.376	1.93334e-22	0	0.566821	0.269284	Symbols: ROC3 | rotamase CYP 3 | chr2:7200862-7201383 FORWARD LENGTH=173
Ghir_A11G015000	3.24088e-13	0.271618	0.293	0.131	1.13978e-08	0	0.22862	0.0903916	Symbols: ROF1, ATFKBP62, FKBP62 | rotamase FKBP 1 | chr3:9188257-9191175 FORWARD LENGTH=562
Ghir_A13G001230	1.26908e-28	0.638046	0.473	0.202	4.46323e-24	0	0.461387	0.145487	Symbols: SAG20, WI12, ATWI-12 | senescence associated gene 20 | chr3:3442776-3443108 FORWARD LENGTH=110
Ghir_D10G026970	2.66578e-12	0.344966	0.399	0.221	9.37528e-08	0	0.329678	0.157404	Symbols: SAG20, WI12, ATWI-12 | senescence associated gene 20 | chr3:3442776-3443108 FORWARD LENGTH=110
Ghir_D13G001540	2.24863e-11	0.307939	0.254	0.116	7.9082e-07	0	0.227238	0.0852549	Symbols: SAG20, WI12, ATWI-12 | senescence associated gene 20 | chr3:3442776-3443108 FORWARD LENGTH=110
Ghir_A02G008050	2.47651e-17	0.302887	0.801	0.603	8.70963e-13	0	0.634445	0.407585	Symbols: SAH7 | Pollen Ole e 1 allergen and extensin family protein | chr4:5550563-5551259 FORWARD LENGTH=159
Ghir_D02G008430	6.16009e-17	0.263248	0.74	0.517	2.16644e-12	0	0.56881	0.360865	Symbols: SAH7 | Pollen Ole e 1 allergen and extensin family protein | chr4:5550563-5551259 FORWARD LENGTH=159
Ghir_A02G009720	4.20378e-31	0.45944	0.476	0.18	1.47843e-26	0	0.382749	0.126934	Symbols: SBE2.2 | starch branching enzyme 2.2 | chr5:931924-937470 FORWARD LENGTH=805
Ghir_D02G010240	9.14602e-21	0.321287	0.299	0.102	3.21657e-16	0	0.235757	0.0708708	Symbols: SBE2.2 | starch branching enzyme 2.2 | chr5:931924-937470 FORWARD LENGTH=805
Ghir_A05G029780	9.96696e-17	0.302344	0.405	0.193	3.50528e-12	0	0.309287	0.136814	Symbols: SCPL49, CPY | SERINE CARBOXYPEPTIDASE-LIKE 49 | chr3:3235518-3238063 REVERSE LENGTH=516
Ghir_A05G029960	2.32233e-11	0.25729	0.322	0.166	8.1674e-07	0	0.249709	0.113659	Symbols: SCPL49, CPY | SERINE CARBOXYPEPTIDASE-LIKE 49 | chr3:3235518-3238063 REVERSE LENGTH=516
Ghir_D06G000070	4.11186e-13	0.254262	0.469	0.264	1.4461e-08	0	0.348819	0.191178	Symbols: SHD, HSP90.7, AtHsp90.7, AtHsp90-7 | Chaperone protein htpG family protein | chr4:12551902-12555851 REVERSE LENGTH=823
Ghir_A05G039020	2.82393e-31	0.527427	0.592	0.286	9.93147e-27	0	0.494513	0.190809	Symbols: SHP2, AGL5 | K-box region and MADS-box transcription factor family protein | chr2:17820602-17823806 FORWARD LENGTH=248
Ghir_D04G004080	1.14651e-21	0.377112	0.495	0.238	4.03215e-17	0	0.391377	0.170438	Symbols: SHP2, AGL5 | K-box region and MADS-box transcription factor family protein | chr2:17820602-17823806 FORWARD LENGTH=248
Ghir_A07G007430	6.14373e-19	0.311578	0.424	0.197	2.16069e-14	0	0.313857	0.13371	Symbols: SP1L1 | SPIRAL1-like1 | chr1:9117950-9118611 REVERSE LENGTH=113
Ghir_D07G007430	1.54513e-15	0.271021	0.437	0.222	5.43405e-11	0	0.312328	0.15133	Symbols: SP1L1 | SPIRAL1-like1 | chr1:9117950-9118611 REVERSE LENGTH=113
Ghir_D13G008700	2.66066e-12	0.272812	0.415	0.235	9.35728e-08	0	0.316519	0.161642	Symbols: SP1L1 | SPIRAL1-like1 | chr1:9117950-9118611 REVERSE LENGTH=113
Ghir_D07G016040	2.79881e-21	0.399284	0.344	0.131	9.84314e-17	0	0.301196	0.0974398	Symbols: SPL8 | squamosa promoter binding protein-like 8 | chr1:365625-367149 FORWARD LENGTH=333
Ghir_A10G000800	6.68657e-21	0.301112	0.296	0.097	2.3516e-16	0	0.22727	0.0705073	Symbols: SS3 | starch synthase 3 | chr1:3951597-3956840 FORWARD LENGTH=1094
Ghir_D10G001570	7.48461e-36	0.481637	0.415	0.126	2.63226e-31	0	0.341189	0.0867331	Symbols: SS3 | starch synthase 3 | chr1:3951597-3956840 FORWARD LENGTH=1094
Ghir_A02G009100	3.33948e-17	0.341492	0.334	0.143	1.17446e-12	0	0.274847	0.0997209	Symbols: SSI2, FAB2 | Plant stearoyl-acyl-carrier-protein desaturase family protein | chr2:18120107-18122495 FORWARD LENGTH=401
Ghir_D02G011280	6.90771e-21	0.347104	0.399	0.169	2.42937e-16	0	0.30631	0.115312	Symbols: SSI2, FAB2 | Plant stearoyl-acyl-carrier-protein desaturase family protein | chr2:18120107-18122495 FORWARD LENGTH=401
Ghir_D07G009260	1.2752e-10	0.250455	0.37	0.206	4.48474e-06	0	0.284318	0.146515	Symbols: SUM1, SUMO 1, SUMO1, ATSUMO1 | small ubiquitin-like modifier 1 | chr4:13497466-13498458 FORWARD LENGTH=100
Ghir_A05G003740	5.52245e-27	0.469338	0.646	0.355	1.94219e-22	0	0.527001	0.242687	Symbols: SUS4, ATSUS4 | sucrose synthase 4 | chr3:15179204-15182577 REVERSE LENGTH=808
Ghir_A06G008460	1.95631e-44	0.796537	0.424	0.107	6.88013e-40	0	0.423916	0.0819604	Symbols: SUS4, ATSUS4 | sucrose synthase 4 | chr3:15179204-15182577 REVERSE LENGTH=808
Ghir_D05G003850	3.43488e-26	0.408745	0.437	0.171	1.20801e-21	0	0.346272	0.121609	Symbols: SUS4, ATSUS4 | sucrose synthase 4 | chr3:15179204-15182577 REVERSE LENGTH=808
Ghir_D06G008680	1.24543e-10	0.260544	0.299	0.147	4.38005e-06	0	0.245473	0.115791	Symbols: SUS4, ATSUS4 | sucrose synthase 4 | chr3:15179204-15182577 REVERSE LENGTH=808
Ghir_A06G017660	1.67351e-17	0.289704	0.309	0.119	5.88558e-13	0	0.240205	0.086809	Symbols: TMP-C, PIP1;4, PIP1E | plasma membrane intrinsic protein 1;4 | chr4:186143-187531 REVERSE LENGTH=287
Ghir_D06G018590	6.06464e-22	0.388933	0.46	0.204	2.13287e-17	0	0.372838	0.154602	Symbols: TMP-C, PIP1;4, PIP1E | plasma membrane intrinsic protein 1;4 | chr4:186143-187531 REVERSE LENGTH=287
Ghir_A08G023420	3.02801e-13	0.261174	0.334	0.159	1.06492e-08	0	0.256266	0.114548	Symbols: TPR1 | TOPLESS-related 1 | chr1:30261094-30266446 REVERSE LENGTH=1120
Ghir_A06G017860	7.02118e-13	0.356386	0.434	0.247	2.46928e-08	0	0.368781	0.182324	Symbols: TRFL9, ATTBP2 | TRF-like 9 | chr3:3982272-3984848 REVERSE LENGTH=619
Ghir_A06G003670	2.4164e-17	0.336992	0.344	0.146	8.49824e-13	0	0.280863	0.106249	Symbols: TSD2, QUA2, OSU1 | S-adenosyl-L-methionine-dependent methyltransferases superfamily protein | chr1:29433173-29435815 REVERSE LENGTH=684
Ghir_A13G001970	4.06456e-32	0.544786	0.444	0.154	1.42946e-27	0	0.390608	0.114629	Symbols: TT5, A11, CFI | Chalcone-flavanone isomerase family protein | chr3:20430248-20431415 REVERSE LENGTH=246
Ghir_D13G002250	6.39839e-39	0.728123	0.569	0.225	2.25025e-34	0	0.547602	0.171662	Symbols: TT5, A11, CFI | Chalcone-flavanone isomerase family protein | chr3:20430248-20431415 REVERSE LENGTH=246
Ghir_A07G012860	3.75602e-48	0.917029	0.624	0.243	1.32095e-43	0	0.681499	0.191808	Symbols: TT7, CYP75B1, D501 | Cytochrome P450 superfamily protein | chr5:2560437-2562859 FORWARD LENGTH=513
Ghir_D07G013030	5.03711e-50	1.03982	0.672	0.279	1.7715e-45	0	0.761126	0.218602	Symbols: TT7, CYP75B1, D501 | Cytochrome P450 superfamily protein | chr5:2560437-2562859 FORWARD LENGTH=513
Ghir_D12G019530	1.24127e-30	0.531207	0.312	0.082	4.36541e-26	0	0.30624	0.0625629	Symbols: TT7, CYP75B1, D501 | Cytochrome P450 superfamily protein | chr5:2560437-2562859 FORWARD LENGTH=513
Ghir_A04G008530	1.36319e-16	0.30626	0.338	0.146	4.79419e-12	0	0.260319	0.0996503	Symbols: TTG2, ATWRKY44, WRKY44, DSL1 | WRKY family transcription factor family protein | chr2:15645277-15646792 FORWARD LENGTH=429
Ghir_D02G021280	1.52092e-13	0.334605	0.733	0.547	5.34892e-09	0	0.61649	0.395678	Symbols: TUA2 | tubulin alpha-2 chain | chr1:18517737-18519729 FORWARD LENGTH=450
Ghir_D06G011980	3.92996e-24	0.298861	0.37	0.131	1.38213e-19	0	0.260234	0.0886365	Symbols: TUA3 | tubulin alpha-3 | chr5:6682761-6684474 REVERSE LENGTH=450
Ghir_D13G022920	1.95536e-23	0.354843	0.437	0.185	6.8768e-19	0	0.325077	0.123228	Symbols: TUA3 | tubulin alpha-3 | chr5:6682761-6684474 REVERSE LENGTH=450
Ghir_A05G009320	2.42404e-18	0.365539	0.511	0.275	8.52509e-14	0	0.395847	0.186575	Symbols: TUB8 | tubulin beta 8 | chr5:8042962-8044528 FORWARD LENGTH=449
Ghir_A09G004480	2.13674e-13	0.285663	0.325	0.155	7.5147e-09	0	0.255424	0.107014	Symbols: TUB8 | tubulin beta 8 | chr5:8042962-8044528 FORWARD LENGTH=449
Ghir_D11G002410	9.91935e-13	0.253729	0.421	0.234	3.48854e-08	0	0.308308	0.159125	Symbols: UBC10 | ubiquitin-conjugating enzyme 10 | chr5:21632802-21633989 REVERSE LENGTH=148
Ghir_D06G014200	1.91412e-18	0.29485	0.305	0.114	6.73176e-14	0	0.235351	0.0808378	Symbols: UBC24, ATUBC24, PHO2 | phosphate 2 | chr2:14277785-14281482 REVERSE LENGTH=907
Ghir_A12G026040	6.83395e-17	0.289383	0.695	0.475	2.40343e-12	0	0.562174	0.345372	Symbols: UBQ1, EMB2167, ERD16, HAP4 | ubiquitin extension protein 1 | chr3:19505668-19506681 FORWARD LENGTH=128
Ghir_A06G015760	5.12957e-21	0.394135	0.653	0.389	1.80402e-16	0	0.523545	0.273978	Symbols: UBQ11 | ubiquitin 11 | chr4:2588271-2588960 REVERSE LENGTH=229
Ghir_A10G001070	4.35841e-26	0.573646	0.785	0.575	1.53281e-21	0	0.713956	0.377835	Symbols: UBQ11 | ubiquitin 11 | chr4:2588271-2588960 REVERSE LENGTH=229
Ghir_D06G016520	6.28023e-37	0.624928	0.814	0.539	2.20869e-32	0	0.74292	0.355355	Symbols: UBQ11 | ubiquitin 11 | chr4:2588271-2588960 REVERSE LENGTH=229
Ghir_A01G000620	1.58999e-18	0.265089	0.277	0.094	5.59183e-14	0	0.204727	0.0662431	Symbols: VRN1, REM39 | AP2/B3-like transcriptional factor family protein | chr3:6549077-6551568 REVERSE LENGTH=341
Ghir_A01G007390	1.15177e-43	0.626912	0.775	0.419	4.05068e-39	0	0.681027	0.283142	Symbols: VTC2 | mannose-1-phosphate guanylyltransferase (GDP)s;GDP-galactose:mannose-1-phosphate guanylyltransferases;GDP-galactose:glucose-1-phosphate guanylyltransferases;GDP-galactose:myoinositol-1-phosphate guanylyltransferases;glucose-1-phosphate guanylyltransferase | chr4:13499262-13501145 REVERSE LENGTH=442
Ghir_D01G007720	3.85884e-32	0.529792	0.643	0.333	1.35711e-27	0	0.552269	0.22936	Symbols: VTC2 | mannose-1-phosphate guanylyltransferase (GDP)s;GDP-galactose:mannose-1-phosphate guanylyltransferases;GDP-galactose:glucose-1-phosphate guanylyltransferases;GDP-galactose:myoinositol-1-phosphate guanylyltransferases;glucose-1-phosphate guanylyltransferase | chr4:13499262-13501145 REVERSE LENGTH=442
Ghir_A06G014150	1.34892e-16	0.34042	0.35	0.156	4.74401e-12	0	0.290576	0.113421	Symbols: XBCP3 | xylem bark cysteine peptidase 3 | chr1:3201848-3203875 FORWARD LENGTH=437
Ghir_D06G014920	7.83087e-18	0.400556	0.363	0.162	2.75404e-13	0	0.311927	0.114305	Symbols: XBCP3 | xylem bark cysteine peptidase 3 | chr1:3201848-3203875 FORWARD LENGTH=437
Ghir_A03G017970	4.94224e-36	0.498639	0.46	0.15	1.73814e-31	0	0.390256	0.113774	Symbols: XTH9 | xyloglucan endotransglucosylase/hydrolase 9 | chr4:1416019-1417197 FORWARD LENGTH=290
Ghir_D02G019300	8.75933e-32	0.425281	0.383	0.115	3.08057e-27	0	0.306093	0.0829288	Symbols: XTH9 | xyloglucan endotransglucosylase/hydrolase 9 | chr4:1416019-1417197 FORWARD LENGTH=290
Ghir_D13G006550	2.12804e-34	0.640347	0.363	0.101	7.4841e-30	0	0.368417	0.0795181	Symbols: XTH9 | xyloglucan endotransglucosylase/hydrolase 9 | chr4:1416019-1417197 FORWARD LENGTH=290
Ghir_A01G004310	4.89392e-26	0.325456	0.35	0.112	1.72114e-21	0	0.262156	0.0811663	-
Ghir_A02G011540	1.06328e-28	0.316639	0.99	0.894	3.73944e-24	0	0.810073	0.565929	-
Ghir_A05G001270	2.07504e-47	0.969008	0.945	0.704	7.29771e-43	0	1.05509	0.490342	-
Ghir_A05G022420	9.10195e-21	0.289374	0.277	0.088	3.20107e-16	0	0.210176	0.0604991	-
Ghir_A08G020420	4.24325e-22	0.407665	0.389	0.159	1.49231e-17	0	0.325983	0.113493	-
Ghir_A10G021890	5.25589e-13	0.26327	0.434	0.235	1.84844e-08	0	0.335709	0.17805	-
Ghir_A11G006850	3.75623e-33	0.332734	0.286	0.06	1.32103e-28	0	0.216881	0.0426028	-
Ghir_A11G012580	1.71966e-28	0.509295	0.466	0.182	6.04788e-24	0	0.392823	0.131716	-
Ghir_A11G016050	3.15618e-15	0.35899	0.383	0.188	1.11e-10	0	0.327891	0.140775	-
Ghir_A11G027860	6.46446e-38	0.571032	0.524	0.192	2.27348e-33	0	0.459011	0.142208	-
Ghir_A12G006160	2.30006e-19	0.315221	0.318	0.119	8.08909e-15	0	0.251839	0.0856291	-
Ghir_A13G010600	2.76227e-10	0.270432	0.543	0.361	9.71463e-06	0	0.442342	0.274185	-
Ghir_D03G012070	1.25469e-24	0.34217	0.331	0.108	4.41261e-20	0	0.261225	0.0772148	-
Ghir_D05G007410	1.10703e-30	0.581116	0.473	0.189	3.89331e-26	0	0.430001	0.132814	-
Ghir_D10G010900	5.593e-10	0.250681	0.367	0.21	1.967e-05	0	0.277247	0.143811	-
Ghir_D11G012530	1.7988e-16	0.365198	0.447	0.234	6.3262e-12	0	0.363679	0.164686	-
Ghir_D11G016110	2.45029e-12	0.449984	0.334	0.164	8.61744e-08	0	0.334573	0.147584	-
Ghir_D11G028030	7.87495e-32	0.504389	0.627	0.306	2.76954e-27	0	0.524005	0.217397	-
Ghir_D13G011190	2.79739e-10	0.324848	0.405	0.241	9.83814e-06	0	0.356482	0.188831	-
Ghir_A01G020020	4.10933e-19	0.348681	0.496	0.239	1.44521e-14	2	0.403722	0.187046	Symbols: | A20/AN1-like zinc finger family protein | chr2:15229388-15229873 FORWARD LENGTH=161
Ghir_D01G021520	1.23304e-17	0.297442	0.593	0.316	4.33646e-13	2	0.460261	0.251931	Symbols: | A20/AN1-like zinc finger family protein | chr2:15229388-15229873 FORWARD LENGTH=161
Ghir_A08G003320	3.18718e-18	0.340529	0.364	0.147	1.1209e-13	2	0.300846	0.116595	Symbols: | A20/AN1-like zinc finger family protein | chr3:4012707-4013189 FORWARD LENGTH=160
Ghir_D08G003410	2.82466e-14	0.357296	0.336	0.15	9.93403e-10	2	0.295311	0.119379	Symbols: | A20/AN1-like zinc finger family protein | chr3:4012707-4013189 FORWARD LENGTH=160
Ghir_D02G017530	9.89949e-20	0.328321	0.482	0.219	3.48155e-15	2	0.379868	0.175281	Symbols: | Actin cross-linking protein | chr1:9407557-9411074 REVERSE LENGTH=519
Ghir_A11G029400	3.11707e-21	0.377167	0.264	0.077	1.09624e-16	2	0.231327	0.0556737	Symbols: | Adenine nucleotide alpha hydrolases-like superfamily protein | chr3:23136194-23137074 FORWARD LENGTH=162
Ghir_D11G029580	6.61298e-15	0.677844	0.389	0.209	2.32572e-10	2	0.419411	0.145648	Symbols: | Adenine nucleotide alpha hydrolases-like superfamily protein | chr3:23136194-23137074 FORWARD LENGTH=162
Ghir_D12G018130	4.80768e-17	0.258405	0.318	0.12	1.69081e-12	2	0.24314	0.0942356	Symbols: | agenet domain-containing protein / bromo-adjacent homology (BAH) domain-containing protein | chr1:25752869-25755631 FORWARD LENGTH=648
Ghir_A04G007190	1.3343e-11	0.464347	0.461	0.29	4.69261e-07	2	0.418856	0.201376	Symbols: | Aldolase superfamily protein | chr2:15296929-15298387 REVERSE LENGTH=358
Ghir_D04G011360	1.57668e-10	0.612213	0.554	0.415	5.54502e-06	2	0.547607	0.285076	Symbols: | Aldolase superfamily protein | chr2:15296929-15298387 REVERSE LENGTH=358
Ghir_A12G001530	1.00246e-21	0.495935	0.379	0.145	3.52554e-17	2	0.354014	0.11601	Symbols: | Aldolase-type TIM barrel family protein | chr5:25697623-25698945 REVERSE LENGTH=333
Ghir_D10G023300	1.08767e-14	0.257232	0.264	0.099	3.82521e-10	2	0.214052	0.0776109	Symbols: | alpha/beta-Hydrolases superfamily protein | chr2:16460442-16462872 FORWARD LENGTH=317
Ghir_A10G002080	3.44139e-19	0.371117	0.314	0.112	1.2103e-14	2	0.279364	0.0922642	Symbols: | Aluminium induced protein with YGL and LRDR motifs | chr4:13727665-13728683 REVERSE LENGTH=250
Ghir_D10G002880	5.02154e-12	0.277323	0.375	0.192	1.76602e-07	2	0.31809	0.15766	Symbols: | Aluminium induced protein with YGL and LRDR motifs | chr4:13727665-13728683 REVERSE LENGTH=250
Ghir_A09G023460	3.07265e-25	0.53482	0.4	0.14	1.08062e-20	2	0.385625	0.127161	Symbols: | ATPase E1-E2 type family protein / haloacid dehalogenase-like hydrolase family protein | chr3:8116335-8119388 REVERSE LENGTH=1017
Ghir_D07G018200	1.63911e-19	0.336432	0.421	0.176	5.7646e-15	2	0.367383	0.160555	Symbols: | Auxin-responsive family protein | chr5:13900913-13902934 REVERSE LENGTH=404
Ghir_A08G003280	4.40954e-26	0.40196	0.446	0.168	1.55079e-21	2	0.400495	0.149488	Symbols: | basic helix-loop-helix (bHLH) DNA-binding superfamily protein | chr2:17611428-17613163 REVERSE LENGTH=359
Ghir_D08G003370	3.53952e-24	0.281601	0.275	0.07	1.24481e-19	2	0.212075	0.0594519	Symbols: | basic helix-loop-helix (bHLH) DNA-binding superfamily protein | chr2:17611428-17613163 REVERSE LENGTH=359
Ghir_A10G000760	2.21156e-23	0.464919	0.446	0.181	7.77785e-19	2	0.381442	0.140113	Symbols: | B-cell receptor-associated protein 31-like | chr1:4014958-4016222 FORWARD LENGTH=221
Ghir_D10G001510	4.80296e-32	0.493539	0.468	0.162	1.68915e-27	2	0.394131	0.122346	Symbols: | B-cell receptor-associated protein 31-like | chr1:4014958-4016222 FORWARD LENGTH=221
Ghir_D08G014760	1.13364e-14	0.289075	0.382	0.177	3.9869e-10	2	0.308026	0.141142	Symbols: | C2 calcium/lipid-binding plant phosphoribosyltransferase family protein | chr4:7013956-7017846 REVERSE LENGTH=1011
Ghir_A12G028190	1.85545e-16	0.483695	0.282	0.102	6.52544e-12	2	0.278757	0.0911293	Symbols: | Calcium-binding EF-hand family protein | chr1:6268273-6268785 REVERSE LENGTH=170
Ghir_D12G028340	2.26795e-44	0.759356	0.7	0.297	7.97617e-40	2	0.696454	0.248143	Symbols: | Calcium-binding EF-hand family protein | chr1:6268273-6268785 REVERSE LENGTH=170
Ghir_A08G021590	1.60435e-14	0.330327	0.275	0.107	5.64233e-10	2	0.239496	0.0839138	Symbols: | Calmodulin-binding protein | chr5:23314994-23317683 REVERSE LENGTH=647
Ghir_D08G022360	6.88825e-18	0.322458	0.307	0.113	2.42253e-13	2	0.25547	0.0866952	Symbols: | Calmodulin-binding protein | chr5:23314994-23317683 REVERSE LENGTH=647
Ghir_A04G000330	6.12922e-18	0.458096	0.536	0.286	2.15558e-13	2	0.525648	0.254893	Symbols: | Chaperone DnaJ-domain superfamily protein | chr3:4310827-4311300 REVERSE LENGTH=157
Ghir_D05G039240	2.1841e-17	0.549142	0.475	0.243	7.68126e-13	2	0.4502	0.190667	Symbols: | Chaperone DnaJ-domain superfamily protein | chr3:4310827-4311300 REVERSE LENGTH=157
Ghir_A12G026790	2.25781e-20	0.409262	0.311	0.106	7.94049e-16	2	0.2793	0.0856615	Symbols: | Copper transport protein family | chr5:21382530-21383180 FORWARD LENGTH=118
Ghir_D12G026860	1.01569e-36	0.865485	0.507	0.181	3.57207e-32	2	0.514565	0.134959	Symbols: | Copper transport protein family | chr5:21382530-21383180 FORWARD LENGTH=118
Ghir_A12G005170	1.03731e-21	0.431697	0.396	0.162	3.6481e-17	2	0.346994	0.118883	Symbols: | CTP synthase family protein | chr1:10945251-10948825 REVERSE LENGTH=600
Ghir_D12G005130	6.4359e-59	0.77738	0.568	0.152	2.26344e-54	2	0.533829	0.112614	Symbols: | CTP synthase family protein | chr1:10945251-10948825 REVERSE LENGTH=600
Ghir_A06G022820	1.94732e-06	0.330494	0.35	0.228	0.0684852	2	0.315252	0.173899	Symbols: | Cystatin/monellin superfamily protein | chr5:19286596-19286964 REVERSE LENGTH=122
Ghir_D05G002040	6.92662e-21	0.656051	0.361	0.144	2.43602e-16	2	0.381723	0.109251	Symbols: | early nodulin-related | chr5:9054252-9055151 REVERSE LENGTH=115
Ghir_A02G007630	4.3876e-61	0.807443	0.575	0.143	1.54308e-56	2	0.526262	0.111784	Symbols: | Eukaryotic aspartyl protease family protein | chr1:16787508-16789318 REVERSE LENGTH=405
Ghir_D02G008070	1.50056e-25	0.431259	0.389	0.134	5.27733e-21	2	0.324642	0.10113	Symbols: | Eukaryotic aspartyl protease family protein | chr1:16787508-16789318 REVERSE LENGTH=405
Ghir_D13G024100	2.34653e-24	0.384293	0.607	0.305	8.2525e-20	2	0.544216	0.26131	Symbols: | FAD/NAD(P)-binding oxidoreductase family protein | chr3:15902004-15903402 REVERSE LENGTH=367
Ghir_A09G011900	4.765e-21	0.359128	0.257	0.072	1.6758e-16	2	0.22341	0.0606632	Symbols: | F-box family protein | chr5:18715638-18716825 REVERSE LENGTH=395
Ghir_D12G011830	5.19985e-25	0.415597	0.361	0.119	1.82873e-20	2	0.29727	0.0871398	Symbols: | fringe-related protein | chr4:126509-130126 FORWARD LENGTH=785
Ghir_D03G013520	1.54295e-19	0.293505	0.364	0.136	5.42639e-15	2	0.297579	0.12438	Symbols: | Haloacid dehalogenase-like hydrolase (HAD) superfamily protein | chr5:23979619-23981156 REVERSE LENGTH=282
Ghir_A08G020910	1.62971e-36	0.726687	0.657	0.318	5.73154e-32	2	0.680393	0.246546	Symbols: | Heavy metal transport/detoxification superfamily protein | chr5:24460822-24462464 REVERSE LENGTH=302
Ghir_D08G021700	6.7611e-17	0.38536	0.507	0.273	2.37781e-12	2	0.442588	0.209628	Symbols: | Heavy metal transport/detoxification superfamily protein | chr5:24460822-24462464 REVERSE LENGTH=302
Ghir_A05G010130	0.000345628	0.271253	0.725	0.691	1	2	0.66553	0.507349	Symbols: | Histone superfamily protein | chr5:24146352-24146663 REVERSE LENGTH=103
Ghir_D05G022770	1.00538e-13	0.284537	0.754	0.551	3.53582e-09	2	0.612583	0.40478	Symbols: | Histone superfamily protein | chr5:3472591-3473349 REVERSE LENGTH=136
Ghir_A10G018660	3.3522e-27	0.717624	0.282	0.072	1.17894e-22	2	0.319163	0.0569723	Symbols: | Hypoxia-responsive family protein | chr3:1612860-1613748 FORWARD LENGTH=97
Ghir_A11G029050	1.76225e-12	0.307556	0.518	0.301	6.19767e-08	2	0.442456	0.264287	Symbols: | Hypoxia-responsive family protein | chr3:1612860-1613748 FORWARD LENGTH=97
Ghir_A13G018660	1.90587e-33	0.564672	0.682	0.32	6.70274e-29	2	0.598343	0.254712	Symbols: | Hypoxia-responsive family protein | chr3:1612860-1613748 FORWARD LENGTH=97
Ghir_D11G029210	9.53072e-06	0.291366	0.375	0.256	0.335186	2	0.339351	0.210386	Symbols: | Hypoxia-responsive family protein | chr3:1612860-1613748 FORWARD LENGTH=97
Ghir_D13G019300	3.1285e-23	0.545276	0.504	0.232	1.10026e-18	2	0.488813	0.19565	Symbols: | Hypoxia-responsive family protein | chr3:1612860-1613748 FORWARD LENGTH=97
Ghir_A05G025670	3.82419e-34	0.673268	0.539	0.204	1.34493e-29	2	0.534932	0.178243	Symbols: | Integrase-type DNA-binding superfamily protein | chr1:26938612-26939043 FORWARD LENGTH=143
Ghir_D05G025680	1.5826e-36	0.616747	0.379	0.096	5.56585e-32	2	0.346146	0.0719047	Symbols: | Integrase-type DNA-binding superfamily protein | chr1:26938612-26939043 FORWARD LENGTH=143
Ghir_A12G007510	1.94986e-33	0.428558	0.421	0.124	6.85746e-29	2	0.365419	0.111609	Symbols: | Integrase-type DNA-binding superfamily protein | chr5:24852639-24853744 REVERSE LENGTH=248
Ghir_D11G035580	1.65052e-43	0.639572	0.4	0.095	5.80471e-39	2	0.367352	0.0628323	Symbols: | IQ calmodulin-binding motif family protein | chr3:19593365-19595686 REVERSE LENGTH=456
Ghir_D05G029420	1.54939e-18	0.352725	0.368	0.148	5.44906e-14	2	0.29295	0.110416	Symbols: | LEM3 (ligand-effect modulator 3) family protein / CDC50 family protein | chr1:20275732-20277793 REVERSE LENGTH=349
Ghir_D05G010100	1.59654e-11	0.355549	0.521	0.323	5.61486e-07	2	0.433785	0.247906	Symbols: | Leucine-rich repeat (LRR) family protein | chr5:7164758-7166904 FORWARD LENGTH=218
Ghir_D04G010050	3.41164e-14	0.466134	0.561	0.357	1.19984e-09	2	0.490767	0.250145	Symbols: | MD-2-related lipid recognition domain-containing protein / ML domain-containing protein | chr3:3724326-3725476 REVERSE LENGTH=171
Ghir_D07G002530	2.00861e-13	0.755362	0.9	0.833	7.06409e-09	2	1.08859	0.6885	Symbols: | Mitochondrial transcription termination factor family protein | chr1:29799227-29800426 FORWARD LENGTH=399
Ghir_A08G017570	1.54081e-15	0.336346	0.443	0.226	5.41887e-11	2	0.356243	0.16648	Symbols: | myb-like transcription factor family protein | chr5:19227001-19228546 FORWARD LENGTH=365
Ghir_D08G018430	3.13546e-13	0.283625	0.282	0.119	1.10271e-08	2	0.227042	0.0858601	Symbols: | myb-like transcription factor family protein | chr5:19227001-19228546 FORWARD LENGTH=365
Ghir_D07G012450	8.68301e-14	0.320937	0.271	0.109	3.05373e-09	2	0.229347	0.0797562	Symbols: | NAD(P)-binding Rossmann-fold superfamily protein | chr1:293396-294888 FORWARD LENGTH=295
Ghir_A08G022380	1.05787e-52	0.880241	0.864	0.533	3.72042e-48	2	0.939996	0.373434	Symbols: | NAD(P)-linked oxidoreductase superfamily protein | chr1:22349892-22351668 REVERSE LENGTH=345
Ghir_D04G015280	2.90891e-11	0.273988	0.361	0.19	1.02304e-06	2	0.307106	0.149845	Symbols: | Nucleic acid-binding, OB-fold-like protein | chr4:14060054-14060970 FORWARD LENGTH=153
Ghir_A08G011670	3.63868e-16	0.314045	0.314	0.126	1.27969e-11	2	0.260172	0.0953261	Symbols: | Nucleoporin autopeptidase | chr1:3407265-3412045 REVERSE LENGTH=1041
Ghir_A12G025630	1.44901e-25	0.384129	0.329	0.098	5.09604e-21	2	0.275865	0.0761944	Symbols: | Nucleoporin autopeptidase | chr1:3407265-3412045 REVERSE LENGTH=1041
Ghir_A02G012730	2.11925e-12	0.299818	0.257	0.108	7.45317e-08	2	0.227546	0.0820292	Symbols: | Nucleotide-diphospho-sugar transferases superfamily protein | chr1:24137840-24138619 REVERSE LENGTH=259
Ghir_A03G018600	1.16691e-35	0.560931	0.421	0.126	4.10392e-31	2	0.372444	0.0881089	Symbols: | Nucleotide-sugar transporter family protein | chr1:7376148-7377810 REVERSE LENGTH=348
Ghir_A07G021380	1.40971e-25	0.438547	0.65	0.353	4.9578e-21	2	0.614021	0.293785	Symbols: | Oxidoreductase, zinc-binding dehydrogenase family protein | chr4:7600682-7602567 FORWARD LENGTH=329
Ghir_A07G021390	5.8033e-30	0.431968	0.743	0.428	2.04096e-25	2	0.682181	0.332832	Symbols: | Oxidoreductase, zinc-binding dehydrogenase family protein | chr4:7600682-7602567 FORWARD LENGTH=329
Ghir_D06G013790	2.37254e-23	0.279197	0.311	0.092	8.34399e-19	2	0.229311	0.0710567	Symbols: | PapD-like superfamily protein | chr4:11426136-11428125 FORWARD LENGTH=314
Ghir_A06G001440	2.9207e-17	0.3978	0.389	0.174	1.02718e-12	2	0.327797	0.126382	Symbols: | Peptidase S24/S26A/S26B/S26C family protein | chr1:2108832-2110642 FORWARD LENGTH=367
Ghir_D06G001300	1.62285e-17	0.316082	0.354	0.143	5.70741e-13	2	0.272113	0.104809	Symbols: | Peptidase S24/S26A/S26B/S26C family protein | chr1:2108832-2110642 FORWARD LENGTH=367
Ghir_D05G022050	7.9392e-06	0.271339	0.286	0.176	0.279214	2	0.25835	0.141099	Symbols: | Phosphoglycerate mutase family protein | chr5:25773009-25775104 REVERSE LENGTH=282
Ghir_A05G017250	7.13178e-23	0.416328	0.364	0.13	2.50818e-18	2	0.308678	0.0970525	Symbols: | PLAC8 family protein | chr1:3832695-3833921 FORWARD LENGTH=254
Ghir_D05G017050	9.25994e-23	0.483951	0.368	0.138	3.25663e-18	2	0.334559	0.100669	Symbols: | PLAC8 family protein | chr1:3832695-3833921 FORWARD LENGTH=254
Ghir_A13G004220	6.40605e-33	0.522944	0.321	0.074	2.25295e-28	2	0.302576	0.0633089	Symbols: | Plant basic secretory protein (BSP) family protein | chr2:6608689-6609366 FORWARD LENGTH=225
Ghir_D13G004360	4.00518e-24	0.388183	0.375	0.128	1.40858e-19	2	0.356559	0.126136	Symbols: | Plant basic secretory protein (BSP) family protein | chr2:6608689-6609366 FORWARD LENGTH=225
Ghir_A10G017920	3.31987e-14	0.30994	0.275	0.107	1.16756e-09	2	0.242917	0.0914317	Symbols: | Plant neutral invertase family protein | chr3:2012309-2015471 FORWARD LENGTH=664
Ghir_D10G019460	4.95398e-20	0.340435	0.479	0.22	1.74226e-15	2	0.427301	0.197776	Symbols: | Plant neutral invertase family protein | chr3:2012309-2015471 FORWARD LENGTH=664
Ghir_A12G022080	4.1908e-14	0.327795	0.304	0.129	1.47386e-09	2	0.257988	0.0973195	Symbols: | PLATZ transcription factor family protein | chr4:9946046-9947697 FORWARD LENGTH=227
Ghir_D08G017310	8.03718e-20	0.299364	0.296	0.097	2.8266e-15	2	0.234779	0.0753687	Symbols: | PLATZ transcription factor family protein | chr4:9946046-9947697 FORWARD LENGTH=227
Ghir_A08G020340	3.95237e-30	0.46647	0.639	0.301	1.39001e-25	2	0.564897	0.248987	Symbols: | PPPDE putative thiol peptidase family protein | chr3:2243153-2244476 REVERSE LENGTH=265
Ghir_D08G021170	4.74711e-32	0.46978	0.604	0.256	1.66951e-27	2	0.508224	0.205131	Symbols: | PPPDE putative thiol peptidase family protein | chr3:2243153-2244476 REVERSE LENGTH=265
Ghir_A10G022760	5.44004e-15	0.254478	0.325	0.132	1.91321e-10	2	0.252596	0.108625	Symbols: | Protein kinase family protein | chr5:405895-408220 REVERSE LENGTH=657
Ghir_D05G004860	4.95536e-18	0.332923	0.332	0.125	1.74275e-13	2	0.269726	0.0996387	Symbols: | Protein kinase family protein with leucine-rich repeat domain | chr5:9050880-9053978 FORWARD LENGTH=1005
Ghir_A08G004150	3.23483e-14	0.298549	0.261	0.101	1.13766e-09	2	0.210078	0.0677861	Symbols: | Protein kinase superfamily protein | chr3:23029276-23030864 REVERSE LENGTH=361
Ghir_D08G004360	2.02165e-20	0.305125	0.282	0.088	7.10992e-16	2	0.220767	0.063708	Symbols: | Protein kinase superfamily protein | chr3:23029276-23030864 REVERSE LENGTH=361
Ghir_A06G000990	5.58218e-34	0.413551	0.3	0.063	1.9632e-29	2	0.245993	0.0451422	Symbols: | Protein of unknown function (DUF1195) | chr4:17285953-17287281 REVERSE LENGTH=179
Ghir_D06G000850	4.53094e-36	0.403449	0.339	0.075	1.59349e-31	2	0.272682	0.0590732	Symbols: | Protein of unknown function (DUF1195) | chr4:17285953-17287281 REVERSE LENGTH=179
Ghir_A10G001680	1.66149e-14	0.31739	0.35	0.155	5.84328e-10	2	0.308907	0.137537	Symbols: | Protein of unknown function (DUF761) | chr1:22593756-22594986 REVERSE LENGTH=344
Ghir_A02G006680	1.842e-19	0.268457	0.582	0.318	6.47815e-15	2	0.484506	0.251826	Symbols: | Protein of unknown function (DUF793) | chr1:6464125-6465273 FORWARD LENGTH=382
Ghir_D08G021830	2.3746e-20	0.341073	0.496	0.227	8.35122e-16	2	0.411486	0.191457	Symbols: | Protein phosphatase 2C family protein | chr2:12814437-12815904 FORWARD LENGTH=396
Ghir_A02G019450	2.2321e-27	0.403001	0.425	0.148	7.85008e-23	2	0.342106	0.114697	Symbols: | Protein phosphatase 2C family protein | chr3:19097924-19099244 REVERSE LENGTH=361
Ghir_A08G004370	8.30975e-16	0.32726	0.364	0.16	2.92246e-11	2	0.299681	0.123827	Symbols: | Protein phosphatase 2C family protein | chr3:23038516-23040391 REVERSE LENGTH=384
Ghir_A04G011040	3.76004e-23	0.341418	0.332	0.107	1.32237e-18	2	0.26014	0.0793905	Symbols: | Protein phosphatase 2C family protein | chr4:14048499-14050118 FORWARD LENGTH=283
Ghir_D09G014620	3.9249e-24	0.346755	0.446	0.17	1.38035e-19	2	0.353833	0.140659	Symbols: | Pyruvate kinase family protein | chr3:19649046-19652237 FORWARD LENGTH=527
Ghir_A03G018510	8.54214e-08	0.314709	0.329	0.191	0.00300418	2	0.266372	0.133201	Symbols: | Pyruvate kinase family protein | chr5:2778433-2780300 FORWARD LENGTH=510
Ghir_D02G019870	1.32059e-10	0.499193	0.436	0.278	4.64439e-06	2	0.409975	0.194157	Symbols: | Pyruvate kinase family protein | chr5:2778433-2780300 FORWARD LENGTH=510
Ghir_D02G011890	2.14585e-15	0.282646	0.382	0.171	7.54675e-11	2	0.311002	0.142284	Symbols: | Regulator of Vps4 activity in the MVB pathway protein | chr1:4569622-4571043 REVERSE LENGTH=409
Ghir_A11G014830	1.12292e-20	0.382088	0.432	0.186	3.94919e-16	2	0.367473	0.148136	Symbols: | RING/U-box superfamily protein | chr5:19731575-19732486 REVERSE LENGTH=203
Ghir_D11G014930	3.41819e-26	0.405111	0.454	0.172	1.20214e-21	2	0.363286	0.131372	Symbols: | RING/U-box superfamily protein | chr5:19731575-19732486 REVERSE LENGTH=203
Ghir_A07G000160	1.43428e-13	0.255813	0.329	0.147	5.04421e-09	2	0.263873	0.11623	Symbols: | RING/U-box superfamily protein | chr5:8545008-8546923 REVERSE LENGTH=520
Ghir_A07G021930	1.16015e-25	0.434133	0.343	0.106	4.08013e-21	2	0.31664	0.0916947	Symbols: | RmlC-like cupins superfamily protein | chr3:1140318-1140723 FORWARD LENGTH=96
Ghir_D07G022020	9.5768e-39	0.846399	0.604	0.24	3.36807e-34	2	0.614406	0.198446	Symbols: | RmlC-like cupins superfamily protein | chr3:1140318-1140723 FORWARD LENGTH=96
Ghir_A11G028970	1.44184e-23	0.640228	0.671	0.419	5.0708e-19	2	0.69425	0.322192	Symbols: | Rubber elongation factor protein (REF) | chr3:1593540-1594802 FORWARD LENGTH=246
Ghir_D11G029150	6.29317e-27	0.596352	0.668	0.372	2.21325e-22	2	0.631463	0.282172	Symbols: | Rubber elongation factor protein (REF) | chr3:1593540-1594802 FORWARD LENGTH=246
Ghir_D07G002910	1.00996e-14	0.383699	0.314	0.131	3.55192e-10	2	0.292237	0.114528	Symbols: | S-adenosyl-L-methionine-dependent methyltransferases superfamily protein | chr2:17251981-17252886 FORWARD LENGTH=269
Ghir_A09G015180	7.00074e-40	0.485098	0.357	0.079	2.46209e-35	2	0.302709	0.0558236	Symbols: | sequence-specific DNA binding transcription factors | chr3:3096580-3097875 REVERSE LENGTH=431
Ghir_D09G014630	2.01147e-24	0.402772	0.307	0.09	7.07412e-20	2	0.26137	0.067229	Symbols: | sequence-specific DNA binding transcription factors | chr3:3096580-3097875 REVERSE LENGTH=431
Ghir_A05G020430	1.43584e-21	0.447886	0.461	0.212	5.04969e-17	2	0.383875	0.145677	Symbols: | Serine protease inhibitor (SERPIN) family protein | chr1:17558271-17560061 FORWARD LENGTH=391
Ghir_D01G005160	3.28449e-29	0.593826	0.346	0.095	1.15512e-24	2	0.345432	0.0899046	Symbols: | sodium/calcium exchanger family protein / calcium-binding EF hand family protein | chr1:19844790-19847533 FORWARD LENGTH=585
Ghir_A13G021240	1.11168e-17	0.462653	0.407	0.193	3.90966e-13	2	0.358046	0.133679	Symbols: | Tetratricopeptide repeat (TPR)-like superfamily protein | chr5:6814093-6815171 FORWARD LENGTH=290
Ghir_A09G017520	1.79485e-16	0.418851	0.3	0.115	6.3123e-12	2	0.279042	0.0931781	Symbols: | Thiamine pyrophosphate dependent pyruvate decarboxylase family protein | chr4:15952519-15954676 REVERSE LENGTH=607
Ghir_D09G016990	4.89248e-38	0.914665	0.496	0.178	1.72064e-33	2	0.540967	0.124649	Symbols: | Thiamine pyrophosphate dependent pyruvate decarboxylase family protein | chr4:15952519-15954676 REVERSE LENGTH=607
Ghir_A05G012410	1.01617e-19	0.316555	0.282	0.089	3.57376e-15	2	0.221801	0.0666755	Symbols: | Transducin/WD40 repeat-like superfamily protein | chr1:30320809-30323543 REVERSE LENGTH=349
Ghir_D05G012120	2.72616e-24	0.332652	0.261	0.066	9.58765e-20	2	0.210623	0.046973	Symbols: | Transducin/WD40 repeat-like superfamily protein | chr1:30320809-30323543 REVERSE LENGTH=349
Ghir_A09G011720	1.54538e-07	0.281748	0.307	0.172	0.00543495	2	0.277766	0.149563	Symbols: | Tryptophan/tyrosine permease | chr5:6579019-6581699 FORWARD LENGTH=505
Ghir_D02G006960	1.26217e-17	0.303402	0.268	0.091	4.43894e-13	2	0.215768	0.0644485	Symbols: | Uncharacterised conserved protein UCP009193 | chr4:6188866-6190591 FORWARD LENGTH=191
Ghir_A13G017220	2.79496e-30	0.493626	0.407	0.13	9.82961e-26	2	0.360262	0.10294	Symbols: | Uncharacterized conserved protein (DUF2215) | chr1:10103158-10104588 FORWARD LENGTH=476
Ghir_D13G017890	1.40802e-27	0.447869	0.371	0.117	4.95186e-23	2	0.317471	0.0882376	Symbols: | Uncharacterized conserved protein (DUF2215) | chr1:10103158-10104588 FORWARD LENGTH=476
Ghir_A07G008950	5.94136e-30	0.459765	0.718	0.389	2.08952e-25	2	0.722137	0.345155	Symbols: | unknown protein; BEST Arabidopsis thaliana protein match is: unknown protein (TAIR:AT3G22235.2); Has 177 Blast hits to 177 proteins in 14 species: Archae - 0; Bacteria - 0; Metazoa - 0; Fungi - 0; Plants - 177; Viruses - 0; Other Eukaryotes - 0 (source: NCBI BLink). | chr3:7863788-7864675 REVERSE LENGTH=72
Ghir_D07G009050	5.94194e-22	0.260219	0.679	0.401	2.08972e-17	2	0.66149	0.370793	Symbols: | unknown protein; BEST Arabidopsis thaliana protein match is: unknown protein (TAIR:AT3G22235.2); Has 177 Blast hits to 177 proteins in 14 species: Archae - 0; Bacteria - 0; Metazoa - 0; Fungi - 0; Plants - 177; Viruses - 0; Other Eukaryotes - 0 (source: NCBI BLink). | chr3:7863788-7864675 REVERSE LENGTH=72
Ghir_A07G011450	1.72096e-21	0.53106	0.343	0.121	6.05243e-17	2	0.310328	0.0921167	Symbols: | unknown protein; BEST Arabidopsis thaliana protein match is: unknown protein (TAIR:AT4G22758.1); Has 131 Blast hits to 131 proteins in 17 species: Archae - 0; Bacteria - 0; Metazoa - 0; Fungi - 0; Plants - 131; Viruses - 0; Other Eukaryotes - 0 (source: NCBI BLink). | chr2:11860734-11861306 FORWARD LENGTH=190
Ghir_D10G000070	7.60816e-31	0.402897	0.3	0.07	2.67571e-26	2	0.257142	0.0527865	Symbols: | unknown protein; BEST Arabidopsis thaliana protein match is: unknown protein (TAIR:AT4G30780.1); Has 101 Blast hits to 101 proteins in 16 species: Archae - 0; Bacteria - 0; Metazoa - 0; Fungi - 0; Plants - 95; Viruses - 0; Other Eukaryotes - 6 (source: NCBI BLink). | chr2:10244921-10246715 FORWARD LENGTH=466
Ghir_A13G006790	5.42408e-15	0.341948	0.339	0.149	1.90759e-10	2	0.270997	0.104802	Symbols: | unknown protein; BEST Arabidopsis thaliana protein match is: unknown protein (TAIR:AT4G39235.1); Has 73 Blast hits to 73 proteins in 11 species: Archae - 0; Bacteria - 0; Metazoa - 0; Fungi - 0; Plants - 73; Viruses - 0; Other Eukaryotes - 0 (source: NCBI BLink). | chr3:1616265-1616636 REVERSE LENGTH=90
Ghir_D03G004530	2.50194e-51	1.12803	0.55	0.174	8.79908e-47	2	0.64895	0.127489	Symbols: | unknown protein; BEST Arabidopsis thaliana protein match is: unknown protein (TAIR:AT5G10040.1); Has 30201 Blast hits to 17322 proteins in 780 species: Archae - 12; Bacteria - 1396; Metazoa - 17338; Fungi - 3422; Plants - 5037; Viruses - 0; Other Eukaryotes - 2996 (source: NCBI BLink). | chr5:26052364-26052585 REVERSE LENGTH=73
Ghir_A06G007750	5.70478e-26	0.424542	0.529	0.224	2.00631e-21	2	0.44347	0.181856	Symbols: | unknown protein; BEST Arabidopsis thaliana protein match is: unknown protein (TAIR:AT5G12010.1); Has 945 Blast hits to 944 proteins in 87 species: Archae - 0; Bacteria - 0; Metazoa - 519; Fungi - 43; Plants - 365; Viruses - 0; Other Eukaryotes - 18 (source: NCBI BLink). | chr4:14579859-14581481 FORWARD LENGTH=540
Ghir_D06G007990	4.04944e-38	0.570921	0.539	0.188	1.42415e-33	2	0.484847	0.151847	Symbols: | unknown protein; BEST Arabidopsis thaliana protein match is: unknown protein (TAIR:AT5G12010.1); Has 945 Blast hits to 944 proteins in 87 species: Archae - 0; Bacteria - 0; Metazoa - 519; Fungi - 43; Plants - 365; Viruses - 0; Other Eukaryotes - 18 (source: NCBI BLink). | chr4:14579859-14581481 FORWARD LENGTH=540
Ghir_A10G024520	9.30456e-23	0.460797	0.339	0.117	3.27232e-18	2	0.30675	0.0869564	Symbols: | unknown protein; FUNCTIONS IN: molecular_function unknown; INVOLVED IN: biological_process unknown; LOCATED IN: chloroplast; EXPRESSED IN: 21 plant structures; EXPRESSED DURING: 13 growth stages; Has 58 Blast hits to 58 proteins in 23 species: Archae - 0; Bacteria - 4; Metazoa - 1; Fungi - 0; Plants - 44; Viruses - 0; Other Eukaryotes - 9 (source: NCBI BLink). | chr2:16210864-16214110 …
Ghir_A07G003520	6.04265e-23	0.485387	0.561	0.28	2.12514e-18	2	0.480585	0.20836	Symbols: | unknown protein; FUNCTIONS IN: molecular_function unknown; INVOLVED IN: biological_process unknown; LOCATED IN: chloroplast; EXPRESSED IN: 24 plant structures; EXPRESSED DURING: 15 growth stages; BEST Arabidopsis thaliana protein match is: unknown protein (TAIR:AT2G25250.1); Has 65 Blast hits to 65 proteins in 19 species: Archae - 0; Bacteria - 0; Metazoa - 3; Fungi - 8; Plants - 54; V…
Ghir_A13G021140	1.34114e-20	0.389747	0.3	0.098	4.71664e-16	2	0.260916	0.0779425	Symbols: | unknown protein; FUNCTIONS IN: molecular_function unknown; INVOLVED IN: biological_process unknown; LOCATED IN: chloroplast; EXPRESSED IN: 24 plant structures; EXPRESSED DURING: 15 growth stages; BEST Arabidopsis thaliana protein match is: unknown protein (TAIR:AT1G52720.1); Has 61 Blast hits to 61 proteins in 13 species: Archae - 0; Bacteria - 0; Metazoa - 0; Fungi - 0; Plants - 61; V…
Ghir_A05G015800	4.63419e-15	0.25218	0.254	0.088	1.6298e-10	2	0.210915	0.0793285	Symbols: | unknown protein; FUNCTIONS IN: molecular_function unknown; INVOLVED IN: biological_process unknown; LOCATED IN: endomembrane system; Has 18 Blast hits to 18 proteins in 5 species: Archae - 0; Bacteria - 0; Metazoa - 0; Fungi - 0; Plants - 18; Viruses - 0; Other Eukaryotes - 0 (source: NCBI BLink). | chr1:10245055-10245378 FORWARD LENGTH=107
Ghir_A01G009270	2.8182e-17	0.314419	0.386	0.169	9.91132e-13	2	0.342016	0.146974	Symbols: | unknown protein; FUNCTIONS IN: molecular_function unknown; INVOLVED IN: N-terminal protein myristoylation; LOCATED IN: cellular_component unknown; EXPRESSED IN: 24 plant structures; EXPRESSED DURING: 14 growth stages; BEST Arabidopsis thaliana protein match is: unknown protein (TAIR:AT1G76600.1); Has 206 Blast hits to 206 proteins in 13 species: Archae - 0; Bacteria - 0; Metazoa - 0; F…
Ghir_A08G011570	1.96907e-25	0.378124	0.561	0.264	6.92501e-21	2	0.523106	0.235641	Symbols: | unknown protein; FUNCTIONS IN: molecular_function unknown; INVOLVED IN: response to wounding; LOCATED IN: endomembrane system; EXPRESSED IN: 23 plant structures; EXPRESSED DURING: 13 growth stages; BEST Arabidopsis thaliana protein match is: unknown protein (TAIR:AT1G32928.1); Has 42 Blast hits to 42 proteins in 8 species: Archae - 0; Bacteria - 0; Metazoa - 0; Fungi - 0; Plants - 42; …
Ghir_A08G010470	4.00682e-29	0.336671	0.529	0.197	1.40916e-24	2	0.444059	0.193974	Symbols: | unknown protein; Has 1807 Blast hits to 1807 proteins in 277 species: Archae - 0; Bacteria - 0; Metazoa - 736; Fungi - 347; Plants - 385; Viruses - 0; Other Eukaryotes - 339 (source: NCBI BLink). | chr5:16757951-16758529 FORWARD LENGTH=192
Ghir_D11G005020	8.50231e-12	0.402134	0.321	0.157	2.99018e-07	2	0.294728	0.117704	Symbols: | unknown protein; Has 30201 Blast hits to 17322 proteins in 780 species: Archae - 12; Bacteria - 1396; Metazoa - 17338; Fungi - 3422; Plants - 5037; Viruses - 0; Other Eukaryotes - 2996 (source: NCBI BLink). | chr5:26743412-26743663 FORWARD LENGTH=83
Ghir_D05G015230	2.56675e-22	0.257874	0.439	0.174	9.02699e-18	2	0.356136	0.158789	Symbols: | unknown protein; Has 35333 Blast hits to 34131 proteins in 2444 species: Archae - 798; Bacteria - 22429; Metazoa - 974; Fungi - 991; Plants - 531; Viruses - 0; Other Eukaryotes - 9610 (source: NCBI BLink). | chr1:1973992-1974273 REVERSE LENGTH=93
Ghir_A08G025830	6.01119e-31	0.549537	0.589	0.254	2.11408e-26	2	0.522005	0.204947	Symbols: | unknown protein; INVOLVED IN: response to salt stress; LOCATED IN: chloroplast, plasma membrane, membrane; EXPRESSED IN: 23 plant structures; EXPRESSED DURING: 13 growth stages; BEST Arabidopsis thaliana protein match is: unknown protein (TAIR:AT4G29780.1); Has 1807 Blast hits to 1807 proteins in 277 species: Archae - 0; Bacteria - 0; Metazoa - 736; Fungi - 347; Plants - 385; Viruses -…
Ghir_A13G020580	4.23575e-16	0.282721	0.4	0.178	1.48967e-11	2	0.322247	0.150045	Symbols: | unknown protein; INVOLVED IN: response to salt stress; LOCATED IN: chloroplast, plasma membrane, membrane; EXPRESSED IN: 23 plant structures; EXPRESSED DURING: 13 growth stages; BEST Arabidopsis thaliana protein match is: unknown protein (TAIR:AT4G29780.1); Has 1807 Blast hits to 1807 proteins in 277 species: Archae - 0; Bacteria - 0; Metazoa - 736; Fungi - 347; Plants - 385; Viruses -…
Ghir_D08G026680	3.10149e-43	0.665475	0.671	0.273	1.09076e-38	2	0.62084	0.217054	Symbols: | unknown protein; INVOLVED IN: response to salt stress; LOCATED IN: chloroplast, plasma membrane, membrane; EXPRESSED IN: 23 plant structures; EXPRESSED DURING: 13 growth stages; BEST Arabidopsis thaliana protein match is: unknown protein (TAIR:AT4G29780.1); Has 1807 Blast hits to 1807 proteins in 277 species: Archae - 0; Bacteria - 0; Metazoa - 736; Fungi - 347; Plants - 385; Viruses -…
Ghir_D13G021400	1.95534e-19	0.254741	0.389	0.151	6.87675e-15	2	0.304823	0.133382	Symbols: | unknown protein; INVOLVED IN: response to salt stress; LOCATED IN: chloroplast, plasma membrane, membrane; EXPRESSED IN: 23 plant structures; EXPRESSED DURING: 13 growth stages; BEST Arabidopsis thaliana protein match is: unknown protein (TAIR:AT4G29780.1); Has 1807 Blast hits to 1807 proteins in 277 species: Archae - 0; Bacteria - 0; Metazoa - 736; Fungi - 347; Plants - 385; Viruses -…
Ghir_D02G004220	3.71271e-13	0.276142	0.282	0.119	1.30572e-08	2	0.231161	0.0896629	Symbols: | unknown protein; LOCATED IN: chloroplast; BEST Arabidopsis thaliana protein match is: unknown protein (TAIR:AT3G23170.1); Has 74 Blast hits to 74 proteins in 6 species: Archae - 0; Bacteria - 0; Metazoa - 0; Fungi - 0; Plants - 74; Viruses - 0; Other Eukaryotes - 0 (source: NCBI BLink). | chr4:8309519-8309896 FORWARD LENGTH=125
Ghir_A01G000790	7.76034e-24	0.445648	0.464	0.194	2.72923e-19	2	0.391466	0.147514	Symbols: | Vacuolar import/degradation, Vid27-related protein | chr3:6664383-6666423 FORWARD LENGTH=648
Ghir_D01G000760	2.19645e-24	0.34798	0.404	0.146	7.72468e-20	2	0.31253	0.11044	Symbols: | Vacuolar import/degradation, Vid27-related protein | chr3:6664383-6666423 FORWARD LENGTH=648
Ghir_A01G006070	4.23373e-15	0.325517	0.264	0.098	1.48896e-10	2	0.24114	0.0813824	Symbols: | Wound-responsive family protein | chr4:6374805-6375077 FORWARD LENGTH=90
Ghir_D01G006370	2.48381e-23	0.696363	0.389	0.148	8.73531e-19	2	0.425318	0.126453	Symbols: | Wound-responsive family protein | chr4:6374805-6375077 FORWARD LENGTH=90
Ghir_A07G010750	4.19895e-29	0.572835	0.357	0.107	1.47673e-24	2	0.351175	0.0846737	Symbols: | zinc finger (C3HC4-type RING finger) family protein | chr3:17178837-17180024 REVERSE LENGTH=395
Ghir_D10G018940	2.00718e-26	0.544006	0.439	0.164	7.05906e-22	2	0.402043	0.132061	Symbols: AAE7, ACN1 | acyl-activating enzyme 7 | chr3:5773231-5775411 REVERSE LENGTH=569
Ghir_A03G023430	2.71074e-34	0.524891	0.389	0.106	9.53341e-30	2	0.344149	0.0841968	Symbols: AAT1, CAT1 | amino acid transporter 1 | chr4:11270318-11273775 FORWARD LENGTH=594
Ghir_D02G024830	2.20779e-29	0.469173	0.389	0.119	7.76458e-25	2	0.353255	0.103777	Symbols: AAT1, CAT1 | amino acid transporter 1 | chr4:11270318-11273775 FORWARD LENGTH=594
Ghir_A05G020840	4.70357e-21	0.317354	0.361	0.133	1.6542e-16	2	0.282065	0.100921	Symbols: ABF2 | abscisic acid responsive elements-binding factor 2 | chr1:17165420-17167415 REVERSE LENGTH=427
Ghir_A02G016730	1.62082e-29	0.404024	0.511	0.197	5.70027e-25	2	0.402954	0.15088	Symbols: ACA2 | calcium ATPase 2 | chr4:17683225-17686808 REVERSE LENGTH=1014
Ghir_D03G002900	1.20628e-27	0.428041	0.468	0.176	4.24237e-23	2	0.375393	0.132779	Symbols: ACA2 | calcium ATPase 2 | chr4:17683225-17686808 REVERSE LENGTH=1014
Ghir_A09G017450	1.99874e-23	0.309175	0.254	0.064	7.02939e-19	2	0.200836	0.0465202	Symbols: ACI1 | ALC-interacting protein 1 | chr5:152575-154295 FORWARD LENGTH=427
Ghir_A12G024510	3.77776e-19	0.359852	0.321	0.116	1.3286e-14	2	0.267112	0.0883878	Symbols: ACS6, ATACS6 | 1-aminocyclopropane-1-carboxylic acid (acc) synthase 6 | chr4:6864168-6865922 FORWARD LENGTH=495
Ghir_A11G002800	3.40289e-18	0.394068	0.375	0.16	1.19676e-13	2	0.313036	0.114875	Symbols: ACX1, ATACX1 | acyl-CoA oxidase 1 | chr4:9424930-9428689 REVERSE LENGTH=664
Ghir_D11G002800	8.9485e-39	0.66877	0.629	0.271	3.1471e-34	2	0.567465	0.190135	Symbols: ACX1, ATACX1 | acyl-CoA oxidase 1 | chr4:9424930-9428689 REVERSE LENGTH=664
Ghir_A13G009050	1.57964e-27	0.396257	0.575	0.242	5.55542e-23	2	0.490537	0.224247	Symbols: ADC1, ARGDC1, ARGDC, SPE1 | arginine decarboxylase 1 | chr2:7150796-7152904 REVERSE LENGTH=702
Ghir_D13G009950	1.42402e-22	0.426306	0.379	0.135	5.00815e-18	2	0.325935	0.116297	Symbols: ADC2, SPE2, ATADC2 | arginine decarboxylase 2 | chr4:16560315-16562450 REVERSE LENGTH=711
Ghir_A02G006960	1.50248e-11	0.818133	0.607	0.484	5.28406e-07	2	0.633041	0.316839	Symbols: ADH1, ADH, ATADH, ATADH1 | alcohol dehydrogenase 1 | chr1:28975509-28977216 FORWARD LENGTH=379
Ghir_D02G007380	2.16216e-10	0.759264	0.525	0.379	7.6041e-06	2	0.541331	0.263247	Symbols: ADH1, ADH, ATADH, ATADH1 | alcohol dehydrogenase 1 | chr1:28975509-28977216 FORWARD LENGTH=379
Ghir_A09G010460	3.34761e-37	0.627676	0.354	0.083	1.17732e-32	2	0.345065	0.0632019	Symbols: anac061, NAC061 | NAC domain containing protein 61 | chr3:16022836-16024487 REVERSE LENGTH=241
Ghir_D09G010230	3.59406e-24	0.441754	0.325	0.104	1.26399e-19	2	0.295732	0.0779687	Symbols: anac090, NAC090 | NAC domain containing protein 90 | chr5:7408924-7410038 REVERSE LENGTH=235
Ghir_A05G023210	1.6882e-27	0.59352	0.611	0.318	5.93723e-23	2	0.548006	0.220473	Symbols: ANNAT1, OXY5, ATOXY5 | annexin 1 | chr1:13225304-13226939 FORWARD LENGTH=317
Ghir_D05G023090	2.77507e-20	0.457459	0.589	0.338	9.75965e-16	2	0.496554	0.23398	Symbols: ANNAT1, OXY5, ATOXY5 | annexin 1 | chr1:13225304-13226939 FORWARD LENGTH=317
Ghir_D11G023110	8.11879e-07	0.277975	0.55	0.414	0.028553	2	0.426424	0.282288	Symbols: ANNAT2 | annexin 2 | chr5:25973915-25975554 FORWARD LENGTH=317
Ghir_A08G004050	8.86307e-56	0.758569	0.65	0.215	3.11705e-51	2	0.617545	0.164151	Symbols: AOC4 | allene oxide cyclase 4 | chr1:4547624-4548552 FORWARD LENGTH=254
Ghir_D08G004260	2.63459e-49	0.759488	0.4	0.082	9.26558e-45	2	0.413418	0.0627131	Symbols: AOC4 | allene oxide cyclase 4 | chr1:4547624-4548552 FORWARD LENGTH=254
Ghir_D08G004270	2.89742e-30	0.434136	0.314	0.077	1.01899e-25	2	0.262954	0.0569651	Symbols: AOC4 | allene oxide cyclase 4 | chr1:4547624-4548552 FORWARD LENGTH=254
Ghir_A05G026470	9.58513e-42	0.590872	0.489	0.143	3.371e-37	2	0.45295	0.121464	Symbols: AOS, CYP74A, DDE2 | allene oxide synthase | chr5:17097803-17099359 REVERSE LENGTH=518
Ghir_D05G026510	1.37145e-42	0.559074	0.386	0.084	4.82324e-38	2	0.352025	0.0698357	Symbols: AOS, CYP74A, DDE2 | allene oxide synthase | chr5:17097803-17099359 REVERSE LENGTH=518
Ghir_D06G017020	2.15331e-07	0.25925	0.361	0.224	0.00757297	2	0.299233	0.16793	Symbols: APA1, ATAPA1 | aspartic proteinase A1 | chr1:4017119-4019874 REVERSE LENGTH=506
Ghir_A05G036360	3.06739e-18	0.329316	0.268	0.09	1.07877e-13	2	0.22285	0.0618882	Symbols: APK1A | Protein kinase superfamily protein | chr1:2331369-2333589 REVERSE LENGTH=424
Ghir_D05G021240	1.00176e-30	0.356641	0.311	0.074	3.5231e-26	2	0.246185	0.0566059	Symbols: APUM12, PUM12 | pumilio 12 | chr5:22881721-22883842 FORWARD LENGTH=596
Ghir_D05G020460	4.04156e-21	0.302212	0.254	0.07	1.42138e-16	2	0.209509	0.0562385	Symbols: AR781 | Protein of unknown function (DUF1645) | chr2:11283036-11283989 REVERSE LENGTH=317
Ghir_D09G017330	8.47145e-26	0.343199	0.261	0.062	2.97933e-21	2	0.215151	0.0461666	Symbols: ARR6 | response regulator 6 | chr5:25252745-25254158 REVERSE LENGTH=186
Ghir_D05G010490	1.71859e-19	0.307851	0.404	0.166	6.04412e-15	2	0.375574	0.162492	Symbols: ATACA7, ACA7 | alpha carbonic anhydrase 7 | chr1:2517022-2518546 REVERSE LENGTH=275
Ghir_D02G008050	7.37316e-26	0.608534	0.454	0.179	2.59307e-21	2	0.423537	0.141017	Symbols: ATAF1, ANAC002 | NAC (No Apical Meristem) domain transcriptional regulator superfamily protein | chr1:268471-269514 FORWARD LENGTH=289
Ghir_A05G039480	1.43797e-57	1.1137	0.696	0.28	5.05721e-53	2	0.776906	0.196914	Symbols: ATAF2, anac081 | NAC (No Apical Meristem) domain transcriptional regulator superfamily protein | chr5:2859113-2860144 REVERSE LENGTH=283
Ghir_D01G023820	5.17035e-09	0.264935	0.268	0.128	0.000181836	2	0.220675	0.106542	Symbols: ATAMT2, AMT2;1, AMT2 | ammonium transporter 2 | chr2:16039672-16042291 REVERSE LENGTH=475
Ghir_A08G006730	2.36013e-17	0.303252	0.275	0.093	8.30033e-13	2	0.238861	0.0819006	Symbols: ATAUX2-11, IAA4 | AUX/IAA transcriptional regulator family protein | chr5:17550465-17551206 FORWARD LENGTH=186
Ghir_A13G021270	8.56358e-23	0.456798	0.293	0.089	3.01173e-18	2	0.270773	0.0662913	Symbols: ATBCB, BCB, SAG14 | blue-copper-binding protein | chr5:6826626-6827408 FORWARD LENGTH=196
Ghir_D13G022130	2.96389e-14	0.520471	0.332	0.152	1.04237e-09	2	0.338179	0.122398	Symbols: ATBCB, BCB, SAG14 | blue-copper-binding protein | chr5:6826626-6827408 FORWARD LENGTH=196
Ghir_A07G013660	4.97741e-22	0.450773	0.429	0.176	1.75051e-17	2	0.384041	0.144723	Symbols: ATBZIP53, BZIP53 | basic region/leucine zipper motif 53 | chr3:23091844-23092284 REVERSE LENGTH=146
Ghir_D07G013880	1.47437e-18	0.323986	0.429	0.188	5.18521e-14	2	0.340299	0.149517	Symbols: ATBZIP53, BZIP53 | basic region/leucine zipper motif 53 | chr3:23091844-23092284 REVERSE LENGTH=146
Ghir_A11G016500	1.33387e-30	0.475507	0.504	0.188	4.69108e-26	2	0.430607	0.153849	Symbols: ATCCT1, CCT1 | phosphorylcholine cytidylyltransferase | chr2:13697645-13700241 FORWARD LENGTH=332
Ghir_A05G025010	1.3811e-22	0.359548	0.489	0.211	4.85718e-18	2	0.424377	0.186191	Symbols: ATCK1, CK, CK1 | choline kinase 1 | chr1:26971537-26973177 FORWARD LENGTH=346
Ghir_D05G025040	2.08738e-42	0.55681	0.521	0.165	7.34111e-38	2	0.442274	0.122271	Symbols: ATCK1, CK, CK1 | choline kinase 1 | chr1:26971537-26973177 FORWARD LENGTH=346
Ghir_A09G024820	1.18083e-19	0.288002	0.479	0.214	4.15287e-15	2	0.399593	0.195299	Symbols: ATCP1, CP1 | Ca2+-binding protein 1 | chr5:20070812-20071294 FORWARD LENGTH=160
Ghir_A10G017720	2.48342e-17	0.34833	0.307	0.113	8.73395e-13	2	0.269008	0.0964473	Symbols: ATCP1, CP1 | Ca2+-binding protein 1 | chr5:20070812-20071294 FORWARD LENGTH=160
Ghir_D09G023990	5.51679e-46	0.594793	0.854	0.438	1.9402e-41	2	0.800031	0.35279	Symbols: ATCP1, CP1 | Ca2+-binding protein 1 | chr5:20070812-20071294 FORWARD LENGTH=160
Ghir_D10G019190	1.54279e-16	0.311848	0.293	0.108	5.42584e-12	2	0.246794	0.0873024	Symbols: ATCP1, CP1 | Ca2+-binding protein 1 | chr5:20070812-20071294 FORWARD LENGTH=160
Ghir_A09G022210	5.45873e-42	1.13286	0.675	0.292	1.91978e-37	2	0.769631	0.256028	Symbols: ATEP3, ATCHITIV, CHIV, EP3 | homolog of carrot EP3-3 chitinase | chr3:20145935-20147034 FORWARD LENGTH=273
Ghir_D09G021510	2.73357e-34	0.583988	0.286	0.056	9.61369e-30	2	0.262282	0.0437186	Symbols: ATEP3, ATCHITIV, CHIV, EP3 | homolog of carrot EP3-3 chitinase | chr3:20145935-20147034 FORWARD LENGTH=273
Ghir_A04G003630	4.99317e-06	0.276024	0.282	0.172	0.175605	2	0.254505	0.134164	Symbols: ATERF-4, ERF4, RAP2.5, ATERF4 | ethylene responsive element binding factor 4 | chr3:5121472-5122140 FORWARD LENGTH=222
Ghir_D01G005430	3.68397e-10	0.337223	0.343	0.183	1.29562e-05	2	0.318787	0.15267	Symbols: ATERF-4, ERF4, RAP2.5, ATERF4 | ethylene responsive element binding factor 4 | chr3:5121472-5122140 FORWARD LENGTH=222
Ghir_D05G035530	4.81564e-15	0.348486	0.393	0.186	1.69361e-10	2	0.334756	0.147699	Symbols: ATERF-4, ERF4, RAP2.5, ATERF4 | ethylene responsive element binding factor 4 | chr3:5121472-5122140 FORWARD LENGTH=222
Ghir_A05G034800	3.52008e-09	0.254938	0.325	0.179	0.000123798	2	0.260359	0.127596	Symbols: ATEXO70C2, EXO70C2 | exocyst subunit exo70 family protein C2 | chr5:4514680-4516767 REVERSE LENGTH=695
Ghir_A09G017580	1.47056e-39	0.51331	0.789	0.468	5.17183e-35	2	0.845453	0.377423	Symbols: ATFER1, FER1 | ferretin 1 | chr5:228149-229594 REVERSE LENGTH=255
Ghir_D09G017060	5.76542e-19	0.397373	0.389	0.164	2.02764e-14	2	0.374301	0.150191	Symbols: ATFER1, FER1 | ferretin 1 | chr5:228149-229594 REVERSE LENGTH=255
Ghir_A01G016110	3.13778e-21	0.575331	0.486	0.233	1.10353e-16	2	0.484874	0.189547	Symbols: ATFP6, HIPP26, FP6 | farnesylated protein 6 | chr4:18034596-18035693 FORWARD LENGTH=153
Ghir_D01G017650	1.17187e-21	0.541037	0.525	0.275	4.12136e-17	2	0.491522	0.199908	Symbols: ATFP6, HIPP26, FP6 | farnesylated protein 6 | chr4:18034596-18035693 FORWARD LENGTH=153
Ghir_A13G015990	1.32921e-42	0.893861	0.532	0.182	4.67472e-38	2	0.585503	0.145131	Symbols: ATGA2OX1, GA2OX1 | Arabidopsis thaliana gibberellin 2-oxidase 1 | chr1:29511772-29512990 REVERSE LENGTH=329
Ghir_D13G016670	1.95423e-55	1.1121	0.618	0.21	6.87283e-51	2	0.723636	0.160785	Symbols: ATGA2OX1, GA2OX1 | Arabidopsis thaliana gibberellin 2-oxidase 1 | chr1:29511772-29512990 REVERSE LENGTH=329
Ghir_A08G019020	1.2995e-36	0.516959	0.85	0.552	4.57022e-32	2	0.868771	0.431563	Symbols: ATGPX6, PHGPX, LSC803, GPX6 | glutathione peroxidase 6 | chr4:7010021-7011330 REVERSE LENGTH=232
Ghir_D08G019910	7.80854e-21	0.267943	0.45	0.19	2.74618e-16	2	0.402377	0.189683	Symbols: ATGPX6, PHGPX, LSC803, GPX6 | glutathione peroxidase 6 | chr4:7010021-7011330 REVERSE LENGTH=232
Ghir_A02G002840	8.15806e-14	0.422095	0.414	0.221	2.86911e-09	2	0.403483	0.185068	Symbols: ATGSTU7, GST25, GSTU7 | glutathione S-transferase tau 7 | chr2:12618111-12618871 REVERSE LENGTH=227
Ghir_A02G002850	4.69884e-20	0.259086	0.332	0.115	1.65253e-15	2	0.258681	0.0994491	Symbols: ATGSTU7, GST25, GSTU7 | glutathione S-transferase tau 7 | chr2:12618111-12618871 REVERSE LENGTH=227
Ghir_D12G021080	2.1603e-16	0.832087	0.414	0.211	7.59756e-12	2	0.457787	0.16094	Symbols: ATHSP23.6-MITO, HSP23.6-MITO | mitochondrion-localized small heat shock protein 23.6 | chr4:12917089-12917858 FORWARD LENGTH=210
Ghir_D12G025340	4.81729e-19	0.641329	0.582	0.347	1.69419e-14	2	0.563719	0.253974	Symbols: ATMGL, MGL | methionine gamma-lyase | chr1:24028977-24030537 FORWARD LENGTH=441
Ghir_A07G002590	1.13748e-19	0.39715	0.536	0.265	4.00041e-15	2	0.475131	0.230507	Symbols: ATNADP-ME3, NADP-ME3 | NADP-malic enzyme 3 | chr5:9024549-9028260 FORWARD LENGTH=588
Ghir_D13G007150	5.46064e-09	0.377438	0.368	0.219	0.000192045	2	0.327106	0.157882	Symbols: ATNUDT1, ATNUDX1, NUDX1 | nudix hydrolase 1 | chr1:25829090-25829607 FORWARD LENGTH=147
Ghir_D05G002570	5.25268e-15	0.31129	0.3	0.121	1.84732e-10	2	0.242311	0.0882044	Symbols: ATPERK1, PERK1 | proline extensin-like receptor kinase 1 | chr3:8960411-8963303 FORWARD LENGTH=652
Ghir_D09G016180	1.64919e-16	0.305705	0.361	0.155	5.80002e-12	2	0.280541	0.113286	Symbols: AtPPa4, PPa4 | pyrophosphorylase 4 | chr3:19881491-19883308 FORWARD LENGTH=216
Ghir_A10G020720	1.25264e-15	0.250892	0.268	0.096	4.40542e-11	2	0.202865	0.0709568	Symbols: ATPUB14, PUB14 | plant U-box 14 | chr3:20321524-20323848 FORWARD LENGTH=632
Ghir_D10G022550	1.29133e-15	0.297501	0.257	0.091	4.54147e-11	2	0.208811	0.0654996	Symbols: ATPUB14, PUB14 | plant U-box 14 | chr3:20321524-20323848 FORWARD LENGTH=632
Ghir_A05G000570	1.4025e-08	0.306547	0.325	0.183	0.000493246	2	0.275688	0.134027	Symbols: ATR2, AR2 | P450 reductase 2 | chr4:14796900-14800578 FORWARD LENGTH=712
Ghir_A11G002860	8.046e-15	0.349306	0.404	0.195	2.8297e-10	2	0.327571	0.145665	Symbols: ATRAB1B, ARA5, ARA-5, ATRABD2A, RABD2A, RA-5 | RAS 5 | chr1:400350-401788 REVERSE LENGTH=203
Ghir_D11G002860	2.74194e-16	0.344918	0.457	0.229	9.64313e-12	2	0.366277	0.170121	Symbols: ATRAB1B, ARA5, ARA-5, ATRABD2A, RABD2A, RA-5 | RAS 5 | chr1:400350-401788 REVERSE LENGTH=203
Ghir_A08G009190	1.67392e-16	0.299913	0.386	0.167	5.88701e-12	2	0.315972	0.141094	Symbols: ATTPS11, TPS11, ATTPSB | trehalose phosphatase/synthase 11 | chr2:8109043-8111799 FORWARD LENGTH=862
Ghir_D08G009420	1.89429e-19	0.310638	0.421	0.175	6.66203e-15	2	0.35407	0.157148	Symbols: ATTPS11, TPS11, ATTPSB | trehalose phosphatase/synthase 11 | chr2:8109043-8111799 FORWARD LENGTH=862
Ghir_A10G003170	2.73592e-23	0.345655	0.321	0.1	9.62195e-19	2	0.263017	0.0781662	Symbols: ATTPS7, TPS7, ATTPSA | trehalose-phosphatase/synthase 7 | chr1:1955413-1958153 FORWARD LENGTH=851
Ghir_D08G022300	1.93305e-22	0.40772	0.311	0.1	6.79834e-18	2	0.271403	0.0731067	Symbols: AVP1, ATAVP3, AVP-3, AtVHP1;1 | Inorganic H pyrophosphatase family protein | chr1:5399115-5402185 FORWARD LENGTH=770
Ghir_A09G011180	2.84794e-26	0.668591	0.807	0.63	1.00159e-21	2	0.813005	0.423126	Symbols: CAM7 | calmodulin 7 | chr3:15664619-15666355 REVERSE LENGTH=149
Ghir_D09G010740	1.21361e-08	0.313169	0.768	0.632	0.000426816	2	0.612064	0.430892	Symbols: CAM7 | calmodulin 7 | chr3:15664619-15666355 REVERSE LENGTH=149
Ghir_D11G002930	2.14302e-25	0.335348	0.311	0.088	7.5368e-21	2	0.236997	0.0621887	Symbols: CBL1, ATCBL1, SCABP5 | calcineurin B-like protein 1 | chr4:9817142-9818995 FORWARD LENGTH=213
Ghir_A13G012660	7.86453e-29	0.536233	0.546	0.242	2.76588e-24	2	0.473363	0.17439	Symbols: CINV2 | cytosolic invertase 2 | chr4:6021312-6023310 REVERSE LENGTH=558
Ghir_D13G013270	1.05847e-18	0.381603	0.375	0.157	3.72253e-14	2	0.312683	0.114068	Symbols: CINV2 | cytosolic invertase 2 | chr4:6021312-6023310 REVERSE LENGTH=558
Ghir_A03G003080	3.11319e-17	0.298686	0.489	0.235	1.09488e-12	2	0.393711	0.200455	Symbols: CIPK11, PKS5, SIP4, SNRK3.22 | SOS3-interacting protein 4 | chr2:12937265-12938572 REVERSE LENGTH=435
Ghir_A09G023470	1.31931e-32	0.463175	0.404	0.121	4.63989e-28	2	0.341194	0.0920975	Symbols: CML11 | calmodulin-like 11 | chr3:8124286-8125835 REVERSE LENGTH=173
Ghir_D09G022710	8.36295e-37	0.56632	0.457	0.14	2.94117e-32	2	0.401854	0.107462	Symbols: CML11 | calmodulin-like 11 | chr3:8124286-8125835 REVERSE LENGTH=173
Ghir_A07G008430	2.26558e-30	0.547067	0.579	0.252	7.96782e-26	2	0.519627	0.20455	Symbols: CML23 | calmodulin like 23 | chr1:24770856-24771329 REVERSE LENGTH=157
Ghir_A11G004140	1.03327e-16	0.352742	0.282	0.1	3.63391e-12	2	0.247384	0.0841561	Symbols: CML38 | calmodulin-like 38 | chr1:28766909-28767442 REVERSE LENGTH=177
Ghir_D04G010610	3.93757e-10	0.765954	0.982	0.984	1.3848e-05	2	1.17961	0.79331	Symbols: COX1 | cytochrome oxidase | chrM:349830-351413 REVERSE LENGTH=527
Ghir_D02G020140	1.91905e-28	0.456263	0.421	0.148	6.74911e-24	2	0.343524	0.103036	Symbols: CPK6, ATCDPK3, ATCPK6 | Calcium-dependent protein kinase family protein | chr2:7517005-7519239 FORWARD LENGTH=544
Ghir_D09G012710	1.67305e-27	0.506615	0.507	0.208	5.88394e-23	2	0.455988	0.17043	Symbols: CPK7 | calmodulin-domain protein kinase 7 | chr5:4047817-4050035 REVERSE LENGTH=535
Ghir_A06G021960	2.30674e-19	0.305485	0.279	0.087	8.11258e-15	2	0.227667	0.0720478	Symbols: CRK25 | cysteine-rich RLK (RECEPTOR-like protein kinase) 25 | chr4:2679793-2682309 REVERSE LENGTH=675
Ghir_A12G015580	3.1848e-21	0.362448	0.346	0.125	1.12006e-16	2	0.27657	0.0883323	Symbols: CRK3 | cysteine-rich RLK (RECEPTOR-like protein kinase) 3 | chr1:26588750-26591379 REVERSE LENGTH=646
Ghir_D05G026730	1.11227e-19	0.446725	0.489	0.218	3.91175e-15	2	0.510496	0.248579	Symbols: CYP81D8 | cytochrome P450, family 81, subfamily D, polypeptide 8 | chr4:17569971-17571678 REVERSE LENGTH=497
Ghir_A09G010250	1.58634e-28	0.531978	0.293	0.072	5.57901e-24	2	0.279077	0.0566883	Symbols: CYP94C1 | cytochrome P450, family 94, subfamily C, polypeptide 1 | chr2:11809373-11810860 FORWARD LENGTH=495
Ghir_A10G024140	6.48438e-18	0.3567	0.432	0.198	2.28049e-13	2	0.35678	0.155459	Symbols: CZF1, ZFAR1, SZF2, ATSZF2 | zinc finger (CCCH-type) family protein | chr2:16772537-16774330 FORWARD LENGTH=597
Ghir_D10G026560	3.48264e-29	0.585126	0.543	0.236	1.22481e-24	2	0.493916	0.18001	Symbols: CZF1, ZFAR1, SZF2, ATSZF2 | zinc finger (CCCH-type) family protein | chr2:16772537-16774330 FORWARD LENGTH=597
Ghir_A06G013190	8.48182e-08	0.25925	0.379	0.233	0.00298297	2	0.323532	0.187315	Symbols: DYL1 | dormancy-associated protein-like 1 | chr1:9934252-9935216 REVERSE LENGTH=159
Ghir_D06G014450	8.24222e-05	0.251371	0.368	0.265	1	2	0.313538	0.196187	Symbols: DYL1 | dormancy-associated protein-like 1 | chr1:9934252-9935216 REVERSE LENGTH=159
Ghir_A06G022930	7.59838e-14	0.27761	0.289	0.119	2.67227e-09	2	0.230591	0.0879833	Symbols: EDA16 | SNF2 domain-containing protein / helicase domain-containing protein / zinc finger protein-related | chr1:22535038-22540610 REVERSE LENGTH=1280
Ghir_D06G013940	9.57829e-15	0.269097	0.275	0.105	3.36859e-10	2	0.21518	0.0775175	Symbols: EDA16 | SNF2 domain-containing protein / helicase domain-containing protein / zinc finger protein-related | chr1:22535038-22540610 REVERSE LENGTH=1280
Ghir_A12G009480	4.6832e-23	0.394739	0.5	0.223	1.64704e-18	2	0.471749	0.205175	Symbols: ELI3-2, ELI3, ATCAD8, CAD-B2 | elicitor-activated gene 3-2 | chr4:17855964-17857388 FORWARD LENGTH=359
Ghir_A13G000060	2.93255e-22	0.515634	0.646	0.386	1.03135e-17	2	0.619928	0.301086	Symbols: ERD15, LSR1, CID1 | dehydration-induced protein (ERD15) | chr2:17269736-17270314 FORWARD LENGTH=163
Ghir_D12G003470	1.53333e-12	0.274424	0.361	0.172	5.39256e-08	2	0.297921	0.144917	Symbols: ERD7 | Senescence/dehydration-associated protein-related | chr2:7755923-7757798 REVERSE LENGTH=452
Ghir_A06G022970	2.02129e-14	0.305119	0.457	0.238	7.10867e-10	2	0.380292	0.192878	Symbols: ERF11, ATERF11 | ERF domain protein 11 | chr1:9956351-9956851 REVERSE LENGTH=166
Ghir_A10G002440	7.27664e-11	0.252795	0.346	0.176	2.55912e-06	2	0.27792	0.138046	Symbols: ERF9, ATERF9, ATERF-9 | erf domain protein 9 | chr5:17806742-17807344 FORWARD LENGTH=200
Ghir_D02G018530	3.55142e-16	0.266899	0.293	0.11	1.249e-11	2	0.223393	0.0811672	Symbols: ERF9, ATERF9, ATERF-9 | erf domain protein 9 | chr5:17806742-17807344 FORWARD LENGTH=200
Ghir_A13G006880	1.46832e-08	0.899166	0.264	0.139	0.000516395	2	0.30419	0.105446	Symbols: EXL2 | EXORDIUM like 2 | chr5:25703980-25704897 FORWARD LENGTH=305
Ghir_D05G022870	2.16393e-68	0.916785	0.693	0.198	7.61034e-64	2	0.747326	0.19016	Symbols: EXL2 | EXORDIUM like 2 | chr5:25703980-25704897 FORWARD LENGTH=305
Ghir_A05G022980	6.04578e-19	0.560191	0.293	0.103	2.12624e-14	2	0.299085	0.0791177	Symbols: EXO | Phosphate-responsive 1 family protein | chr4:5740378-5741322 FORWARD LENGTH=314
Ghir_D05G022880	7.18173e-07	0.345426	0.282	0.16	0.0252574	2	0.29482	0.155021	Symbols: EXO | Phosphate-responsive 1 family protein | chr4:5740378-5741322 FORWARD LENGTH=314
Ghir_A04G009960	6.09142e-48	0.744933	0.632	0.225	2.14229e-43	2	0.589742	0.169944	Symbols: FAD8 | fatty acid desaturase 8 | chr5:1664331-1666345 FORWARD LENGTH=435
Ghir_D04G014170	1.20076e-33	0.528789	0.479	0.162	4.22294e-29	2	0.409165	0.125168	Symbols: FAD8 | fatty acid desaturase 8 | chr5:1664331-1666345 FORWARD LENGTH=435
Ghir_A07G023630	2.87594e-07	0.294686	0.307	0.184	0.0101144	2	0.267605	0.133823	Symbols: FDH | formate dehydrogenase | chr5:4777043-4779190 FORWARD LENGTH=384
Ghir_D09G013610	5.95371e-10	0.327108	0.304	0.158	2.09386e-05	2	0.256316	0.109376	Symbols: FLA17 | FASCICLIN-like arabinogalactan protein 17 precursor | chr5:1952939-1955047 FORWARD LENGTH=458
Ghir_A03G012730	6.36747e-32	0.459538	0.368	0.102	2.23938e-27	2	0.313621	0.0772422	Symbols: GAD4 | glutamate decarboxylase 4 | chr2:474375-476495 REVERSE LENGTH=493
Ghir_A05G035870	2.2071e-16	0.365298	0.511	0.269	7.76214e-12	2	0.433661	0.217383	Symbols: GAE1 | UDP-D-glucuronate 4-epimerase 1 | chr4:14881976-14883265 REVERSE LENGTH=429
Ghir_A02G002190	9.93931e-15	0.379552	0.421	0.209	3.49556e-10	2	0.347036	0.159353	Symbols: GAE6 | UDP-D-glucuronate 4-epimerase 6 | chr3:8603645-8605027 FORWARD LENGTH=460
Ghir_A03G014430	2.80616e-14	0.534995	0.486	0.281	9.86898e-10	2	0.490392	0.227715	Symbols: GAPC-2, GAPC2 | glyceraldehyde-3-phosphate dehydrogenase C2 | chr1:4608465-4610494 REVERSE LENGTH=338
Ghir_A03G012000	1.79984e-17	0.285413	0.282	0.097	6.32985e-13	2	0.22666	0.0769356	Symbols: GEK1 | D-aminoacyl-tRNA deacylases | chr2:1156782-1158695 FORWARD LENGTH=317
Ghir_A03G020320	7.33704e-36	0.754703	0.586	0.259	2.58036e-31	2	0.585178	0.185843	Symbols: GH3.1 | Auxin-responsive GH3 family protein | chr2:6451659-6453670 REVERSE LENGTH=590
Ghir_D11G035640	2.67147e-19	0.372026	0.468	0.219	9.3953e-15	2	0.376249	0.163162	Symbols: HD2C, HDT3 | histone deacetylase 2C | chr5:981994-983961 FORWARD LENGTH=294
Ghir_A03G018700	7.9639e-20	0.386322	0.386	0.161	2.80082e-15	2	0.324802	0.118237	Symbols: HMG1, HMGR1, AtHMGR1 | hydroxy methylglutaryl CoA reductase 1 | chr1:28695801-28698206 FORWARD LENGTH=642
Ghir_A11G035220	1.25795e-07	0.370165	0.564	0.427	0.00442408	2	0.491562	0.311645	Symbols: HSC70-1, HSP70-1, AT-HSC70-1, HSC70 | heat shock cognate protein 70-1 | chr5:554055-556334 REVERSE LENGTH=651
Ghir_D11G036090	6.71925e-22	0.537441	0.643	0.384	2.36309e-17	2	0.592179	0.280956	Symbols: HSC70-1, HSP70-1, AT-HSC70-1, HSC70 | heat shock cognate protein 70-1 | chr5:554055-556334 REVERSE LENGTH=651
Ghir_A13G001540	2.15225e-35	0.434062	0.668	0.286	7.56924e-31	2	0.593599	0.258952	Symbols: HSPRO2, ATHSPRO2 | ortholog of sugar beet HS1 PRO-1 2 | chr2:16700649-16701956 REVERSE LENGTH=435
Ghir_D05G031080	2.40823e-26	0.464913	0.321	0.091	8.46949e-22	2	0.278218	0.0700937	Symbols: HSPRO2, ATHSPRO2 | ortholog of sugar beet HS1 PRO-1 2 | chr2:16700649-16701956 REVERSE LENGTH=435
Ghir_D13G001850	1.68174e-26	0.307787	0.611	0.279	5.91451e-22	2	0.535068	0.264512	Symbols: HSPRO2, ATHSPRO2 | ortholog of sugar beet HS1 PRO-1 2 | chr2:16700649-16701956 REVERSE LENGTH=435
Ghir_A04G002220	2.79112e-11	0.340928	0.336	0.169	9.81609e-07	2	0.305961	0.13743	Symbols: HTA1, RAT5, ATHTA1 | Histone superfamily protein | chr5:22196540-22197279 FORWARD LENGTH=130
Ghir_D13G024880	4.07765e-06	0.335555	0.454	0.337	0.143407	2	0.424368	0.25794	Symbols: HTB4 | Histone superfamily protein | chr5:24127206-24127658 FORWARD LENGTH=150
Ghir_A05G012180	7.32316e-28	0.66784	0.482	0.2	2.57548e-23	2	0.466102	0.144903	Symbols: J8 | Chaperone DnaJ-domain superfamily protein | chr1:30403863-30404549 REVERSE LENGTH=163
Ghir_D05G011890	4.61781e-15	0.394469	0.425	0.215	1.62404e-10	2	0.364848	0.161825	Symbols: J8 | Chaperone DnaJ-domain superfamily protein | chr1:30403863-30404549 REVERSE LENGTH=163
Ghir_D05G002180	7.76781e-18	0.391196	0.364	0.148	2.73186e-13	2	0.322353	0.12455	Symbols: KCS11 | 3-ketoacyl-CoA synthase 11 | chr2:11330094-11331623 FORWARD LENGTH=509
Ghir_D12G005490	2.79238e-19	0.535277	0.311	0.115	9.82051e-15	2	0.296267	0.0794737	Symbols: LBD41 | LOB domain-containing protein 41 | chr3:536747-537650 REVERSE LENGTH=263
Ghir_A09G005560	5.39975e-43	0.631979	0.396	0.094	1.89904e-38	2	0.370316	0.0650871	Symbols: LBD42 | LOB domain-containing protein 42 | chr1:25707033-25708004 FORWARD LENGTH=233
Ghir_D09G005160	2.20421e-22	0.463917	0.271	0.077	7.752e-18	2	0.260714	0.0613694	Symbols: LBD42 | LOB domain-containing protein 42 | chr1:25707033-25708004 FORWARD LENGTH=233
Ghir_A11G009980	3.71812e-51	0.901305	0.771	0.362	1.30763e-46	2	0.832156	0.286122	Symbols: LEA14, LSR3 | Late embryogenesis abundant protein | chr1:172295-172826 REVERSE LENGTH=151
Ghir_D11G009930	6.62185e-40	0.609222	0.743	0.372	2.32884e-35	2	0.753875	0.315705	Symbols: LEA14, LSR3 | Late embryogenesis abundant protein | chr1:172295-172826 REVERSE LENGTH=151
Ghir_A10G005240	2.43165e-16	0.31178	0.318	0.124	8.55185e-12	2	0.269511	0.104298	Symbols: LOX3 | lipoxygenase 3 | chr1:5977512-5981384 FORWARD LENGTH=919
Ghir_D10G006080	3.05307e-40	0.618853	0.575	0.2	1.07374e-35	2	0.51791	0.165863	Symbols: LOX3 | lipoxygenase 3 | chr1:5977512-5981384 FORWARD LENGTH=919
Ghir_A01G022810	1.37598e-53	0.908365	0.746	0.323	4.83919e-49	2	0.822401	0.25825	Symbols: LTI29, LTI45, ERD10 | Dehydrin family protein | chr1:7088235-7089107 REVERSE LENGTH=260
Ghir_D01G010350	3.07648e-46	0.46648	0.811	0.441	1.08197e-41	2	0.891457	0.380806	Symbols: LTI29, LTI45, ERD10 | Dehydrin family protein | chr1:7088235-7089107 REVERSE LENGTH=260
Ghir_A02G002900	2.24704e-16	0.432965	0.325	0.132	7.9026e-12	2	0.360956	0.136672	Symbols: LTP4 | lipid transfer protein 4 | chr5:23925296-23925772 REVERSE LENGTH=112
Ghir_D02G003280	2.43923e-13	0.67201	0.357	0.181	8.57851e-09	2	0.399412	0.146239	Symbols: LTP4 | lipid transfer protein 4 | chr5:23925296-23925772 REVERSE LENGTH=112
Ghir_A01G016650	1.66325e-40	0.626865	0.354	0.075	5.84947e-36	2	0.329291	0.0558243	Symbols: LYM2 | lysm domain GPI-anchored protein 2 precursor | chr2:7459156-7460648 FORWARD LENGTH=350
Ghir_D01G018250	1.23316e-30	0.61465	0.364	0.104	4.3369e-26	2	0.344009	0.0799556	Symbols: LYM2 | lysm domain GPI-anchored protein 2 precursor | chr2:7459156-7460648 FORWARD LENGTH=350
Ghir_D07G018800	4.36481e-14	0.301368	0.507	0.278	1.53506e-09	2	0.43963	0.244807	Symbols: MLO8, ATMLO8 | Seven transmembrane MLO family protein | chr2:7590559-7593768 REVERSE LENGTH=593
Ghir_A02G005970	1.14613e-27	0.644999	0.675	0.387	4.03082e-23	2	0.654211	0.285622	Symbols: MTO3, SAMS3, MAT4 | S-adenosylmethionine synthetase family protein | chr3:5952484-5953665 REVERSE LENGTH=393
Ghir_D02G006290	1.37e-21	0.431555	0.618	0.343	4.81816e-17	2	0.543228	0.265315	Symbols: MTO3, SAMS3, MAT4 | S-adenosylmethionine synthetase family protein | chr3:5952484-5953665 REVERSE LENGTH=393
Ghir_D09G004190	5.10749e-16	0.328078	0.354	0.153	1.79625e-11	2	0.294111	0.118223	Symbols: MUB4 | membrane-anchored ubiquitin-fold protein 4 precursor | chr3:9946467-9947444 REVERSE LENGTH=120
Ghir_D12G019000	5.3636e-25	0.330831	0.289	0.078	1.88632e-20	2	0.229542	0.0582263	Symbols: MYB94, ATMYBCP70, ATMYB94 | myb domain protein 94 | chr3:17539627-17541035 REVERSE LENGTH=333
Ghir_D05G007310	1.80806e-27	0.405327	0.468	0.176	6.35876e-23	2	0.394652	0.14577	Symbols: NADK1, ATNADK-1 | NAD kinase 1 | chr3:7380434-7383874 REVERSE LENGTH=530
Ghir_A05G004510	4.66028e-23	0.374466	0.268	0.072	1.63897e-18	2	0.227646	0.0563231	Symbols: NDL2 | N-MYC downregulated-like 2 | chr5:3799682-3802496 FORWARD LENGTH=344
Ghir_D05G032000	2.73775e-10	0.256752	0.4	0.219	9.62839e-06	2	0.317608	0.174801	Symbols: NTF2A | nuclear transport factor 2A | chr1:9484615-9485790 REVERSE LENGTH=122
Ghir_A10G007480	2.51939e-22	0.383406	0.468	0.198	8.86046e-18	2	0.40282	0.16977	Symbols: NTT1, ATNTT1 | nucleotide transporter 1 | chr1:30191954-30194280 FORWARD LENGTH=624
Ghir_D02G010170	2.47342e-29	0.381908	0.321	0.083	8.69877e-25	2	0.260606	0.0628104	Symbols: OPCL1 | OPC-8:0 CoA ligase1 | chr1:7103645-7105856 REVERSE LENGTH=546
Ghir_D08G017940	4.94746e-20	0.277615	0.289	0.091	1.73997e-15	2	0.221551	0.0709302	Symbols: OST1, SNRK2-6, SRK2E, SNRK2.6, P44, ATOST1 | Protein kinase superfamily protein | chr4:16272364-16274657 FORWARD LENGTH=362
Ghir_D04G003660	4.04162e-15	0.293924	0.325	0.136	1.4214e-10	2	0.259151	0.102766	Symbols: PAD4, ATPAD4 | alpha/beta-Hydrolases superfamily protein | chr3:19431566-19434292 FORWARD LENGTH=541
Ghir_A01G006390	9.09621e-25	0.352215	0.336	0.102	3.19905e-20	2	0.264408	0.0800443	Symbols: PAT1 | GRAS family transcription factor | chr5:19522497-19524053 REVERSE LENGTH=490
Ghir_D01G006680	3.25123e-21	0.334281	0.368	0.136	1.14342e-16	2	0.296098	0.1075	Symbols: PAT1 | GRAS family transcription factor | chr5:19522497-19524053 REVERSE LENGTH=490
Ghir_A12G014650	7.89585e-23	0.329133	0.4	0.145	2.77689e-18	2	0.335093	0.13158	Symbols: PBP1 | pinoid-binding protein 1 | chr5:22121458-22121841 FORWARD LENGTH=127
Ghir_D03G003350	5.93415e-25	0.54077	0.471	0.198	2.08698e-20	2	0.421273	0.147765	Symbols: PCK1, PEPCK | phosphoenolpyruvate carboxykinase 1 | chr4:17802974-17806332 REVERSE LENGTH=671
Ghir_A03G013420	3.13567e-31	0.447115	0.304	0.071	1.10278e-26	2	0.274066	0.0557189	Symbols: PCR2 | PLANT CADMIUM RESISTANCE 2 | chr1:5128591-5129458 REVERSE LENGTH=152
Ghir_A05G016120	2.87752e-19	0.693726	0.493	0.262	1.012e-14	2	0.503689	0.192304	Symbols: PDC2 | pyruvate decarboxylase-2 | chr5:22310858-22312681 REVERSE LENGTH=607
Ghir_D05G012500	7.25624e-16	0.427675	0.393	0.178	2.55195e-11	2	0.393882	0.175824	Symbols: PDR12, ATPDR12, ABCG40, ATABCG40 | pleiotropic drug resistance 12 | chr1:5331993-5338175 REVERSE LENGTH=1423
Ghir_A04G009840	2.04774e-21	0.314057	0.275	0.083	7.20171e-17	2	0.229718	0.0617967	Symbols: PDX1, ATPDX1.3, RSR4, PDX1.3, ATPDX1 | Aldolase-type TIM barrel family protein | chr5:172576-173505 REVERSE LENGTH=309
Ghir_A10G007150	1.84722e-36	0.698854	0.675	0.348	6.4965e-32	2	0.644083	0.240378	Symbols: PLDALPHA1, PLD | phospholipase D alpha 1 | chr3:5330835-5333474 FORWARD LENGTH=810
Ghir_D10G008160	4.88636e-13	0.358074	0.479	0.275	1.71848e-08	2	0.382578	0.193971	Symbols: PLDALPHA2 | phospholipase D alpha 2 | chr1:19583940-19586551 REVERSE LENGTH=810
Ghir_A07G023430	5.59159e-17	0.287625	0.418	0.189	1.96651e-12	2	0.393547	0.184068	Symbols: PMZ, SAP12 | zinc finger (AN1-like) family protein | chr3:10520585-10521223 FORWARD LENGTH=186
Ghir_D07G023510	1.65021e-16	0.264577	0.468	0.237	5.80363e-12	2	0.432669	0.217992	Symbols: PMZ, SAP12 | zinc finger (AN1-like) family protein | chr3:10520585-10521223 FORWARD LENGTH=186
Ghir_A02G006800	7.14689e-27	0.501711	0.454	0.171	2.51349e-22	2	0.408161	0.140585	Symbols: PUB29, ATPUB29 | plant U-box 29 | chr3:6434234-6435481 REVERSE LENGTH=415
Ghir_D02G007240	4.09702e-30	0.454954	0.529	0.207	1.44088e-25	2	0.461994	0.175566	Symbols: PUB29, ATPUB29 | plant U-box 29 | chr3:6434234-6435481 REVERSE LENGTH=415
Ghir_A08G012640	1.58998e-20	0.412625	0.329	0.12	5.59182e-16	2	0.287137	0.0850789	Symbols: RAP2.3, ATEBP, ERF72, EBP | ethylene-responsive element binding protein | chr3:5705784-5706768 FORWARD LENGTH=248
Ghir_A08G000190	1.70145e-13	0.300084	0.254	0.097	5.98385e-09	2	0.216754	0.0764254	Symbols: RAP2.7 | related to AP2.7 | chr2:12226168-12228251 REVERSE LENGTH=464
Ghir_A05G026340	5.7168e-40	0.568295	0.636	0.236	2.01054e-35	2	0.592976	0.219499	Symbols: RBOHD, ATRBOHD | respiratory burst oxidase homologue D | chr5:19397585-19401768 FORWARD LENGTH=921
Ghir_D05G026370	3.70139e-36	0.463642	0.575	0.205	1.30174e-31	2	0.488824	0.183798	Symbols: RBOHD, ATRBOHD | respiratory burst oxidase homologue D | chr5:19397585-19401768 FORWARD LENGTH=921
Ghir_D12G019740	1.10789e-14	0.335431	0.357	0.166	3.89634e-10	2	0.290478	0.117421	Symbols: RGP1, ATRGP1 | reversibly glycosylated polypeptide 1 | chr3:415463-417304 FORWARD LENGTH=357
Ghir_A07G007420	1.07061e-13	0.463544	0.607	0.42	3.76522e-09	2	0.530465	0.28871	Symbols: RGP3, RGP | reversibly glycosylated polypeptide 3 | chr3:2708347-2709714 REVERSE LENGTH=362
Ghir_A03G004640	4.97305e-24	0.432415	0.45	0.18	1.74897e-19	2	0.418982	0.161196	Symbols: RHL41, ZAT12 | C2H2-type zinc finger family protein | chr5:24103073-24103561 FORWARD LENGTH=162
Ghir_A13G024170	6.36236e-30	0.485207	0.607	0.278	2.23758e-25	2	0.557366	0.236432	Symbols: RHL41, ZAT12 | C2H2-type zinc finger family protein | chr5:24103073-24103561 FORWARD LENGTH=162
Ghir_D03G014240	1.42481e-17	0.293358	0.429	0.195	5.01092e-13	2	0.413373	0.196098	Symbols: RHL41, ZAT12 | C2H2-type zinc finger family protein | chr5:24103073-24103561 FORWARD LENGTH=162
Ghir_D13G024910	1.69416e-20	0.446643	0.543	0.272	5.95819e-16	2	0.498748	0.23217	Symbols: RHL41, ZAT12 | C2H2-type zinc finger family protein | chr5:24103073-24103561 FORWARD LENGTH=162
Ghir_D01G004140	4.87831e-09	0.259232	0.271	0.137	0.000171565	2	0.229017	0.103221	Symbols: RHM1, ROL1, ATRHM1 | rhamnose biosynthesis 1 | chr1:29550110-29552207 FORWARD LENGTH=669
Ghir_A06G015810	2.35424e-08	0.328086	0.314	0.178	0.000827964	2	0.279935	0.133262	Symbols: RPL5 | ribosomal protein L5 | chrM:57774-58331 FORWARD LENGTH=185
Ghir_A13G017170	7.03709e-09	0.553958	0.579	0.437	0.000247487	2	0.608777	0.35447	Symbols: RPS7 | mitochondrial ribosomal protein S7 | chrM:314627-315073 FORWARD LENGTH=148
Ghir_A04G005840	0.00212046	0.256746	0.482	0.409	1	2	0.44162	0.322514	Symbols: RPS7.2 | ribosomal protein S7 | chrC:140704-141171 FORWARD LENGTH=155
Ghir_D08G008270	3.62176e-24	0.377822	0.586	0.283	1.27374e-19	2	0.553893	0.266203	Symbols: SAG21, AtLEA5 | senescence-associated gene 21 | chr4:1046414-1046807 REVERSE LENGTH=97
Ghir_A02G008050	0.00966293	0.38745	0.679	0.632	1	2	0.551905	0.428768	Symbols: SAH7 | Pollen Ole e 1 allergen and extensin family protein | chr4:5550563-5551259 FORWARD LENGTH=159
Ghir_A05G027280	5.70798e-27	0.651732	0.354	0.11	2.00744e-22	2	0.335524	0.0804455	Symbols: SAH7 | Pollen Ole e 1 allergen and extensin family protein | chr4:5550563-5551259 FORWARD LENGTH=159
Ghir_D05G027290	3.14824e-22	0.795784	0.525	0.263	1.1072e-17	2	0.521197	0.200071	Symbols: SAH7 | Pollen Ole e 1 allergen and extensin family protein | chr4:5550563-5551259 FORWARD LENGTH=159
Ghir_A02G007100	7.88844e-14	0.29242	0.443	0.229	2.77429e-09	2	0.340269	0.169869	Symbols: SCL1 | SCARECROW-like 1 | chr1:7509721-7511502 FORWARD LENGTH=593
Ghir_A04G002230	4.98543e-25	0.493503	0.536	0.241	1.75333e-20	2	0.483625	0.200242	Symbols: SCL5 | scarecrow-like 5 | chr1:18737398-18739547 REVERSE LENGTH=597
Ghir_D05G037290	1.91085e-23	0.387961	0.4	0.144	6.72026e-19	2	0.335958	0.123637	Symbols: SCL5 | scarecrow-like 5 | chr1:18737398-18739547 REVERSE LENGTH=597
Ghir_A05G001000	1.06587e-46	0.665563	0.532	0.156	3.74856e-42	2	0.499007	0.129524	Symbols: SGS3, ATSGS3 | XS domain-containing protein / XS zinc finger domain-containing protein-related | chr5:7943621-7945874 FORWARD LENGTH=625
Ghir_A06G000260	4.03549e-08	0.388479	0.543	0.41	0.00141924	2	0.477916	0.295478	Symbols: SHD, HSP90.7, AtHsp90.7, AtHsp90-7 | Chaperone protein htpG family protein | chr4:12551902-12555851 REVERSE LENGTH=823
Ghir_A01G016470	2.20776e-23	0.464066	0.261	0.067	7.76447e-19	2	0.249174	0.0622425	Symbols: sks5 | SKU5 similar 5 | chr1:28578211-28581020 REVERSE LENGTH=541
Ghir_D01G018000	4.98822e-27	0.487911	0.271	0.064	1.75431e-22	2	0.259739	0.0577844	Symbols: sks5 | SKU5 similar 5 | chr1:28578211-28581020 REVERSE LENGTH=541
Ghir_A06G007300	4.49461e-10	0.304071	0.318	0.168	1.58071e-05	2	0.269066	0.121175	Symbols: SNF7.1 | SNF7 family protein | chr4:14381019-14382342 FORWARD LENGTH=219
Ghir_D06G007490	8.73137e-13	0.317498	0.325	0.154	3.07074e-08	2	0.272883	0.11277	Symbols: SNF7.1 | SNF7 family protein | chr4:14381019-14382342 FORWARD LENGTH=219
Ghir_D11G032650	1.00192e-22	0.37481	0.589	0.295	3.52364e-18	2	0.523218	0.253884	Symbols: SRC2, (AT)SRC2 | soybean gene regulated by cold-2 | chr1:2927767-2928741 FORWARD LENGTH=324
Ghir_A01G018830	1.06836e-15	0.262985	0.254	0.088	3.75732e-11	2	0.199619	0.065421	Symbols: SSL2 | strictosidine synthase-like 2 | chr2:17210599-17212904 REVERSE LENGTH=376
Ghir_A05G017170	2.82782e-43	0.788893	0.493	0.141	9.94516e-39	2	0.537275	0.136514	Symbols: STP1, ATSTP1 | sugar transporter 1 | chr1:3777460-3780133 FORWARD LENGTH=522
Ghir_D05G016970	6.88939e-70	1.35545	0.725	0.231	2.42293e-65	2	0.987673	0.230414	Symbols: STP1, ATSTP1 | sugar transporter 1 | chr1:3777460-3780133 FORWARD LENGTH=522
Ghir_A13G004420	8.33404e-23	0.394298	0.4	0.15	2.931e-18	2	0.339372	0.12248	Symbols: STZ, ZAT10 | salt tolerance zinc finger | chr1:9648302-9648985 REVERSE LENGTH=227
Ghir_D02G021530	1.49354e-25	0.470462	0.304	0.084	5.25264e-21	2	0.277752	0.0669483	Symbols: STZ, ZAT10 | salt tolerance zinc finger | chr1:9648302-9648985 REVERSE LENGTH=227
Ghir_D13G004600	2.47766e-37	0.837156	0.632	0.271	8.71368e-33	2	0.63676	0.216269	Symbols: STZ, ZAT10 | salt tolerance zinc finger | chr1:9648302-9648985 REVERSE LENGTH=227
Ghir_A08G005240	4.85301e-17	0.410525	0.582	0.333	1.70675e-12	2	0.530259	0.281654	Symbols: SUM1, SUMO 1, SUMO1, ATSUMO1 | small ubiquitin-like modifier 1 | chr4:13497466-13498458 FORWARD LENGTH=100
Ghir_A13G020220	5.70182e-21	0.562678	0.404	0.167	2.00527e-16	2	0.379166	0.126767	Symbols: SUS4, ATSUS4 | sucrose synthase 4 | chr3:15179204-15182577 REVERSE LENGTH=808
Ghir_A04G005470	3.59137e-15	0.296111	0.379	0.174	1.26305e-10	2	0.308006	0.137596	Symbols: SYP121, AT-SYR1, ATSYP121, SYR1, ATSYR1, PEN1 | syntaxin of plants 121 | chr3:3729540-3730868 REVERSE LENGTH=346
Ghir_D04G010040	3.2436e-23	0.327431	0.454	0.179	1.14074e-18	2	0.357877	0.148914	Symbols: SYP121, AT-SYR1, ATSYP121, SYR1, ATSYR1, PEN1 | syntaxin of plants 121 | chr3:3729540-3730868 REVERSE LENGTH=346
Ghir_A02G005030	1.05922e-06	0.282366	0.771	0.662	0.0372516	2	0.595173	0.440569	Symbols: TCTP | translationally controlled tumor protein | chr3:5669709-5670729 REVERSE LENGTH=168
Ghir_A05G000800	1.93524e-27	0.699836	0.482	0.184	6.80606e-23	2	0.472056	0.162355	Symbols: TET7 | tetraspanin7 | chr4:13942566-13943621 REVERSE LENGTH=263
Ghir_A08G009900	3.86148e-53	0.787109	0.664	0.228	1.35804e-48	2	0.648867	0.187761	Symbols: TET7 | tetraspanin7 | chr4:13942566-13943621 REVERSE LENGTH=263
Ghir_D05G000960	1.59538e-34	0.729677	0.411	0.124	5.61079e-30	2	0.409907	0.0910584	Symbols: TET7 | tetraspanin7 | chr4:13942566-13943621 REVERSE LENGTH=263
Ghir_D08G009500	1.2556e-18	0.41558	0.589	0.339	4.41582e-14	2	0.527229	0.266409	Symbols: TET8 | tetraspanin8 | chr2:10135859-10137352 REVERSE LENGTH=273
Ghir_D12G026560	9.70813e-16	0.333746	0.407	0.195	3.41425e-11	2	0.341212	0.152921	Symbols: UBC10 | ubiquitin-conjugating enzyme 10 | chr5:21632802-21633989 REVERSE LENGTH=148
Ghir_D09G024070	2.88234e-13	0.29538	0.318	0.143	1.01369e-08	2	0.253547	0.102471	Symbols: UBC32 | ubiquitin-conjugating enzyme 32 | chr3:5797296-5799467 FORWARD LENGTH=309
Ghir_A12G026510	3.9805e-18	0.346056	0.371	0.152	1.3999e-13	2	0.304343	0.119451	Symbols: UBC9 | ubiquitin conjugating enzyme 9 | chr4:13916065-13917293 REVERSE LENGTH=178
Ghir_A01G006600	1.94027e-22	0.276858	0.693	0.421	6.82374e-18	2	0.610864	0.341017	Symbols: UBQ10 | polyubiquitin 10 | chr4:2718559-2719932 FORWARD LENGTH=457
Ghir_D01G006880	3.87505e-20	0.433988	0.657	0.398	1.36281e-15	2	0.572209	0.298868	Symbols: UBQ10 | polyubiquitin 10 | chr4:2718559-2719932 FORWARD LENGTH=457
Ghir_D01G006890	1.44346e-21	0.319656	0.582	0.294	5.07651e-17	2	0.479247	0.241708	Symbols: UBQ10 | polyubiquitin 10 | chr4:2718559-2719932 FORWARD LENGTH=457
Ghir_D04G012380	1.03382e-12	0.383923	0.65	0.454	3.63583e-08	2	0.555356	0.332259	Symbols: UBQ10 | polyubiquitin 10 | chr4:2718559-2719932 FORWARD LENGTH=457
Ghir_A01G006590	2.73915e-16	0.319889	0.479	0.239	9.63333e-12	2	0.385824	0.190698	Symbols: UBQ11 | ubiquitin 11 | chr4:2588271-2588960 REVERSE LENGTH=229
Ghir_D13G015430	8.72231e-12	0.318828	0.539	0.342	3.06755e-07	2	0.454408	0.259382	Symbols: UBQ14 | Ubiquitin family protein | chr4:1278747-1279664 REVERSE LENGTH=305
Ghir_D09G015870	1.32391e-09	0.257037	0.382	0.22	4.65605e-05	2	0.29989	0.159233	Symbols: UNE18, ORP3A | Oxysterol-binding family protein | chr5:413639-416016 FORWARD LENGTH=453
Ghir_A05G013750	1.76269e-13	0.329761	0.454	0.246	6.19919e-09	2	0.364567	0.184161	Symbols: VPS46.1, CHMP1B | vacuolar protein sorting 46.1 | chr1:6099210-6100153 FORWARD LENGTH=203
Ghir_D05G013490	1.01002e-13	0.306917	0.457	0.247	3.55213e-09	2	0.359448	0.181589	Symbols: VPS46.1, CHMP1B | vacuolar protein sorting 46.1 | chr1:6099210-6100153 FORWARD LENGTH=203
Ghir_A10G005940	9.62223e-08	0.328005	0.336	0.207	0.00338404	2	0.293858	0.144755	Symbols: VPS46.2, CHMP1A | SNF7 family protein | chr1:27473938-27474848 FORWARD LENGTH=203
Ghir_D10G006760	1.13224e-15	0.502466	0.493	0.283	3.98196e-11	2	0.449669	0.201561	Symbols: VPS46.2, CHMP1A | SNF7 family protein | chr1:27473938-27474848 FORWARD LENGTH=203
Ghir_A05G006560	4.07841e-28	0.445419	0.382	0.12	1.43434e-23	2	0.318348	0.092309	Symbols: WRKY11, ATWRKY11 | WRKY DNA-binding protein 11 | chr4:15290065-15291458 REVERSE LENGTH=325
Ghir_D07G000200	1.77871e-43	0.955759	0.818	0.471	6.25555e-39	2	0.916943	0.35884	Symbols: WRKY11, ATWRKY11 | WRKY DNA-binding protein 11 | chr4:15290065-15291458 REVERSE LENGTH=325
Ghir_A07G000180	2.78682e-49	0.786652	0.782	0.374	9.80096e-45	2	0.84844	0.316989	Symbols: WRKY17, ATWRKY17 | WRKY DNA-binding protein 17 | chr2:10437676-10439222 REVERSE LENGTH=321
Ghir_A08G014080	9.68211e-33	0.547424	0.596	0.261	3.4051e-28	2	0.541582	0.206591	Symbols: WRKY22, AtWRKY22 | WRKY family transcription factor | chr4:522839-524129 REVERSE LENGTH=298
Ghir_D08G014980	9.17332e-25	0.470371	0.475	0.198	3.22616e-20	2	0.419612	0.15723	Symbols: WRKY22, AtWRKY22 | WRKY family transcription factor | chr4:522839-524129 REVERSE LENGTH=298
Ghir_D12G026840	2.31455e-24	0.508479	0.432	0.167	8.14004e-20	2	0.396468	0.137914	Symbols: WRKY27, ATWRKY27 | WRKY DNA-binding protein 27 | chr5:21410996-21412218 FORWARD LENGTH=348
Ghir_A03G003270	1.8171e-36	0.482601	0.596	0.228	6.39054e-32	2	0.508446	0.191487	Symbols: WRKY33, ATWRKY33 | WRKY DNA-binding protein 33 | chr2:16108476-16110539 FORWARD LENGTH=519
Ghir_D03G015780	4.78423e-26	0.32898	0.575	0.26	1.68257e-21	2	0.501335	0.234809	Symbols: WRKY33, ATWRKY33 | WRKY DNA-binding protein 33 | chr2:16108476-16110539 FORWARD LENGTH=519
Ghir_D04G014620	6.45844e-47	0.576819	0.332	0.055	2.27137e-42	2	0.307001	0.0390068	Symbols: WRKY33, ATWRKY33 | WRKY DNA-binding protein 33 | chr2:16108476-16110539 FORWARD LENGTH=519
Ghir_A05G006120	5.11294e-27	0.445098	0.379	0.12	1.79817e-22	2	0.313266	0.0948033	Symbols: WRKY40, ATWRKY40 | WRKY DNA-binding protein 40 | chr1:30383834-30385356 FORWARD LENGTH=302
Ghir_A06G010870	2.64033e-25	0.45268	0.429	0.159	9.28576e-21	2	0.384448	0.137517	Symbols: WRKY40, ATWRKY40 | WRKY DNA-binding protein 40 | chr1:30383834-30385356 FORWARD LENGTH=302
Ghir_A06G019720	8.81406e-38	0.44233	0.389	0.096	3.09982e-33	2	0.327736	0.0800019	Symbols: WRKY40, ATWRKY40 | WRKY DNA-binding protein 40 | chr1:30383834-30385356 FORWARD LENGTH=302
Ghir_D05G006190	6.86815e-33	0.568929	0.368	0.1	2.41546e-28	2	0.33776	0.0767372	Symbols: WRKY40, ATWRKY40 | WRKY DNA-binding protein 40 | chr1:30383834-30385356 FORWARD LENGTH=302
Ghir_D06G020840	2.91172e-17	0.316264	0.279	0.098	1.02402e-12	2	0.237003	0.0747192	Symbols: WRKY40, ATWRKY40 | WRKY DNA-binding protein 40 | chr1:30383834-30385356 FORWARD LENGTH=302
Ghir_A10G000730	2.03095e-17	0.320746	0.4	0.169	7.14266e-13	2	0.325422	0.144822	Symbols: WRKY6, ATWRKY6 | WRKY family transcription factor | chr1:23016887-23019155 REVERSE LENGTH=553
Ghir_A06G002010	5.08087e-39	0.635535	0.482	0.15	1.78689e-34	2	0.450178	0.117581	Symbols: WRKY7, ATWRKY7 | WRKY DNA-binding protein 7 | chr4:12571930-12573446 FORWARD LENGTH=353
Ghir_D06G001870	1.51484e-34	0.514206	0.468	0.151	5.32755e-30	2	0.404139	0.122727	Symbols: WRKY7, ATWRKY7 | WRKY DNA-binding protein 7 | chr4:12571930-12573446 FORWARD LENGTH=353
Ghir_A08G002860	5.30856e-14	0.972973	0.325	0.15	1.86697e-09	2	0.429611	0.138878	Symbols: XTR6, XTH23 | xyloglucan endotransglycosylase 6 | chr4:13128694-13129715 FORWARD LENGTH=286
Ghir_A01G012370	4.21817e-25	0.313928	0.682	0.38	1.48349e-20	2	0.643875	0.334127	-
Ghir_A02G003360	2.68478e-33	0.40261	0.286	0.057	9.44212e-29	2	0.235353	0.0425832	-
Ghir_A03G019990	4.30381e-14	0.626989	0.493	0.289	1.51361e-09	2	0.474296	0.219591	-
Ghir_A05G018520	1.05984e-50	0.622461	0.946	0.684	3.72736e-46	2	1.06017	0.506594	-
Ghir_A08G004400	1.13325e-24	0.30728	0.293	0.079	3.98554e-20	2	0.235458	0.0684046	-
Ghir_A08G015780	5.31441e-42	0.756775	0.693	0.316	1.86902e-37	2	0.715569	0.261259	-
Ghir_A08G020530	4.27244e-08	0.251849	0.35	0.209	0.00150257	2	0.287618	0.154184	-
Ghir_A10G010530	4.10238e-14	0.268379	0.268	0.104	1.44277e-09	2	0.213162	0.0766233	-
Ghir_A12G014890	5.79592e-32	0.604177	0.5	0.191	2.03837e-27	2	0.487297	0.158183	-
Ghir_A13G000050	0.00170844	0.303111	0.364	0.29	1	2	0.353206	0.22669	-
Ghir_A13G000530	1.21448e-50	1.08768	0.775	0.342	4.27121e-46	2	0.984816	0.340145	-
Ghir_A13G010600	7.20504e-06	0.313669	0.5	0.373	0.253394	2	0.426964	0.280874	-
Ghir_A13G017270	1.74027e-53	0.583305	0.986	0.921	6.12034e-49	2	1.19811	0.629666	-
Ghir_A13G018930	1.04549e-27	0.45788	0.314	0.085	3.67687e-23	2	0.279287	0.0635137	-
Ghir_D02G003740	6.03583e-25	0.33531	0.261	0.063	2.12274e-20	2	0.210075	0.0470997	-
Ghir_D02G021390	4.31096e-17	0.608715	0.546	0.319	1.51612e-12	2	0.51343	0.234168	-
Ghir_D03G004540	1.71156e-51	1.47924	0.607	0.227	6.01938e-47	2	0.804453	0.161918	-
Ghir_D05G018520	1.36613e-51	0.774807	0.921	0.646	4.80453e-47	2	1.05681	0.465699	-
Ghir_D05G032890	4.96244e-17	0.338803	0.404	0.186	1.74524e-12	2	0.318778	0.132275	-
Ghir_D08G016610	2.11642e-44	0.839675	0.811	0.431	7.44325e-40	2	0.826331	0.334622	-
Ghir_D09G018980	6.29033e-18	0.301422	0.418	0.183	2.21224e-13	2	0.366845	0.165347	-
Ghir_D10G017440	1.83435e-12	0.456399	0.511	0.33	6.45122e-08	2	0.46329	0.235291	-
Ghir_D11G016590	5.47198e-20	0.357145	0.332	0.117	1.92444e-15	2	0.280937	0.0974988	-
Ghir_D11G025500	7.71711e-33	0.423659	0.736	0.387	2.71403e-28	2	0.766059	0.371585	-
Ghir_D12G005680	2.89727e-17	0.464616	0.432	0.212	1.01894e-12	2	0.382153	0.154315	-
Ghir_D12G006650	2.72749e-13	0.312417	0.321	0.144	9.59231e-09	2	0.261388	0.106703	-
Ghir_D12G013400	4.59125e-20	0.25682	0.257	0.073	1.6147e-15	2	0.207663	0.0648402	-
Ghir_D12G015080	4.06765e-26	0.520721	0.343	0.109	1.43055e-21	2	0.327653	0.0816401	-
Ghir_D13G000250	1.17571e-05	0.559709	0.45	0.353	0.413485	2	0.491826	0.276284	-
Ghir_D13G000830	2.32678e-34	0.717399	0.596	0.234	8.18304e-30	2	0.640672	0.242126	-
Ghir_D13G017930	3.90357e-60	0.954156	0.936	0.637	1.37285e-55	2	1.1075	0.448584	-
Ghir_Scaffold3028G000080	2.76803e-13	0.480796	0.432	0.245	9.7349e-09	2	0.417545	0.186588	-
Ghir_Scaffold735G000010	0.000885995	0.587338	0.793	0.774	1	2	0.698789	0.513242	-
Ghir_D02G013480	1.0338e-45	0.558446	0.407	0.082	3.63578e-41	3	0.347281	0.0572376	Symbols: | 18S pre-ribosomal assembly protein gar2-related | chr2:1162703-1164286 FORWARD LENGTH=439
Ghir_A03G001600	3.54425e-29	0.348519	0.268	0.053	1.24648e-24	3	0.210957	0.0365047	Symbols: | A20/AN1-like zinc finger family protein | chr1:4241816-4242322 REVERSE LENGTH=168
Ghir_D03G017380	3.34134e-17	0.265894	0.286	0.093	1.17512e-12	3	0.208548	0.0657304	Symbols: | A20/AN1-like zinc finger family protein | chr1:4241816-4242322 REVERSE LENGTH=168
Ghir_A05G008500	2.33476e-47	1.38466	0.723	0.345	8.21111e-43	3	0.886374	0.229458	Symbols: | A20/AN1-like zinc finger family protein | chr2:11776640-11777131 REVERSE LENGTH=163
Ghir_A07G011680	4.07841e-51	0.943245	0.407	0.072	1.43434e-46	3	0.432074	0.0552718	Symbols: | A20/AN1-like zinc finger family protein | chr2:11776640-11777131 REVERSE LENGTH=163
Ghir_D05G008500	6.80814e-25	0.458795	0.299	0.078	2.39436e-20	3	0.262717	0.0541853	Symbols: | A20/AN1-like zinc finger family protein | chr2:11776640-11777131 REVERSE LENGTH=163
Ghir_D07G011720	2.84264e-37	0.747093	0.424	0.113	9.99727e-33	3	0.425293	0.080977	Symbols: | A20/AN1-like zinc finger family protein | chr2:11776640-11777131 REVERSE LENGTH=163
Ghir_A01G020020	3.58401e-40	0.798154	0.61	0.23	1.26046e-35	3	0.588323	0.165289	Symbols: | A20/AN1-like zinc finger family protein | chr2:15229388-15229873 FORWARD LENGTH=161
Ghir_A09G014760	5.0922e-41	0.689436	0.429	0.109	1.79088e-36	3	0.411362	0.0721486	Symbols: | A20/AN1-like zinc finger family protein | chr2:15229388-15229873 FORWARD LENGTH=161
Ghir_D01G021520	3.39307e-39	0.970348	0.675	0.312	1.19331e-34	3	0.727267	0.216965	Symbols: | A20/AN1-like zinc finger family protein | chr2:15229388-15229873 FORWARD LENGTH=161
Ghir_A08G003320	5.27972e-50	0.682394	0.519	0.13	1.85682e-45	3	0.471573	0.0959364	Symbols: | A20/AN1-like zinc finger family protein | chr3:4012707-4013189 FORWARD LENGTH=160
Ghir_A08G015480	7.31934e-25	0.553469	0.537	0.247	2.57414e-20	3	0.465714	0.166569	Symbols: | A20/AN1-like zinc finger family protein | chr3:4012707-4013189 FORWARD LENGTH=160
Ghir_D08G003410	3.11575e-53	0.716142	0.528	0.126	1.09578e-48	3	0.485311	0.0954192	Symbols: | A20/AN1-like zinc finger family protein | chr3:4012707-4013189 FORWARD LENGTH=160
Ghir_D08G016240	9.863e-38	0.817024	0.701	0.345	3.46872e-33	3	0.694956	0.233999	Symbols: | A20/AN1-like zinc finger family protein | chr3:4012707-4013189 FORWARD LENGTH=160
Ghir_A12G023570	1.37892e-20	0.39879	0.329	0.11	4.84951e-16	3	0.276783	0.0767088	Symbols: | A20/AN1-like zinc finger family protein | chr4:7215341-7215868 FORWARD LENGTH=175
Ghir_D12G023560	2.17742e-36	0.59317	0.403	0.102	7.65777e-32	3	0.359869	0.0711895	Symbols: | A20/AN1-like zinc finger family protein | chr4:7215341-7215868 FORWARD LENGTH=175
Ghir_A12G014220	9.75778e-15	0.29123	0.26	0.09	3.43171e-10	3	0.205694	0.0628397	Symbols: | AAA-type ATPase family protein | chr1:645372-651797 REVERSE LENGTH=1246
Ghir_A07G016450	9.07379e-22	0.511353	0.342	0.113	3.19116e-17	3	0.302755	0.0788813	Symbols: | AAA-type ATPase family protein | chr2:8692736-8694837 FORWARD LENGTH=443
Ghir_A05G006800	6.86944e-37	0.515475	0.342	0.072	2.41591e-32	3	0.306844	0.0496685	Symbols: | ABC1 family protein | chr5:8516902-8522616 REVERSE LENGTH=1040
Ghir_D05G006860	3.05514e-40	0.459244	0.338	0.062	1.07446e-35	3	0.280207	0.0434782	Symbols: | ABC1 family protein | chr5:8516902-8522616 REVERSE LENGTH=1040
Ghir_A03G016260	6.9878e-22	0.450375	0.333	0.107	2.45754e-17	3	0.293558	0.0773212	Symbols: | Actin cross-linking protein | chr1:9407557-9411074 REVERSE LENGTH=519
Ghir_D02G017530	2.98753e-57	0.87614	0.649	0.202	1.05068e-52	3	0.637993	0.141584	Symbols: | Actin cross-linking protein | chr1:9407557-9411074 REVERSE LENGTH=519
Ghir_A08G008080	1.08396e-21	0.441035	0.312	0.094	3.81218e-17	3	0.273901	0.0683309	Symbols: | Adenine nucleotide alpha hydrolases-like superfamily protein | chr2:19555045-19555956 REVERSE LENGTH=162
Ghir_D08G008120	3.60898e-13	0.328016	0.29	0.117	1.26924e-08	3	0.245588	0.0865057	Symbols: | Adenine nucleotide alpha hydrolases-like superfamily protein | chr2:19555045-19555956 REVERSE LENGTH=162
Ghir_A04G009370	1.14372e-45	0.856439	0.403	0.084	4.02233e-41	3	0.442531	0.0606617	Symbols: | Adenine nucleotide alpha hydrolases-like superfamily protein | chr3:19989658-19991019 REVERSE LENGTH=160
Ghir_D04G013580	4.3978e-37	1.28195	0.602	0.255	1.54666e-32	3	0.752167	0.177721	Symbols: | Adenine nucleotide alpha hydrolases-like superfamily protein | chr3:19989658-19991019 REVERSE LENGTH=160
Ghir_A03G012150	7.91174e-22	0.730437	0.589	0.321	2.78248e-17	3	0.56919	0.217371	Symbols: | Adenosylmethionine decarboxylase family protein | chr3:9287413-9288462 REVERSE LENGTH=349
Ghir_A13G009940	7.8046e-24	0.410632	0.255	0.06	2.7448e-19	3	0.233667	0.0424957	Symbols: | Adenosylmethionine decarboxylase family protein | chr3:9287413-9288462 REVERSE LENGTH=349
Ghir_D02G013650	1.14917e-45	1.12194	0.662	0.295	4.0415e-41	3	0.779526	0.195662	Symbols: | Adenosylmethionine decarboxylase family protein | chr3:9287413-9288462 REVERSE LENGTH=349
Ghir_A07G021320	5.52031e-34	0.704489	0.377	0.096	1.94144e-29	3	0.381295	0.0699832	Symbols: | AGC (cAMP-dependent, cGMP-dependent and protein kinase C) kinase family protein | chr4:7598099-7599217 REVERSE LENGTH=372
Ghir_D07G021500	9.48152e-39	0.664219	0.407	0.099	3.33456e-34	3	0.395271	0.0744259	Symbols: | AGC (cAMP-dependent, cGMP-dependent and protein kinase C) kinase family protein | chr4:7598099-7599217 REVERSE LENGTH=372
Ghir_D12G018130	5.09814e-29	0.536797	0.39	0.115	1.79296e-24	3	0.345649	0.0831057	Symbols: | agenet domain-containing protein / bromo-adjacent homology (BAH) domain-containing protein | chr1:25752869-25755631 FORWARD LENGTH=648
Ghir_D04G011360	9.46454e-11	0.459731	0.597	0.412	3.32858e-06	3	0.533885	0.295968	Symbols: | Aldolase superfamily protein | chr2:15296929-15298387 REVERSE LENGTH=358
Ghir_A12G001530	2.24151e-15	0.598203	0.355	0.156	7.88317e-11	3	0.372758	0.120991	Symbols: | Aldolase-type TIM barrel family protein | chr5:25697623-25698945 REVERSE LENGTH=333
Ghir_D10G026410	8.97793e-62	0.555218	0.333	0.031	3.15745e-57	3	0.297793	0.0253489	Symbols: | Alpha/beta hydrolase related protein | chr2:16743107-16744455 FORWARD LENGTH=209
Ghir_A02G008520	1.45185e-120	1.99616	0.71	0.107	5.10601e-116	3	1.04962	0.0759649	Symbols: | alpha/beta-Hydrolases superfamily protein | chr1:3276108-3278464 REVERSE LENGTH=412
Ghir_A05G032360	1.56071e-52	0.617461	0.385	0.062	5.48888e-48	3	0.350023	0.0424636	Symbols: | alpha/beta-Hydrolases superfamily protein | chr1:3568343-3570466 REVERSE LENGTH=473
Ghir_D10G023300	4.29073e-30	0.499463	0.355	0.09	1.50901e-25	3	0.306494	0.0676459	Symbols: | alpha/beta-Hydrolases superfamily protein | chr2:16460442-16462872 FORWARD LENGTH=317
Ghir_D10G002880	0.00177738	0.362633	0.294	0.211	1	3	0.28285	0.16853	Symbols: | Aluminium induced protein with YGL and LRDR motifs | chr4:13727665-13728683 REVERSE LENGTH=250
Ghir_A08G018910	2.86264e-25	0.744382	0.385	0.132	1.00676e-20	3	0.425849	0.099014	Symbols: | AMP-dependent synthetase and ligase family protein | chr3:18159031-18161294 REVERSE LENGTH=514
Ghir_D08G019810	1.06006e-33	0.856804	0.524	0.195	3.72813e-29	3	0.536762	0.135004	Symbols: | AMP-dependent synthetase and ligase family protein | chr3:18159031-18161294 REVERSE LENGTH=514
Ghir_A12G003720	3.7969e-100	1.20386	0.606	0.085	1.33533e-95	3	0.6729	0.0595242	Symbols: | Arabidopsis phospholipase-like protein (PEARLI 4) family | chr2:7323857-7325374 REVERSE LENGTH=382
Ghir_D12G003600	2.97491e-48	1.04321	0.429	0.093	1.04625e-43	3	0.513879	0.0650432	Symbols: | Arabidopsis phospholipase-like protein (PEARLI 4) family | chr2:7323857-7325374 REVERSE LENGTH=382
Ghir_A03G022310	9.93429e-64	1.01601	0.563	0.128	3.49379e-59	3	0.610513	0.0924538	Symbols: | Arabidopsis phospholipase-like protein (PEARLI 4) family | chr4:16712660-16714225 REVERSE LENGTH=401
Ghir_D02G023770	4.25944e-38	0.692242	0.42	0.111	1.498e-33	3	0.415239	0.0790925	Symbols: | Arabidopsis phospholipase-like protein (PEARLI 4) family | chr4:16712660-16714225 REVERSE LENGTH=401
Ghir_A13G002560	7.88929e-42	0.860765	0.437	0.11	2.77458e-37	3	0.457322	0.0771977	Symbols: | ARM repeat superfamily protein | chr5:14887744-14889051 FORWARD LENGTH=435
Ghir_D13G002850	1.56943e-40	0.696265	0.32	0.056	5.51952e-36	3	0.342217	0.0400194	Symbols: | ARM repeat superfamily protein | chr5:14887744-14889051 FORWARD LENGTH=435
Ghir_A12G018320	5.03754e-72	0.678561	0.364	0.031	1.77165e-67	3	0.350419	0.0235252	Symbols: | ATPase E1-E2 type family protein / haloacid dehalogenase-like hydrolase family protein | chr1:25793498-25797975 REVERSE LENGTH=1200
Ghir_D05G013800	2.61828e-44	0.605705	0.407	0.087	9.20822e-40	3	0.365773	0.0596576	Symbols: | ATPase E1-E2 type family protein / haloacid dehalogenase-like hydrolase family protein | chr1:6018757-6023201 FORWARD LENGTH=1216
Ghir_A07G020550	6.60357e-28	0.350942	0.277	0.059	2.32241e-23	3	0.219852	0.0420113	Symbols: | ATPase E1-E2 type family protein / haloacid dehalogenase-like hydrolase family protein | chr3:23407112-23410213 REVERSE LENGTH=1033
Ghir_A09G023460	1.0976e-46	0.829831	0.506	0.132	3.86014e-42	3	0.543231	0.111032	Symbols: | ATPase E1-E2 type family protein / haloacid dehalogenase-like hydrolase family protein | chr3:8116335-8119388 REVERSE LENGTH=1017
Ghir_A01G013220	6.17477e-14	0.370922	0.359	0.164	2.1716e-09	3	0.298593	0.112954	Symbols: | ATPase, AAA-type, CDC48 protein | chr3:19723416-19726489 FORWARD LENGTH=815
Ghir_A04G008010	2.43916e-16	0.390163	0.277	0.096	8.57827e-12	3	0.247031	0.0669539	Symbols: | ATPase, AAA-type, CDC48 protein | chr3:19723416-19726489 FORWARD LENGTH=815
Ghir_A09G015640	1.08064e-16	0.52723	0.437	0.213	3.80049e-12	3	0.389895	0.144865	Symbols: | ATPase, AAA-type, CDC48 protein | chr3:19723416-19726489 FORWARD LENGTH=815
Ghir_D04G012080	1.01918e-13	0.461071	0.273	0.106	3.58435e-09	3	0.257499	0.0714582	Symbols: | ATPase, AAA-type, CDC48 protein | chr3:19723416-19726489 FORWARD LENGTH=815
Ghir_D09G015110	5.60892e-13	0.347591	0.32	0.142	1.9726e-08	3	0.264999	0.0959739	Symbols: | ATPase, AAA-type, CDC48 protein | chr3:19723416-19726489 FORWARD LENGTH=815
Ghir_A07G017950	2.1766e-108	1.49358	0.671	0.107	7.65489e-104	3	0.85504	0.0755855	Symbols: | Auxin-responsive family protein | chr5:13900913-13902934 REVERSE LENGTH=404
Ghir_A07G020490	5.44213e-45	0.403255	0.26	0.027	1.91394e-40	3	0.214612	0.018938	Symbols: | Auxin-responsive family protein | chr5:13900913-13902934 REVERSE LENGTH=404
Ghir_D07G018200	1.36447e-77	1.14178	0.654	0.148	4.79869e-73	3	0.725406	0.111255	Symbols: | Auxin-responsive family protein | chr5:13900913-13902934 REVERSE LENGTH=404
Ghir_A07G004580	6.8645e-25	0.795803	0.684	0.427	2.41417e-20	3	0.692241	0.280252	Symbols: | B12D protein | chr3:17778471-17779299 FORWARD LENGTH=88
Ghir_D02G015810	3.06625e-66	0.909542	0.381	0.043	1.07837e-61	3	0.419383	0.0296284	Symbols: | B12D protein | chr3:17778471-17779299 FORWARD LENGTH=88
Ghir_D07G004620	5.23198e-21	0.47642	0.511	0.234	1.84003e-16	3	0.419474	0.160841	Symbols: | B12D protein | chr3:17778471-17779299 FORWARD LENGTH=88
Ghir_D09G017360	1.29797e-16	0.32204	0.294	0.104	4.56484e-12	3	0.234171	0.0711308	Symbols: | BAH domain ;TFIIS helical bundle-like domain | chr3:17734270-17739412 REVERSE LENGTH=1613
Ghir_A08G003280	4.50905e-45	1.06488	0.541	0.162	1.58579e-40	3	0.61175	0.124692	Symbols: | basic helix-loop-helix (bHLH) DNA-binding superfamily protein | chr2:17611428-17613163 REVERSE LENGTH=359
Ghir_D08G003370	1.16034e-28	0.475607	0.307	0.072	4.08081e-24	3	0.277489	0.0542671	Symbols: | basic helix-loop-helix (bHLH) DNA-binding superfamily protein | chr2:17611428-17613163 REVERSE LENGTH=359
Ghir_A11G022360	9.94488e-30	0.329327	0.255	0.046	3.49752e-25	3	0.209392	0.0372903	Symbols: | basic helix-loop-helix (bHLH) DNA-binding superfamily protein | chr4:17796362-17797647 REVERSE LENGTH=328
Ghir_A03G022790	2.89458e-12	0.299993	0.286	0.119	1.01799e-07	3	0.233715	0.0854511	Symbols: | Basic-leucine zipper (bZIP) transcription factor family protein | chr5:17738787-17739734 REVERSE LENGTH=315
Ghir_A03G010190	1.89679e-35	0.752224	0.524	0.185	6.67083e-31	3	0.514208	0.134082	Symbols: | B-cell receptor-associated 31-like | chr1:17907075-17908327 FORWARD LENGTH=129
Ghir_D02G012320	6.85911e-16	0.363581	0.29	0.107	2.41228e-11	3	0.252441	0.0749608	Symbols: | B-cell receptor-associated 31-like | chr1:17907075-17908327 FORWARD LENGTH=129
Ghir_A10G000760	1.84548e-38	0.591498	0.541	0.175	6.49036e-34	3	0.4748	0.133496	Symbols: | B-cell receptor-associated protein 31-like | chr1:4014958-4016222 FORWARD LENGTH=221
Ghir_D10G001510	2.5512e-23	0.46951	0.45	0.175	8.9723e-19	3	0.387163	0.132487	Symbols: | B-cell receptor-associated protein 31-like | chr1:4014958-4016222 FORWARD LENGTH=221
Ghir_D02G007690	4.10633e-38	0.682033	0.286	0.046	1.44416e-33	3	0.29404	0.0322203	Symbols: | BEST Arabidopsis thaliana protein match is: embryo defective 2170 (TAIR:AT1G21390.1); Has 65 Blast hits to 65 proteins in 23 species: Archae - 0; Bacteria - 8; Metazoa - 1; Fungi - 8; Plants - 40; Viruses - 3; Other Eukaryotes - 5 (source: NCBI BLink). | chr1:28926466-28927242 REVERSE LENGTH=258
Ghir_A03G000050	3.13478e-72	1.24858	0.359	0.031	1.10247e-67	3	0.49755	0.0208346	Symbols: | Bifunctional inhibitor/lipid-transfer protein/seed storage 2S albumin superfamily protein | chr1:23252369-23253481 FORWARD LENGTH=150
Ghir_A11G002050	5.85055e-49	0.65465	0.472	0.108	2.05758e-44	3	0.429863	0.0790538	Symbols: | Bifunctional inhibitor/lipid-transfer protein/seed storage 2S albumin superfamily protein | chr1:23252369-23253481 FORWARD LENGTH=150
Ghir_D11G002060	2.32772e-23	0.399908	0.294	0.08	8.18636e-19	3	0.25236	0.0570535	Symbols: | Bifunctional inhibitor/lipid-transfer protein/seed storage 2S albumin superfamily protein | chr1:23252369-23253481 FORWARD LENGTH=150
Ghir_A10G023100	1.87539e-25	0.405101	0.251	0.053	6.59557e-21	3	0.221546	0.0408085	Symbols: | Bifunctional inhibitor/lipid-transfer protein/seed storage 2S albumin superfamily protein | chr5:1790256-1790694 FORWARD LENGTH=116
Ghir_A12G022570	5.74475e-60	1.12126	0.325	0.032	2.02037e-55	3	0.411928	0.0218986	Symbols: | Bifunctional inhibitor/lipid-transfer protein/seed storage 2S albumin superfamily protein | chr5:22870326-22870817 REVERSE LENGTH=113
Ghir_A06G016920	7.98474e-20	0.278854	0.268	0.075	2.80815e-15	3	0.200425	0.0530019	Symbols: | C2 calcium/lipid-binding and GRAM domain containing protein | chr1:830968-834996 FORWARD LENGTH=1020
Ghir_D06G017890	1.76262e-26	0.425954	0.368	0.111	6.19894e-22	3	0.30527	0.0796151	Symbols: | C2 calcium/lipid-binding and GRAM domain containing protein | chr1:830968-834996 FORWARD LENGTH=1020
Ghir_A08G013860	1.05546e-29	0.501043	0.377	0.106	3.71195e-25	3	0.326756	0.0756554	Symbols: | C2 calcium/lipid-binding plant phosphoribosyltransferase family protein | chr4:7013956-7017846 REVERSE LENGTH=1011
Ghir_D08G014760	2.95874e-38	0.638689	0.519	0.162	1.04056e-33	3	0.467671	0.121644	Symbols: | C2 calcium/lipid-binding plant phosphoribosyltransferase family protein | chr4:7013956-7017846 REVERSE LENGTH=1011
Ghir_A06G018040	8.17152e-119	1.45248	0.571	0.051	2.87384e-114	3	0.679977	0.0334727	Symbols: | C2H2 and C2HC zinc fingers superfamily protein | chr2:15706454-15706990 FORWARD LENGTH=178
Ghir_D06G018930	2.91142e-77	1.13081	0.359	0.026	1.02392e-72	3	0.451469	0.017154	Symbols: | C2H2 and C2HC zinc fingers superfamily protein | chr2:15706454-15706990 FORWARD LENGTH=178
Ghir_D09G016240	4.17069e-36	0.483797	0.251	0.035	1.46679e-31	3	0.239518	0.0268938	Symbols: | C2H2 and C2HC zinc fingers superfamily protein | chr2:15706454-15706990 FORWARD LENGTH=178
Ghir_A12G028190	2.5352e-18	0.55378	0.307	0.104	8.91603e-14	3	0.319169	0.0910334	Symbols: | Calcium-binding EF-hand family protein | chr1:6268273-6268785 REVERSE LENGTH=170
Ghir_D12G028340	2.22571e-37	1.0844	0.684	0.312	7.82758e-33	3	0.804015	0.246187	Symbols: | Calcium-binding EF-hand family protein | chr1:6268273-6268785 REVERSE LENGTH=170
Ghir_D09G012280	8.82512e-09	0.296417	0.277	0.135	0.000310371	3	0.22347	0.0946014	Symbols: | Calcium-binding EF-hand family protein | chr2:17262085-17262735 REVERSE LENGTH=216
Ghir_A01G006200	9.13203e-14	0.58136	0.273	0.105	3.21164e-09	3	0.290813	0.0819598	Symbols: | Calcium-binding EF-hand family protein | chr4:13663770-13664162 REVERSE LENGTH=130
Ghir_A13G005750	4.03428e-82	1.32672	0.55	0.086	1.41882e-77	3	0.65881	0.0622191	Symbols: | Calcium-binding EF-hand family protein | chr4:13663770-13664162 REVERSE LENGTH=130
Ghir_A02G012450	1.49201e-35	0.721459	0.489	0.16	5.24724e-31	3	0.469588	0.112205	Symbols: | Calcium-binding EF-hand family protein | chr5:1145579-1147519 FORWARD LENGTH=354
Ghir_D10G020370	9.96138e-23	0.29233	0.255	0.061	3.50332e-18	3	0.190205	0.0409889	Symbols: | Calcium-dependent ARF-type GTPase activating protein family | chr3:2529542-2531368 FORWARD LENGTH=385
Ghir_A10G022440	4.81089e-60	0.668586	0.368	0.046	1.69194e-55	3	0.352788	0.0308654	Symbols: | Calcium-dependent lipid-binding (CaLB domain) family protein | chr3:20564356-20566092 FORWARD LENGTH=156
Ghir_D10G024610	4.76764e-25	0.457907	0.273	0.065	1.67673e-20	3	0.242885	0.0444056	Symbols: | Calcium-dependent lipid-binding (CaLB domain) family protein | chr3:20564356-20566092 FORWARD LENGTH=156
Ghir_A09G025410	2.30039e-49	0.489805	0.307	0.037	8.09024e-45	3	0.265947	0.0255892	Symbols: | Calcium-dependent lipid-binding (CaLB domain) family protein | chr3:5617112-5618194 REVERSE LENGTH=360
Ghir_D09G024550	6.23415e-35	0.379791	0.303	0.056	2.19249e-30	3	0.235962	0.0400256	Symbols: | Calcium-dependent lipid-binding (CaLB domain) family protein | chr3:5617112-5618194 REVERSE LENGTH=360
Ghir_A12G005780	2.30247e-20	0.480248	0.286	0.085	8.09756e-16	3	0.269288	0.0630892	Symbols: | Calcium-dependent lipid-binding (CaLB domain) family protein | chr3:6152417-6153115 FORWARD LENGTH=177
Ghir_A01G000880	2.75747e-32	0.465291	0.342	0.081	9.69774e-28	3	0.292131	0.0571033	Symbols: | Calcium-dependent lipid-binding (CaLB domain) family protein | chr4:16355035-16356955 FORWARD LENGTH=247
Ghir_D01G000830	1.42294e-17	0.382339	0.32	0.117	5.00434e-13	3	0.269411	0.081221	Symbols: | Calcium-dependent lipid-binding (CaLB domain) family protein | chr4:16355035-16356955 FORWARD LENGTH=247
Ghir_A06G022440	2.67365e-11	0.34168	0.255	0.106	9.40294e-07	3	0.232161	0.0776906	Symbols: | Calcium-dependent lipid-binding (CaLB domain) family protein | chr5:19330470-19331178 FORWARD LENGTH=166
Ghir_D01G008070	1.17322e-13	0.376664	0.325	0.143	4.12609e-09	3	0.280873	0.0983476	Symbols: | Calcium-dependent lipid-binding (CaLB domain) family protein | chr5:22494439-22495656 FORWARD LENGTH=405
Ghir_A09G013530	3.19682e-10	0.274424	0.416	0.232	1.12429e-05	3	0.314582	0.16047	Symbols: | Calcium-dependent lipid-binding (CaLB domain) plant phosphoribosyltransferase family protein | chr3:21431198-21433519 REVERSE LENGTH=773
Ghir_A12G028950	8.96201e-17	0.331086	0.281	0.095	3.15185e-12	3	0.226688	0.0653824	Symbols: | Calmodulin binding protein-like | chr5:25114934-25116967 FORWARD LENGTH=494
Ghir_D12G029120	7.52388e-23	0.30171	0.294	0.079	2.64607e-18	3	0.213703	0.0545561	Symbols: | Calmodulin binding protein-like | chr5:25114934-25116967 FORWARD LENGTH=494
Ghir_A03G019190	1.53667e-35	0.565764	0.42	0.117	5.40431e-31	3	0.369298	0.0780274	Symbols: | Calmodulin-binding transcription activator protein with CG-1 and Ankyrin domains | chr5:25686434-25691903 FORWARD LENGTH=1050
Ghir_D02G020530	6.47193e-39	0.454329	0.333	0.062	2.27611e-34	3	0.275468	0.0429691	Symbols: | Calmodulin-binding transcription activator protein with CG-1 and Ankyrin domains | chr5:25686434-25691903 FORWARD LENGTH=1050
Ghir_D11G029540	2.39127e-09	0.267689	0.255	0.117	8.40986e-05	3	0.213735	0.0845197	Symbols: | Chaperone DnaJ-domain superfamily protein | chr1:21079022-21080168 REVERSE LENGTH=156
Ghir_A02G018680	5.1636e-61	0.866579	0.338	0.035	1.81599e-56	3	0.387003	0.0250245	Symbols: | Chaperone DnaJ-domain superfamily protein | chr2:7767176-7767658 REVERSE LENGTH=160
Ghir_D11G018600	4.26402e-21	0.488204	0.281	0.082	1.49961e-16	3	0.266192	0.0581176	Symbols: | Chaperone DnaJ-domain superfamily protein | chr2:7767176-7767658 REVERSE LENGTH=160
Ghir_A04G000330	1.52005e-47	1.25263	0.684	0.271	5.34587e-43	3	0.847487	0.2134	Symbols: | Chaperone DnaJ-domain superfamily protein | chr3:4310827-4311300 REVERSE LENGTH=157
Ghir_D05G039240	1.72122e-21	0.662809	0.515	0.245	6.05336e-17	3	0.516323	0.18893	Symbols: | Chaperone DnaJ-domain superfamily protein | chr3:4310827-4311300 REVERSE LENGTH=157
Ghir_D11G015530	4.64268e-13	0.313053	0.281	0.113	1.63279e-08	3	0.233943	0.0794359	Symbols: | Chaperone DnaJ-domain superfamily protein | chr4:7506736-7511408 REVERSE LENGTH=891
Ghir_A04G009550	2.64909e-17	0.409049	0.303	0.108	9.31659e-13	3	0.26696	0.0753051	Symbols: | chaperone protein dnaJ-related | chr2:15903315-15905276 REVERSE LENGTH=419
Ghir_D04G013760	4.9405e-26	0.457925	0.329	0.09	1.73752e-21	3	0.278101	0.0630546	Symbols: | chaperone protein dnaJ-related | chr2:15903315-15905276 REVERSE LENGTH=419
Ghir_D11G011260	8.839e-61	1.451	0.511	0.109	3.10859e-56	3	0.727948	0.0894379	Symbols: | Chitinase family protein | chr4:732413-733487 REVERSE LENGTH=280
Ghir_A13G021660	9.66606e-15	0.396479	0.398	0.188	3.39946e-10	3	0.352771	0.141476	Symbols: | CHY-type/CTCHY-type/RING-type Zinc finger protein | chr5:8899486-8901453 FORWARD LENGTH=328
Ghir_D13G022470	9.71786e-13	0.328845	0.394	0.189	3.41768e-08	3	0.320906	0.144771	Symbols: | CHY-type/CTCHY-type/RING-type Zinc finger protein | chr5:8899486-8901453 FORWARD LENGTH=328
Ghir_A03G016830	1.49082e-44	0.698242	0.411	0.086	5.24307e-40	3	0.391848	0.0644485	Symbols: | CONTAINS InterPro DOMAIN/s: LPS-induced tumor necrosis factor alpha factor (InterPro:IPR006629); Has 30201 Blast hits to 17322 proteins in 780 species: Archae - 12; Bacteria - 1396; Metazoa - 17338; Fungi - 3422; Plants - 5037; Viruses - 0; Other Eukaryotes - 2996 (source: NCBI BLink). | chr5:4204987-4206205 REVERSE LENGTH=134
Ghir_D02G018110	9.89302e-38	0.884967	0.433	0.121	3.47927e-33	3	0.491798	0.0916302	Symbols: | CONTAINS InterPro DOMAIN/s: LPS-induced tumor necrosis factor alpha factor (InterPro:IPR006629); Has 30201 Blast hits to 17322 proteins in 780 species: Archae - 12; Bacteria - 1396; Metazoa - 17338; Fungi - 3422; Plants - 5037; Viruses - 0; Other Eukaryotes - 2996 (source: NCBI BLink). | chr5:4204987-4206205 REVERSE LENGTH=134
Ghir_A11G009850	3.76483e-48	0.809001	0.671	0.268	1.32405e-43	3	0.641608	0.175008	Symbols: | CONTAINS InterPro DOMAIN/s: Protein BYPASS related (InterPro:IPR008511); BEST Arabidopsis thaliana protein match is: Protein of unknown function (DUF793) (TAIR:AT1G01550.2); Has 153 Blast hits to 139 proteins in 20 species: Archae - 0; Bacteria - 2; Metazoa - 1; Fungi - 0; Plants - 150; Viruses - 0; Other Eukaryotes - 0 (source: NCBI BLink). | chr2:18948317-18949360 REVERSE LENGTH=347
Ghir_A12G011600	2.1352e-08	0.283745	0.355	0.207	0.000750928	3	0.28996	0.142958	Symbols: | CONTAINS InterPro DOMAIN/s: Protein BYPASS related (InterPro:IPR008511); BEST Arabidopsis thaliana protein match is: Protein of unknown function (DUF793) (TAIR:AT1G01550.2); Has 153 Blast hits to 139 proteins in 20 species: Archae - 0; Bacteria - 2; Metazoa - 1; Fungi - 0; Plants - 150; Viruses - 0; Other Eukaryotes - 0 (source: NCBI BLink). | chr2:18948317-18949360 REVERSE LENGTH=347
Ghir_A09G017020	1.19495e-06	0.259633	0.307	0.179	0.0420252	3	0.247284	0.124735	Symbols: | CONTAINS InterPro DOMAIN/s: Uncharacterised conserved protein UCP022260 (InterPro:IPR016802); Has 94 Blast hits to 94 proteins in 14 species: Archae - 0; Bacteria - 0; Metazoa - 0; Fungi - 0; Plants - 94; Viruses - 0; Other Eukaryotes - 0 (source: NCBI BLink). | chr3:19996757-19998197 FORWARD LENGTH=352
Ghir_A05G001190	5.70303e-13	0.265164	0.273	0.106	2.0057e-08	3	0.207878	0.0725486	Symbols: | copper ion binding | chr4:15728376-15729897 REVERSE LENGTH=315
Ghir_D05G001320	1.96584e-09	0.255075	0.273	0.13	6.91368e-05	3	0.217096	0.0885002	Symbols: | copper ion binding | chr4:15728376-15729897 REVERSE LENGTH=315
Ghir_D02G015050	6.68534e-42	0.456024	0.268	0.033	2.35117e-37	3	0.231934	0.0232733	Symbols: | Core-2/I-branching beta-1,6-N-acetylglucosaminyltransferase family protein | chr1:26807440-26809152 REVERSE LENGTH=395
Ghir_A06G016250	1.20756e-58	0.727135	0.468	0.088	4.24685e-54	3	0.434402	0.0595205	Symbols: | Core-2/I-branching beta-1,6-N-acetylglucosaminyltransferase family protein | chr1:4031768-4033946 REVERSE LENGTH=383
Ghir_D06G017080	2.21254e-69	0.664685	0.494	0.077	7.78129e-65	3	0.418792	0.0559943	Symbols: | Core-2/I-branching beta-1,6-N-acetylglucosaminyltransferase family protein | chr1:4031768-4033946 REVERSE LENGTH=383
Ghir_D13G022840	3.60528e-44	0.396387	0.325	0.05	1.26794e-39	3	0.247609	0.0345539	Symbols: | Core-2/I-branching beta-1,6-N-acetylglucosaminyltransferase family protein | chr4:14689420-14691519 REVERSE LENGTH=401
Ghir_A06G003020	1.75819e-95	1.50087	0.541	0.067	6.18337e-91	3	0.721364	0.0467253	Symbols: | Cox19-like CHCH family protein | chr5:2970733-2971970 FORWARD LENGTH=139
Ghir_A13G004910	9.78865e-05	0.294669	0.338	0.234	1	3	0.294886	0.168413	Symbols: | Cox19-like CHCH family protein | chr5:2970733-2971970 FORWARD LENGTH=139
Ghir_D02G020980	8.7901e-20	0.531911	0.455	0.208	3.09139e-15	3	0.412148	0.144018	Symbols: | Cox19-like CHCH family protein | chr5:2970733-2971970 FORWARD LENGTH=139
Ghir_D13G005010	5.46345e-08	0.295209	0.277	0.146	0.00192144	3	0.241263	0.103654	Symbols: | Cox19-like CHCH family protein | chr5:2970733-2971970 FORWARD LENGTH=139
Ghir_A06G022820	2.52496e-17	0.518665	0.45	0.217	8.88003e-13	3	0.423223	0.161661	Symbols: | Cystatin/monellin superfamily protein | chr5:19286596-19286964 REVERSE LENGTH=122
Ghir_D06G017580	1.69948e-06	0.406241	0.377	0.251	0.0597689	3	0.372761	0.192358	Symbols: | Cystatin/monellin superfamily protein | chr5:19286596-19286964 REVERSE LENGTH=122
Ghir_D11G005290	1.29727e-12	0.340828	0.355	0.166	4.56237e-08	3	0.291645	0.119925	Symbols: | Cysteine proteinases superfamily protein | chr1:455816-457974 FORWARD LENGTH=362
Ghir_A05G003530	3.36814e-28	0.460959	0.264	0.054	1.18454e-23	3	0.242709	0.0392167	Symbols: | Cysteine proteinases superfamily protein | chr3:16628704-16630473 REVERSE LENGTH=358
Ghir_A11G027650	1.04734e-53	0.994059	0.554	0.152	3.68339e-49	3	0.604698	0.105341	Symbols: | Cytidine/deoxycytidylate deaminase family protein | chr5:10044209-10045484 REVERSE LENGTH=204
Ghir_D11G027810	1.90467e-30	0.616397	0.416	0.127	6.69852e-26	3	0.391108	0.0930484	Symbols: | Cytidine/deoxycytidylate deaminase family protein | chr5:10044209-10045484 REVERSE LENGTH=204
Ghir_A13G000610	6.37378e-21	0.67363	0.416	0.177	2.24159e-16	3	0.425688	0.122806	Symbols: | Cytochrome b-c1 complex, subunit 8 protein | chr3:3399815-3400514 FORWARD LENGTH=72
Ghir_D13G000930	1.19183e-26	0.573527	0.364	0.113	4.19155e-22	3	0.347683	0.0773396	Symbols: | Cytochrome b-c1 complex, subunit 8 protein | chr3:3399815-3400514 FORWARD LENGTH=72
Ghir_D08G013460	0.00034846	0.270595	0.359	0.262	1	3	0.3035	0.185485	Symbols: | Cytochrome c oxidase subunit Vc family protein | chr5:24653543-24653737 REVERSE LENGTH=64
Ghir_A08G009890	1.92326e-38	0.590777	0.372	0.082	6.76393e-34	3	0.33852	0.0566078	Symbols: | Cytochrome c oxidase, subunit Vib family protein | chr5:23426753-23427637 FORWARD LENGTH=78
Ghir_D08G009510	1.41899e-16	0.32655	0.277	0.093	4.99046e-12	3	0.223393	0.0640714	Symbols: | Cytochrome c oxidase, subunit Vib family protein | chr5:23426753-23427637 FORWARD LENGTH=78
Ghir_A02G016340	1.15513e-14	0.457931	0.403	0.196	4.06248e-10	3	0.3614	0.137086	Symbols: | cytochrome c oxidase-related | chr4:17787672-17788762 REVERSE LENGTH=102
Ghir_D03G003230	2.25549e-12	0.355413	0.346	0.165	7.93235e-08	3	0.295558	0.117725	Symbols: | cytochrome c oxidase-related | chr4:17787672-17788762 REVERSE LENGTH=102
Ghir_A03G015450	4.89455e-11	0.415881	0.394	0.214	1.72136e-06	3	0.343655	0.15082	Symbols: | DC1 domain-containing protein | chr1:22261978-22264243 FORWARD LENGTH=578
Ghir_D02G016800	1.44696e-06	0.353446	0.294	0.177	0.0508881	3	0.268924	0.121268	Symbols: | DC1 domain-containing protein | chr1:22261978-22264243 FORWARD LENGTH=578
Ghir_A08G011350	1.04572e-28	0.769145	0.411	0.133	3.67769e-24	3	0.416941	0.0940879	Symbols: | DCD (Development and Cell Death) domain protein | chr5:16815630-16816932 FORWARD LENGTH=349
Ghir_A12G025080	5.03748e-78	1.71943	0.823	0.343	1.77163e-73	3	1.16321	0.224498	Symbols: | DCD (Development and Cell Death) domain protein | chr5:16815630-16816932 FORWARD LENGTH=349
Ghir_D08G012100	1.12354e-27	0.948764	0.502	0.211	3.95137e-23	3	0.56479	0.14935	Symbols: | DCD (Development and Cell Death) domain protein | chr5:16815630-16816932 FORWARD LENGTH=349
Ghir_D12G025080	1.24344e-96	1.90246	0.905	0.367	4.37305e-92	3	1.33551	0.240076	Symbols: | DCD (Development and Cell Death) domain protein | chr5:16815630-16816932 FORWARD LENGTH=349
Ghir_A12G020440	3.60918e-38	0.386736	0.277	0.041	1.26931e-33	3	0.225224	0.0290774	Symbols: | DHHC-type zinc finger family protein | chr3:9933001-9935218 REVERSE LENGTH=443
Ghir_D12G020700	1.42952e-29	0.309689	0.26	0.048	5.02747e-25	3	0.196064	0.0340434	Symbols: | DHHC-type zinc finger family protein | chr3:9933001-9935218 REVERSE LENGTH=443
Ghir_A06G018880	1.72453e-27	0.480184	0.338	0.092	6.065e-23	3	0.2946	0.0631024	Symbols: | DnaJ domain ;Myb-like DNA-binding domain | chr3:3605459-3607402 REVERSE LENGTH=647
Ghir_A06G018900	7.42969e-12	0.320324	0.299	0.132	2.61295e-07	3	0.252094	0.0946642	Symbols: | DnaJ domain ;Myb-like DNA-binding domain | chr3:3605459-3607402 REVERSE LENGTH=647
Ghir_A03G016270	1.4492e-18	0.369093	0.307	0.105	5.09671e-14	3	0.258272	0.07399	Symbols: | DNAJ heat shock family protein | chr1:21950738-21952210 FORWARD LENGTH=331
Ghir_A05G006320	1.30664e-56	0.791727	0.468	0.091	4.59531e-52	3	0.456417	0.0654113	Symbols: | DnaJ/Hsp40 cysteine-rich domain superfamily protein | chr2:10587118-10588240 REVERSE LENGTH=144
Ghir_D05G006400	5.49467e-27	0.511674	0.312	0.079	1.93242e-22	3	0.28319	0.0555149	Symbols: | DnaJ/Hsp40 cysteine-rich domain superfamily protein | chr2:10587118-10588240 REVERSE LENGTH=144
Ghir_D04G010270	4.66588e-11	0.295824	0.359	0.181	1.64094e-06	3	0.28266	0.126053	Symbols: | DNAse I-like superfamily protein | chr3:21650880-21653896 REVERSE LENGTH=602
Ghir_A05G032490	8.1231e-21	0.374175	0.286	0.084	2.85681e-16	3	0.244727	0.0603494	Symbols: | Domain of unknown function (DUF220) | chr1:26562250-26563608 FORWARD LENGTH=338
Ghir_D12G005100	1.60223e-40	0.3822	0.264	0.033	5.63488e-36	3	0.212632	0.0238498	Symbols: | Domain of unknown function (DUF23) | chr5:18019209-18021266 REVERSE LENGTH=519
Ghir_A07G010400	3.98142e-57	0.714424	0.437	0.076	1.40022e-52	3	0.415101	0.0546799	Symbols: | Domain of unknown function (DUF966) | chr5:24090950-24092804 FORWARD LENGTH=423
Ghir_A05G000740	9.80917e-95	1.01271	0.61	0.094	3.44979e-90	3	0.618519	0.0656066	Symbols: | Double Clp-N motif-containing P-loop nucleoside triphosphate hydrolases superfamily protein | chr5:23384794-23388052 FORWARD LENGTH=990
Ghir_D05G000900	1.63344e-31	0.460587	0.312	0.069	5.74463e-27	3	0.272145	0.0478985	Symbols: | Double Clp-N motif-containing P-loop nucleoside triphosphate hydrolases superfamily protein | chr5:23384794-23388052 FORWARD LENGTH=990
Ghir_A11G012060	9.47966e-24	0.438928	0.255	0.06	3.3339e-19	3	0.229836	0.0418447	Symbols: | Drought-responsive family protein | chr3:1682432-1684323 REVERSE LENGTH=223
Ghir_D11G012010	2.38406e-14	0.343268	0.255	0.091	8.38449e-10	3	0.222784	0.0635751	Symbols: | Drought-responsive family protein | chr3:1682432-1684323 REVERSE LENGTH=223
Ghir_D09G010720	3.37348e-25	0.301441	0.26	0.057	1.18642e-20	3	0.195589	0.0397596	Symbols: | Duplicated homeodomain-like superfamily protein | chr5:1373752-1374529 REVERSE LENGTH=215
Ghir_A03G008140	9.59292e-26	0.389372	0.303	0.077	3.37373e-21	3	0.247599	0.05359	Symbols: | ELM2 domain-containing protein | chr2:1045694-1047130 REVERSE LENGTH=450
Ghir_D03G010580	3.25854e-23	0.335431	0.281	0.072	1.146e-18	3	0.221966	0.0519155	Symbols: | ELM2 domain-containing protein | chr2:1045694-1047130 REVERSE LENGTH=450
Ghir_D01G014880	3.23362e-08	0.258227	0.281	0.144	0.00113723	3	0.227855	0.102045	Symbols: | Endomembrane protein 70 protein family | chr1:5037669-5040199 FORWARD LENGTH=592
Ghir_A05G027250	2.42068e-13	0.277641	0.264	0.099	8.51328e-09	3	0.205388	0.0677287	Symbols: | Endoplasmic reticulum vesicle transporter protein | chr1:13450467-13453683 FORWARD LENGTH=489
Ghir_D02G017800	3.36033e-16	0.297594	0.251	0.079	1.18179e-11	3	0.202944	0.0560754	Symbols: | Endosomal targeting BRO1-like domain-containing protein | chr1:5206217-5209848 REVERSE LENGTH=846
Ghir_A02G001570	7.33549e-13	0.282244	0.286	0.115	2.57982e-08	3	0.224303	0.0805002	Symbols: | ENTH/VHS family protein | chr2:17948884-17953267 FORWARD LENGTH=895
Ghir_A02G000650	5.23715e-58	0.866488	0.541	0.129	1.84185e-53	3	0.541906	0.0897218	Symbols: | ENTH/VHS/GAT family protein | chr2:16086912-16090047 REVERSE LENGTH=671
Ghir_D02G000640	3.17683e-37	0.717464	0.498	0.162	1.11726e-32	3	0.473195	0.110524	Symbols: | ENTH/VHS/GAT family protein | chr2:16086912-16090047 REVERSE LENGTH=671
Ghir_A05G017680	2.45899e-39	0.544698	0.372	0.079	8.64804e-35	3	0.332178	0.0582464	Symbols: | ERD (early-responsive to dehydration stress) family protein | chr4:11715976-11719144 REVERSE LENGTH=771
Ghir_A05G019820	6.48439e-41	0.703622	0.333	0.061	2.28049e-36	3	0.346537	0.0412093	Symbols: | Erythronate-4-phosphate dehydrogenase family protein | chr1:28216150-28217911 REVERSE LENGTH=315
Ghir_D05G019840	1.32612e-31	0.38918	0.264	0.048	4.66382e-27	3	0.22237	0.032349	Symbols: | Erythronate-4-phosphate dehydrogenase family protein | chr1:28216150-28217911 REVERSE LENGTH=315
Ghir_A02G007630	1.3536e-29	0.476195	0.489	0.171	4.76049e-25	3	0.429946	0.140696	Symbols: | Eukaryotic aspartyl protease family protein | chr1:16787508-16789318 REVERSE LENGTH=405
Ghir_D02G008070	2.60417e-39	0.521149	0.476	0.129	9.1586e-35	3	0.392022	0.0979967	Symbols: | Eukaryotic aspartyl protease family protein | chr1:16787508-16789318 REVERSE LENGTH=405
Ghir_A05G040500	2.6857e-32	0.324109	0.281	0.052	9.44532e-28	3	0.207268	0.0358297	Symbols: | Eukaryotic aspartyl protease family protein | chr1:1762843-1766150 REVERSE LENGTH=485
Ghir_D04G002450	3.40237e-22	0.346031	0.26	0.066	1.19658e-17	3	0.213933	0.0451577	Symbols: | Eukaryotic aspartyl protease family protein | chr1:1762843-1766150 REVERSE LENGTH=485
Ghir_A12G000540	1.9409e-54	0.774391	0.277	0.023	6.82597e-50	3	0.310554	0.0177894	Symbols: | Eukaryotic aspartyl protease family protein | chr1:787143-788444 FORWARD LENGTH=433
Ghir_D12G000520	1.64568e-32	1.11743	0.307	0.067	5.78769e-28	3	0.425654	0.0517996	Symbols: | Eukaryotic aspartyl protease family protein | chr1:787143-788444 FORWARD LENGTH=433
Ghir_A07G008880	6.63456e-56	0.482982	0.338	0.039	2.33331e-51	3	0.27995	0.0290543	Symbols: | Eukaryotic aspartyl protease family protein | chr3:21836812-21838419 FORWARD LENGTH=535
Ghir_D07G008960	1.14089e-67	0.662882	0.39	0.043	4.01238e-63	3	0.364108	0.0319947	Symbols: | Eukaryotic aspartyl protease family protein | chr3:21836812-21838419 FORWARD LENGTH=535
Ghir_D06G011470	5.54064e-74	0.712195	0.312	0.016	1.94859e-69	3	0.316802	0.0119349	Symbols: | Eukaryotic aspartyl protease family protein | chr5:3403331-3405331 REVERSE LENGTH=474
Ghir_A04G015070	2.7374e-20	0.459605	0.416	0.168	9.62715e-16	3	0.349373	0.116219	Symbols: | eukaryotic translation initiation factor 2 (eIF-2) family protein | chr1:28831366-28836310 REVERSE LENGTH=1294
Ghir_D04G019740	7.51252e-09	0.251721	0.333	0.179	0.000264208	3	0.253541	0.121786	Symbols: | eukaryotic translation initiation factor 2 (eIF-2) family protein | chr1:28831366-28836310 REVERSE LENGTH=1294
Ghir_D12G022500	3.96276e-11	0.298899	0.294	0.133	1.39366e-06	3	0.242699	0.0944741	Symbols: | EXPRESSED IN: 23 plant structures; EXPRESSED DURING: 13 growth stages; CONTAINS InterPro DOMAIN/s: Endoribonuclease XendoU (InterPro:IPR018998). | chr4:9610164-9612513 REVERSE LENGTH=437
Ghir_A13G023470	1.52411e-69	1.30493	0.706	0.213	5.36013e-65	3	0.831391	0.152221	Symbols: | FAD/NAD(P)-binding oxidoreductase family protein | chr3:15902004-15903402 REVERSE LENGTH=367
Ghir_D13G024100	1.42753e-77	1.41492	0.814	0.283	5.02048e-73	3	0.982502	0.201948	Symbols: | FAD/NAD(P)-binding oxidoreductase family protein | chr3:15902004-15903402 REVERSE LENGTH=367
Ghir_A12G027250	8.37777e-76	0.727995	0.338	0.021	2.94638e-71	3	0.344281	0.0154839	Symbols: | FAD-binding Berberine family protein | chr5:17910694-17912295 REVERSE LENGTH=533
Ghir_A09G014660	4.18235e-13	0.365175	0.299	0.127	1.47089e-08	3	0.261895	0.0883424	Symbols: | Family of unknown function (DUF662) | chr2:15279041-15280270 FORWARD LENGTH=195
Ghir_D10G002550	5.98387e-56	0.99782	0.519	0.121	2.10447e-51	3	0.552752	0.0846535	Symbols: | F-box family protein | chr4:11446193-11447025 REVERSE LENGTH=225
Ghir_A09G011900	4.89345e-21	0.475355	0.273	0.075	1.72098e-16	3	0.264318	0.059661	Symbols: | F-box family protein | chr5:18715638-18716825 REVERSE LENGTH=395
Ghir_D11G008560	1.46253e-59	0.575331	0.299	0.024	5.14358e-55	3	0.284243	0.0172832	Symbols: | Flavin-binding monooxygenase family protein | chr1:23182678-23184864 FORWARD LENGTH=450
Ghir_A11G008580	1.78977e-92	1.33159	0.489	0.051	6.29445e-88	3	0.59995	0.0331894	Symbols: | Flavin-binding monooxygenase family protein | chr1:23503205-23505358 REVERSE LENGTH=450
Ghir_A12G020640	2.56324e-84	1.11359	0.485	0.058	9.01465e-80	3	0.554208	0.0408194	Symbols: | FUNCTIONS IN: molecular_function unknown; INVOLVED IN: biological_process unknown; LOCATED IN: vacuole; EXPRESSED IN: 24 plant structures; EXPRESSED DURING: 15 growth stages; CONTAINS InterPro DOMAIN/s: Stress up-regulated Nod 19 (InterPro:IPR011692); Has 30201 Blast hits to 17322 proteins in 780 species: Archae - 12; Bacteria - 1396; Metazoa - 17338; Fungi - 3422; Plants - 5037; Virus…
Ghir_D12G029340	3.29162e-100	1.55701	0.801	0.209	1.15763e-95	3	1.05006	0.153773	Symbols: | FUNCTIONS IN: molecular_function unknown; INVOLVED IN: biological_process unknown; LOCATED IN: vacuole; EXPRESSED IN: 24 plant structures; EXPRESSED DURING: 15 growth stages; CONTAINS InterPro DOMAIN/s: Stress up-regulated Nod 19 (InterPro:IPR011692); Has 30201 Blast hits to 17322 proteins in 780 species: Archae - 12; Bacteria - 1396; Metazoa - 17338; Fungi - 3422; Plants - 5037; Virus…
Ghir_D01G015390	3.97517e-34	0.474119	0.338	0.074	1.39803e-29	3	0.288234	0.0525102	Symbols: | FUNCTIONS IN: molecular_function unknown; INVOLVED IN: intracellular protein transport; LOCATED IN: endomembrane system, integral to membrane, endoplasmic reticulum; EXPRESSED IN: 23 plant structures; EXPRESSED DURING: 13 growth stages; CONTAINS InterPro DOMAIN/s: B-cell receptor-associated 31-like (InterPro:IPR008417); BEST Arabidopsis thaliana protein match is: unknown protein (TAIR:…
Ghir_D07G009080	2.11917e-13	0.361493	0.273	0.107	7.45291e-09	3	0.241562	0.0757297	Symbols: | FUNCTIONS IN: molecular_function unknown; INVOLVED IN: response to cadmium ion; LOCATED IN: plasma membrane; EXPRESSED IN: 25 plant structures; EXPRESSED DURING: 13 growth stages; CONTAINS InterPro DOMAIN/s: Prefoldin (InterPro:IPR009053); BEST Arabidopsis thaliana protein match is: unknown protein (TAIR:AT1G05320.3); Has 470429 Blast hits to 168274 proteins in 4282 species: Archae - 6…
Ghir_D13G008610	1.55552e-23	0.632253	0.273	0.069	5.47061e-19	3	0.295303	0.0534241	Symbols: | Galactose oxidase/kelch repeat superfamily protein | chr1:5390119-5391198 FORWARD LENGTH=359
Ghir_A05G031410	5.60008e-49	0.691546	0.359	0.057	1.96949e-44	3	0.354608	0.0407349	Symbols: | Galactose oxidase/kelch repeat superfamily protein | chr2:838378-839781 FORWARD LENGTH=467
Ghir_A13G007350	9.60245e-36	0.683299	0.463	0.141	3.37709e-31	3	0.434474	0.0970575	Symbols: | Galactose oxidase/kelch repeat superfamily protein | chr2:838378-839781 FORWARD LENGTH=467
Ghir_D05G031250	3.18369e-39	0.53943	0.32	0.056	1.11967e-34	3	0.282813	0.0393044	Symbols: | Galactose oxidase/kelch repeat superfamily protein | chr2:838378-839781 FORWARD LENGTH=467
Ghir_A06G004230	2.68745e-44	0.565586	0.407	0.085	9.4515e-40	3	0.351812	0.0599712	Symbols: | Galactosyltransferase family protein | chr1:29260899-29263001 REVERSE LENGTH=393
Ghir_D06G004320	2.08628e-45	0.408565	0.303	0.04	7.33723e-41	3	0.239552	0.0284132	Symbols: | Galactosyltransferase family protein | chr1:29260899-29263001 REVERSE LENGTH=393
Ghir_A05G040770	1.11776e-17	0.406525	0.268	0.085	3.93106e-13	3	0.241583	0.0599063	Symbols: | Glutamyl/glutaminyl-tRNA synthetase, class Ic | chr5:9305673-9308247 FORWARD LENGTH=719
Ghir_D04G002170	3.54274e-24	0.697372	0.355	0.115	1.24595e-19	3	0.353159	0.0761552	Symbols: | Glutamyl/glutaminyl-tRNA synthetase, class Ic | chr5:9305673-9308247 FORWARD LENGTH=719
Ghir_D11G002110	1.8393e-17	0.352977	0.351	0.137	6.46863e-13	3	0.274314	0.0914188	Symbols: | glycine-rich protein | chr4:11944050-11945565 REVERSE LENGTH=356
Ghir_A02G007810	3.38092e-18	0.311612	0.277	0.088	1.18904e-13	3	0.219211	0.0599516	Symbols: | glycine-rich protein | chr4:5188047-5189574 REVERSE LENGTH=113
Ghir_A05G023780	9.53464e-26	0.68751	0.485	0.207	3.35324e-21	3	0.468932	0.136482	Symbols: | glycine-rich protein | chr4:5188047-5189574 REVERSE LENGTH=113
Ghir_D05G023650	6.46501e-34	0.79696	0.502	0.178	2.27368e-29	3	0.510441	0.12418	Symbols: | glycine-rich protein | chr4:5188047-5189574 REVERSE LENGTH=113
Ghir_D12G018120	1.256e-68	0.850205	0.571	0.118	4.41724e-64	3	0.542896	0.0834883	Symbols: | Glycolipid transfer protein (GLTP) family protein | chr4:18410172-18410861 FORWARD LENGTH=229
Ghir_D03G007820	3.97137e-43	0.624609	0.338	0.058	1.39669e-38	3	0.336896	0.043582	Symbols: | Glycosyltransferase family 61 protein | chr2:17360654-17362391 FORWARD LENGTH=500
Ghir_D04G015180	2.62619e-10	0.301494	0.316	0.151	9.23606e-06	3	0.255349	0.10855	Symbols: | glycyl-tRNA synthetase / glycine--tRNA ligase | chr1:10459662-10462781 REVERSE LENGTH=729
Ghir_A07G024800	2.06407e-90	2.13758	0.892	0.379	7.25912e-86	3	1.42037	0.253824	Symbols: | GRAM domain family protein | chr5:4207081-4208079 FORWARD LENGTH=272
Ghir_D02G018120	5.6667e-39	0.544695	0.307	0.052	1.99292e-34	3	0.284262	0.0359838	Symbols: | GRAM domain family protein | chr5:4207081-4208079 FORWARD LENGTH=272
Ghir_D07G024900	1.27045e-95	2.08912	0.823	0.249	4.46804e-91	3	1.24426	0.174147	Symbols: | GRAM domain family protein | chr5:4207081-4208079 FORWARD LENGTH=272
Ghir_A09G000880	2.59284e-31	0.343042	0.26	0.046	9.11875e-27	3	0.205012	0.0316073	Symbols: | Haloacid dehalogenase-like hydrolase (HAD) superfamily protein | chr4:13262473-13266282 REVERSE LENGTH=1057
Ghir_D11G006710	1.74126e-47	0.459893	0.273	0.029	6.12385e-43	3	0.238526	0.0198644	Symbols: | Haloacid dehalogenase-like hydrolase (HAD) superfamily protein | chr4:13262473-13266282 REVERSE LENGTH=1057
Ghir_D03G013520	1.56812e-30	0.887806	0.42	0.135	5.51493e-26	3	0.481548	0.101275	Symbols: | Haloacid dehalogenase-like hydrolase (HAD) superfamily protein | chr5:23979619-23981156 REVERSE LENGTH=282
Ghir_D01G023080	1.54641e-31	1.69866	0.407	0.132	5.43858e-27	3	0.634737	0.0892357	Symbols: | Haloacid dehalogenase-like hydrolase (HAD) superfamily protein | chr5:449132-450507 FORWARD LENGTH=280
Ghir_D11G036180	6.26031e-43	0.70058	0.329	0.054	2.20169e-38	3	0.331151	0.0383334	Symbols: | Haloacid dehalogenase-like hydrolase (HAD) superfamily protein | chr5:449132-450507 FORWARD LENGTH=280
Ghir_A12G020100	3.14713e-79	0.687113	0.381	0.029	1.10681e-74	3	0.344371	0.019751	Symbols: | HCP-like superfamily protein with MYND-type zinc finger | chr1:25230323-25231622 FORWARD LENGTH=379
Ghir_A04G007990	1.34944e-63	1.27291	0.459	0.077	4.74583e-59	3	0.555259	0.0538786	Symbols: | Heavy metal transport/detoxification superfamily protein | chr2:15515216-15516754 FORWARD LENGTH=386
Ghir_A09G015550	1.89994e-53	0.964828	0.515	0.124	6.68188e-49	3	0.5371	0.0883169	Symbols: | Heavy metal transport/detoxification superfamily protein | chr2:15515216-15516754 FORWARD LENGTH=386
Ghir_D04G012060	7.96001e-64	1.41727	0.593	0.153	2.79945e-59	3	0.748876	0.105069	Symbols: | Heavy metal transport/detoxification superfamily protein | chr2:15515216-15516754 FORWARD LENGTH=386
Ghir_D09G014980	8.64138e-55	1.33471	0.537	0.138	3.03909e-50	3	0.681197	0.0983011	Symbols: | Heavy metal transport/detoxification superfamily protein | chr2:15515216-15516754 FORWARD LENGTH=386
Ghir_D10G001100	5.16548e-31	0.677183	0.32	0.075	1.81665e-26	3	0.332937	0.052612	Symbols: | Heavy metal transport/detoxification superfamily protein | chr4:9254638-9255955 FORWARD LENGTH=254
Ghir_D08G021700	0.00151933	0.280289	0.203	0.328	1	3	0.228014	0.251056	Symbols: | Heavy metal transport/detoxification superfamily protein | chr5:24460822-24462464 REVERSE LENGTH=302
Ghir_A03G011070	8.24791e-11	0.32793	0.316	0.153	2.90071e-06	3	0.264292	0.10547	Symbols: | Helicase protein with RING/U-box domain | chr1:1471624-1476067 REVERSE LENGTH=833
Ghir_A03G004780	3.40315e-07	0.696183	0.45	0.321	0.0119685	3	0.530896	0.259222	Symbols: | Histone superfamily protein | chr5:24146352-24146663 REVERSE LENGTH=103
Ghir_A05G010130	1.02297e-11	1.01146	0.784	0.683	3.59769e-07	3	0.88855	0.477616	Symbols: | Histone superfamily protein | chr5:24146352-24146663 REVERSE LENGTH=103
Ghir_D05G009840	3.39702e-10	0.911845	0.641	0.531	1.1947e-05	3	0.756311	0.386333	Symbols: | Histone superfamily protein | chr5:24146352-24146663 REVERSE LENGTH=103
Ghir_A02G009990	4.06997e-10	0.268216	0.268	0.119	1.43137e-05	3	0.218593	0.0880519	Symbols: | Histone superfamily protein | chr5:3472591-3473349 REVERSE LENGTH=136
Ghir_A05G022850	4.36879e-35	0.904568	0.537	0.202	1.53646e-30	3	0.58139	0.142222	Symbols: | Histone superfamily protein | chr5:3472591-3473349 REVERSE LENGTH=136
Ghir_D03G004040	4.21707e-10	0.641127	0.727	0.637	1.4831e-05	3	0.716518	0.422304	Symbols: | Histone superfamily protein | chr5:3472591-3473349 REVERSE LENGTH=136
Ghir_D03G004050	8.70431e-09	0.663343	0.68	0.632	0.000306122	3	0.708459	0.412331	Symbols: | Histone superfamily protein | chr5:3472591-3473349 REVERSE LENGTH=136
Ghir_D05G022770	1.95907e-33	1.20381	0.797	0.551	6.88987e-29	3	0.970471	0.355534	Symbols: | Histone superfamily protein | chr5:3472591-3473349 REVERSE LENGTH=136
Ghir_A04G009920	6.85088e-57	0.528865	0.325	0.034	2.40939e-52	3	0.28511	0.0244955	Symbols: | Homeodomain-like superfamily protein | chr2:16018384-16019500 FORWARD LENGTH=289
Ghir_D04G014140	3.37114e-51	0.464693	0.32	0.039	1.1856e-46	3	0.265323	0.0281708	Symbols: | Homeodomain-like superfamily protein | chr2:16018384-16019500 FORWARD LENGTH=289
Ghir_A02G017500	1.71147e-53	0.454397	0.255	0.018	6.01905e-49	3	0.223117	0.0123321	Symbols: | Homeodomain-like superfamily protein | chr4:17504648-17506107 FORWARD LENGTH=363
Ghir_A09G017440	1.97474e-80	0.685281	0.377	0.027	6.94495e-76	3	0.352026	0.0187471	Symbols: | Homeodomain-like superfamily protein | chr5:155784-157451 REVERSE LENGTH=323
Ghir_A10G011320	1.32568e-37	0.754919	0.558	0.197	4.6623e-33	3	0.525069	0.138384	Symbols: | HR-like lesion-inducing protein-related | chr4:8302171-8303738 REVERSE LENGTH=158
Ghir_D02G018080	7.12379e-32	0.412062	0.277	0.052	2.50537e-27	3	0.233895	0.0369638	Symbols: | hydroxyproline-rich glycoprotein family protein | chr2:14183552-14187666 FORWARD LENGTH=623
Ghir_A12G024300	2.69485e-23	0.341355	0.273	0.068	9.47751e-19	3	0.218887	0.0492044	Symbols: | hydroxyproline-rich glycoprotein family protein | chr4:13067447-13069296 REVERSE LENGTH=449
Ghir_D12G024270	1.75217e-31	0.417142	0.303	0.063	6.1622e-27	3	0.25406	0.0472976	Symbols: | hydroxyproline-rich glycoprotein family protein | chr5:21283093-21285045 REVERSE LENGTH=438
Ghir_D12G029050	5.32453e-08	0.266265	0.338	0.19	0.00187258	3	0.273102	0.136235	Symbols: | hypoxia-responsive family protein / zinc finger (C3HC4-type RING finger) family protein | chr3:17725410-17727954 REVERSE LENGTH=349
Ghir_A11G029050	4.40848e-54	1.47652	0.688	0.281	1.55042e-49	3	0.938672	0.192347	Symbols: | Hypoxia-responsive family protein | chr3:1612860-1613748 FORWARD LENGTH=97
Ghir_A13G018660	6.34181e-32	1.06986	0.649	0.337	2.23035e-27	3	0.770465	0.23914	Symbols: | Hypoxia-responsive family protein | chr3:1612860-1613748 FORWARD LENGTH=97
Ghir_D11G029210	1.24342e-38	1.06482	0.58	0.228	4.37299e-34	3	0.6767	0.161739	Symbols: | Hypoxia-responsive family protein | chr3:1612860-1613748 FORWARD LENGTH=97
Ghir_D13G019300	2.49154e-48	1.05884	0.636	0.22	8.7625e-44	3	0.715351	0.169859	Symbols: | Hypoxia-responsive family protein | chr3:1612860-1613748 FORWARD LENGTH=97
Ghir_A05G025670	1.90206e-38	0.993048	0.571	0.211	6.68937e-34	3	0.662085	0.170163	Symbols: | Integrase-type DNA-binding superfamily protein | chr1:26938612-26939043 FORWARD LENGTH=143
Ghir_A12G007510	1.67606e-43	0.874904	0.481	0.125	5.89454e-39	3	0.505083	0.0981401	Symbols: | Integrase-type DNA-binding superfamily protein | chr5:24852639-24853744 REVERSE LENGTH=248
Ghir_D12G009540	1.05364e-52	1.08884	0.511	0.124	3.70553e-48	3	0.591843	0.0944301	Symbols: | Integrase-type DNA-binding superfamily protein | chr5:24852639-24853744 REVERSE LENGTH=248
Ghir_D10G003820	8.91612e-43	0.742359	0.455	0.114	3.13571e-38	3	0.450674	0.0854427	Symbols: | Integrin-linked protein kinase family | chr4:10375685-10378129 FORWARD LENGTH=459
Ghir_A05G027050	1.21267e-18	0.540953	0.312	0.109	4.26483e-14	3	0.31024	0.0791525	Symbols: | INVOLVED IN: 10-formyltetrahydrofolate biosynthetic process, folic acid and derivative biosynthetic process; EXPRESSED IN: 24 plant structures; EXPRESSED DURING: 15 growth stages; CONTAINS InterPro DOMAIN/s: Serine hydrolase (InterPro:IPR005645); BEST Arabidopsis thaliana protein match is: alpha/beta-Hydrolases superfamily protein (TAIR:AT5G65400.1); Has 30201 Blast hits to 17322 prote…
Ghir_D05G027070	9.42944e-45	0.617674	0.338	0.055	3.31624e-40	3	0.325854	0.0401242	Symbols: | INVOLVED IN: 10-formyltetrahydrofolate biosynthetic process, folic acid and derivative biosynthetic process; EXPRESSED IN: 24 plant structures; EXPRESSED DURING: 15 growth stages; CONTAINS InterPro DOMAIN/s: Serine hydrolase (InterPro:IPR005645); BEST Arabidopsis thaliana protein match is: alpha/beta-Hydrolases superfamily protein (TAIR:AT5G65400.1); Has 30201 Blast hits to 17322 prote…
Ghir_A12G023280	9.45423e-65	1.10319	0.511	0.099	3.32496e-60	3	0.577066	0.0701604	Symbols: | Lactate/malate dehydrogenase family protein | chr4:9674057-9675309 FORWARD LENGTH=353
Ghir_D12G023240	8.98255e-85	1.63908	0.667	0.155	3.15907e-80	3	0.906193	0.106365	Symbols: | Lactate/malate dehydrogenase family protein | chr4:9674057-9675309 FORWARD LENGTH=353
Ghir_A05G028000	2.81705e-84	0.59498	0.277	0.004	9.90727e-80	3	0.261616	0.00274705	Symbols: | Late embryogenesis abundant (LEA) hydroxyproline-rich glycoprotein family | chr1:24431642-24432898 REVERSE LENGTH=252
Ghir_A09G012430	5.12613e-102	1.14508	0.528	0.052	1.80281e-97	3	0.593703	0.0384042	Symbols: | Late embryogenesis abundant (LEA) hydroxyproline-rich glycoprotein family | chr1:24431642-24432898 REVERSE LENGTH=252
Ghir_A03G004220	2.02635e-45	0.744008	0.459	0.111	7.12648e-41	3	0.445186	0.0795819	Symbols: | Late embryogenesis abundant (LEA) hydroxyproline-rich glycoprotein family | chr2:11566383-11567165 FORWARD LENGTH=260
Ghir_D05G010080	5.18917e-41	0.420678	0.299	0.044	1.82498e-36	3	0.250538	0.0354544	Symbols: | Late embryogenesis abundant (LEA) hydroxyproline-rich glycoprotein family | chr2:11566383-11567165 FORWARD LENGTH=260
Ghir_A05G029330	8.53248e-62	0.674438	0.519	0.102	3.00079e-57	3	0.449025	0.0744706	Symbols: | LEM3 (ligand-effect modulator 3) family protein / CDC50 family protein | chr1:20275732-20277793 REVERSE LENGTH=349
Ghir_D05G029420	4.09214e-45	0.572901	0.506	0.133	1.43916e-40	3	0.421423	0.096331	Symbols: | LEM3 (ligand-effect modulator 3) family protein / CDC50 family protein | chr1:20275732-20277793 REVERSE LENGTH=349
Ghir_D11G019670	5.2389e-11	0.271181	0.251	0.105	1.84247e-06	3	0.2066	0.0731586	Symbols: | Leucine-rich repeat (LRR) family protein | chr3:18835271-18837097 REVERSE LENGTH=447
Ghir_A05G010390	9.7815e-93	1.30844	0.831	0.252	3.44005e-88	3	0.945999	0.170582	Symbols: | Leucine-rich repeat (LRR) family protein | chr5:7164758-7166904 FORWARD LENGTH=218
Ghir_D05G010100	1.38098e-59	0.923041	0.762	0.291	4.85677e-55	3	0.760592	0.202808	Symbols: | Leucine-rich repeat (LRR) family protein | chr5:7164758-7166904 FORWARD LENGTH=218
Ghir_D12G019300	1.20993e-69	0.586284	0.385	0.039	4.25522e-65	3	0.328152	0.0282843	Symbols: | Leucine-rich repeat protein kinase family protein | chr1:27954299-27957911 FORWARD LENGTH=1106
Ghir_A09G016110	5.05741e-13	0.280598	0.264	0.1	1.77864e-08	3	0.21298	0.0732641	Symbols: | Leucine-rich repeat protein kinase family protein | chr2:15569290-15573477 FORWARD LENGTH=934
Ghir_D01G004370	5.96483e-43	0.5977	0.433	0.099	2.09777e-38	3	0.382865	0.0734157	Symbols: | Leucine-rich repeat transmembrane protein kinase | chr1:19945959-19951562 FORWARD LENGTH=1035
Ghir_A10G004560	4.28818e-75	0.609535	0.325	0.018	1.50811e-70	3	0.295865	0.0127737	Symbols: | Leucine-rich repeat transmembrane protein kinase | chr1:20994931-21000887 REVERSE LENGTH=1032
Ghir_D10G005350	4.72414e-103	1.56396	0.684	0.123	1.66143e-98	3	0.896895	0.0862143	Symbols: | Leucine-rich repeat transmembrane protein kinase | chr1:20994931-21000887 REVERSE LENGTH=1032
Ghir_A05G005500	2.00415e-33	0.75478	0.29	0.056	7.04841e-29	3	0.323571	0.0394768	Symbols: | Low temperature and salt responsive protein family | chr4:13961244-13961560 REVERSE LENGTH=77
Ghir_D09G021050	3.97706e-32	0.582918	0.351	0.087	1.39869e-27	3	0.331118	0.0618672	Symbols: | MAC/Perforin domain-containing protein | chr1:5091020-5093873 FORWARD LENGTH=627
Ghir_D10G014180	1.85993e-50	0.570324	0.359	0.054	6.54119e-46	3	0.31469	0.037775	Symbols: | MAC/Perforin domain-containing protein | chr1:5091020-5093873 FORWARD LENGTH=627
Ghir_D11G001580	3.46497e-13	0.254547	0.303	0.122	1.2186e-08	3	0.228108	0.0895756	Symbols: | Major facilitator superfamily protein | chr4:13831203-13833521 FORWARD LENGTH=460
Ghir_D04G010050	6.54274e-08	0.379466	0.524	0.37	0.00230102	3	0.452329	0.264187	Symbols: | MD-2-related lipid recognition domain-containing protein / ML domain-containing protein | chr3:3724326-3725476 REVERSE LENGTH=171
Ghir_D11G029180	5.53835e-35	1.04432	0.602	0.267	1.94778e-30	3	0.688185	0.185085	Symbols: | Methionine sulfoxide reductase (MSS4-like) family protein | chr3:1606487-1608030 REVERSE LENGTH=168
Ghir_A11G032330	8.68861e-66	0.625584	0.381	0.042	3.0557e-61	3	0.336013	0.0287344	Symbols: | Methyltransferase-related protein | chr5:6000014-6000331 REVERSE LENGTH=76
Ghir_D11G032810	8.53677e-97	0.885118	0.55	0.066	3.0023e-92	3	0.518516	0.0437776	Symbols: | Methyltransferase-related protein | chr5:6000014-6000331 REVERSE LENGTH=76
Ghir_A04G010380	1.15465e-24	0.425773	0.325	0.092	4.06079e-20	3	0.286182	0.069915	Symbols: | methyltransferases | chr5:263709-265250 REVERSE LENGTH=513
Ghir_D04G014600	6.91733e-25	0.30629	0.286	0.07	2.43276e-20	3	0.212592	0.0487192	Symbols: | methyltransferases | chr5:263709-265250 REVERSE LENGTH=513
Ghir_D07G002530	1.67719e-44	0.911374	0.978	0.823	5.8985e-40	3	1.38646	0.655072	Symbols: | Mitochondrial transcription termination factor family protein | chr1:29799227-29800426 FORWARD LENGTH=399
Ghir_A08G017570	6.08298e-19	0.596294	0.472	0.228	2.13932e-14	3	0.445771	0.158747	Symbols: | myb-like transcription factor family protein | chr5:19227001-19228546 FORWARD LENGTH=365
Ghir_D08G018430	5.04429e-13	0.277179	0.299	0.122	1.77403e-08	3	0.235051	0.089303	Symbols: | myb-like transcription factor family protein | chr5:19227001-19228546 FORWARD LENGTH=365
Ghir_D07G012450	4.97179e-13	0.25144	0.286	0.112	1.74853e-08	3	0.222842	0.0857568	Symbols: | NAD(P)-binding Rossmann-fold superfamily protein | chr1:293396-294888 FORWARD LENGTH=295
Ghir_D01G021170	5.57805e-51	0.465964	0.255	0.02	1.96174e-46	3	0.227209	0.0142201	Symbols: | NAD(P)-binding Rossmann-fold superfamily protein | chr2:19350970-19352059 REVERSE LENGTH=257
Ghir_A07G024720	2.64621e-49	0.877479	0.359	0.058	9.30644e-45	3	0.404473	0.0406263	Symbols: | NAD(P)-binding Rossmann-fold superfamily protein | chr3:327747-328833 REVERSE LENGTH=296
Ghir_A08G022370	2.48493e-77	2.10578	0.732	0.232	8.73925e-73	3	1.14563	0.150132	Symbols: | NAD(P)-linked oxidoreductase superfamily protein | chr1:22349892-22351668 REVERSE LENGTH=345
Ghir_A08G022380	1.15264e-32	1.05642	0.831	0.549	4.05373e-28	3	0.955823	0.38981	Symbols: | NAD(P)-linked oxidoreductase superfamily protein | chr1:22349892-22351668 REVERSE LENGTH=345
Ghir_A08G022390	7.17601e-55	1.59334	0.641	0.22	2.52373e-50	3	0.892249	0.154272	Symbols: | NAD(P)-linked oxidoreductase superfamily protein | chr1:22349892-22351668 REVERSE LENGTH=345
Ghir_D08G023180	2.07055e-71	2.06249	0.684	0.211	7.28191e-67	3	1.08928	0.138339	Symbols: | NAD(P)-linked oxidoreductase superfamily protein | chr1:22349892-22351668 REVERSE LENGTH=345
Ghir_D04G013470	1.37109e-37	0.662724	0.312	0.058	4.82199e-33	3	0.326993	0.0401355	Symbols: | NAD(P)-linked oxidoreductase superfamily protein | chr2:15834888-15836659 FORWARD LENGTH=315
Ghir_D06G001910	2.05029e-05	0.664906	0.329	0.232	0.721067	3	0.374726	0.169105	Symbols: | N-terminal nucleophile aminohydrolases (Ntn hydrolases) superfamily protein | chr3:5471794-5473033 FORWARD LENGTH=325
Ghir_D07G020410	4.02774e-18	0.485341	0.424	0.196	1.41652e-13	3	0.375777	0.131918	Symbols: | Nucleic acid-binding, OB-fold-like protein | chr2:1574802-1575239 REVERSE LENGTH=145
Ghir_A04G011030	9.79958e-29	0.780551	0.381	0.113	3.44641e-24	3	0.396003	0.0831608	Symbols: | Nucleic acid-binding, OB-fold-like protein | chr4:14060054-14060970 FORWARD LENGTH=153
Ghir_D04G015280	3.60144e-21	0.703704	0.437	0.184	1.26659e-16	3	0.436751	0.134735	Symbols: | Nucleic acid-binding, OB-fold-like protein | chr4:14060054-14060970 FORWARD LENGTH=153
Ghir_A01G012520	0.000406095	0.40442	0.398	0.318	1	3	0.380043	0.222582	Symbols: | Nucleic acid-binding, OB-fold-like protein | chr5:1028542-1028736 REVERSE LENGTH=64
Ghir_D01G013500	0.00731061	0.505222	0.489	0.461	1	3	0.497636	0.324726	Symbols: | Nucleic acid-binding, OB-fold-like protein | chr5:1028542-1028736 REVERSE LENGTH=64
Ghir_A08G011670	5.68049e-12	0.344392	0.303	0.134	1.99777e-07	3	0.264346	0.100159	Symbols: | Nucleoporin autopeptidase | chr1:3407265-3412045 REVERSE LENGTH=1041
Ghir_A12G025630	7.24064e-12	0.347113	0.277	0.114	2.54646e-07	3	0.242492	0.0880781	Symbols: | Nucleoporin autopeptidase | chr1:3407265-3412045 REVERSE LENGTH=1041
Ghir_A02G012730	4.924e-09	0.350384	0.251	0.113	0.000173172	3	0.223468	0.0875131	Symbols: | Nucleotide-diphospho-sugar transferases superfamily protein | chr1:24137840-24138619 REVERSE LENGTH=259
Ghir_D04G016300	5.08653e-119	1.28149	0.589	0.055	1.78888e-114	3	0.677851	0.0416859	Symbols: | Nucleotide-sugar transporter family protein | chr1:7376148-7377810 REVERSE LENGTH=348
Ghir_A06G017720	6.73884e-36	0.340905	0.26	0.038	2.36998e-31	3	0.201065	0.0267365	Symbols: | Nucleotide-sugar transporter family protein | chr3:3547017-3548539 REVERSE LENGTH=308
Ghir_D10G025910	5.14284e-31	0.388782	0.281	0.056	1.80868e-26	3	0.234316	0.0388036	Symbols: | Nucleotide-sugar transporter family protein | chr3:3547017-3548539 REVERSE LENGTH=308
Ghir_A03G015080	6.31844e-28	0.482793	0.338	0.089	2.22213e-23	3	0.301983	0.0680402	Symbols: | octicosapeptide/Phox/Bem1p (PB1) domain-containing protein | chr1:26636255-26636887 FORWARD LENGTH=174
Ghir_D02G016480	2.61204e-69	1.19586	0.706	0.215	9.18628e-65	3	0.815225	0.155705	Symbols: | octicosapeptide/Phox/Bem1p (PB1) domain-containing protein | chr1:26636255-26636887 FORWARD LENGTH=174
Ghir_D04G013750	1.7179e-53	0.717328	0.528	0.127	6.04169e-49	3	0.47261	0.088559	Symbols: | O-fucosyltransferase family protein | chr2:15894162-15897452 REVERSE LENGTH=638
Ghir_A04G009540	4.41915e-32	0.342619	0.264	0.046	1.55417e-27	3	0.207674	0.0328397	Symbols: | O-fucosyltransferase family protein | chr3:20034451-20037874 REVERSE LENGTH=638
Ghir_D13G019010	1.55573e-45	0.364522	0.294	0.037	5.47136e-41	3	0.218772	0.0257222	Symbols: | O-Glycosyl hydrolases family 17 protein | chr1:24054220-24056194 REVERSE LENGTH=481
Ghir_D05G038320	2.9703e-65	1.03821	0.342	0.032	1.04463e-60	3	0.435896	0.0241342	Symbols: | O-Glycosyl hydrolases family 17 protein | chr4:13494726-13496487 REVERSE LENGTH=455
Ghir_A09G010520	9.65695e-24	0.746158	0.377	0.136	3.39625e-19	3	0.407418	0.089783	Symbols: | OTU-like cysteine protease family protein | chr2:11699780-11702363 REVERSE LENGTH=506
Ghir_D09G010270	1.27172e-26	0.737014	0.394	0.135	4.47251e-22	3	0.409536	0.0880781	Symbols: | OTU-like cysteine protease family protein | chr2:11699780-11702363 REVERSE LENGTH=506
Ghir_A07G021370	2.97667e-86	2.13669	0.874	0.395	1.04686e-81	3	1.42765	0.2604	Symbols: | Oxidoreductase, zinc-binding dehydrogenase family protein | chr4:7600682-7602567 FORWARD LENGTH=329
Ghir_A07G021380	2.64476e-69	1.46828	0.835	0.334	9.30137e-65	3	1.0315	0.238931	Symbols: | Oxidoreductase, zinc-binding dehydrogenase family protein | chr4:7600682-7602567 FORWARD LENGTH=329
Ghir_A07G021390	1.16445e-54	1.51986	0.818	0.427	4.09525e-50	3	1.04425	0.287642	Symbols: | Oxidoreductase, zinc-binding dehydrogenase family protein | chr4:7600682-7602567 FORWARD LENGTH=329
Ghir_D02G023120	2.05822e-36	0.497098	0.381	0.091	7.23855e-32	3	0.319878	0.0618409	Symbols: | Papain family cysteine protease | chr2:9171964-9173301 REVERSE LENGTH=361
Ghir_A01G021750	4.39734e-139	1.93079	0.848	0.16	1.5465e-134	3	1.19301	0.109803	Symbols: | PAR1 protein | chr3:20014032-20015299 REVERSE LENGTH=183
Ghir_D01G023260	2.17693e-122	1.96592	0.844	0.198	7.65605e-118	3	1.22578	0.135766	Symbols: | PAR1 protein | chr3:20014032-20015299 REVERSE LENGTH=183
Ghir_A13G018940	4.3254e-14	0.357622	0.316	0.132	1.5212e-09	3	0.26776	0.0922867	Symbols: | Peptidase C15, pyroglutamyl peptidase I-like | chr1:21256743-21257640 FORWARD LENGTH=219
Ghir_D13G019650	2.88593e-17	0.296925	0.268	0.085	1.01495e-12	3	0.208263	0.0586144	Symbols: | Peptidase C15, pyroglutamyl peptidase I-like | chr1:21256743-21257640 FORWARD LENGTH=219
Ghir_A06G001440	1.9478e-18	0.393672	0.416	0.177	6.85021e-14	3	0.347362	0.130017	Symbols: | Peptidase S24/S26A/S26B/S26C family protein | chr1:2108832-2110642 FORWARD LENGTH=367
Ghir_D06G001300	5.50012e-23	0.423388	0.398	0.143	1.93434e-18	3	0.32749	0.101688	Symbols: | Peptidase S24/S26A/S26B/S26C family protein | chr1:2108832-2110642 FORWARD LENGTH=367
Ghir_A05G041410	1.47995e-156	2.04859	0.723	0.067	5.20485e-152	3	1.03529	0.0450431	Symbols: | Peroxidase superfamily protein | chr5:1579142-1580819 REVERSE LENGTH=324
Ghir_D04G001520	1.77144e-82	1.51601	0.424	0.04	6.22996e-78	3	0.591534	0.0279875	Symbols: | Peroxidase superfamily protein | chr5:1579142-1580819 REVERSE LENGTH=324
Ghir_D10G012480	1.5075e-55	0.73816	0.264	0.019	5.30174e-51	3	0.295728	0.0126902	Symbols: | Peroxidase superfamily protein | chr5:1579142-1580819 REVERSE LENGTH=324
Ghir_D12G027590	1.43497e-30	0.391867	0.264	0.049	5.04666e-26	3	0.222819	0.0342041	Symbols: | pfkB-like carbohydrate kinase family protein | chr5:21069709-21071450 FORWARD LENGTH=343
Ghir_D05G022050	9.46806e-21	0.640856	0.403	0.162	3.32982e-16	3	0.409268	0.121319	Symbols: | Phosphoglycerate mutase family protein | chr5:25773009-25775104 REVERSE LENGTH=282
Ghir_A09G002220	1.14318e-50	0.763588	0.498	0.121	4.02046e-46	3	0.476734	0.0827481	Symbols: | Phosphoglycerate mutase-like family protein | chr5:4876898-4885615 FORWARD LENGTH=1059
Ghir_D09G002120	4.30896e-70	1.07432	0.632	0.159	1.51542e-65	3	0.675129	0.105785	Symbols: | Phosphoglycerate mutase-like family protein | chr5:4876898-4885615 FORWARD LENGTH=1059
Ghir_A10G000600	1.57584e-51	0.740328	0.333	0.043	5.54206e-47	3	0.335375	0.0298023	Symbols: | Phosphotyrosine protein phosphatases superfamily protein | chr4:1887673-1889000 FORWARD LENGTH=198
Ghir_A12G024370	5.58041e-22	0.380646	0.333	0.106	1.96258e-17	3	0.264578	0.071462	Symbols: | PLAC8 family protein | chr1:23685408-23687098 FORWARD LENGTH=232
Ghir_D12G024350	6.47927e-23	0.362104	0.316	0.092	2.27869e-18	3	0.245931	0.0625683	Symbols: | PLAC8 family protein | chr1:23685408-23687098 FORWARD LENGTH=232
Ghir_A05G017250	1.86786e-11	0.325544	0.316	0.145	6.56907e-07	3	0.270965	0.110015	Symbols: | PLAC8 family protein | chr1:3832695-3833921 FORWARD LENGTH=254
Ghir_D05G017050	2.44574e-16	0.359219	0.359	0.147	8.60142e-12	3	0.306233	0.1129	Symbols: | PLAC8 family protein | chr1:3832695-3833921 FORWARD LENGTH=254
Ghir_D13G004360	1.02917e-40	1.13771	0.459	0.123	3.61948e-36	3	0.560908	0.101738	Symbols: | Plant basic secretory protein (BSP) family protein | chr2:6608689-6609366 FORWARD LENGTH=225
Ghir_A10G017920	3.58929e-39	0.657428	0.398	0.093	1.26232e-34	3	0.392394	0.073017	Symbols: | Plant neutral invertase family protein | chr3:2012309-2015471 FORWARD LENGTH=664
Ghir_D10G019460	6.59068e-48	1.18687	0.61	0.208	2.31787e-43	3	0.736209	0.15694	Symbols: | Plant neutral invertase family protein | chr3:2012309-2015471 FORWARD LENGTH=664
Ghir_D09G016250	4.09274e-40	0.692149	0.299	0.048	1.43937e-35	3	0.323314	0.0332323	Symbols: | Plant protein 1589 of unknown function | chr5:579965-580454 FORWARD LENGTH=91
Ghir_A09G020840	2.68952e-22	0.577178	0.359	0.125	9.45876e-18	3	0.349675	0.0882265	Symbols: | PLATZ transcription factor family protein | chr4:9946046-9947697 FORWARD LENGTH=227
Ghir_A12G022080	5.09088e-33	0.493862	0.42	0.117	1.79041e-28	3	0.351891	0.0879318	Symbols: | PLATZ transcription factor family protein | chr4:9946046-9947697 FORWARD LENGTH=227
Ghir_D12G022110	1.7114e-22	0.395529	0.312	0.092	6.01882e-18	3	0.261143	0.0667907	Symbols: | PLATZ transcription factor family protein | chr4:9946046-9947697 FORWARD LENGTH=227
Ghir_D10G024580	7.99321e-13	0.299627	0.325	0.143	2.81113e-08	3	0.256472	0.100682	Symbols: | P-loop containing nucleoside triphosphate hydrolases superfamily protein | chr1:7285342-7288842 FORWARD LENGTH=1166
Ghir_D03G012820	3.2593e-75	0.635491	0.39	0.035	1.14626e-70	3	0.347784	0.0246979	Symbols: | P-loop containing nucleoside triphosphate hydrolases superfamily protein | chr2:19139071-19140546 REVERSE LENGTH=491
Ghir_A09G010580	8.74351e-25	0.413797	0.29	0.073	3.075e-20	3	0.248713	0.0526695	Symbols: | Polynucleotidyl transferase, ribonuclease H-like superfamily protein | chr3:15952213-15953055 REVERSE LENGTH=280
Ghir_A10G019350	1.02924e-10	0.322286	0.342	0.171	3.61973e-06	3	0.276687	0.118239	Symbols: | Polynucleotidyl transferase, ribonuclease H-like superfamily protein | chr3:5099712-5101717 REVERSE LENGTH=337
Ghir_A08G020340	8.30588e-50	1.17783	0.71	0.301	2.92109e-45	3	0.849351	0.214864	Symbols: | PPPDE putative thiol peptidase family protein | chr3:2243153-2244476 REVERSE LENGTH=265
Ghir_D08G021170	9.46158e-38	0.876274	0.632	0.263	3.32754e-33	3	0.655288	0.192142	Symbols: | PPPDE putative thiol peptidase family protein | chr3:2243153-2244476 REVERSE LENGTH=265
Ghir_A05G022470	5.22824e-33	0.48313	0.277	0.05	1.83872e-28	3	0.257169	0.0362379	Symbols: | Predicted AT-hook DNA-binding family protein | chr5:20192599-20193429 FORWARD LENGTH=276
Ghir_A08G014540	3.42138e-24	1.04095	0.554	0.3	1.20326e-19	3	0.660818	0.197279	Symbols: | Preprotein translocase Sec, Sec61-beta subunit protein | chr3:22375132-22375377 REVERSE LENGTH=81
Ghir_D08G015380	4.15272e-19	0.753851	0.511	0.283	1.46047e-14	3	0.53454	0.188377	Symbols: | Preprotein translocase Sec, Sec61-beta subunit protein | chr3:22375132-22375377 REVERSE LENGTH=81
Ghir_A06G013880	1.82659e-09	0.28712	0.286	0.139	6.42395e-05	3	0.232654	0.0950082	Symbols: | proline-rich spliceosome-associated (PSP) family protein | chr4:11506259-11509772 REVERSE LENGTH=598
Ghir_D06G014080	3.81417e-08	0.304841	0.307	0.168	0.00134141	3	0.255152	0.113429	Symbols: | proline-rich spliceosome-associated (PSP) family protein | chr4:11506259-11509772 REVERSE LENGTH=598
Ghir_A08G004910	1.8314e-18	0.476953	0.351	0.135	6.44084e-14	3	0.308219	0.0901373	Symbols: | Proteasome maturation factor UMP1 | chr1:25163808-25164967 REVERSE LENGTH=141
Ghir_D08G005070	9.41286e-10	0.328499	0.277	0.132	3.31041e-05	3	0.234623	0.0883027	Symbols: | Proteasome maturation factor UMP1 | chr5:15471208-15472699 REVERSE LENGTH=141
Ghir_A10G022760	2.41203e-70	0.772222	0.554	0.103	8.48287e-66	3	0.49742	0.0749974	Symbols: | Protein kinase family protein | chr5:405895-408220 REVERSE LENGTH=657
Ghir_D05G004860	1.44946e-65	0.691975	0.532	0.101	5.09759e-61	3	0.463171	0.0749433	Symbols: | Protein kinase family protein with leucine-rich repeat domain | chr5:9050880-9053978 FORWARD LENGTH=1005
Ghir_D07G002570	4.43198e-66	0.729557	0.407	0.05	1.55868e-61	3	0.392552	0.0399754	Symbols: | Protein kinase family protein with leucine-rich repeat domain | chr5:9050880-9053978 FORWARD LENGTH=1005
Ghir_A04G011120	6.11414e-38	0.501306	0.377	0.086	2.15028e-33	3	0.317831	0.0575595	Symbols: | Protein kinase superfamily protein | chr1:19772574-19775531 FORWARD LENGTH=694
Ghir_D04G015430	2.08047e-34	0.449722	0.325	0.067	7.31682e-30	3	0.270045	0.0464552	Symbols: | Protein kinase superfamily protein | chr1:19772574-19775531 FORWARD LENGTH=694
Ghir_A13G024240	1.02444e-25	0.422706	0.294	0.075	3.60284e-21	3	0.257344	0.0515682	Symbols: | Protein kinase superfamily protein | chr1:2428942-2431843 REVERSE LENGTH=538
Ghir_A07G005910	4.70796e-39	0.731136	0.545	0.192	1.65574e-34	3	0.52648	0.133792	Symbols: | Protein kinase superfamily protein | chr1:25327727-25330965 REVERSE LENGTH=752
Ghir_D07G005890	1.92553e-46	0.750967	0.649	0.234	6.77191e-42	3	0.614566	0.172427	Symbols: | Protein kinase superfamily protein | chr1:25327727-25330965 REVERSE LENGTH=752
Ghir_D05G031830	1.93006e-21	0.302189	0.255	0.065	6.78783e-17	3	0.198055	0.0452157	Symbols: | Protein kinase superfamily protein | chr1:26673847-26675687 REVERSE LENGTH=425
Ghir_A09G007810	1.93654e-30	0.514817	0.381	0.111	6.81063e-26	3	0.337824	0.0745205	Symbols: | Protein kinase superfamily protein | chr1:3834762-3837305 REVERSE LENGTH=624
Ghir_A10G020830	6.77869e-42	0.547463	0.359	0.068	2.384e-37	3	0.316297	0.0489305	Symbols: | Protein kinase superfamily protein | chr2:16319770-16321568 FORWARD LENGTH=435
Ghir_D10G022630	1.20891e-35	0.426358	0.281	0.048	4.25161e-31	3	0.240272	0.0322888	Symbols: | Protein kinase superfamily protein | chr2:16319770-16321568 FORWARD LENGTH=435
Ghir_A13G020340	3.89376e-34	0.633514	0.281	0.052	1.3694e-29	3	0.302746	0.0352218	Symbols: | Protein kinase superfamily protein | chr2:2287514-2289270 REVERSE LENGTH=462
Ghir_D06G008310	1.90037e-36	0.487315	0.273	0.043	6.68341e-32	3	0.254127	0.0309274	Symbols: | Protein kinase superfamily protein | chr2:2287514-2289270 REVERSE LENGTH=462
Ghir_D11G020010	1.32127e-25	0.366186	0.255	0.055	4.64678e-21	3	0.212324	0.0381933	Symbols: | Protein kinase superfamily protein | chr2:9988926-9991244 REVERSE LENGTH=708
Ghir_A06G013930	6.07857e-30	0.595112	0.394	0.118	2.13777e-25	3	0.378625	0.087463	Symbols: | Protein kinase superfamily protein | chr3:2750285-2752086 FORWARD LENGTH=393
Ghir_D06G014120	6.04681e-30	0.488583	0.355	0.094	2.1266e-25	3	0.311459	0.0667589	Symbols: | Protein kinase superfamily protein | chr3:2750285-2752086 FORWARD LENGTH=393
Ghir_A12G000340	3.42296e-42	0.533767	0.329	0.056	1.20382e-37	3	0.298978	0.0384585	Symbols: | Protein kinase superfamily protein | chr3:8037364-8039096 REVERSE LENGTH=378
Ghir_D09G022500	1.41134e-19	0.322757	0.26	0.073	4.96353e-15	3	0.207899	0.0497687	Symbols: | Protein kinase superfamily protein | chr3:8037364-8039096 REVERSE LENGTH=378
Ghir_A08G015920	1.11382e-14	0.304473	0.32	0.129	3.91718e-10	3	0.246355	0.0875459	Symbols: | Protein kinase superfamily protein | chr4:10454770-10457468 REVERSE LENGTH=464
Ghir_A12G021550	8.67959e-13	0.359753	0.312	0.135	3.05253e-08	3	0.264876	0.0956714	Symbols: | Protein kinase superfamily protein | chr4:10454770-10457468 REVERSE LENGTH=464
Ghir_D08G016720	1.97821e-13	0.279708	0.268	0.103	6.95716e-09	3	0.211818	0.0701405	Symbols: | Protein kinase superfamily protein | chr4:10454770-10457468 REVERSE LENGTH=464
Ghir_D12G021570	3.90637e-13	0.278498	0.273	0.106	1.37383e-08	3	0.213017	0.0726123	Symbols: | Protein kinase superfamily protein | chr4:10454770-10457468 REVERSE LENGTH=464
Ghir_A08G016990	8.70556e-45	0.69297	0.437	0.099	3.06166e-40	3	0.408669	0.0716576	Symbols: | Protein kinase superfamily protein | chr5:19118683-19120528 REVERSE LENGTH=410
Ghir_D08G017860	1.4637e-19	0.300237	0.255	0.07	5.14769e-15	3	0.203518	0.0513867	Symbols: | Protein kinase superfamily protein | chr5:19118683-19120528 REVERSE LENGTH=410
Ghir_A01G007760	7.84114e-65	0.875324	0.416	0.056	2.75765e-60	3	0.444447	0.0412275	Symbols: | Protein kinase superfamily protein | chr5:22506477-22507757 REVERSE LENGTH=314
Ghir_D01G008110	4.9372e-38	0.714814	0.346	0.07	1.73636e-33	3	0.346854	0.0536642	Symbols: | Protein kinase superfamily protein | chr5:22506477-22507757 REVERSE LENGTH=314
Ghir_D05G016470	6.97543e-25	0.351845	0.286	0.071	2.45319e-20	3	0.22937	0.049385	Symbols: | Protein kinase superfamily protein | chr5:23801136-23803025 REVERSE LENGTH=525
Ghir_A09G022610	1.28873e-10	0.399789	0.277	0.124	4.53232e-06	3	0.258552	0.0918163	Symbols: | Protein kinase superfamily protein | chr5:332829-334180 FORWARD LENGTH=333
Ghir_D09G021860	4.26984e-42	0.824116	0.394	0.086	1.50166e-37	3	0.429699	0.0638042	Symbols: | Protein kinase superfamily protein | chr5:332829-334180 FORWARD LENGTH=333
Ghir_A01G021010	1.16283e-36	0.402511	0.29	0.049	4.08956e-32	3	0.237083	0.033441	Symbols: | Protein kinase superfamily protein | chr5:635545-637374 REVERSE LENGTH=378
Ghir_A11G024680	7.37032e-25	0.616652	0.394	0.14	2.59207e-20	3	0.389161	0.0973682	Symbols: | Protein of unknown function (DUF1005) | chr5:5811047-5812429 REVERSE LENGTH=432
Ghir_D11G024750	1.92542e-17	0.546035	0.325	0.127	6.77151e-13	3	0.322156	0.0868443	Symbols: | Protein of unknown function (DUF1005) | chr5:5811047-5812429 REVERSE LENGTH=432
Ghir_A09G013150	6.26369e-07	0.305308	0.329	0.197	0.0220288	3	0.273951	0.135012	Symbols: | Protein of unknown function (DUF1138) | chr1:74105-74443 REVERSE LENGTH=83
Ghir_A03G017420	1.01581e-16	0.338548	0.255	0.081	3.57249e-12	3	0.21207	0.0544578	Symbols: | Protein of unknown function (DUF1421) | chr4:14014860-14016823 FORWARD LENGTH=496
Ghir_D02G018680	4.55796e-25	0.438637	0.368	0.116	1.60299e-20	3	0.303749	0.0799811	Symbols: | Protein of unknown function (DUF1421) | chr4:14014860-14016823 FORWARD LENGTH=496
Ghir_A12G023450	1.24735e-92	1.55394	0.671	0.134	4.38681e-88	3	0.842758	0.0893764	Symbols: | Protein of unknown function (DUF1442) | chr2:18698619-18699360 FORWARD LENGTH=215
Ghir_D12G023420	7.3287e-90	1.36745	0.649	0.128	2.57743e-85	3	0.789383	0.0877589	Symbols: | Protein of unknown function (DUF1442) | chr2:18698619-18699360 FORWARD LENGTH=215
Ghir_A11G025560	1.97313e-29	0.433066	0.312	0.072	6.93931e-25	3	0.26423	0.0519194	Symbols: | Protein of unknown function (DUF1639) | chr3:998123-999029 FORWARD LENGTH=193
Ghir_D06G011760	4.38318e-42	0.396753	0.273	0.035	1.54152e-37	3	0.22144	0.0236595	Symbols: | Protein of unknown function (DUF1644) | chr4:15244259-15245474 FORWARD LENGTH=308
Ghir_A04G014760	1.16211e-25	0.460642	0.255	0.056	4.08702e-21	3	0.241702	0.0402667	Symbols: | Protein of unknown function (DUF1645) | chr1:26539840-26540658 REVERSE LENGTH=272
Ghir_A03G015480	1.91039e-79	1.52692	0.701	0.183	6.71864e-75	3	0.894031	0.129067	Symbols: | Protein of unknown function (DUF1645) | chr1:8385363-8386250 FORWARD LENGTH=295
Ghir_D02G016840	2.85281e-84	1.62322	0.771	0.238	1.0033e-79	3	1.0235	0.161509	Symbols: | Protein of unknown function (DUF1645) | chr1:8385363-8386250 FORWARD LENGTH=295
Ghir_A10G009930	3.50369e-47	0.717549	0.377	0.067	1.23221e-42	3	0.371366	0.0474633	Symbols: | Protein of unknown function (DUF1645) | chr3:10338429-10339157 FORWARD LENGTH=242
Ghir_D10G009300	2.99968e-39	0.61304	0.294	0.047	1.05496e-34	3	0.287406	0.0331165	Symbols: | Protein of unknown function (DUF1645) | chr3:10338429-10339157 FORWARD LENGTH=242
Ghir_D10G006120	2.26005e-36	0.811101	0.286	0.049	7.94836e-32	3	0.331525	0.0349021	Symbols: | Protein of unknown function (DUF1677) | chr1:27303906-27304403 FORWARD LENGTH=165
Ghir_D13G004060	4.61469e-45	0.711958	0.459	0.111	1.62294e-40	3	0.445305	0.0819484	Symbols: | Protein of unknown function (DUF1685) | chr4:16288301-16288857 REVERSE LENGTH=154
Ghir_A13G019110	9.46571e-50	0.558573	0.342	0.048	3.32899e-45	3	0.296857	0.0340291	Symbols: | Protein of unknown function (DUF2296) | chr2:10347340-10349566 REVERSE LENGTH=408
Ghir_D13G019830	8.44569e-64	0.551879	0.342	0.032	2.97026e-59	3	0.295193	0.0229529	Symbols: | Protein of unknown function (DUF2296) | chr4:15121186-15123072 FORWARD LENGTH=443
Ghir_A03G008900	2.39129e-29	0.425796	0.286	0.061	8.40994e-25	3	0.246048	0.0421215	Symbols: | Protein of unknown function (DUF3317) | chr2:13170953-13171835 FORWARD LENGTH=56
Ghir_A05G014080	1.01331e-27	0.424786	0.277	0.061	3.56372e-23	3	0.240169	0.0415565	Symbols: | Protein of unknown function (DUF3511) | chr2:8431581-8431931 FORWARD LENGTH=116
Ghir_A09G024220	5.92425e-38	0.476433	0.355	0.073	2.0835e-33	3	0.293129	0.0508487	Symbols: | Protein of unknown function (DUF3527) | chr2:14140901-14142870 FORWARD LENGTH=603
Ghir_D09G023370	1.68203e-42	0.546385	0.403	0.087	5.91554e-38	3	0.344788	0.0605469	Symbols: | Protein of unknown function (DUF3527) | chr2:14140901-14142870 FORWARD LENGTH=603
Ghir_A08G018520	1.95362e-22	0.33942	0.273	0.072	6.87067e-18	3	0.221503	0.0495252	Symbols: | Protein of unknown function (DUF544) | chr4:7134237-7138361 REVERSE LENGTH=682
Ghir_A02G017850	1.32064e-09	0.283231	0.277	0.126	4.64456e-05	3	0.22654	0.0974766	Symbols: | Protein of unknown function (DUF607) | chr2:10125692-10127455 REVERSE LENGTH=336
Ghir_A05G019010	4.43026e-77	0.661995	0.325	0.017	1.55808e-72	3	0.31885	0.0129146	Symbols: | Protein of unknown function (DUF668) | chr1:10905991-10908773 REVERSE LENGTH=615
Ghir_A02G006380	5.63782e-31	0.851573	0.446	0.151	1.98276e-26	3	0.477796	0.10169	Symbols: | Protein of unknown function (DUF668) | chr1:12520713-12524046 FORWARD LENGTH=657
Ghir_D04G013340	2.46858e-44	0.503423	0.26	0.028	8.68175e-40	3	0.240533	0.0209294	Symbols: | Protein of unknown function (DUF668) | chr3:8260059-8261654 REVERSE LENGTH=531
Ghir_A03G014990	8.52175e-34	0.464575	0.368	0.088	2.99701e-29	3	0.304983	0.0640331	Symbols: | Protein of unknown function (DUF707) | chr1:25439204-25441904 FORWARD LENGTH=404
Ghir_D02G016400	1.36587e-60	0.576106	0.403	0.056	4.80364e-56	3	0.3442	0.0397255	Symbols: | Protein of unknown function (DUF707) | chr1:25439204-25441904 FORWARD LENGTH=404
Ghir_A03G010200	1.4982e-21	0.36913	0.294	0.085	5.26902e-17	3	0.24035	0.0591452	Symbols: | Protein of unknown function (DUF760) | chr1:17908746-17910345 REVERSE LENGTH=423
Ghir_D02G012330	1.83895e-30	0.536656	0.45	0.15	6.46741e-26	3	0.383985	0.101462	Symbols: | Protein of unknown function (DUF760) | chr1:17908746-17910345 REVERSE LENGTH=423
Ghir_A10G001680	3.65416e-46	0.89038	0.506	0.137	1.28513e-41	3	0.543906	0.106363	Symbols: | Protein of unknown function (DUF761) | chr1:22593756-22594986 REVERSE LENGTH=344
Ghir_D10G002480	1.98038e-54	0.898365	0.385	0.06	6.9648e-50	3	0.433532	0.0439465	Symbols: | Protein of unknown function (DUF761) | chr1:22593756-22594986 REVERSE LENGTH=344
Ghir_A02G006680	6.39012e-37	1.28414	0.671	0.312	2.24734e-32	3	0.770552	0.214683	Symbols: | Protein of unknown function (DUF793) | chr1:6464125-6465273 FORWARD LENGTH=382
Ghir_A07G007120	4.61829e-63	0.670394	0.463	0.077	1.62421e-58	3	0.407643	0.0526566	Symbols: | Protein of unknown function (DUF962) | chr1:6458020-6459658 REVERSE LENGTH=206
Ghir_A09G017600	2.36443e-18	0.415609	0.424	0.188	8.31546e-14	3	0.350302	0.128352	Symbols: | Protein of unknown function, DUF538 | chr3:2706701-2707775 FORWARD LENGTH=170
Ghir_A13G000310	8.66486e-14	0.310975	0.342	0.149	3.04735e-09	3	0.266641	0.103028	Symbols: | Protein of unknown function, DUF538 | chr5:6714533-6715837 REVERSE LENGTH=181
Ghir_A11G027120	3.69118e-39	0.455253	0.316	0.054	1.29815e-34	3	0.265325	0.0388507	Symbols: | Protein of unknown function, DUF593 | chr1:2813578-2817078 REVERSE LENGTH=1113
Ghir_D11G027270	1.2199e-50	0.606852	0.429	0.082	4.29026e-46	3	0.372981	0.057446	Symbols: | Protein of unknown function, DUF593 | chr1:2813578-2817078 REVERSE LENGTH=1113
Ghir_D12G025790	1.24165e-70	0.546541	0.329	0.022	4.36676e-66	3	0.280408	0.0162125	Symbols: | Protein of unknown function, DUF599 | chr5:8421790-8423342 REVERSE LENGTH=248
Ghir_D06G003670	8.22014e-74	1.07277	0.589	0.122	2.89094e-69	3	0.617385	0.0835449	Symbols: | Protein phosphatase 2C family protein | chr1:12736386-12737727 REVERSE LENGTH=282
Ghir_A03G003580	7.25259e-29	0.52606	0.303	0.07	2.55066e-24	3	0.272834	0.0483082	Symbols: | Protein phosphatase 2C family protein | chr2:12814437-12815904 FORWARD LENGTH=396
Ghir_A08G021030	2.3041e-61	1.01291	0.597	0.157	8.1033e-57	3	0.632052	0.109162	Symbols: | Protein phosphatase 2C family protein | chr2:12814437-12815904 FORWARD LENGTH=396
Ghir_D08G021830	3.28997e-67	1.06131	0.693	0.205	1.15705e-62	3	0.743857	0.146623	Symbols: | Protein phosphatase 2C family protein | chr2:12814437-12815904 FORWARD LENGTH=396
Ghir_A03G022370	4.1608e-08	0.269716	0.251	0.124	0.00146331	3	0.210179	0.0853026	Symbols: | Protein phosphatase 2C family protein | chr3:19070054-19071975 FORWARD LENGTH=379
Ghir_A02G019450	9.20412e-34	0.57101	0.476	0.149	3.237e-29	3	0.41482	0.110856	Symbols: | Protein phosphatase 2C family protein | chr3:19097924-19099244 REVERSE LENGTH=361
Ghir_A08G004370	2.2642e-29	0.565573	0.45	0.154	7.96296e-25	3	0.407583	0.112748	Symbols: | Protein phosphatase 2C family protein | chr3:23038516-23040391 REVERSE LENGTH=384
Ghir_A09G024830	9.23868e-16	0.283882	0.273	0.094	3.24915e-11	3	0.211325	0.0644856	Symbols: | Protein phosphatase 2C family protein | chr3:5826984-5829327 FORWARD LENGTH=384
Ghir_A04G011040	5.40905e-19	0.367682	0.329	0.115	1.90231e-14	3	0.272729	0.0834317	Symbols: | Protein phosphatase 2C family protein | chr4:14048499-14050118 FORWARD LENGTH=283
Ghir_A08G008730	2.38656e-48	0.593921	0.316	0.041	8.39329e-44	3	0.301882	0.0299751	Symbols: | Protein phosphatase 2C family protein | chr4:14048499-14050118 FORWARD LENGTH=283
Ghir_A03G020190	1.95232e-22	0.453074	0.312	0.092	6.86612e-18	3	0.274629	0.0666743	Symbols: | Protein phosphatase 2C family protein | chr4:16260876-16262703 FORWARD LENGTH=380
Ghir_D11G014270	4.87904e-28	0.314518	0.273	0.056	1.71591e-23	3	0.204493	0.0396954	Symbols: | Protein phosphatase 2C family protein | chr4:16260876-16262703 FORWARD LENGTH=380
Ghir_D13G004500	1.85935e-43	0.569972	0.42	0.092	6.53916e-39	3	0.355795	0.0649687	Symbols: | Protein phosphatase 2C family protein | chr4:16260876-16262703 FORWARD LENGTH=380
Ghir_A01G016260	8.50799e-56	0.588624	0.355	0.046	2.99218e-51	3	0.317976	0.030978	Symbols: | Protein phosphatase 2C family protein | chr4:18015999-18017514 REVERSE LENGTH=400
Ghir_A04G013690	3.97635e-26	0.485738	0.294	0.073	1.39844e-21	3	0.268558	0.0515835	Symbols: | Protein phosphatase 2C family protein | chr4:18015999-18017514 REVERSE LENGTH=400
Ghir_D02G023810	6.94846e-24	0.551718	0.424	0.16	2.4437e-19	3	0.377932	0.108531	Symbols: | Protein phosphatase 2C family protein | chr4:18015999-18017514 REVERSE LENGTH=400
Ghir_A13G000300	1.02554e-20	0.320968	0.255	0.067	3.60671e-16	3	0.205283	0.0465838	Symbols: | Protein with RING/U-box and TRAF-like domains | chr3:22871974-22873543 REVERSE LENGTH=326
Ghir_A13G012690	6.60659e-58	1.03161	0.563	0.143	2.32347e-53	3	0.59595	0.0967253	Symbols: | Proteinase inhibitor, propeptide | chr1:27080453-27081573 REVERSE LENGTH=136
Ghir_D13G013330	3.10645e-48	1.06574	0.615	0.22	1.09251e-43	3	0.676319	0.147646	Symbols: | Proteinase inhibitor, propeptide | chr1:27080453-27081573 REVERSE LENGTH=136
Ghir_A05G013050	1.04653e-32	0.608468	0.394	0.111	3.68054e-28	3	0.372475	0.0761442	Symbols: | Pyridoxal phosphate (PLP)-dependent transferases superfamily protein | chr1:30208736-30210643 REVERSE LENGTH=394
Ghir_A07G018170	6.73773e-15	0.425912	0.264	0.095	2.36959e-10	3	0.247244	0.0652875	Symbols: | Pyridoxal phosphate (PLP)-dependent transferases superfamily protein | chr2:7666637-7667905 FORWARD LENGTH=422
Ghir_A05G013870	1.48364e-20	0.468375	0.255	0.067	5.21783e-16	3	0.246192	0.0556677	Symbols: | Pyridoxal phosphate phosphatase-related protein | chr1:6090763-6091975 REVERSE LENGTH=279
Ghir_D05G013590	2.05365e-54	1.34882	0.541	0.141	7.22248e-50	3	0.694246	0.105218	Symbols: | Pyridoxal phosphate phosphatase-related protein | chr1:6090763-6091975 REVERSE LENGTH=279
Ghir_D09G014620	3.43704e-33	0.726238	0.489	0.173	1.20877e-28	3	0.494146	0.125736	Symbols: | Pyruvate kinase family protein | chr3:19649046-19652237 FORWARD LENGTH=527
Ghir_A03G002920	1.66114e-26	0.469511	0.351	0.101	5.84206e-22	3	0.301402	0.0709233	Symbols: | Pyruvate kinase family protein | chr5:22820254-22822529 REVERSE LENGTH=498
Ghir_A01G006260	9.62676e-24	0.703673	0.364	0.12	3.38564e-19	3	0.381307	0.0915152	Symbols: | Quinone reductase family protein | chr4:13661458-13663243 REVERSE LENGTH=205
Ghir_D01G006540	9.11268e-27	0.780776	0.307	0.08	3.20484e-22	3	0.351228	0.0562034	Symbols: | Quinone reductase family protein | chr4:13661458-13663243 REVERSE LENGTH=205
Ghir_A06G005670	4.37659e-31	0.514485	0.32	0.074	1.5392e-26	3	0.287697	0.0499528	Symbols: | RabGAP/TBC domain-containing protein | chr5:21338052-21342848 FORWARD LENGTH=690
Ghir_D06G005710	1.80781e-30	0.390755	0.32	0.073	6.35788e-26	3	0.253483	0.0512444	Symbols: | RabGAP/TBC domain-containing protein | chr5:21338052-21342848 FORWARD LENGTH=690
Ghir_A11G014460	3.68111e-13	0.262966	0.251	0.092	1.29461e-08	3	0.194496	0.0628377	Symbols: | recA DNA recombination family protein | chr2:8441732-8444006 FORWARD LENGTH=430
Ghir_D02G007230	2.32958e-16	0.271755	0.268	0.088	8.1929e-12	3	0.201352	0.0604297	Symbols: | Regulator of chromosome condensation (RCC1) family with FYVE zinc finger domain | chr5:16837547-16841640 REVERSE LENGTH=1073
Ghir_D05G025260	6.8094e-21	0.326907	0.325	0.103	2.3948e-16	3	0.247831	0.0726353	Symbols: | Regulator of Vps4 activity in the MVB pathway protein | chr1:12463102-12465911 REVERSE LENGTH=649
Ghir_A03G010970	2.72743e-36	0.940245	0.615	0.264	9.59211e-32	3	0.648339	0.180647	Symbols: | Regulator of Vps4 activity in the MVB pathway protein | chr1:4569622-4571043 REVERSE LENGTH=409
Ghir_D02G011890	1.7823e-34	0.741893	0.489	0.162	6.26817e-30	3	0.486543	0.120353	Symbols: | Regulator of Vps4 activity in the MVB pathway protein | chr1:4569622-4571043 REVERSE LENGTH=409
Ghir_D05G003090	2.5892e-22	0.333141	0.268	0.069	9.10596e-18	3	0.215284	0.0483492	Symbols: | Regulator of Vps4 activity in the MVB pathway protein | chr2:8506339-8509817 FORWARD LENGTH=937
Ghir_A12G024590	3.05934e-17	0.290442	0.325	0.118	1.07594e-12	3	0.241606	0.0817731	Symbols: | Reticulon family protein | chr2:18965410-18966940 FORWARD LENGTH=255
Ghir_D12G024570	6.01129e-27	0.451981	0.377	0.116	2.11411e-22	3	0.316859	0.0806523	Symbols: | Reticulon family protein | chr2:18965410-18966940 FORWARD LENGTH=255
Ghir_A05G023810	2.13799e-32	0.443096	0.303	0.062	7.51908e-28	3	0.257147	0.042089	Symbols: | Ribonuclease II/R family protein | chr1:29192188-29195963 REVERSE LENGTH=1055
Ghir_A13G015900	1.74286e-21	0.464675	0.351	0.125	6.12948e-17	3	0.311844	0.0824771	Symbols: | Ribosomal protein L18ae family | chr1:5840458-5841536 REVERSE LENGTH=154
Ghir_A09G001490	1.10973e-50	0.530084	0.346	0.049	3.90281e-46	3	0.297621	0.0336044	Symbols: | Ribosomal protein L34e superfamily protein | chr3:58043-58690 FORWARD LENGTH=215
Ghir_D09G001440	1.40202e-38	0.416276	0.273	0.039	4.93078e-34	3	0.230055	0.0274702	Symbols: | Ribosomal protein L34e superfamily protein | chr3:58043-58690 FORWARD LENGTH=215
Ghir_A07G002960	0.00217135	0.279573	0.372	0.286	1	3	0.303621	0.195196	Symbols: | Ribosomal protein L39 family protein | chr4:15469931-15470366 FORWARD LENGTH=51
Ghir_A13G019790	2.49786e-10	0.433411	0.403	0.228	8.78472e-06	3	0.361059	0.162511	Symbols: | Ribosomal protein L39 family protein | chr4:15469931-15470366 FORWARD LENGTH=51
Ghir_D07G002930	1.51643e-10	0.31296	0.273	0.124	5.33315e-06	3	0.23089	0.0841237	Symbols: | Ribosomal protein L39 family protein | chr4:15469931-15470366 FORWARD LENGTH=51
Ghir_A05G002890	0.00483752	0.27095	0.524	0.49	1	3	0.473796	0.345124	Symbols: | Ribosomal protein S30 family protein | chr5:22935413-22935981 REVERSE LENGTH=62
Ghir_A03G013970	8.75544e-08	0.324736	0.329	0.188	0.0030792	3	0.277127	0.129796	Symbols: | Ribosome associated membrane protein RAMP4 | chr1:9493064-9493898 FORWARD LENGTH=68
Ghir_D02G015360	5.17186e-16	0.813998	0.662	0.531	1.81889e-11	3	0.749298	0.354905	Symbols: | Ribosome associated membrane protein RAMP4 | chr1:9493064-9493898 FORWARD LENGTH=68
Ghir_D12G019020	1.16231e-27	0.412803	0.312	0.077	4.08772e-23	3	0.260772	0.0537676	Symbols: | RING/FYVE/PHD zinc finger superfamily protein | chr3:17523841-17525278 FORWARD LENGTH=288
Ghir_A05G020970	8.15005e-41	0.572275	0.368	0.076	2.86629e-36	3	0.333788	0.0514903	Symbols: | RING/U-box superfamily protein | chr1:17099335-17101683 FORWARD LENGTH=645
Ghir_D05G020900	3.49684e-57	0.681674	0.459	0.085	1.2298e-52	3	0.407299	0.057599	Symbols: | RING/U-box superfamily protein | chr1:17099335-17101683 FORWARD LENGTH=645
Ghir_D13G016680	1.15308e-29	0.326907	0.26	0.048	4.05525e-25	3	0.198577	0.0329413	Symbols: | RING/U-box superfamily protein | chr1:29505278-29507272 FORWARD LENGTH=401
Ghir_D02G022020	1.30607e-18	0.329979	0.303	0.1	4.5933e-14	3	0.241525	0.0711322	Symbols: | RING/U-box superfamily protein | chr4:16330590-16334864 FORWARD LENGTH=1108
Ghir_A06G001880	1.44937e-39	0.520371	0.455	0.12	5.09729e-35	3	0.369024	0.0828355	Symbols: | RING/U-box superfamily protein | chr5:17216649-17219171 REVERSE LENGTH=691
Ghir_D06G001770	8.23254e-15	0.294666	0.286	0.107	2.8953e-10	3	0.225754	0.0738638	Symbols: | RING/U-box superfamily protein | chr5:17216649-17219171 REVERSE LENGTH=691
Ghir_A11G014830	1.40239e-37	0.706853	0.537	0.177	4.93205e-33	3	0.50661	0.133603	Symbols: | RING/U-box superfamily protein | chr5:19731575-19732486 REVERSE LENGTH=203
Ghir_D11G014930	1.53866e-27	0.589893	0.468	0.179	5.41131e-23	3	0.436451	0.12761	Symbols: | RING/U-box superfamily protein | chr5:19731575-19732486 REVERSE LENGTH=203
Ghir_A07G000160	6.70708e-25	0.546714	0.407	0.141	2.35881e-20	3	0.370072	0.104479	Symbols: | RING/U-box superfamily protein | chr5:8545008-8546923 REVERSE LENGTH=520
Ghir_D07G000180	4.38018e-15	0.357816	0.281	0.104	1.54046e-10	3	0.24195	0.072121	Symbols: | RING/U-box superfamily protein | chr5:8545008-8546923 REVERSE LENGTH=520
Ghir_D11G021120	5.51211e-23	0.345757	0.277	0.071	1.93855e-18	3	0.223885	0.0509591	Symbols: | RING/U-box superfamily protein with ARM repeat domain | chr2:9845696-9849105 REVERSE LENGTH=829
Ghir_A07G021930	2.08184e-16	0.632269	0.316	0.118	7.32162e-12	3	0.333047	0.0966079	Symbols: | RmlC-like cupins superfamily protein | chr3:1140318-1140723 FORWARD LENGTH=96
Ghir_D07G022020	7.72283e-33	0.881466	0.593	0.254	2.71604e-28	3	0.664895	0.20437	Symbols: | RmlC-like cupins superfamily protein | chr3:1140318-1140723 FORWARD LENGTH=96
Ghir_D07G010170	1.09724e-34	0.532769	0.385	0.098	3.85887e-30	3	0.328508	0.065192	Symbols: | RNA binding (RRM/RBD/RNP motifs) family protein | chr3:16748751-16753190 REVERSE LENGTH=989
Ghir_A03G005760	1.09085e-19	0.502236	0.385	0.156	3.83642e-15	3	0.348818	0.106769	Symbols: | RNA-binding (RRM/RBD/RNP motifs) family protein | chr1:2257732-2260101 REVERSE LENGTH=382
Ghir_A03G003260	6.90805e-40	0.686636	0.351	0.07	2.42949e-35	3	0.35122	0.0489825	Symbols: | RNI-like superfamily protein | chr5:267118-270391 REVERSE LENGTH=665
Ghir_D03G015800	1.23432e-24	0.484801	0.29	0.075	4.34096e-20	3	0.262814	0.0514685	Symbols: | RNI-like superfamily protein | chr5:267118-270391 REVERSE LENGTH=665
Ghir_A03G014110	8.69974e-14	0.429291	0.476	0.266	3.05961e-09	3	0.400246	0.177977	Symbols: | Rubber elongation factor protein (REF) | chr1:25237072-25237913 REVERSE LENGTH=240
Ghir_A11G028970	4.34167e-38	1.25919	0.736	0.417	1.52692e-33	3	0.927061	0.298042	Symbols: | Rubber elongation factor protein (REF) | chr3:1593540-1594802 FORWARD LENGTH=246
Ghir_D11G029150	1.7909e-22	1.00905	0.632	0.387	6.29841e-18	3	0.726442	0.278894	Symbols: | Rubber elongation factor protein (REF) | chr3:1593540-1594802 FORWARD LENGTH=246
Ghir_D05G031270	6.65475e-17	0.370004	0.385	0.158	2.34041e-12	3	0.309773	0.116121	Symbols: | S-adenosyl-L-methionine-dependent methyltransferases superfamily protein | chr1:9301146-9303432 REVERSE LENGTH=616
Ghir_A07G002920	3.05586e-34	0.565801	0.364	0.086	1.07471e-29	3	0.331473	0.0644878	Symbols: | S-adenosyl-L-methionine-dependent methyltransferases superfamily protein | chr2:17251981-17252886 FORWARD LENGTH=269
Ghir_D07G002910	6.57028e-34	0.800208	0.42	0.121	2.3107e-29	3	0.453629	0.095117	Symbols: | S-adenosyl-L-methionine-dependent methyltransferases superfamily protein | chr2:17251981-17252886 FORWARD LENGTH=269
Ghir_A10G013590	3.97634e-60	0.659201	0.39	0.052	1.39844e-55	3	0.361175	0.0364707	Symbols: | S-adenosyl-L-methionine-dependent methyltransferases superfamily protein | chr2:17996874-17999158 REVERSE LENGTH=351
Ghir_A08G010800	2.58171e-71	1.07194	0.532	0.098	9.07963e-67	3	0.591415	0.0690333	Symbols: | SAUR-like auxin-responsive protein family | chr2:19180904-19181269 FORWARD LENGTH=121
Ghir_D08G011290	1.59254e-56	0.594582	0.316	0.032	5.60082e-52	3	0.296386	0.0235935	Symbols: | SAUR-like auxin-responsive protein family | chr4:366692-367060 REVERSE LENGTH=122
Ghir_D05G014720	4.97198e-32	0.349493	0.255	0.042	1.7486e-27	3	0.203011	0.0310987	Symbols: | SBP (S-ribonuclease binding protein) family protein | chr5:18218769-18219741 FORWARD LENGTH=294
Ghir_D03G018920	6.53748e-14	0.28565	0.26	0.094	2.29917e-09	3	0.207444	0.0653868	Symbols: | SCAMP family protein | chr1:11528616-11530974 FORWARD LENGTH=264
Ghir_A05G019840	2.39581e-26	0.657761	0.394	0.132	8.42584e-22	3	0.397955	0.0955721	Symbols: | Sec14p-like phosphatidylinositol transfer family protein | chr1:28214405-28215686 FORWARD LENGTH=296
Ghir_D03G001500	4.56018e-27	0.376613	0.26	0.054	1.60377e-22	3	0.215164	0.0373805	Symbols: | Sec14p-like phosphatidylinositol transfer family protein | chr4:17277187-17278447 REVERSE LENGTH=294
Ghir_A09G021690	6.9599e-16	0.30453	0.251	0.082	2.44773e-11	3	0.204036	0.0548454	Symbols: | Sec23/Sec24 protein transport family protein | chr1:1631126-1635703 REVERSE LENGTH=783
Ghir_A12G020150	2.67633e-23	0.773604	0.476	0.222	9.4124e-19	3	0.51445	0.150212	Symbols: | secE/sec61-gamma protein transport protein | chr5:20552168-20552509 REVERSE LENGTH=69
Ghir_D12G020390	1.34575e-29	1.03296	0.511	0.216	4.73286e-25	3	0.606363	0.147744	Symbols: | secE/sec61-gamma protein transport protein | chr5:20552168-20552509 REVERSE LENGTH=69
Ghir_A01G004300	1.95387e-18	0.33894	0.325	0.114	6.87156e-14	3	0.257964	0.0805663	Symbols: | SecY protein transport family protein | chr1:10252662-10254526 FORWARD LENGTH=475
Ghir_D01G004400	2.52562e-34	0.519248	0.42	0.116	8.88235e-30	3	0.354326	0.0815215	Symbols: | SecY protein transport family protein | chr2:14462635-14464572 FORWARD LENGTH=475
Ghir_D13G001640	9.17287e-06	0.293312	0.593	0.495	0.3226	3	0.505809	0.343001	Symbols: | sequence-specific DNA binding transcription factors | chr5:1639529-1640550 REVERSE LENGTH=249
Ghir_A11G013620	2.58762e-42	3.60851	0.593	0.244	9.10038e-38	3	1.24779	0.160014	Symbols: | Serine protease inhibitor, potato inhibitor I-type family protein | chr2:16236546-16237050 REVERSE LENGTH=70
Ghir_D11G013660	7.35973e-37	1.84812	0.268	0.042	2.58834e-32	3	0.468762	0.028357	Symbols: | Serine protease inhibitor, potato inhibitor I-type family protein | chr2:16236546-16237050 REVERSE LENGTH=70
Ghir_A11G013610	4.30947e-75	1.45323	0.346	0.024	1.5156e-70	3	0.502907	0.0164519	Symbols: | Serine protease inhibitor, potato inhibitor I-type family protein | chr5:17508098-17508668 REVERSE LENGTH=99
Ghir_A06G010350	1.38463e-22	0.378962	0.333	0.105	4.86961e-18	3	0.267208	0.0713653	Symbols: | signal recognition particle receptor alpha subunit family protein | chr4:14938142-14940600 REVERSE LENGTH=634
Ghir_A07G003180	1.01216e-24	0.42238	0.338	0.101	3.55967e-20	3	0.283025	0.0689397	Symbols: | signal recognition particle receptor alpha subunit family protein | chr4:14938142-14940600 REVERSE LENGTH=634
Ghir_D01G005160	3.62236e-34	0.673499	0.385	0.097	1.27395e-29	3	0.410439	0.0882091	Symbols: | sodium/calcium exchanger family protein / calcium-binding EF hand family protein | chr1:19844790-19847533 FORWARD LENGTH=585
Ghir_A05G021020	1.41201e-64	0.407534	0.277	0.015	4.9659e-60	3	0.217484	0.0100691	Symbols: | SPla/RYanodine receptor (SPRY) domain-containing protein | chr4:3360746-3361255 FORWARD LENGTH=169
Ghir_A02G015190	2.19994e-20	0.328145	0.368	0.132	7.73697e-16	3	0.272978	0.0896617	Symbols: | Splicing factor, CC1-like | chr5:3081646-3085179 REVERSE LENGTH=527
Ghir_A05G036960	7.67485e-10	0.320745	0.364	0.196	2.69917e-05	3	0.296385	0.137923	Symbols: | Sucrase/ferredoxin-like family protein | chr5:16229277-16230798 FORWARD LENGTH=333
Ghir_A05G005070	4.26409e-111	1.22828	0.576	0.06	1.49964e-106	3	0.646002	0.0411515	Symbols: | Sulfite exporter TauE/SafE family protein | chr2:10977174-10979677 FORWARD LENGTH=476
Ghir_D05G005180	6.25771e-69	0.81069	0.398	0.045	2.20077e-64	3	0.407963	0.0316266	Symbols: | Sulfite exporter TauE/SafE family protein | chr2:10977174-10979677 FORWARD LENGTH=476
Ghir_D01G014050	1.58803e-44	1.16303	0.459	0.118	5.58493e-40	3	0.530848	0.079745	Symbols: | Sulfite exporter TauE/SafE family protein | chr2:15352767-15355050 REVERSE LENGTH=459
Ghir_A09G024490	2.27321e-34	0.50589	0.316	0.065	7.99465e-30	3	0.288776	0.0451509	Symbols: | Surfeit locus protein 6 | chr5:1548198-1549534 FORWARD LENGTH=386
Ghir_A08G003290	1.11155e-16	0.352586	0.42	0.19	3.90923e-12	3	0.324963	0.129483	Symbols: | SWAP (Suppressor-of-White-APricot)/surp domain-containing protein / D111/G-patch domain-containing protein | chr3:19329243-19331738 FORWARD LENGTH=443
Ghir_D05G024330	9.31288e-70	1.201	0.593	0.135	3.27525e-65	3	0.683537	0.093723	Symbols: | Target of Myb protein 1 | chr1:7485806-7488032 REVERSE LENGTH=506
Ghir_A09G017660	1.08991e-59	0.618314	0.251	0.013	3.83312e-55	3	0.259826	0.00893555	Symbols: | Tautomerase/MIF superfamily protein | chr3:19164229-19165076 REVERSE LENGTH=112
Ghir_D09G017150	1.21138e-45	0.664383	0.338	0.052	4.26031e-41	3	0.336527	0.0425764	Symbols: | Tautomerase/MIF superfamily protein | chr3:19164229-19165076 REVERSE LENGTH=112
Ghir_A13G003330	2.80802e-26	0.50188	0.368	0.115	9.87552e-22	3	0.327414	0.0783365	Symbols: | T-complex protein 11 | chr1:8117521-8121854 FORWARD LENGTH=1131
Ghir_D13G003590	4.51149e-21	0.33873	0.281	0.079	1.58665e-16	3	0.224839	0.0549948	Symbols: | T-complex protein 11 | chr1:8117521-8121854 FORWARD LENGTH=1131
Ghir_A09G017520	5.18853e-08	0.409084	0.255	0.128	0.00182476	3	0.259937	0.102363	Symbols: | Thiamine pyrophosphate dependent pyruvate decarboxylase family protein | chr4:15952519-15954676 REVERSE LENGTH=607
Ghir_A11G006550	8.31392e-09	0.285154	0.294	0.15	0.000292392	3	0.237856	0.10148	Symbols: | Thioesterase superfamily protein | chr1:1147721-1148352 REVERSE LENGTH=155
Ghir_D11G006470	2.59127e-27	0.635765	0.519	0.22	9.11323e-23	3	0.481378	0.152835	Symbols: | Thioesterase superfamily protein | chr1:1147721-1148352 REVERSE LENGTH=155
Ghir_A10G007930	1.42192e-35	1.00311	0.359	0.085	5.00076e-31	3	0.445188	0.0636699	Symbols: | Thioesterase superfamily protein | chr3:5480497-5481208 FORWARD LENGTH=157
Ghir_A07G019140	4.00524e-75	1.67178	0.554	0.109	1.4086e-70	3	0.79526	0.0716306	Symbols: | Thioredoxin superfamily protein | chr5:15573745-15574945 REVERSE LENGTH=217
Ghir_D07G019500	5.59642e-55	0.660884	0.329	0.038	1.9682e-50	3	0.321427	0.0263346	Symbols: | Thioredoxin superfamily protein | chr5:15573745-15574945 REVERSE LENGTH=217
Ghir_A11G033450	4.17895e-27	0.331699	0.268	0.057	1.4697e-22	3	0.210842	0.0408126	Symbols: | Transcription elongation factor (TFIIS) family protein | chr5:1520353-1522297 FORWARD LENGTH=436
Ghir_D11G036830	1.38915e-25	0.320454	0.255	0.055	4.8855e-21	3	0.19975	0.0376439	Symbols: | Transcription elongation factor (TFIIS) family protein | chr5:1520353-1522297 FORWARD LENGTH=436
Ghir_A03G000330	1.73343e-36	0.451543	0.32	0.06	6.0963e-32	3	0.270833	0.0452447	Symbols: | Transcription factor jumonji (jmj) family protein / zinc finger (C5HC2 type) family protein | chr5:19046888-19050880 FORWARD LENGTH=787
Ghir_D03G018770	6.07773e-35	0.478678	0.277	0.048	2.13748e-30	3	0.258515	0.0332772	Symbols: | Transcription factor jumonji (jmj) family protein / zinc finger (C5HC2 type) family protein | chr5:19046888-19050880 FORWARD LENGTH=787
Ghir_A03G023160	2.56656e-82	0.964682	0.554	0.085	9.02633e-78	3	0.550095	0.0612962	Symbols: | Transducin/WD40 repeat-like superfamily protein | chr2:11268035-11269432 FORWARD LENGTH=465
Ghir_D02G024580	1.22461e-76	0.974919	0.576	0.106	4.30682e-72	3	0.582397	0.0754316	Symbols: | Transducin/WD40 repeat-like superfamily protein | chr2:11268035-11269432 FORWARD LENGTH=465
Ghir_D05G002190	1.3025e-08	0.289273	0.26	0.126	0.000458077	3	0.222758	0.0901606	Symbols: | Transducin/WD40 repeat-like superfamily protein | chr3:5291076-5292796 REVERSE LENGTH=341
Ghir_A01G011740	3.18078e-79	1.31598	0.628	0.14	1.11865e-74	3	0.770542	0.0949235	Symbols: | transferases, transferring glycosyl groups | chr1:29452823-29457118 FORWARD LENGTH=943
Ghir_D01G012620	9.36503e-47	0.818278	0.446	0.103	3.29359e-42	3	0.461651	0.0738071	Symbols: | transferases, transferring glycosyl groups | chr1:29452823-29457118 FORWARD LENGTH=943
Ghir_A06G004220	1.26143e-34	0.70504	0.476	0.156	4.43633e-30	3	0.450275	0.105657	Symbols: | Translation initiation factor IF2/IF5 | chr1:13898706-13900025 REVERSE LENGTH=439
Ghir_D06G004310	9.79299e-29	0.573592	0.424	0.14	3.4441e-24	3	0.383868	0.0970688	Symbols: | Translation initiation factor IF2/IF5 | chr1:13898706-13900025 REVERSE LENGTH=439
Ghir_A13G014740	2.93959e-06	0.256064	0.286	0.167	0.103382	3	0.235017	0.116808	Symbols: | Translation initiation factor SUI1 family protein | chr1:20268710-20269390 REVERSE LENGTH=113
Ghir_D05G037390	3.83349e-11	0.31598	0.346	0.175	1.3482e-06	3	0.281198	0.119484	Symbols: | Translation initiation factor SUI1 family protein | chr1:20268710-20269390 REVERSE LENGTH=113
Ghir_D11G030530	7.49979e-31	0.76497	0.537	0.224	2.6376e-26	3	0.546468	0.155265	Symbols: | Translation initiation factor SUI1 family protein | chr1:20268710-20269390 REVERSE LENGTH=113
Ghir_A09G009070	1.40169e-16	1.17704	0.671	0.523	4.92962e-12	3	0.842351	0.341949	Symbols: | Translation machinery associated TMA7 | chr1:5250833-5252020 REVERSE LENGTH=64
Ghir_D09G008740	4.15785e-17	1.25381	0.714	0.587	1.46227e-12	3	0.910896	0.378812	Symbols: | Translation machinery associated TMA7 | chr1:5250833-5252020 REVERSE LENGTH=64
Ghir_D02G020190	1.37391e-64	0.696555	0.506	0.093	4.83191e-60	3	0.442977	0.0641447	Symbols: | Transmembrane amino acid transporter family protein | chr2:17531323-17532564 REVERSE LENGTH=413
Ghir_A03G018820	2.20057e-58	0.718244	0.437	0.075	7.73919e-54	3	0.412697	0.0513437	Symbols: | Transmembrane amino acid transporter family protein | chr4:17935533-17936843 FORWARD LENGTH=436
Ghir_A08G013980	1.09157e-50	0.426764	0.316	0.038	3.83895e-46	3	0.249501	0.0263396	Symbols: | transmembrane protein-related | chr2:18941355-18945000 REVERSE LENGTH=807
Ghir_A07G001920	1.13485e-35	0.53106	0.368	0.086	3.99117e-31	3	0.322773	0.0592193	Symbols: | Transmembrane proteins 14C | chr3:15406088-15407699 FORWARD LENGTH=240
Ghir_D07G001950	6.09437e-44	0.664521	0.411	0.09	2.14333e-39	3	0.384056	0.0618901	Symbols: | Transmembrane proteins 14C | chr3:15406088-15407699 FORWARD LENGTH=240
Ghir_A04G001840	7.44627e-50	0.466384	0.351	0.051	2.61878e-45	3	0.280919	0.0357141	Symbols: | Transmembrane proteins 14C | chr3:7160884-7161991 FORWARD LENGTH=119
Ghir_A09G011720	7.42971e-82	0.995212	0.636	0.125	2.61295e-77	3	0.649202	0.0955414	Symbols: | Tryptophan/tyrosine permease | chr5:6579019-6581699 FORWARD LENGTH=505
Ghir_A05G040360	1.74593e-58	0.846812	0.416	0.066	6.14025e-54	3	0.435367	0.0457207	Symbols: | Tyrosine phosphatase family protein | chr3:606638-607704 REVERSE LENGTH=203
Ghir_D04G002660	1.09139e-68	1.09616	0.541	0.107	3.8383e-64	3	0.607248	0.0758385	Symbols: | Tyrosine phosphatase family protein | chr3:606638-607704 REVERSE LENGTH=203
Ghir_A03G006710	3.70495e-23	0.591944	0.385	0.142	1.303e-18	3	0.376496	0.0972984	Symbols: | ubiquitin-associated (UBA)/TS-N domain-containing protein / octicosapeptide/Phox/Bemp1 (PB1) domain-containing protein | chr4:12741191-12744202 FORWARD LENGTH=704
Ghir_D03G012120	1.99751e-44	0.965638	0.545	0.175	7.02505e-40	3	0.579499	0.116214	Symbols: | ubiquitin-associated (UBA)/TS-N domain-containing protein / octicosapeptide/Phox/Bemp1 (PB1) domain-containing protein | chr4:12741191-12744202 FORWARD LENGTH=704
Ghir_A11G001380	6.53753e-35	0.56266	0.39	0.101	2.29918e-30	3	0.353116	0.0694483	Symbols: | Ubiquitin-associated/translation elongation factor EF1B protein | chr5:21639236-21640716 FORWARD LENGTH=221
Ghir_A11G007870	6.7077e-21	0.388719	0.325	0.104	2.35903e-16	3	0.269859	0.0757089	Symbols: | UDP-glucose 6-dehydrogenase family protein | chr3:11267375-11268817 REVERSE LENGTH=480
Ghir_D07G007600	1.00548e-18	0.382801	0.29	0.091	3.53617e-14	3	0.254755	0.0722749	Symbols: | UDP-glucose 6-dehydrogenase family protein | chr5:5027872-5029314 REVERSE LENGTH=480
Ghir_A04G015740	2.20411e-18	0.376088	0.268	0.082	7.75164e-14	3	0.241586	0.0620771	Symbols: | UDP-Glycosyltransferase superfamily protein | chr5:871550-872947 FORWARD LENGTH=465
Ghir_A10G022100	1.50981e-20	0.356737	0.329	0.107	5.30985e-16	3	0.263706	0.0777359	Symbols: | Uncharacterised protein family (UPF0497) | chr3:20534785-20535620 FORWARD LENGTH=194
Ghir_D10G024150	8.17326e-26	0.338207	0.307	0.078	2.87445e-21	3	0.234914	0.0554731	Symbols: | Uncharacterised protein family (UPF0497) | chr3:20534785-20535620 FORWARD LENGTH=194
Ghir_A09G024790	9.76147e-50	0.583392	0.255	0.022	3.43301e-45	3	0.260044	0.0150731	Symbols: | Uncharacterised protein family (UPF0497) | chr4:8909162-8910641 FORWARD LENGTH=193
Ghir_D07G021750	7.55999e-18	0.438997	0.316	0.115	2.65877e-13	3	0.280744	0.0788032	Symbols: | Uncharacterised protein family SERF | chr3:8703373-8704045 FORWARD LENGTH=69
Ghir_A13G017220	5.17685e-21	0.452287	0.39	0.142	1.82065e-16	3	0.346457	0.113672	Symbols: | Uncharacterized conserved protein (DUF2215) | chr1:10103158-10104588 FORWARD LENGTH=476
Ghir_D13G017890	3.14385e-14	0.341169	0.325	0.133	1.10566e-09	3	0.275084	0.10252	Symbols: | Uncharacterized conserved protein (DUF2215) | chr1:10103158-10104588 FORWARD LENGTH=476
Ghir_A04G015390	1.28509e-35	0.541515	0.286	0.049	4.51955e-31	3	0.266946	0.0343124	Symbols: | unknown protein; BEST Arabidopsis thaliana protein match is: unknown protein (TAIR:AT1G15010.1); Has 73 Blast hits to 73 proteins in 12 species: Archae - 0; Bacteria - 0; Metazoa - 0; Fungi - 0; Plants - 73; Viruses - 0; Other Eukaryotes - 0 (source: NCBI BLink). | chr2:151221-151691 REVERSE LENGTH=156
Ghir_D01G015990	7.27748e-39	0.659782	0.255	0.033	2.55942e-34	3	0.276087	0.0246818	Symbols: | unknown protein; BEST Arabidopsis thaliana protein match is: unknown protein (TAIR:AT1G15010.1); Has 73 Blast hits to 73 proteins in 12 species: Archae - 0; Bacteria - 0; Metazoa - 0; Fungi - 0; Plants - 73; Viruses - 0; Other Eukaryotes - 0 (source: NCBI BLink). | chr2:151221-151691 REVERSE LENGTH=156
Ghir_D04G020210	5.70556e-48	0.576719	0.307	0.039	2.00659e-43	3	0.290691	0.0273751	Symbols: | unknown protein; BEST Arabidopsis thaliana protein match is: unknown protein (TAIR:AT1G15010.1); Has 73 Blast hits to 73 proteins in 12 species: Archae - 0; Bacteria - 0; Metazoa - 0; Fungi - 0; Plants - 73; Viruses - 0; Other Eukaryotes - 0 (source: NCBI BLink). | chr2:151221-151691 REVERSE LENGTH=156
Ghir_A05G018870	1.80255e-31	0.436895	0.273	0.052	6.33939e-27	3	0.243849	0.035884	Symbols: | unknown protein; BEST Arabidopsis thaliana protein match is: unknown protein (TAIR:AT1G20100.1); Has 258 Blast hits to 235 proteins in 58 species: Archae - 0; Bacteria - 4; Metazoa - 59; Fungi - 16; Plants - 90; Viruses - 0; Other Eukaryotes - 89 (source: NCBI BLink). | chr1:28484255-28485743 REVERSE LENGTH=297
Ghir_A03G016440	1.93276e-23	0.485911	0.307	0.088	6.79733e-19	3	0.280622	0.0636473	Symbols: | unknown protein; BEST Arabidopsis thaliana protein match is: unknown protein (TAIR:AT1G25400.2); Has 86 Blast hits to 86 proteins in 29 species: Archae - 0; Bacteria - 6; Metazoa - 27; Fungi - 11; Plants - 24; Viruses - 0; Other Eukaryotes - 18 (source: NCBI BLink). | chr1:25658115-25659035 FORWARD LENGTH=306
Ghir_D02G017730	5.58031e-54	0.731713	0.429	0.077	1.96254e-49	3	0.407766	0.0553223	Symbols: | unknown protein; BEST Arabidopsis thaliana protein match is: unknown protein (TAIR:AT1G25400.2); Has 86 Blast hits to 86 proteins in 29 species: Archae - 0; Bacteria - 6; Metazoa - 27; Fungi - 11; Plants - 24; Viruses - 0; Other Eukaryotes - 18 (source: NCBI BLink). | chr1:25658115-25659035 FORWARD LENGTH=306
Ghir_A02G010660	1.20648e-55	1.25135	0.42	0.074	4.24307e-51	3	0.548319	0.0513051	Symbols: | unknown protein; BEST Arabidopsis thaliana protein match is: unknown protein (TAIR:AT1G32920.1); Has 35333 Blast hits to 34131 proteins in 2444 species: Archae - 798; Bacteria - 22429; Metazoa - 974; Fungi - 991; Plants - 531; Viruses - 0; Other Eukaryotes - 9610 (source: NCBI BLink). | chr1:11931332-11931586 FORWARD LENGTH=84
Ghir_D03G009290	2.1974e-61	0.923278	0.429	0.066	7.72802e-57	3	0.450466	0.0460157	Symbols: | unknown protein; BEST Arabidopsis thaliana protein match is: unknown protein (TAIR:AT1G32920.1); Has 35333 Blast hits to 34131 proteins in 2444 species: Archae - 798; Bacteria - 22429; Metazoa - 974; Fungi - 991; Plants - 531; Viruses - 0; Other Eukaryotes - 9610 (source: NCBI BLink). | chr1:11931332-11931586 FORWARD LENGTH=84
Ghir_A01G009850	4.02193e-81	1.23211	0.641	0.139	1.41447e-76	3	0.715224	0.092824	Symbols: | unknown protein; BEST Arabidopsis thaliana protein match is: unknown protein (TAIR:AT1G75860.1); Has 471 Blast hits to 438 proteins in 92 species: Archae - 0; Bacteria - 14; Metazoa - 217; Fungi - 43; Plants - 91; Viruses - 1; Other Eukaryotes - 105 (source: NCBI BLink). | chr1:6969314-6970699 REVERSE LENGTH=285
Ghir_D01G010590	3.71855e-39	0.388657	0.255	0.033	1.30778e-34	3	0.212882	0.0229428	Symbols: | unknown protein; BEST Arabidopsis thaliana protein match is: unknown protein (TAIR:AT1G75860.1); Has 471 Blast hits to 438 proteins in 92 species: Archae - 0; Bacteria - 14; Metazoa - 217; Fungi - 43; Plants - 91; Viruses - 1; Other Eukaryotes - 105 (source: NCBI BLink). | chr1:6969314-6970699 REVERSE LENGTH=285
Ghir_D05G018880	6.44328e-40	0.727959	0.299	0.048	2.26604e-35	3	0.316663	0.033455	Symbols: | unknown protein; BEST Arabidopsis thaliana protein match is: unknown protein (TAIR:AT1G75860.1); Has 471 Blast hits to 438 proteins in 92 species: Archae - 0; Bacteria - 14; Metazoa - 217; Fungi - 43; Plants - 91; Viruses - 1; Other Eukaryotes - 105 (source: NCBI BLink). | chr1:6969314-6970699 REVERSE LENGTH=285
Ghir_D10G000270	1.3097e-15	0.398912	0.286	0.104	4.60609e-11	3	0.254204	0.0736763	Symbols: | unknown protein; BEST Arabidopsis thaliana protein match is: unknown protein (TAIR:AT1G78890.1); Has 35333 Blast hits to 34131 proteins in 2444 species: Archae - 798; Bacteria - 22429; Metazoa - 974; Fungi - 991; Plants - 531; Viruses - 0; Other Eukaryotes - 9610 (source: NCBI BLink). | chr1:5763111-5763984 REVERSE LENGTH=161
Ghir_A13G021630	1.15274e-33	0.56234	0.286	0.052	4.05406e-29	3	0.271245	0.0373357	Symbols: | unknown protein; BEST Arabidopsis thaliana protein match is: unknown protein (TAIR:AT2G46490.1); Has 1807 Blast hits to 1807 proteins in 277 species: Archae - 0; Bacteria - 0; Metazoa - 736; Fungi - 347; Plants - 385; Viruses - 0; Other Eukaryotes - 339 (source: NCBI BLink). | chr5:13363937-13364275 REVERSE LENGTH=112
Ghir_A13G000730	2.4189e-18	0.382638	0.364	0.142	8.50705e-14	3	0.295445	0.0979418	Symbols: | unknown protein; BEST Arabidopsis thaliana protein match is: unknown protein (TAIR:AT3G05570.1); Has 30201 Blast hits to 17322 proteins in 780 species: Archae - 12; Bacteria - 1396; Metazoa - 17338; Fungi - 3422; Plants - 5037; Viruses - 0; Other Eukaryotes - 2996 (source: NCBI BLink). | chr4:18268514-18269034 FORWARD LENGTH=86
Ghir_A05G013570	1.84402e-27	0.754034	0.424	0.15	6.48522e-23	3	0.442933	0.104278	Symbols: | unknown protein; BEST Arabidopsis thaliana protein match is: unknown protein (TAIR:AT3G16330.1); Has 114 Blast hits to 114 proteins in 15 species: Archae - 0; Bacteria - 0; Metazoa - 0; Fungi - 0; Plants - 114; Viruses - 0; Other Eukaryotes - 0 (source: NCBI BLink). | chr1:19407559-19408185 REVERSE LENGTH=208
Ghir_A07G008950	3.46096e-68	1.87789	0.831	0.382	1.21718e-63	3	1.26263	0.272885	Symbols: | unknown protein; BEST Arabidopsis thaliana protein match is: unknown protein (TAIR:AT3G22235.2); Has 177 Blast hits to 177 proteins in 14 species: Archae - 0; Bacteria - 0; Metazoa - 0; Fungi - 0; Plants - 177; Viruses - 0; Other Eukaryotes - 0 (source: NCBI BLink). | chr3:7863788-7864675 REVERSE LENGTH=72
Ghir_D07G009050	3.05045e-75	2.26558	0.853	0.382	1.07281e-70	3	1.43131	0.259662	Symbols: | unknown protein; BEST Arabidopsis thaliana protein match is: unknown protein (TAIR:AT3G22235.2); Has 177 Blast hits to 177 proteins in 14 species: Archae - 0; Bacteria - 0; Metazoa - 0; Fungi - 0; Plants - 177; Viruses - 0; Other Eukaryotes - 0 (source: NCBI BLink). | chr3:7863788-7864675 REVERSE LENGTH=72
Ghir_A12G017820	2.41031e-48	1.12459	0.671	0.273	8.47683e-44	3	0.755747	0.182396	Symbols: | unknown protein; BEST Arabidopsis thaliana protein match is: unknown protein (TAIR:AT3G25870.1); Has 69 Blast hits to 69 proteins in 16 species: Archae - 0; Bacteria - 0; Metazoa - 6; Fungi - 0; Plants - 63; Viruses - 0; Other Eukaryotes - 0 (source: NCBI BLink). | chr1:4577229-4577813 REVERSE LENGTH=194
Ghir_D12G018100	1.96213e-102	1.52274	0.792	0.192	6.90063e-98	3	0.987657	0.134378	Symbols: | unknown protein; BEST Arabidopsis thaliana protein match is: unknown protein (TAIR:AT3G25870.1); Has 69 Blast hits to 69 proteins in 16 species: Archae - 0; Bacteria - 0; Metazoa - 6; Fungi - 0; Plants - 63; Viruses - 0; Other Eukaryotes - 0 (source: NCBI BLink). | chr1:4577229-4577813 REVERSE LENGTH=194
Ghir_A03G004790	1.13668e-19	0.744547	0.545	0.327	3.99759e-15	3	0.587052	0.219643	Symbols: | unknown protein; BEST Arabidopsis thaliana protein match is: unknown protein (TAIR:AT3G46430.1); Has 30201 Blast hits to 17322 proteins in 780 species: Archae - 12; Bacteria - 1396; Metazoa - 17338; Fungi - 3422; Plants - 5037; Viruses - 0; Other Eukaryotes - 2996 (source: NCBI BLink). | chr5:24016162-24016500 REVERSE LENGTH=55
Ghir_A12G005560	4.96947e-74	2.14254	0.801	0.307	1.74771e-69	3	1.23548	0.211273	Symbols: | unknown protein; BEST Arabidopsis thaliana protein match is: unknown protein (TAIR:AT3G48180.1); Has 88 Blast hits to 88 proteins in 15 species: Archae - 0; Bacteria - 0; Metazoa - 0; Fungi - 0; Plants - 88; Viruses - 0; Other Eukaryotes - 0 (source: NCBI BLink). | chr1:6568142-6568402 FORWARD LENGTH=86
Ghir_D12G005560	2.2255e-76	2.09705	0.866	0.431	7.82687e-72	3	1.36768	0.274243	Symbols: | unknown protein; BEST Arabidopsis thaliana protein match is: unknown protein (TAIR:AT3G48180.1); Has 88 Blast hits to 88 proteins in 15 species: Archae - 0; Bacteria - 0; Metazoa - 0; Fungi - 0; Plants - 88; Viruses - 0; Other Eukaryotes - 0 (source: NCBI BLink). | chr1:6568142-6568402 FORWARD LENGTH=86
Ghir_A12G025750	2.09254e-12	0.361028	0.429	0.234	7.35926e-08	3	0.362007	0.167092	Symbols: | unknown protein; BEST Arabidopsis thaliana protein match is: unknown protein (TAIR:AT3G49550.1); Has 1807 Blast hits to 1807 proteins in 277 species: Archae - 0; Bacteria - 0; Metazoa - 736; Fungi - 347; Plants - 385; Viruses - 0; Other Eukaryotes - 339 (source: NCBI BLink). | chr5:8428577-8429017 FORWARD LENGTH=146
Ghir_D12G025770	1.11702e-20	0.55224	0.576	0.303	3.92845e-16	3	0.518314	0.216649	Symbols: | unknown protein; BEST Arabidopsis thaliana protein match is: unknown protein (TAIR:AT3G49550.1); Has 1807 Blast hits to 1807 proteins in 277 species: Archae - 0; Bacteria - 0; Metazoa - 736; Fungi - 347; Plants - 385; Viruses - 0; Other Eukaryotes - 339 (source: NCBI BLink). | chr5:8428577-8429017 FORWARD LENGTH=146
Ghir_A13G000930	1.23719e-40	0.456957	0.355	0.068	4.35106e-36	3	0.288667	0.0483757	Symbols: | unknown protein; BEST Arabidopsis thaliana protein match is: unknown protein (TAIR:AT3G51940.1); Has 30201 Blast hits to 17322 proteins in 780 species: Archae - 12; Bacteria - 1396; Metazoa - 17338; Fungi - 3422; Plants - 5037; Viruses - 0; Other Eukaryotes - 2996 (source: NCBI BLink). | chr5:1075957-1077358 FORWARD LENGTH=302
Ghir_A04G006940	4.47621e-28	0.3958	0.26	0.051	1.57424e-23	3	0.223226	0.0391073	Symbols: | unknown protein; BEST Arabidopsis thaliana protein match is: unknown protein (TAIR:AT3G52710.1); Has 74 Blast hits to 74 proteins in 10 species: Archae - 0; Bacteria - 0; Metazoa - 0; Fungi - 0; Plants - 74; Viruses - 0; Other Eukaryotes - 0 (source: NCBI BLink). | chr2:15192556-15193347 FORWARD LENGTH=263
Ghir_A04G008820	9.60273e-29	0.54645	0.407	0.126	3.37718e-24	3	0.353533	0.0896558	Symbols: | unknown protein; BEST Arabidopsis thaliana protein match is: unknown protein (TAIR:AT3G53670.2); Has 186 Blast hits to 186 proteins in 35 species: Archae - 0; Bacteria - 2; Metazoa - 14; Fungi - 7; Plants - 154; Viruses - 0; Other Eukaryotes - 9 (source: NCBI BLink). | chr2:15738645-15739579 FORWARD LENGTH=194
Ghir_D04G012930	1.69086e-36	0.641345	0.472	0.143	5.94659e-32	3	0.421841	0.099295	Symbols: | unknown protein; BEST Arabidopsis thaliana protein match is: unknown protein (TAIR:AT3G53670.2); Has 186 Blast hits to 186 proteins in 35 species: Archae - 0; Bacteria - 2; Metazoa - 14; Fungi - 7; Plants - 154; Viruses - 0; Other Eukaryotes - 9 (source: NCBI BLink). | chr2:15738645-15739579 FORWARD LENGTH=194
Ghir_D09G019360	7.72158e-51	1.02651	0.784	0.393	2.7156e-46	3	0.836222	0.257623	Symbols: | unknown protein; BEST Arabidopsis thaliana protein match is: unknown protein (TAIR:AT4G10970.4); Has 52 Blast hits to 52 proteins in 12 species: Archae - 0; Bacteria - 0; Metazoa - 0; Fungi - 0; Plants - 52; Viruses - 0; Other Eukaryotes - 0 (source: NCBI BLink). | chr4:12427055-12429287 FORWARD LENGTH=198
Ghir_A12G026890	7.88764e-33	0.565699	0.351	0.084	2.77401e-28	3	0.32384	0.0592256	Symbols: | unknown protein; BEST Arabidopsis thaliana protein match is: unknown protein (TAIR:AT4G25690.2); Has 30201 Blast hits to 17322 proteins in 780 species: Archae - 12; Bacteria - 1396; Metazoa - 17338; Fungi - 3422; Plants - 5037; Viruses - 0; Other Eukaryotes - 2996 (source: NCBI BLink). | chr4:13085431-13085997 REVERSE LENGTH=188
Ghir_D12G026960	6.07241e-15	0.463401	0.407	0.202	2.13561e-10	3	0.359663	0.135101	Symbols: | unknown protein; BEST Arabidopsis thaliana protein match is: unknown protein (TAIR:AT4G25690.2); Has 30201 Blast hits to 17322 proteins in 780 species: Archae - 12; Bacteria - 1396; Metazoa - 17338; Fungi - 3422; Plants - 5037; Viruses - 0; Other Eukaryotes - 2996 (source: NCBI BLink). | chr4:13085431-13085997 REVERSE LENGTH=188
Ghir_A07G003210	1.27242e-31	0.367462	0.264	0.047	4.47497e-27	3	0.216914	0.0334283	Symbols: | unknown protein; BEST Arabidopsis thaliana protein match is: unknown protein (TAIR:AT4G30630.1); Has 30201 Blast hits to 17322 proteins in 780 species: Archae - 12; Bacteria - 1396; Metazoa - 17338; Fungi - 3422; Plants - 5037; Viruses - 0; Other Eukaryotes - 2996 (source: NCBI BLink). | chr5:23451259-23452463 REVERSE LENGTH=207
Ghir_D08G009670	4.33857e-16	0.301451	0.251	0.08	1.52583e-11	3	0.198287	0.0540342	Symbols: | unknown protein; BEST Arabidopsis thaliana protein match is: unknown protein (TAIR:AT4G30780.1); Has 101 Blast hits to 101 proteins in 16 species: Archae - 0; Bacteria - 0; Metazoa - 0; Fungi - 0; Plants - 95; Viruses - 0; Other Eukaryotes - 6 (source: NCBI BLink). | chr2:10244921-10246715 FORWARD LENGTH=466
Ghir_D06G011630	5.91747e-19	0.365649	0.325	0.112	2.08111e-14	3	0.264212	0.0790674	Symbols: | unknown protein; BEST Arabidopsis thaliana protein match is: unknown protein (TAIR:AT4G31510.1); Has 219 Blast hits to 219 proteins in 33 species: Archae - 0; Bacteria - 0; Metazoa - 16; Fungi - 2; Plants - 184; Viruses - 0; Other Eukaryotes - 17 (source: NCBI BLink). | chr2:10428060-10429051 REVERSE LENGTH=245
Ghir_A06G007750	2.73816e-25	0.72589	0.532	0.234	9.62985e-21	3	0.525795	0.177646	Symbols: | unknown protein; BEST Arabidopsis thaliana protein match is: unknown protein (TAIR:AT5G12010.1); Has 945 Blast hits to 944 proteins in 87 species: Archae - 0; Bacteria - 0; Metazoa - 519; Fungi - 43; Plants - 365; Viruses - 0; Other Eukaryotes - 18 (source: NCBI BLink). | chr4:14579859-14581481 FORWARD LENGTH=540
Ghir_D06G007990	2.5698e-16	0.582014	0.446	0.215	9.03773e-12	3	0.436111	0.17058	Symbols: | unknown protein; BEST Arabidopsis thaliana protein match is: unknown protein (TAIR:AT5G12010.1); Has 945 Blast hits to 944 proteins in 87 species: Archae - 0; Bacteria - 0; Metazoa - 519; Fungi - 43; Plants - 365; Viruses - 0; Other Eukaryotes - 18 (source: NCBI BLink). | chr4:14579859-14581481 FORWARD LENGTH=540
Ghir_D13G001600	2.64555e-79	1.43508	0.597	0.118	9.30412e-75	3	0.721979	0.0802711	Symbols: | unknown protein; BEST Arabidopsis thaliana protein match is: unknown protein (TAIR:AT5G12010.1); Has 945 Blast hits to 944 proteins in 87 species: Archae - 0; Bacteria - 0; Metazoa - 519; Fungi - 43; Plants - 365; Viruses - 0; Other Eukaryotes - 18 (source: NCBI BLink). | chr4:14579859-14581481 FORWARD LENGTH=540
Ghir_A11G006610	2.53457e-37	0.556905	0.307	0.055	8.91381e-33	3	0.290846	0.0397007	Symbols: | unknown protein; BEST Arabidopsis thaliana protein match is: unknown protein (TAIR:AT5G12340.1); Has 166 Blast hits to 162 proteins in 36 species: Archae - 0; Bacteria - 2; Metazoa - 15; Fungi - 5; Plants - 124; Viruses - 0; Other Eukaryotes - 20 (source: NCBI BLink). | chr1:9847015-9847815 REVERSE LENGTH=266
Ghir_A12G004010	4.32579e-78	0.708815	0.32	0.016	1.52134e-73	3	0.323777	0.010676	Symbols: | unknown protein; BEST Arabidopsis thaliana protein match is: unknown protein (TAIR:AT5G19875.1); Has 124 Blast hits to 124 proteins in 12 species: Archae - 0; Bacteria - 0; Metazoa - 0; Fungi - 0; Plants - 124; Viruses - 0; Other Eukaryotes - 0 (source: NCBI BLink). | chr2:9074956-9075351 REVERSE LENGTH=131
Ghir_D12G003270	4.66913e-32	0.410524	0.286	0.055	1.64209e-27	3	0.23811	0.0383523	Symbols: | unknown protein; BEST Arabidopsis thaliana protein match is: unknown protein (TAIR:AT5G19875.1); Has 124 Blast hits to 124 proteins in 12 species: Archae - 0; Bacteria - 0; Metazoa - 0; Fungi - 0; Plants - 124; Viruses - 0; Other Eukaryotes - 0 (source: NCBI BLink). | chr2:9074956-9075351 REVERSE LENGTH=131
Ghir_A13G021640	1.85515e-27	0.740561	0.333	0.092	6.52437e-23	3	0.370794	0.0683515	Symbols: | unknown protein; BEST Arabidopsis thaliana protein match is: unknown protein (TAIR:AT5G35110.1); Has 34 Blast hits to 34 proteins in 7 species: Archae - 0; Bacteria - 0; Metazoa - 1; Fungi - 0; Plants - 33; Viruses - 0; Other Eukaryotes - 0 (source: NCBI BLink). | chr2:19079457-19079861 FORWARD LENGTH=134
Ghir_D05G030350	6.83978e-22	0.344421	0.277	0.075	2.40548e-17	3	0.225774	0.0524231	Symbols: | unknown protein; BEST Arabidopsis thaliana protein match is: unknown protein (TAIR:AT5G45410.3); Has 125 Blast hits to 125 proteins in 36 species: Archae - 2; Bacteria - 31; Metazoa - 0; Fungi - 4; Plants - 88; Viruses - 0; Other Eukaryotes - 0 (source: NCBI BLink). | chr4:12865336-12866638 FORWARD LENGTH=344
Ghir_A05G006590	4.0619e-80	1.53302	0.558	0.095	1.42853e-75	3	0.731131	0.0649462	Symbols: | unknown protein; BEST Arabidopsis thaliana protein match is: unknown protein (TAIR:AT5G57123.1); Has 30201 Blast hits to 17322 proteins in 780 species: Archae - 12; Bacteria - 1396; Metazoa - 17338; Fungi - 3422; Plants - 5037; Viruses - 0; Other Eukaryotes - 2996 (source: NCBI BLink). | chr5:3377817-3378020 FORWARD LENGTH=67
Ghir_D05G006660	1.40072e-80	1.97189	0.649	0.154	4.92618e-76	3	0.965034	0.102279	Symbols: | unknown protein; BEST Arabidopsis thaliana protein match is: unknown protein (TAIR:AT5G57123.1); Has 30201 Blast hits to 17322 proteins in 780 species: Archae - 12; Bacteria - 1396; Metazoa - 17338; Fungi - 3422; Plants - 5037; Viruses - 0; Other Eukaryotes - 2996 (source: NCBI BLink). | chr5:3377817-3378020 FORWARD LENGTH=67
Ghir_D13G021370	1.49664e-22	0.419452	0.303	0.088	5.26354e-18	3	0.271342	0.0653255	Symbols: | unknown protein; CONTAINS InterPro DOMAIN/s: Protein of unknown function DUF2838 (InterPro:IPR021261); Has 1807 Blast hits to 1807 proteins in 277 species: Archae - 0; Bacteria - 0; Metazoa - 736; Fungi - 347; Plants - 385; Viruses - 0; Other Eukaryotes - 339 (source: NCBI BLink). | chr5:13672598-13674546 FORWARD LENGTH=381
Ghir_D06G014650	2.77085e-07	0.263749	0.316	0.181	0.00974479	3	0.253723	0.125195	Symbols: | unknown protein; CONTAINS InterPro DOMAIN/s: Protein of unknown function DUF701, zinc-binding putative (InterPro:IPR007808); Has 30201 Blast hits to 17322 proteins in 780 species: Archae - 12; Bacteria - 1396; Metazoa - 17338; Fungi - 3422; Plants - 5037; Viruses - 0; Other Eukaryotes - 2996 (source: NCBI BLink). | chr5:18670531-18671138 FORWARD LENGTH=120
Ghir_D10G008030	2.35624e-54	2.20604	0.675	0.279	8.28666e-50	3	1.09396	0.177349	Symbols: | unknown protein; CONTAINS InterPro DOMAIN/s: Protein of unknown function DUF761, plant (InterPro:IPR008480); Has 6 Blast hits to 6 proteins in 3 species: Archae - 0; Bacteria - 0; Metazoa - 0; Fungi - 0; Plants - 6; Viruses - 0; Other Eukaryotes - 0 (source: NCBI BLink). | chr1:5292976-5293197 REVERSE LENGTH=73
Ghir_A05G005060	1.42324e-12	0.285589	0.286	0.118	5.00538e-08	3	0.222176	0.079103	Symbols: | unknown protein; CONTAINS InterPro DOMAIN/s: Protein of unknown function DUF814 (InterPro:IPR008532); Has 1807 Blast hits to 1807 proteins in 277 species: Archae - 0; Bacteria - 0; Metazoa - 736; Fungi - 347; Plants - 385; Viruses - 0; Other Eukaryotes - 339 (source: NCBI BLink). | chr5:3676747-3678946 FORWARD LENGTH=215
Ghir_A02G012190	1.08684e-56	0.517179	0.342	0.039	3.82231e-52	3	0.294269	0.0310805	Symbols: | unknown protein; FUNCTIONS IN: molecular_function unknown; INVOLVED IN: biological_process unknown; LOCATED IN: cellular_component unknown; EXPRESSED IN: 23 plant structures; EXPRESSED DURING: 13 growth stages; BEST Arabidopsis thaliana protein match is: unknown protein (TAIR:AT4G19950.1); Has 246 Blast hits to 244 proteins in 29 species: Archae - 2; Bacteria - 16; Metazoa - 0; Fungi -…
Ghir_D03G006560	2.99154e-113	1.07937	0.667	0.088	1.0521e-108	3	0.663802	0.0662907	Symbols: | unknown protein; FUNCTIONS IN: molecular_function unknown; INVOLVED IN: biological_process unknown; LOCATED IN: cellular_component unknown; EXPRESSED IN: 23 plant structures; EXPRESSED DURING: 13 growth stages; BEST Arabidopsis thaliana protein match is: unknown protein (TAIR:AT4G19950.1); Has 246 Blast hits to 244 proteins in 29 species: Archae - 2; Bacteria - 16; Metazoa - 0; Fungi -…
Ghir_D07G003300	7.25531e-20	0.393353	0.307	0.098	2.55162e-15	3	0.267213	0.0739692	Symbols: | unknown protein; FUNCTIONS IN: molecular_function unknown; INVOLVED IN: biological_process unknown; LOCATED IN: cellular_component unknown; EXPRESSED IN: 23 plant structures; EXPRESSED DURING: 14 growth stages; BEST Arabidopsis thaliana protein match is: unknown protein (TAIR:AT5G04860.1); Has 84 Blast hits to 73 proteins in 13 species: Archae - 0; Bacteria - 0; Metazoa - 0; Fungi - 0;…
Ghir_D11G009650	4.4628e-11	0.269175	0.273	0.117	1.56952e-06	3	0.215331	0.0813303	Symbols: | unknown protein; FUNCTIONS IN: molecular_function unknown; INVOLVED IN: biological_process unknown; LOCATED IN: cellular_component unknown; EXPRESSED IN: 25 plant structures; EXPRESSED DURING: 15 growth stages; BEST Arabidopsis thaliana protein match is: unknown protein (TAIR:AT4G00355.2); Has 93 Blast hits to 90 proteins in 15 species: Archae - 0; Bacteria - 0; Metazoa - 0; Fungi - 0;…
Ghir_A13G004500	1.63433e-72	1.00623	0.368	0.033	5.74776e-68	3	0.435648	0.0220907	Symbols: | unknown protein; FUNCTIONS IN: molecular_function unknown; INVOLVED IN: biological_process unknown; LOCATED IN: cellular_component unknown; Has 10 Blast hits to 10 proteins in 5 species: Archae - 0; Bacteria - 0; Metazoa - 0; Fungi - 0; Plants - 10; Viruses - 0; Other Eukaryotes - 0 (source: NCBI BLink). | chr3:6815073-6815354 REVERSE LENGTH=93
Ghir_D13G004650	3.41635e-85	1.59826	0.532	0.078	1.2015e-80	3	0.726223	0.051705	Symbols: | unknown protein; FUNCTIONS IN: molecular_function unknown; INVOLVED IN: biological_process unknown; LOCATED IN: cellular_component unknown; Has 10 Blast hits to 10 proteins in 5 species: Archae - 0; Bacteria - 0; Metazoa - 0; Fungi - 0; Plants - 10; Viruses - 0; Other Eukaryotes - 0 (source: NCBI BLink). | chr3:6815073-6815354 REVERSE LENGTH=93
Ghir_A04G002820	9.54152e-43	0.982764	0.528	0.168	3.35566e-38	3	0.580749	0.117966	Symbols: | unknown protein; FUNCTIONS IN: molecular_function unknown; INVOLVED IN: biological_process unknown; LOCATED IN: cellular_component unknown; Has 30201 Blast hits to 17322 proteins in 780 species: Archae - 12; Bacteria - 1396; Metazoa - 17338; Fungi - 3422; Plants - 5037; Viruses - 0; Other Eukaryotes - 2996 (source: NCBI BLink). | chr3:5249221-5249541 FORWARD LENGTH=106
Ghir_A09G019470	6.8533e-26	0.679986	0.316	0.087	2.41024e-21	3	0.323089	0.0614594	Symbols: | unknown protein; FUNCTIONS IN: molecular_function unknown; INVOLVED IN: biological_process unknown; LOCATED IN: cellular_component unknown; Has 30201 Blast hits to 17322 proteins in 780 species: Archae - 12; Bacteria - 1396; Metazoa - 17338; Fungi - 3422; Plants - 5037; Viruses - 0; Other Eukaryotes - 2996 (source: NCBI BLink). | chr5:21984620-21984868 FORWARD LENGTH=82
Ghir_A03G016370	2.38674e-19	0.356501	0.325	0.112	8.39393e-15	3	0.260736	0.0762826	Symbols: | unknown protein; FUNCTIONS IN: molecular_function unknown; INVOLVED IN: biological_process unknown; LOCATED IN: chloroplast; EXPRESSED IN: 22 plant structures; EXPRESSED DURING: 13 growth stages; BEST Arabidopsis thaliana protein match is: unknown protein (TAIR:AT1G13390.2); Has 125 Blast hits to 125 proteins in 18 species: Archae - 0; Bacteria - 0; Metazoa - 0; Fungi - 0; Plants - 125…
Ghir_A07G003520	1.56316e-17	0.647565	0.532	0.294	5.49749e-13	3	0.521035	0.211074	Symbols: | unknown protein; FUNCTIONS IN: molecular_function unknown; INVOLVED IN: biological_process unknown; LOCATED IN: chloroplast; EXPRESSED IN: 24 plant structures; EXPRESSED DURING: 15 growth stages; BEST Arabidopsis thaliana protein match is: unknown protein (TAIR:AT2G25250.1); Has 65 Blast hits to 65 proteins in 19 species: Archae - 0; Bacteria - 0; Metazoa - 3; Fungi - 8; Plants - 54; V…
Ghir_A11G017290	5.25316e-18	0.462257	0.364	0.148	1.84748e-13	3	0.325581	0.101012	Symbols: | unknown protein; FUNCTIONS IN: molecular_function unknown; INVOLVED IN: biological_process unknown; LOCATED IN: chloroplast; EXPRESSED IN: 24 plant structures; EXPRESSED DURING: 15 growth stages; BEST Arabidopsis thaliana protein match is: unknown protein (TAIR:AT3G02555.1); Has 133 Blast hits to 133 proteins in 18 species: Archae - 0; Bacteria - 0; Metazoa - 0; Fungi - 0; Plants - 133…
Ghir_A12G005490	2.94245e-16	0.287718	0.26	0.084	1.03483e-11	3	0.202573	0.0576003	Symbols: | unknown protein; FUNCTIONS IN: molecular_function unknown; INVOLVED IN: biological_process unknown; LOCATED IN: chloroplast; EXPRESSED IN: 24 plant structures; EXPRESSED DURING: 15 growth stages; BEST Arabidopsis thaliana protein match is: unknown protein (TAIR:AT3G02555.1); Has 133 Blast hits to 133 proteins in 18 species: Archae - 0; Bacteria - 0; Metazoa - 0; Fungi - 0; Plants - 133…
Ghir_D07G003550	2.5324e-21	0.592209	0.498	0.233	8.90618e-17	3	0.464376	0.166558	Symbols: | unknown protein; FUNCTIONS IN: molecular_function unknown; INVOLVED IN: biological_process unknown; LOCATED IN: chloroplast; EXPRESSED IN: 24 plant structures; EXPRESSED DURING: 15 growth stages; BEST Arabidopsis thaliana protein match is: unknown protein (TAIR:AT2G25250.1); Has 65 Blast hits to 65 proteins in 19 species: Archae - 0; Bacteria - 0; Metazoa - 3; Fungi - 8; Plants - 54; V…
Ghir_D11G017370	1.26949e-20	0.477794	0.411	0.166	4.46466e-16	3	0.360288	0.116802	Symbols: | unknown protein; FUNCTIONS IN: molecular_function unknown; INVOLVED IN: biological_process unknown; LOCATED IN: chloroplast; EXPRESSED IN: 24 plant structures; EXPRESSED DURING: 15 growth stages; BEST Arabidopsis thaliana protein match is: unknown protein (TAIR:AT3G02555.1); Has 133 Blast hits to 133 proteins in 18 species: Archae - 0; Bacteria - 0; Metazoa - 0; Fungi - 0; Plants - 133…
Ghir_A09G006850	4.37557e-08	0.347112	0.403	0.244	0.00153884	3	0.331957	0.172658	Symbols: | unknown protein; FUNCTIONS IN: molecular_function unknown; INVOLVED IN: biological_process unknown; LOCATED IN: chloroplast; Has 30 Blast hits to 30 proteins in 6 species: Archae - 0; Bacteria - 0; Metazoa - 0; Fungi - 0; Plants - 30; Viruses - 0; Other Eukaryotes - 0 (source: NCBI BLink). | chr4:897563-898021 FORWARD LENGTH=152
Ghir_A10G007140	3.77511e-60	0.953309	0.524	0.111	1.32767e-55	3	0.550056	0.0841257	Symbols: | unknown protein; FUNCTIONS IN: molecular_function unknown; INVOLVED IN: biological_process unknown; LOCATED IN: endomembrane system; BEST Arabidopsis thaliana protein match is: unknown protein (TAIR:AT3G15760.1); Has 35333 Blast hits to 34131 proteins in 2444 species: Archae - 798; Bacteria - 22429; Metazoa - 974; Fungi - 991; Plants - 531; Viruses - 0; Other Eukaryotes - 9610 (source:…
Ghir_D10G008180	2.75433e-37	0.761171	0.381	0.09	9.68672e-33	3	0.397259	0.06527	Symbols: | unknown protein; FUNCTIONS IN: molecular_function unknown; INVOLVED IN: biological_process unknown; LOCATED IN: endomembrane system; BEST Arabidopsis thaliana protein match is: unknown protein (TAIR:AT3G15760.1); Has 35333 Blast hits to 34131 proteins in 2444 species: Archae - 798; Bacteria - 22429; Metazoa - 974; Fungi - 991; Plants - 531; Viruses - 0; Other Eukaryotes - 9610 (source:…
Ghir_D10G006470	1.09381e-16	0.271853	0.251	0.077	3.84684e-12	3	0.194743	0.0552502	Symbols: | unknown protein; FUNCTIONS IN: molecular_function unknown; INVOLVED IN: biological_process unknown; LOCATED IN: endomembrane system; EXPRESSED IN: 15 plant structures; EXPRESSED DURING: 11 growth stages; Has 149 Blast hits to 146 proteins in 39 species: Archae - 0; Bacteria - 4; Metazoa - 21; Fungi - 5; Plants - 30; Viruses - 0; Other Eukaryotes - 89 (source: NCBI BLink). | chr1:607243…
Ghir_D04G014220	1.28805e-12	0.389353	0.329	0.151	4.52994e-08	3	0.292229	0.107713	Symbols: | unknown protein; FUNCTIONS IN: molecular_function unknown; INVOLVED IN: biological_process unknown; LOCATED IN: endomembrane system; EXPRESSED IN: 24 plant structures; EXPRESSED DURING: 15 growth stages; Has 30201 Blast hits to 17322 proteins in 780 species: Archae - 12; Bacteria - 1396; Metazoa - 17338; Fungi - 3422; Plants - 5037; Viruses - 0; Other Eukaryotes - 2996 (source: NCBI BL…
Ghir_A08G004190	4.28657e-19	0.56562	0.558	0.309	1.50754e-14	3	0.50778	0.210627	Symbols: | unknown protein; FUNCTIONS IN: molecular_function unknown; INVOLVED IN: biological_process unknown; LOCATED IN: endomembrane system; EXPRESSED IN: 24 plant structures; EXPRESSED DURING: 15 growth stages; Has 44 Blast hits to 44 proteins in 14 species: Archae - 0; Bacteria - 0; Metazoa - 0; Fungi - 0; Plants - 44; Viruses - 0; Other Eukaryotes - 0 (source: NCBI BLink). | chr1:24440471-2…
Ghir_D08G004410	1.08491e-07	0.30794	0.407	0.252	0.0038155	3	0.33042	0.177229	Symbols: | unknown protein; FUNCTIONS IN: molecular_function unknown; INVOLVED IN: biological_process unknown; LOCATED IN: endomembrane system; EXPRESSED IN: 24 plant structures; EXPRESSED DURING: 15 growth stages; Has 44 Blast hits to 44 proteins in 14 species: Archae - 0; Bacteria - 0; Metazoa - 0; Fungi - 0; Plants - 44; Viruses - 0; Other Eukaryotes - 0 (source: NCBI BLink). | chr1:24440471-2…
Ghir_A05G015800	3.30724e-33	0.665797	0.342	0.079	1.16312e-28	3	0.351998	0.0615686	Symbols: | unknown protein; FUNCTIONS IN: molecular_function unknown; INVOLVED IN: biological_process unknown; LOCATED IN: endomembrane system; Has 18 Blast hits to 18 proteins in 5 species: Archae - 0; Bacteria - 0; Metazoa - 0; Fungi - 0; Plants - 18; Viruses - 0; Other Eukaryotes - 0 (source: NCBI BLink). | chr1:10245055-10245378 FORWARD LENGTH=107
Ghir_D05G020950	4.02338e-42	0.420265	0.273	0.035	1.41498e-37	3	0.229579	0.0241702	Symbols: | unknown protein; FUNCTIONS IN: molecular_function unknown; INVOLVED IN: biological_process unknown; LOCATED IN: endomembrane system; Has 22 Blast hits to 22 proteins in 8 species: Archae - 0; Bacteria - 0; Metazoa - 0; Fungi - 0; Plants - 22; Viruses - 0; Other Eukaryotes - 0 (source: NCBI BLink). | chr4:3356870-3358087 FORWARD LENGTH=405
Ghir_D06G020580	7.0752e-07	0.279243	0.264	0.142	0.0248828	3	0.220558	0.100904	Symbols: | unknown protein; FUNCTIONS IN: molecular_function unknown; INVOLVED IN: biological_process unknown; LOCATED IN: mitochondrion, mitochondrial respiratory chain complex III; EXPRESSED IN: 24 plant structures; EXPRESSED DURING: 15 growth stages; Has 32 Blast hits to 32 proteins in 11 species: Archae - 0; Bacteria - 0; Metazoa - 0; Fungi - 0; Plants - 32; Viruses - 0; Other Eukaryotes - 0 …
Ghir_A01G014520	1.08922e-61	1.10683	0.506	0.106	3.83067e-57	3	0.572018	0.0709575	Symbols: | unknown protein; FUNCTIONS IN: molecular_function unknown; INVOLVED IN: biological_process unknown; LOCATED IN: mitochondrion; EXPRESSED IN: sperm cell, male gametophyte, pollen tube; EXPRESSED DURING: L mature pollen stage, M germinated pollen stage; BEST Arabidopsis thaliana protein match is: unknown protein (TAIR:AT1G23150.1); Has 143 Blast hits to 143 proteins in 17 species: Archae…
Ghir_D08G005940	7.16576e-47	0.41286	0.342	0.051	2.52013e-42	3	0.256071	0.036295	Symbols: | unknown protein; FUNCTIONS IN: molecular_function unknown; INVOLVED IN: biological_process unknown; LOCATED IN: plasma membrane; EXPRESSED IN: 22 plant structures; EXPRESSED DURING: 13 growth stages; Has 283 Blast hits to 281 proteins in 136 species: Archae - 0; Bacteria - 145; Metazoa - 0; Fungi - 65; Plants - 41; Viruses - 0; Other Eukaryotes - 32 (source: NCBI BLink). | chr1:2503672…
Ghir_A05G033920	3.43482e-39	0.833733	0.385	0.088	1.20799e-34	3	0.411101	0.0631369	Symbols: | unknown protein; FUNCTIONS IN: molecular_function unknown; INVOLVED IN: N-terminal protein myristoylation; LOCATED IN: cellular_component unknown; BEST Arabidopsis thaliana protein match is: unknown protein (TAIR:AT5G17350.1); Has 137 Blast hits to 137 proteins in 11 species: Archae - 0; Bacteria - 0; Metazoa - 0; Fungi - 0; Plants - 137; Viruses - 0; Other Eukaryotes - 0 (source: NCBI…
Ghir_A01G009270	1.78253e-46	0.996534	0.537	0.153	6.26897e-42	3	0.580989	0.115965	Symbols: | unknown protein; FUNCTIONS IN: molecular_function unknown; INVOLVED IN: N-terminal protein myristoylation; LOCATED IN: cellular_component unknown; EXPRESSED IN: 24 plant structures; EXPRESSED DURING: 14 growth stages; BEST Arabidopsis thaliana protein match is: unknown protein (TAIR:AT1G76600.1); Has 206 Blast hits to 206 proteins in 13 species: Archae - 0; Bacteria - 0; Metazoa - 0; F…
Ghir_D11G018050	1.77835e-20	0.323071	0.277	0.079	6.25429e-16	3	0.216488	0.0546148	Symbols: | unknown protein; FUNCTIONS IN: molecular_function unknown; INVOLVED IN: response to oxidative stress; LOCATED IN: mitochondrion; EXPRESSED IN: 23 plant structures; EXPRESSED DURING: 13 growth stages; Has 16 Blast hits to 16 proteins in 7 species: Archae - 0; Bacteria - 0; Metazoa - 0; Fungi - 0; Plants - 16; Viruses - 0; Other Eukaryotes - 0 (source: NCBI BLink). | chr3:4824399-4824732…
Ghir_A08G011570	7.00399e-40	1.37352	0.628	0.264	2.46323e-35	3	0.823026	0.198144	Symbols: | unknown protein; FUNCTIONS IN: molecular_function unknown; INVOLVED IN: response to wounding; LOCATED IN: endomembrane system; EXPRESSED IN: 23 plant structures; EXPRESSED DURING: 13 growth stages; BEST Arabidopsis thaliana protein match is: unknown protein (TAIR:AT1G32928.1); Has 42 Blast hits to 42 proteins in 8 species: Archae - 0; Bacteria - 0; Metazoa - 0; Fungi - 0; Plants - 42; …
Ghir_D08G011790	2.78057e-25	1.2923	0.597	0.323	9.77897e-21	3	0.7642	0.23497	Symbols: | unknown protein; FUNCTIONS IN: molecular_function unknown; INVOLVED IN: response to wounding; LOCATED IN: endomembrane system; EXPRESSED IN: 23 plant structures; EXPRESSED DURING: 13 growth stages; BEST Arabidopsis thaliana protein match is: unknown protein (TAIR:AT1G32928.1); Has 42 Blast hits to 42 proteins in 8 species: Archae - 0; Bacteria - 0; Metazoa - 0; Fungi - 0; Plants - 42; …
Ghir_D02G004720	1.00107e-36	0.406772	0.325	0.062	3.52066e-32	3	0.258297	0.0447553	Symbols: | unknown protein; Has 11 Blast hits to 11 proteins in 4 species: Archae - 0; Bacteria - 0; Metazoa - 0; Fungi - 0; Plants - 11; Viruses - 0; Other Eukaryotes - 0 (source: NCBI BLink). | chr4:11602029-11603082 FORWARD LENGTH=154
Ghir_A08G010470	9.8993e-89	1.44215	0.732	0.176	3.48148e-84	3	0.90162	0.130494	Symbols: | unknown protein; Has 1807 Blast hits to 1807 proteins in 277 species: Archae - 0; Bacteria - 0; Metazoa - 736; Fungi - 347; Plants - 385; Viruses - 0; Other Eukaryotes - 339 (source: NCBI BLink). | chr5:16757951-16758529 FORWARD LENGTH=192
Ghir_D08G012530	2.56841e-68	0.930252	0.55	0.111	9.03283e-64	3	0.559864	0.0773937	Symbols: | unknown protein; Has 1807 Blast hits to 1807 proteins in 277 species: Archae - 0; Bacteria - 0; Metazoa - 736; Fungi - 347; Plants - 385; Viruses - 0; Other Eukaryotes - 339 (source: NCBI BLink). | chr5:16757951-16758529 FORWARD LENGTH=192
Ghir_A02G004910	2.59407e-28	0.483091	0.32	0.081	9.12309e-24	3	0.287596	0.0558822	Symbols: | unknown protein; Has 2026 Blast hits to 792 proteins in 129 species: Archae - 2; Bacteria - 12; Metazoa - 1126; Fungi - 267; Plants - 292; Viruses - 0; Other Eukaryotes - 327 (source: NCBI BLink). | chr5:6153924-6155877 FORWARD LENGTH=168
Ghir_D02G005210	1.34892e-27	0.417913	0.255	0.052	4.74403e-23	3	0.229318	0.0357509	Symbols: | unknown protein; Has 2026 Blast hits to 792 proteins in 129 species: Archae - 2; Bacteria - 12; Metazoa - 1126; Fungi - 267; Plants - 292; Viruses - 0; Other Eukaryotes - 327 (source: NCBI BLink). | chr5:6153924-6155877 FORWARD LENGTH=168
Ghir_A10G018220	5.46376e-61	1.49429	0.359	0.042	1.92155e-56	3	0.537159	0.0325156	Symbols: | unknown protein; Has 30201 Blast hits to 17322 proteins in 780 species: Archae - 12; Bacteria - 1396; Metazoa - 17338; Fungi - 3422; Plants - 5037; Viruses - 0; Other Eukaryotes - 2996 (source: NCBI BLink). | chr5:1550273-1550821 FORWARD LENGTH=182
Ghir_D10G019710	4.98582e-62	1.00203	0.251	0.012	1.75346e-57	3	0.342123	0.007694	Symbols: | unknown protein; Has 30201 Blast hits to 17322 proteins in 780 species: Archae - 12; Bacteria - 1396; Metazoa - 17338; Fungi - 3422; Plants - 5037; Viruses - 0; Other Eukaryotes - 2996 (source: NCBI BLink). | chr5:1550273-1550821 FORWARD LENGTH=182
Ghir_A04G003010	6.90307e-20	0.382228	0.273	0.08	2.42774e-15	3	0.238963	0.0566222	Symbols: | unknown protein; Has 30201 Blast hits to 17322 proteins in 780 species: Archae - 12; Bacteria - 1396; Metazoa - 17338; Fungi - 3422; Plants - 5037; Viruses - 0; Other Eukaryotes - 2996 (source: NCBI BLink). | chr5:21848180-21849935 FORWARD LENGTH=351
Ghir_D05G015230	1.23968e-42	1.13924	0.528	0.169	4.35981e-38	3	0.635221	0.121562	Symbols: | unknown protein; Has 35333 Blast hits to 34131 proteins in 2444 species: Archae - 798; Bacteria - 22429; Metazoa - 974; Fungi - 991; Plants - 531; Viruses - 0; Other Eukaryotes - 9610 (source: NCBI BLink). | chr1:1973992-1974273 REVERSE LENGTH=93
Ghir_A12G022170	1.11195e-40	0.736363	0.42	0.101	3.91061e-36	3	0.411465	0.072015	Symbols: | unknown protein; Has 39 Blast hits to 39 proteins in 10 species: Archae - 0; Bacteria - 0; Metazoa - 0; Fungi - 0; Plants - 39; Viruses - 0; Other Eukaryotes - 0 (source: NCBI BLink). | chr2:14861635-14862000 REVERSE LENGTH=121
Ghir_A12G016100	1.12399e-29	0.40676	0.299	0.066	3.95296e-25	3	0.249274	0.0462111	Symbols: | unknown protein; Has 44 Blast hits to 44 proteins in 12 species: Archae - 0; Bacteria - 0; Metazoa - 0; Fungi - 0; Plants - 44; Viruses - 0; Other Eukaryotes - 0 (source: NCBI BLink). | chr1:9481788-9482576 FORWARD LENGTH=142
Ghir_D05G025410	9.70995e-06	0.264757	0.294	0.183	0.341489	3	0.247188	0.126916	Symbols: | unknown protein; Has 52 Blast hits to 52 proteins in 18 species: Archae - 0; Bacteria - 0; Metazoa - 0; Fungi - 0; Plants - 52; Viruses - 0; Other Eukaryotes - 0 (source: NCBI BLink). | chr1:27109521-27110327 REVERSE LENGTH=97
Ghir_D08G016010	8.04434e-57	1.14582	0.411	0.068	2.82911e-52	3	0.511511	0.0491313	Symbols: | unknown protein; Has 65 Blast hits to 65 proteins in 11 species: Archae - 0; Bacteria - 0; Metazoa - 0; Fungi - 0; Plants - 65; Viruses - 0; Other Eukaryotes - 0 (source: NCBI BLink). | chr3:21262028-21262318 FORWARD LENGTH=96
Ghir_A12G025270	3.55201e-64	1.06781	0.61	0.157	1.24921e-59	3	0.663255	0.11178	Symbols: | unknown protein; Has 76 Blast hits to 76 proteins in 13 species: Archae - 0; Bacteria - 0; Metazoa - 1; Fungi - 0; Plants - 75; Viruses - 0; Other Eukaryotes - 0 (source: NCBI BLink). | chr4:12520010-12520762 REVERSE LENGTH=250
Ghir_D12G025280	3.63984e-59	0.822701	0.463	0.084	1.2801e-54	3	0.474878	0.0645855	Symbols: | unknown protein; Has 76 Blast hits to 76 proteins in 13 species: Archae - 0; Bacteria - 0; Metazoa - 1; Fungi - 0; Plants - 75; Viruses - 0; Other Eukaryotes - 0 (source: NCBI BLink). | chr4:12520010-12520762 REVERSE LENGTH=250
Ghir_A05G004220	7.78176e-65	0.767093	0.506	0.092	2.73677e-60	3	0.459339	0.0640748	Symbols: | unknown protein; INVOLVED IN: response to salt stress; LOCATED IN: chloroplast, plasma membrane, membrane; EXPRESSED IN: 23 plant structures; EXPRESSED DURING: 13 growth stages; BEST Arabidopsis thaliana protein match is: unknown protein (TAIR:AT4G29780.1); Has 1807 Blast hits to 1807 proteins in 277 species: Archae - 0; Bacteria - 0; Metazoa - 736; Fungi - 347; Plants - 385; Viruses -…
Ghir_A08G025830	3.06296e-51	0.907259	0.693	0.249	1.07721e-46	3	0.704462	0.186868	Symbols: | unknown protein; INVOLVED IN: response to salt stress; LOCATED IN: chloroplast, plasma membrane, membrane; EXPRESSED IN: 23 plant structures; EXPRESSED DURING: 13 growth stages; BEST Arabidopsis thaliana protein match is: unknown protein (TAIR:AT4G29780.1); Has 1807 Blast hits to 1807 proteins in 277 species: Archae - 0; Bacteria - 0; Metazoa - 736; Fungi - 347; Plants - 385; Viruses -…
Ghir_A13G020580	3.40771e-62	0.895143	0.606	0.154	1.19846e-57	3	0.600085	0.112176	Symbols: | unknown protein; INVOLVED IN: response to salt stress; LOCATED IN: chloroplast, plasma membrane, membrane; EXPRESSED IN: 23 plant structures; EXPRESSED DURING: 13 growth stages; BEST Arabidopsis thaliana protein match is: unknown protein (TAIR:AT4G29780.1); Has 1807 Blast hits to 1807 proteins in 277 species: Archae - 0; Bacteria - 0; Metazoa - 736; Fungi - 347; Plants - 385; Viruses -…
Ghir_D08G026680	5.81842e-45	0.865022	0.701	0.281	2.04628e-40	3	0.715011	0.215717	Symbols: | unknown protein; INVOLVED IN: response to salt stress; LOCATED IN: chloroplast, plasma membrane, membrane; EXPRESSED IN: 23 plant structures; EXPRESSED DURING: 13 growth stages; BEST Arabidopsis thaliana protein match is: unknown protein (TAIR:AT4G29780.1); Has 1807 Blast hits to 1807 proteins in 277 species: Archae - 0; Bacteria - 0; Metazoa - 736; Fungi - 347; Plants - 385; Viruses -…
Ghir_D13G021400	1.44615e-64	0.965635	0.571	0.13	5.08598e-60	3	0.593943	0.0937173	Symbols: | unknown protein; INVOLVED IN: response to salt stress; LOCATED IN: chloroplast, plasma membrane, membrane; EXPRESSED IN: 23 plant structures; EXPRESSED DURING: 13 growth stages; BEST Arabidopsis thaliana protein match is: unknown protein (TAIR:AT4G29780.1); Has 1807 Blast hits to 1807 proteins in 277 species: Archae - 0; Bacteria - 0; Metazoa - 736; Fungi - 347; Plants - 385; Viruses -…
Ghir_D02G004220	1.04057e-16	0.379003	0.32	0.118	3.65957e-12	3	0.271474	0.0880468	Symbols: | unknown protein; LOCATED IN: chloroplast; BEST Arabidopsis thaliana protein match is: unknown protein (TAIR:AT3G23170.1); Has 74 Blast hits to 74 proteins in 6 species: Archae - 0; Bacteria - 0; Metazoa - 0; Fungi - 0; Plants - 74; Viruses - 0; Other Eukaryotes - 0 (source: NCBI BLink). | chr4:8309519-8309896 FORWARD LENGTH=125
Ghir_A01G002020	6.95277e-68	0.923297	0.511	0.093	2.44522e-63	3	0.538571	0.0671633	Symbols: | unknown protein; LOCATED IN: endomembrane system; BEST Arabidopsis thaliana protein match is: unknown protein (TAIR:AT2G31090.1); Has 70 Blast hits to 70 proteins in 13 species: Archae - 0; Bacteria - 0; Metazoa - 0; Fungi - 0; Plants - 70; Viruses - 0; Other Eukaryotes - 0 (source: NCBI BLink). | chr2:8850367-8850835 REVERSE LENGTH=73
Ghir_D01G001940	1.09758e-54	0.942826	0.494	0.111	3.86008e-50	3	0.527391	0.0771691	Symbols: | unknown protein; LOCATED IN: endomembrane system; BEST Arabidopsis thaliana protein match is: unknown protein (TAIR:AT2G31090.1); Has 70 Blast hits to 70 proteins in 13 species: Archae - 0; Bacteria - 0; Metazoa - 0; Fungi - 0; Plants - 70; Viruses - 0; Other Eukaryotes - 0 (source: NCBI BLink). | chr2:8850367-8850835 REVERSE LENGTH=73
Ghir_A01G000790	1.00821e-23	0.596663	0.481	0.2	3.54579e-19	3	0.444823	0.147261	Symbols: | Vacuolar import/degradation, Vid27-related protein | chr3:6664383-6666423 FORWARD LENGTH=648
Ghir_D01G000760	7.17717e-13	0.463106	0.346	0.164	2.52414e-08	3	0.319999	0.115995	Symbols: | Vacuolar import/degradation, Vid27-related protein | chr3:6664383-6666423 FORWARD LENGTH=648
Ghir_A05G027240	5.93044e-80	0.895452	0.446	0.048	2.08568e-75	3	0.460598	0.0363076	Symbols: | VQ motif-containing protein | chr1:13321214-13322122 REVERSE LENGTH=302
Ghir_A01G006070	5.58745e-12	0.461826	0.26	0.105	1.96505e-07	3	0.265356	0.0829001	Symbols: | Wound-responsive family protein | chr4:6374805-6375077 FORWARD LENGTH=90
Ghir_D01G006370	1.0987e-16	0.601763	0.377	0.158	3.86402e-12	3	0.403166	0.139878	Symbols: | Wound-responsive family protein | chr4:6374805-6375077 FORWARD LENGTH=90
Ghir_A11G001590	3.21877e-29	0.512921	0.398	0.119	1.13201e-24	3	0.342831	0.0866871	Symbols: | Ypt/Rab-GAP domain of gyp1p superfamily protein | chr3:18297663-18299846 REVERSE LENGTH=539
Ghir_A09G013170	8.84628e-59	0.778703	0.403	0.06	3.11115e-54	3	0.399823	0.040192	Symbols: | zinc finger (C2H2 type, AN1-like) family protein | chr2:17458020-17459414 REVERSE LENGTH=279
Ghir_D09G012670	4.30563e-37	0.527498	0.294	0.05	1.51425e-32	3	0.274617	0.0360138	Symbols: | zinc finger (C2H2 type, AN1-like) family protein | chr2:17458020-17459414 REVERSE LENGTH=279
Ghir_D13G002410	1.84815e-41	0.449213	0.32	0.052	6.49977e-37	3	0.263042	0.0367699	Symbols: | Zinc finger (C3HC4-type RING finger) family protein | chr2:16274135-16276651 FORWARD LENGTH=692
Ghir_A03G005320	7.17468e-24	0.420838	0.32	0.092	2.52326e-19	3	0.276895	0.0688126	Symbols: | zinc finger (C3HC4-type RING finger) family protein | chr3:17178837-17180024 REVERSE LENGTH=395
Ghir_D03G013450	2.39917e-34	0.496695	0.381	0.093	8.43764e-30	3	0.320241	0.0685012	Symbols: | zinc finger (C3HC4-type RING finger) family protein | chr3:17178837-17180024 REVERSE LENGTH=395
Ghir_A05G008990	2.79647e-64	0.873224	0.61	0.157	9.8349e-60	3	0.595256	0.10741	Symbols: | zinc finger (CCCH-type) family protein | chr5:23693959-23695782 FORWARD LENGTH=607
Ghir_D05G008980	4.41708e-54	0.783016	0.537	0.132	1.55344e-49	3	0.505455	0.0930984	Symbols: | zinc finger (CCCH-type) family protein | chr5:23693959-23695782 FORWARD LENGTH=607
Ghir_A05G024320	9.08846e-17	0.314576	0.281	0.095	3.19632e-12	3	0.223795	0.0654414	Symbols: | Zinc finger C-x8-C-x5-C-x3-H type family protein | chr1:7557822-7565655 REVERSE LENGTH=2166
Ghir_D05G006780	1.87565e-33	0.437107	0.316	0.066	6.59648e-29	3	0.264246	0.0452499	Symbols: | Zinc finger protein 622 | chr4:15245987-15247763 REVERSE LENGTH=405
Ghir_A10G017530	1.82276e-16	0.26177	0.26	0.082	6.41048e-12	3	0.193863	0.0571396	Symbols: | zinc knuckle (CCHC-type) family protein | chr5:20031154-20031981 FORWARD LENGTH=275
Ghir_A09G020610	0.000179928	0.271399	0.294	0.207	1	3	0.2611	0.141925	Symbols: | Zinc-binding ribosomal protein family protein | chr3:3423893-3424566 FORWARD LENGTH=92
Ghir_A10G017440	1.02606e-57	1.10988	0.55	0.135	3.60854e-53	3	0.649592	0.104672	Symbols: AAE7, ACN1 | acyl-activating enzyme 7 | chr3:5773231-5775411 REVERSE LENGTH=569
Ghir_D10G018940	1.46006e-29	0.687736	0.476	0.168	5.13489e-25	3	0.461838	0.131664	Symbols: AAE7, ACN1 | acyl-activating enzyme 7 | chr3:5773231-5775411 REVERSE LENGTH=569
Ghir_A03G023430	1.41309e-28	0.446732	0.394	0.115	4.96969e-24	3	0.338055	0.0938065	Symbols: AAT1, CAT1 | amino acid transporter 1 | chr4:11270318-11273775 FORWARD LENGTH=594
Ghir_D02G024830	2.6292e-63	0.752641	0.537	0.105	9.24665e-59	3	0.505328	0.0882173	Symbols: AAT1, CAT1 | amino acid transporter 1 | chr4:11270318-11273775 FORWARD LENGTH=594
Ghir_A05G020840	3.50651e-12	0.395118	0.32	0.147	1.23321e-07	3	0.288033	0.106015	Symbols: ABF2 | abscisic acid responsive elements-binding factor 2 | chr1:17165420-17167415 REVERSE LENGTH=427
Ghir_A12G002350	1.59003e-21	0.417434	0.32	0.102	5.59196e-17	3	0.274811	0.0707275	Symbols: ABF4 | ABRE binding factor 4 | chr3:6687956-6689784 FORWARD LENGTH=432
Ghir_D12G002440	2.64124e-20	0.408121	0.325	0.11	9.28896e-16	3	0.27966	0.0761146	Symbols: ABF4 | ABRE binding factor 4 | chr3:6687956-6689784 FORWARD LENGTH=432
Ghir_D03G004830	2.87524e-23	0.351085	0.264	0.065	1.01119e-18	3	0.220942	0.0474824	Symbols: ABR1 | Integrase-type DNA-binding superfamily protein | chr5:25891679-25893656 FORWARD LENGTH=391
Ghir_A08G002270	3.73064e-14	0.402404	0.307	0.126	1.31203e-09	3	0.275571	0.0907044	Symbols: ACA10, CIF1, ATACA10 | autoinhibited Ca(2+)-ATPase 10 | chr4:14611225-14618775 REVERSE LENGTH=1069
Ghir_D08G002380	3.44084e-37	0.733555	0.42	0.113	1.21011e-32	3	0.423988	0.0785876	Symbols: ACA10, CIF1, ATACA10 | autoinhibited Ca(2+)-ATPase 10 | chr4:14611225-14618775 REVERSE LENGTH=1069
Ghir_A02G016730	8.6479e-28	0.604402	0.519	0.207	3.04138e-23	3	0.463666	0.149743	Symbols: ACA2 | calcium ATPase 2 | chr4:17683225-17686808 REVERSE LENGTH=1014
Ghir_D03G002900	1.06878e-20	0.478634	0.446	0.189	3.7588e-16	3	0.391085	0.138392	Symbols: ACA2 | calcium ATPase 2 | chr4:17683225-17686808 REVERSE LENGTH=1014
Ghir_D11G033830	6.05082e-10	0.533116	0.372	0.21	2.12801e-05	3	0.361359	0.148253	Symbols: ACBP6, ACBP | acyl-CoA-binding protein 6 | chr1:11411132-11412099 REVERSE LENGTH=92
Ghir_A13G010640	1.39941e-32	0.470133	0.355	0.086	4.92158e-28	3	0.295869	0.0593868	Symbols: ACHT4 | atypical CYS HIS rich thioredoxin 4 | chr1:2713059-2714312 FORWARD LENGTH=275
Ghir_D13G011240	5.15739e-29	0.348267	0.26	0.05	1.8138e-24	3	0.207674	0.034772	Symbols: ACHT4 | atypical CYS HIS rich thioredoxin 4 | chr1:2713059-2714312 FORWARD LENGTH=275
Ghir_A10G017630	7.09305e-09	0.374892	0.316	0.168	0.000249455	3	0.276469	0.114924	Symbols: ACLB-2 | ATP citrate lyase subunit B 2 | chr5:20055048-20058195 FORWARD LENGTH=608
Ghir_D10G019070	5.06016e-24	0.650467	0.468	0.2	1.77961e-19	3	0.456533	0.138871	Symbols: ACLB-2 | ATP citrate lyase subunit B 2 | chr5:20055048-20058195 FORWARD LENGTH=608
Ghir_A12G016780	8.9938e-25	0.388783	0.294	0.075	3.16303e-20	3	0.243081	0.0535402	Symbols: ACO3 | aconitase 3 | chr2:2141591-2146350 FORWARD LENGTH=990
Ghir_D12G017040	2.84594e-55	0.739536	0.55	0.139	1.00089e-50	3	0.499164	0.0945607	Symbols: ACO3 | aconitase 3 | chr2:2141591-2146350 FORWARD LENGTH=990
Ghir_A08G018280	3.6797e-27	0.397279	0.303	0.073	1.29411e-22	3	0.24885	0.0517848	Symbols: ACR8 | ACT domain repeat 8 | chr1:4226673-4228917 REVERSE LENGTH=441
Ghir_D11G002800	1.75542e-19	0.478365	0.558	0.293	6.17363e-15	3	0.492055	0.214529	Symbols: ACX1, ATACX1 | acyl-CoA oxidase 1 | chr4:9424930-9428689 REVERSE LENGTH=664
Ghir_A13G009050	1.02881e-68	1.41303	0.719	0.23	3.61822e-64	3	0.914781	0.166535	Symbols: ADC1, ARGDC1, ARGDC, SPE1 | arginine decarboxylase 1 | chr2:7150796-7152904 REVERSE LENGTH=702
Ghir_D13G009950	5.47296e-48	0.77978	0.498	0.124	1.92479e-43	3	0.499043	0.0961099	Symbols: ADC2, SPE2, ATADC2 | arginine decarboxylase 2 | chr4:16560315-16562450 REVERSE LENGTH=711
Ghir_D01G022860	8.20975e-08	0.28737	0.325	0.186	0.00288729	3	0.267664	0.12749	Symbols: ADF3 | actin depolymerizing factor 3 | chr5:24120382-24121628 FORWARD LENGTH=139
Ghir_A13G001920	7.5701e-14	0.398851	0.394	0.198	2.66233e-09	3	0.33278	0.131668	Symbols: ADF4, ATADF4 | actin depolymerizing factor 4 | chr5:24122545-24123596 FORWARD LENGTH=139
Ghir_D13G002180	6.73267e-10	0.304981	0.32	0.164	2.36781e-05	3	0.262303	0.111278	Symbols: ADF4, ATADF4 | actin depolymerizing factor 4 | chr5:24122545-24123596 FORWARD LENGTH=139
Ghir_D02G007380	0.000253978	0.388239	0.468	0.393	1	3	0.457821	0.285609	Symbols: ADH1, ADH, ATADH, ATADH1 | alcohol dehydrogenase 1 | chr1:28975509-28977216 FORWARD LENGTH=379
Ghir_A08G011420	1.99096e-36	0.518836	0.398	0.099	7.00202e-32	3	0.336129	0.0679726	Symbols: ADL1, ADL1A, AG68, DRP1A, RSW9, DL1 | dynamin-like protein | chr5:16820661-16824536 REVERSE LENGTH=610
Ghir_A13G001090	3.7517e-22	0.30911	0.26	0.065	1.31944e-17	3	0.201269	0.0455314	Symbols: ADL4, ADLP2, EDR3, DRP1E, ADL1E, DL1E | DYNAMIN-like 1E | chr3:22244367-22247651 REVERSE LENGTH=624
Ghir_A05G015110	3.15731e-30	0.404722	0.316	0.071	1.1104e-25	3	0.256741	0.0521106	Symbols: AERO1, ERO1 | endoplasmic reticulum oxidoreductins 1 | chr1:27212039-27214506 REVERSE LENGTH=469
Ghir_A03G008750	6.26373e-11	0.379774	0.355	0.185	2.20289e-06	3	0.310234	0.128132	Symbols: AFC2, AME1, FC2 | FUS3-complementing gene 2 | chr4:12754729-12757653 REVERSE LENGTH=427
Ghir_D07G006180	3.48242e-20	0.42936	0.325	0.11	1.22473e-15	3	0.282664	0.0754136	Symbols: AFC2, AME1, FC2 | FUS3-complementing gene 2 | chr4:12754729-12757653 REVERSE LENGTH=427
Ghir_A10G013980	4.62103e-35	0.469884	0.411	0.106	1.62517e-30	3	0.338238	0.0810578	Symbols: AGD11 | ARF-GAP domain 11 | chr3:2391189-2391650 FORWARD LENGTH=153
Ghir_D10G013590	1.92917e-20	0.45494	0.312	0.101	6.78471e-16	3	0.284564	0.0717659	Symbols: AGD11 | ARF-GAP domain 11 | chr3:2391189-2391650 FORWARD LENGTH=153
Ghir_D03G018570	9.53361e-18	0.519511	0.368	0.149	3.35287e-13	3	0.328043	0.101466	Symbols: AGD8 | ARF-GAP domain 8 | chr4:9937121-9939146 FORWARD LENGTH=413
Ghir_D11G003060	7.23328e-20	0.376461	0.325	0.11	2.54387e-15	3	0.267222	0.0763541	Symbols: AGD8 | ARF-GAP domain 8 | chr4:9937121-9939146 FORWARD LENGTH=413
Ghir_A03G000590	4.20997e-35	0.55363	0.385	0.097	1.4806e-30	3	0.344043	0.0666082	Symbols: AGD9 | ARF-GAP domain 9 | chr5:18969950-18971817 REVERSE LENGTH=402
Ghir_A02G012310	1.47109e-19	0.304478	0.273	0.079	5.17367e-15	3	0.209947	0.0541251	Symbols: AGK2, GK-2 | guanylate kinase | chr3:21307269-21309193 FORWARD LENGTH=390
Ghir_A09G013230	2.34298e-26	0.452346	0.325	0.088	8.24003e-22	3	0.279983	0.0617825	Symbols: AGK2, GK-2 | guanylate kinase | chr3:21307269-21309193 FORWARD LENGTH=390
Ghir_D03G007590	2.55276e-18	0.344494	0.264	0.08	8.97781e-14	3	0.221902	0.0559529	Symbols: AGK2, GK-2 | guanylate kinase | chr3:21307269-21309193 FORWARD LENGTH=390
Ghir_D09G012720	3.22897e-53	1.13393	0.645	0.215	1.1356e-48	3	0.717822	0.153849	Symbols: AGK2, GK-2 | guanylate kinase | chr3:21307269-21309193 FORWARD LENGTH=390
Ghir_A06G012630	1.01265e-86	1.25316	0.697	0.163	3.56138e-82	3	0.795502	0.113441	Symbols: AHA1, PMA, OST2, HA1 | H(+)-ATPase 1 | chr2:8221858-8227268 FORWARD LENGTH=949
Ghir_D06G011740	8.19923e-116	2.04832	0.823	0.202	2.88359e-111	3	1.2751	0.138934	Symbols: AHA1, PMA, OST2, HA1 | H(+)-ATPase 1 | chr2:8221858-8227268 FORWARD LENGTH=949
Ghir_A11G020690	7.71497e-08	0.408024	0.494	0.349	0.00271328	3	0.436806	0.240388	Symbols: AHUS5, EMB1637, SCE1, SCE1A, ATSCE1 | sumo conjugation enzyme 1 | chr3:21428831-21430110 REVERSE LENGTH=160
Ghir_D11G020770	3.57099e-08	0.373302	0.468	0.315	0.00125588	3	0.398984	0.216093	Symbols: AHUS5, EMB1637, SCE1, SCE1A, ATSCE1 | sumo conjugation enzyme 1 | chr3:21428831-21430110 REVERSE LENGTH=160
Ghir_D09G000050	1.97563e-18	0.32442	0.281	0.088	6.94808e-14	3	0.225659	0.0622287	Symbols: AK3 | aspartate kinase 3 | chr3:340739-343410 REVERSE LENGTH=559
Ghir_A05G040780	2.20408e-120	1.03427	0.593	0.055	7.75154e-116	3	0.595495	0.0382603	Symbols: ALA1 | aminophospholipid ATPase 1 | chr5:1445509-1449568 FORWARD LENGTH=1158
Ghir_D06G000950	9.60095e-28	0.753971	0.346	0.097	3.37656e-23	3	0.383433	0.0743491	Symbols: anac028, NAC028 | NAC domain containing protein 28 | chr1:24520933-24524108 REVERSE LENGTH=631
Ghir_D05G029880	2.50749e-14	0.402217	0.251	0.087	8.81858e-10	3	0.225902	0.0625872	Symbols: ANAC052, NAC052 | NAC domain containing protein 52 | chr3:3268075-3270608 FORWARD LENGTH=451
Ghir_A04G010910	1.51559e-34	0.754719	0.42	0.12	5.33019e-30	3	0.424814	0.0836206	Symbols: ANAC083, VNI2, NAC083 | NAC domain containing protein 83 | chr5:4196643-4197577 FORWARD LENGTH=252
Ghir_D04G015160	9.20854e-52	1.03036	0.545	0.147	3.23855e-47	3	0.599284	0.107432	Symbols: ANAC083, VNI2, NAC083 | NAC domain containing protein 83 | chr5:4196643-4197577 FORWARD LENGTH=252
Ghir_A11G026110	5.0071e-45	0.526301	0.268	0.03	1.76095e-40	3	0.255579	0.022578	Symbols: ANAC087 | Arabidopsis NAC domain containing protein 87 | chr5:6041241-6042743 REVERSE LENGTH=335
Ghir_D11G026250	6.41492e-79	0.94731	0.463	0.056	2.25606e-74	3	0.487528	0.0389062	Symbols: ANAC087 | Arabidopsis NAC domain containing protein 87 | chr5:6041241-6042743 REVERSE LENGTH=335
Ghir_D11G001690	1.51832e-17	0.428014	0.377	0.151	5.33976e-13	3	0.318739	0.110935	Symbols: ANAC091, TIP | TCV-interacting protein | chr5:8416920-8418723 REVERSE LENGTH=451
Ghir_A07G015300	2.82617e-12	0.366475	0.26	0.102	9.93935e-08	3	0.232552	0.0760513	Symbols: ANL2, AHDP | Homeobox-leucine zipper family protein / lipid-binding START domain-containing protein | chr4:299741-304103 REVERSE LENGTH=802
Ghir_A08G004050	1.67391e-05	0.315475	0.385	0.271	0.588699	3	0.377662	0.216888	Symbols: AOC4 | allene oxide cyclase 4 | chr1:4547624-4548552 FORWARD LENGTH=254
Ghir_A05G026470	2.10007e-25	0.682435	0.437	0.162	7.38574e-21	3	0.457612	0.131767	Symbols: AOS, CYP74A, DDE2 | allene oxide synthase | chr5:17097803-17099359 REVERSE LENGTH=518
Ghir_A03G019180	7.3051e-29	0.477655	0.294	0.067	2.56913e-24	3	0.258376	0.0454544	Symbols: AOX2 | alternative oxidase 2 | chr5:25683965-25685664 REVERSE LENGTH=353
Ghir_A06G016200	4.98317e-25	0.635793	0.463	0.185	1.75253e-20	3	0.442753	0.132253	Symbols: APA1, ATAPA1 | aspartic proteinase A1 | chr1:4017119-4019874 REVERSE LENGTH=506
Ghir_A10G000740	8.55152e-38	0.781681	0.524	0.177	3.00749e-33	3	0.508925	0.122864	Symbols: APA1, ATAPA1 | aspartic proteinase A1 | chr1:4017119-4019874 REVERSE LENGTH=506
Ghir_D06G017020	4.29085e-07	0.30445	0.368	0.228	0.0150905	3	0.319543	0.169113	Symbols: APA1, ATAPA1 | aspartic proteinase A1 | chr1:4017119-4019874 REVERSE LENGTH=506
Ghir_D08G003010	3.4064e-15	0.298349	0.372	0.16	1.198e-10	3	0.279707	0.112467	Symbols: APA1, ATAPA1 | aspartic proteinase A1 | chr1:4017119-4019874 REVERSE LENGTH=506
Ghir_A10G022420	1.25644e-59	0.989134	0.576	0.145	4.41877e-55	3	0.601905	0.100782	Symbols: APK1A | Protein kinase superfamily protein | chr1:2331369-2333589 REVERSE LENGTH=424
Ghir_D10G024590	7.19565e-84	1.11181	0.623	0.122	2.53064e-79	3	0.681054	0.0846267	Symbols: APK1A | Protein kinase superfamily protein | chr1:2331369-2333589 REVERSE LENGTH=424
Ghir_A12G017680	4.66145e-25	0.521701	0.303	0.08	1.63939e-20	3	0.284065	0.0595596	Symbols: APK2B | protein kinase 2B | chr2:796889-799250 REVERSE LENGTH=426
Ghir_D11G015490	7.601e-20	0.304591	0.273	0.078	2.6732e-15	3	0.209262	0.0537863	Symbols: APM2, PEX13 | peroxin 13 | chr3:2411616-2413310 REVERSE LENGTH=304
Ghir_D05G017530	1.03972e-26	0.653654	0.42	0.147	3.65659e-22	3	0.407826	0.104191	Symbols: APR3, PRH-26, PRH26, ATAPR3 | APS reductase 3 | chr4:11657284-11658973 REVERSE LENGTH=458
Ghir_A05G021280	9.93429e-26	0.470438	0.307	0.08	3.49379e-21	3	0.27756	0.0598552	Symbols: APUM12, PUM12 | pumilio 12 | chr5:22881721-22883842 FORWARD LENGTH=596
Ghir_D02G009460	1.53027e-36	0.5941	0.255	0.037	5.38181e-32	3	0.264601	0.0256806	Symbols: AR781 | Protein of unknown function (DUF1645) | chr2:11283036-11283989 REVERSE LENGTH=317
Ghir_A10G020730	2.38545e-11	0.275985	0.26	0.107	8.38939e-07	3	0.20932	0.0746609	Symbols: ARA6, ATRABF1, ARA-6, ATRAB5C | Ras-related small GTP-binding family protein | chr3:20318597-20320782 FORWARD LENGTH=202
Ghir_D10G022560	6.52879e-10	0.272067	0.277	0.128	2.29611e-05	3	0.226583	0.0920445	Symbols: ARA6, ATRABF1, ARA-6, ATRAB5C | Ras-related small GTP-binding family protein | chr3:20318597-20320782 FORWARD LENGTH=202
Ghir_D12G020800	9.31922e-13	0.340682	0.364	0.175	3.27748e-08	3	0.294405	0.119404	Symbols: ARF2, ARF1-BP, HSS, ORE14 | auxin response factor 2 | chr5:24910859-24914680 FORWARD LENGTH=859
Ghir_A03G013800	4.01404e-55	0.531606	0.268	0.02	1.4117e-50	3	0.253634	0.0139145	Symbols: At17.1 | Encodes a protein whose expression is responsive to nematode infection. | chr2:164014-165068 FORWARD LENGTH=215
Ghir_D02G014980	7.65442e-62	0.707934	0.303	0.024	2.69198e-57	3	0.31651	0.0163976	Symbols: At17.1 | Encodes a protein whose expression is responsive to nematode infection. | chr2:164014-165068 FORWARD LENGTH=215
Ghir_A05G010770	4.74942e-125	1.90767	0.84	0.177	1.67032e-120	3	1.20849	0.135356	Symbols: ATACA7, ACA7 | alpha carbonic anhydrase 7 | chr1:2517022-2518546 REVERSE LENGTH=275
Ghir_D05G010490	8.41606e-48	1.31455	0.537	0.153	2.95984e-43	3	0.679102	0.121953	Symbols: ATACA7, ACA7 | alpha carbonic anhydrase 7 | chr1:2517022-2518546 REVERSE LENGTH=275
Ghir_A02G007610	6.82975e-29	0.390464	0.338	0.086	2.40196e-24	3	0.277387	0.0651334	Symbols: ATAF1, ANAC002 | NAC (No Apical Meristem) domain transcriptional regulator superfamily protein | chr1:268471-269514 FORWARD LENGTH=289
Ghir_A06G004800	2.5599e-55	0.988191	0.602	0.173	9.0029e-51	3	0.631631	0.124556	Symbols: ATAF1, ANAC002 | NAC (No Apical Meristem) domain transcriptional regulator superfamily protein | chr1:268471-269514 FORWARD LENGTH=289
Ghir_D02G008050	3.71498e-32	0.572383	0.511	0.179	1.30652e-27	3	0.470124	0.14311	Symbols: ATAF1, ANAC002 | NAC (No Apical Meristem) domain transcriptional regulator superfamily protein | chr1:268471-269514 FORWARD LENGTH=289
Ghir_D06G004850	9.14478e-61	0.956322	0.632	0.175	3.21613e-56	3	0.629809	0.121781	Symbols: ATAF1, ANAC002 | NAC (No Apical Meristem) domain transcriptional regulator superfamily protein | chr1:268471-269514 FORWARD LENGTH=289
Ghir_A05G039480	5.29999e-13	0.353624	0.55	0.317	1.86395e-08	3	0.486052	0.261864	Symbols: ATAF2, anac081 | NAC (No Apical Meristem) domain transcriptional regulator superfamily protein | chr5:2859113-2860144 REVERSE LENGTH=283
Ghir_A01G022270	4.88928e-46	0.520888	0.329	0.049	1.71951e-41	3	0.291159	0.0360493	Symbols: ATAMT2, AMT2;1, AMT2 | ammonium transporter 2 | chr2:16039672-16042291 REVERSE LENGTH=475
Ghir_A04G010200	2.01352e-87	0.778695	0.42	0.033	7.08135e-83	3	0.399899	0.0220824	Symbols: ATAMT2, AMT2;1, AMT2 | ammonium transporter 2 | chr2:16039672-16042291 REVERSE LENGTH=475
Ghir_D01G023820	2.21171e-81	0.757127	0.558	0.087	7.77837e-77	3	0.502519	0.0661114	Symbols: ATAMT2, AMT2;1, AMT2 | ammonium transporter 2 | chr2:16039672-16042291 REVERSE LENGTH=475
Ghir_D04G014430	1.16281e-67	0.606116	0.364	0.035	4.08948e-63	3	0.323927	0.0247258	Symbols: ATAMT2, AMT2;1, AMT2 | ammonium transporter 2 | chr2:16039672-16042291 REVERSE LENGTH=475
Ghir_A06G000060	1.34031e-49	0.7654	0.511	0.13	4.71373e-45	3	0.47764	0.0889871	Symbols: ATAMY2, AMY2 | alpha-amylase-like 2 | chr1:28561647-28563914 FORWARD LENGTH=413
Ghir_A11G032710	4.98905e-34	0.422496	0.346	0.077	1.7546e-29	3	0.276214	0.0548996	Symbols: ATAPRL7, APRL7 | APR-like 7 | chr5:5991385-5993696 FORWARD LENGTH=289
Ghir_A02G003560	2.24692e-33	0.701061	0.502	0.181	7.90221e-29	3	0.485525	0.125261	Symbols: ATARD2 | RmlC-like cupins superfamily protein | chr4:8424897-8426174 REVERSE LENGTH=201
Ghir_A08G004410	7.02492e-19	0.7921	0.468	0.238	2.4706e-14	3	0.505922	0.162023	Symbols: ATARFA1F, ARFA1F | ADP-ribosylation factor A1F | chr1:3513189-3514230 REVERSE LENGTH=181
Ghir_A12G013190	2.91512e-38	0.959701	0.528	0.19	1.02522e-33	3	0.596512	0.131007	Symbols: ATARFA1F, ARFA1F | ADP-ribosylation factor A1F | chr1:3513189-3514230 REVERSE LENGTH=181
Ghir_D08G004620	2.53321e-17	0.804061	0.506	0.295	8.90905e-13	3	0.55945	0.198732	Symbols: ATARFA1F, ARFA1F | ADP-ribosylation factor A1F | chr1:3513189-3514230 REVERSE LENGTH=181
Ghir_D12G013430	2.42428e-22	0.473896	0.346	0.115	8.52594e-18	3	0.30778	0.0797435	Symbols: ATARFA1F, ARFA1F | ADP-ribosylation factor A1F | chr1:3513189-3514230 REVERSE LENGTH=181
Ghir_D13G012500	2.3883e-08	0.322404	0.307	0.166	0.000839942	3	0.261139	0.114026	Symbols: ATARFA1F, ARFA1F | ADP-ribosylation factor A1F | chr1:3513189-3514230 REVERSE LENGTH=181
Ghir_A12G018650	3.96564e-70	0.763449	0.485	0.075	1.39468e-65	3	0.442657	0.0509226	Symbols: ATATH6, ATH6 | ABC2 homolog 6 | chr3:17624500-17628972 FORWARD LENGTH=935
Ghir_A08G006730	4.95698e-21	0.556448	0.307	0.094	1.74332e-16	3	0.31018	0.0759335	Symbols: ATAUX2-11, IAA4 | AUX/IAA transcriptional regulator family protein | chr5:17550465-17551206 FORWARD LENGTH=186
Ghir_D08G006850	1.2284e-13	0.370462	0.26	0.094	4.32017e-09	3	0.229392	0.0713305	Symbols: ATAUX2-11, IAA4 | AUX/IAA transcriptional regulator family protein | chr5:17550465-17551206 FORWARD LENGTH=186
Ghir_D10G020040	4.73327e-54	0.710668	0.351	0.046	1.66464e-49	3	0.34488	0.0332243	Symbols: ATAZG1, AZG1 | AZA-guanine resistant1 | chr3:3424986-3426725 REVERSE LENGTH=579
Ghir_A05G001590	3.76951e-85	1.39275	0.571	0.095	1.3257e-80	3	0.754588	0.0720784	Symbols: ATBCB, BCB, SAG14 | blue-copper-binding protein | chr5:6826626-6827408 FORWARD LENGTH=196
Ghir_D05G001780	4.70433e-82	0.947477	0.359	0.022	1.65447e-77	3	0.408253	0.0158272	Symbols: ATBCB, BCB, SAG14 | blue-copper-binding protein | chr5:6826626-6827408 FORWARD LENGTH=196
Ghir_D13G022130	3.50796e-13	0.381834	0.346	0.156	1.23371e-08	3	0.325988	0.131494	Symbols: ATBCB, BCB, SAG14 | blue-copper-binding protein | chr5:6826626-6827408 FORWARD LENGTH=196
Ghir_A08G017300	1.25243e-21	0.451956	0.303	0.092	4.40466e-17	3	0.277833	0.065566	Symbols: ATBI-1, BI-1, ATBI1, BI1 | BAX inhibitor 1 | chr5:19136071-19137585 FORWARD LENGTH=247
Ghir_D08G018130	6.95102e-30	0.671756	0.411	0.128	2.44461e-25	3	0.394782	0.0899562	Symbols: ATBI-1, BI-1, ATBI1, BI1 | BAX inhibitor 1 | chr5:19136071-19137585 FORWARD LENGTH=247
Ghir_D06G018770	4.40384e-07	0.281343	0.325	0.193	0.0154879	3	0.270252	0.134202	Symbols: ATBPM3, BPM3 | BTB/POZ/MATH-domains containing protein | chr2:16583213-16585983 FORWARD LENGTH=408
Ghir_A07G013660	1.69557e-35	0.735286	0.511	0.172	5.96315e-31	3	0.514469	0.132221	Symbols: ATBZIP53, BZIP53 | basic region/leucine zipper motif 53 | chr3:23091844-23092284 REVERSE LENGTH=146
Ghir_D07G013880	1.21656e-28	0.695332	0.489	0.187	4.27852e-24	3	0.475337	0.134677	Symbols: ATBZIP53, BZIP53 | basic region/leucine zipper motif 53 | chr3:23091844-23092284 REVERSE LENGTH=146
Ghir_D11G011730	2.67937e-24	0.508733	0.32	0.092	9.42308e-20	3	0.298783	0.0675684	Symbols: ATBZIP53, BZIP53 | basic region/leucine zipper motif 53 | chr3:23091844-23092284 REVERSE LENGTH=146
Ghir_D05G029870	2.26969e-28	0.495536	0.485	0.177	7.98228e-24	3	0.400163	0.125232	Symbols: ATBZIP60, BZIP60 | basic region/leucine zipper motif 60 | chr1:16136062-16137459 REVERSE LENGTH=295
Ghir_A11G016500	6.84965e-59	0.900368	0.636	0.178	2.40895e-54	3	0.626561	0.13231	Symbols: ATCCT1, CCT1 | phosphorylcholine cytidylyltransferase | chr2:13697645-13700241 FORWARD LENGTH=332
Ghir_D07G020000	3.56175e-14	0.346956	0.377	0.177	1.25263e-09	3	0.304686	0.120786	Symbols: ATCCT2, CCT2 | phosphorylcholine cytidylyltransferase2 | chr4:8637793-8639388 FORWARD LENGTH=304
Ghir_A11G003380	9.85091e-52	0.592412	0.381	0.061	3.46447e-47	3	0.341369	0.042589	Symbols: ATCDPK1, CPK10, CDPK1, AtCPK10 | calcium-dependent protein kinase 1 | chr1:6523468-6525736 REVERSE LENGTH=545
Ghir_D11G003360	2.22863e-49	0.522131	0.346	0.051	7.83786e-45	3	0.297939	0.0351721	Symbols: ATCDPK1, CPK10, CDPK1, AtCPK10 | calcium-dependent protein kinase 1 | chr1:6523468-6525736 REVERSE LENGTH=545
Ghir_D10G010260	4.90582e-09	0.344325	0.385	0.234	0.000172533	3	0.32286	0.15377	Symbols: ATCEN2, CEN1, CEN2 | centrin2 | chr3:18674421-18675502 FORWARD LENGTH=169
Ghir_D10G015800	2.08057e-13	0.2897	0.26	0.096	7.31717e-09	3	0.207944	0.0669869	Symbols: ATCHR12 | Homeotic gene regulator | chr3:1802435-1807284 REVERSE LENGTH=1102
Ghir_A05G025010	2.13477e-66	1.17895	0.671	0.192	7.50777e-62	3	0.759765	0.141488	Symbols: ATCK1, CK, CK1 | choline kinase 1 | chr1:26971537-26973177 FORWARD LENGTH=346
Ghir_D05G025040	7.19553e-12	0.448432	0.385	0.198	2.53059e-07	3	0.351197	0.147216	Symbols: ATCK1, CK, CK1 | choline kinase 1 | chr1:26971537-26973177 FORWARD LENGTH=346
Ghir_A08G002790	1.93595e-09	0.251861	0.281	0.133	6.80854e-05	3	0.222479	0.0949125	Symbols: ATCOL5, COL5 | CONSTANS-like 5 | chr5:23355573-23356729 FORWARD LENGTH=355
Ghir_A09G024820	2.97439e-56	1.27402	0.623	0.2	1.04606e-51	3	0.772867	0.143522	Symbols: ATCP1, CP1 | Ca2+-binding protein 1 | chr5:20070812-20071294 FORWARD LENGTH=160
Ghir_A10G017720	2.58507e-24	0.632723	0.355	0.112	9.09143e-20	3	0.361786	0.087632	Symbols: ATCP1, CP1 | Ca2+-binding protein 1 | chr5:20070812-20071294 FORWARD LENGTH=160
Ghir_D09G023990	7.42055e-62	1.45443	0.853	0.452	2.60973e-57	3	1.15218	0.312415	Symbols: ATCP1, CP1 | Ca2+-binding protein 1 | chr5:20070812-20071294 FORWARD LENGTH=160
Ghir_D10G019190	1.16605e-20	0.45507	0.329	0.109	4.10087e-16	3	0.301817	0.0839769	Symbols: ATCP1, CP1 | Ca2+-binding protein 1 | chr5:20070812-20071294 FORWARD LENGTH=160
Ghir_D03G005750	1.05477e-72	0.973574	0.342	0.025	3.70953e-68	3	0.411764	0.0172373	Symbols: ATCWINV1, ATBFRUCT1 | Glycosyl hydrolases family 32 protein | chr3:4533084-4535831 REVERSE LENGTH=584
Ghir_A05G017350	5.94859e-15	0.635558	0.359	0.161	2.09206e-10	3	0.360685	0.115848	Symbols: ATCXXS1, CXXS1 | C-terminal cysteine residue is changed to a serine 1 | chr1:3874518-3875311 FORWARD LENGTH=118
Ghir_A09G011710	7.15497e-62	1.99367	0.814	0.422	2.51633e-57	3	1.27578	0.274825	Symbols: ATCYSB, ATCYS6, CYSB | cystatin B | chr3:3960523-3961876 REVERSE LENGTH=234
Ghir_A10G019470	5.1592e-41	0.82712	0.584	0.215	1.81444e-36	3	0.587552	0.150114	Symbols: ATCYSB, ATCYS6, CYSB | cystatin B | chr3:3960523-3961876 REVERSE LENGTH=234
Ghir_D09G011270	6.58855e-67	1.1766	0.519	0.101	2.31713e-62	3	0.611412	0.0695708	Symbols: ATCYSB, ATCYS6, CYSB | cystatin B | chr3:3960523-3961876 REVERSE LENGTH=234
Ghir_D10G021160	2.50493e-59	1.24234	0.68	0.232	8.80958e-55	3	0.767836	0.156398	Symbols: ATCYSB, ATCYS6, CYSB | cystatin B | chr3:3960523-3961876 REVERSE LENGTH=234
Ghir_D08G025620	6.08327e-58	0.462128	0.281	0.021	2.13942e-53	3	0.236777	0.0141217	Symbols: ATDGK4, DGK4 | diacylglycerol kinase 4 | chr5:23372063-23374469 REVERSE LENGTH=487
Ghir_A08G024730	3.32961e-50	0.501504	0.333	0.045	1.17099e-45	3	0.278182	0.0303305	Symbols: ATDGK7, DGK7 | diacylglycerol kinase 7 | chr4:14838465-14840941 REVERSE LENGTH=492
Ghir_A09G022210	1.53564e-60	1.1609	0.775	0.289	5.40069e-56	3	0.954534	0.244108	Symbols: ATEP3, ATCHITIV, CHIV, EP3 | homolog of carrot EP3-3 chitinase | chr3:20145935-20147034 FORWARD LENGTH=273
Ghir_D09G021480	1.04157e-101	1.73952	0.814	0.217	3.6631e-97	3	1.13717	0.159841	Symbols: ATEP3, ATCHITIV, CHIV, EP3 | homolog of carrot EP3-3 chitinase | chr3:20145935-20147034 FORWARD LENGTH=273
Ghir_A08G017420	4.73768e-66	0.573692	0.333	0.028	1.66619e-61	3	0.299075	0.0192957	Symbols: ATERF-1, ERF-1 | ethylene responsive element binding factor 1 | chr4:9759405-9760211 FORWARD LENGTH=268
Ghir_D06G014590	6.60564e-47	0.483251	0.316	0.043	2.32314e-42	3	0.272425	0.0305239	Symbols: ATERF2, ATERF-2, ERF2 | ethylene responsive element binding factor 2 | chr5:19172023-19172754 REVERSE LENGTH=243
Ghir_D01G005430	6.71792e-14	0.537122	0.385	0.182	2.36263e-09	3	0.380725	0.14848	Symbols: ATERF-4, ERF4, RAP2.5, ATERF4 | ethylene responsive element binding factor 4 | chr3:5121472-5122140 FORWARD LENGTH=222
Ghir_D05G035530	3.3025e-18	0.453106	0.429	0.188	1.16146e-13	3	0.385168	0.146015	Symbols: ATERF-4, ERF4, RAP2.5, ATERF4 | ethylene responsive element binding factor 4 | chr3:5121472-5122140 FORWARD LENGTH=222
Ghir_A07G025180	1.19743e-84	1.28817	0.567	0.092	4.21125e-80	3	0.674014	0.0651982	Symbols: ATEXO70H7, EXO70H7 | exocyst subunit exo70 family protein H7 | chr5:24064100-24066004 REVERSE LENGTH=634
Ghir_A13G001850	9.46605e-70	1.31547	0.39	0.042	3.32911e-65	3	0.542938	0.0322925	Symbols: ATEXPA4, ATEXP4, ATHEXP ALPHA 1.6, EXPA4 | expansin A4 | chr2:16544246-16545434 REVERSE LENGTH=257
Ghir_A09G017580	3.42448e-39	1.84562	0.784	0.48	1.20436e-34	3	1.18073	0.340389	Symbols: ATFER1, FER1 | ferretin 1 | chr5:228149-229594 REVERSE LENGTH=255
Ghir_D09G017060	5.79749e-22	0.998026	0.411	0.168	2.03892e-17	3	0.525606	0.133907	Symbols: ATFER1, FER1 | ferretin 1 | chr5:228149-229594 REVERSE LENGTH=255
Ghir_A08G026690	3.0348e-09	0.277101	0.251	0.115	0.000106731	3	0.209157	0.0805158	Symbols: ATG8F | Ubiquitin-like superfamily protein | chr4:9306882-9308113 REVERSE LENGTH=121
Ghir_D08G015300	3.53351e-24	0.470867	0.316	0.09	1.2427e-19	3	0.281155	0.062459	Symbols: ATG8F | Ubiquitin-like superfamily protein | chr4:9306882-9308113 REVERSE LENGTH=121
Ghir_D11G011410	2.5249e-20	0.45485	0.294	0.091	8.87984e-16	3	0.271593	0.0652054	Symbols: ATG8I, APG8H | Ubiquitin-like superfamily protein | chr3:5274075-5275000 REVERSE LENGTH=115
Ghir_A13G015990	2.46616e-11	0.551866	0.394	0.215	8.67324e-07	3	0.435445	0.183338	Symbols: ATGA2OX1, GA2OX1 | Arabidopsis thaliana gibberellin 2-oxidase 1 | chr1:29511772-29512990 REVERSE LENGTH=329
Ghir_D13G016670	4.11872e-11	0.523304	0.442	0.251	1.44851e-06	3	0.461487	0.22066	Symbols: ATGA2OX1, GA2OX1 | Arabidopsis thaliana gibberellin 2-oxidase 1 | chr1:29511772-29512990 REVERSE LENGTH=329
Ghir_A03G019350	1.75264e-47	0.787444	0.476	0.115	6.16386e-43	3	0.465021	0.0824069	Symbols: ATGCH, GCH, ATRIBA1, RFD1 | GTP cyclohydrolase II | chr5:25718459-25720790 FORWARD LENGTH=543
Ghir_D02G020760	1.70125e-30	0.695669	0.403	0.12	5.98311e-26	3	0.402204	0.0885425	Symbols: ATGCH, GCH, ATRIBA1, RFD1 | GTP cyclohydrolase II | chr5:25718459-25720790 FORWARD LENGTH=543
Ghir_A12G000720	1.60964e-45	0.999219	0.563	0.175	5.66095e-41	3	0.601149	0.12817	Symbols: ATGID1B, GID1B | alpha/beta-Hydrolases superfamily protein | chr3:23289717-23290998 FORWARD LENGTH=358
Ghir_D12G000700	6.73865e-48	0.828737	0.515	0.137	2.36992e-43	3	0.521273	0.0995013	Symbols: ATGID1B, GID1B | alpha/beta-Hydrolases superfamily protein | chr3:23289717-23290998 FORWARD LENGTH=358
Ghir_D08G013530	5.32974e-39	0.818344	0.32	0.058	1.87442e-34	3	0.367781	0.0467167	Symbols: ATGPAT3, GPAT3 | glycerol-3-phosphate acyltransferase 3 | chr4:844597-846710 REVERSE LENGTH=520
Ghir_A08G007460	5.56649e-58	1.09293	0.524	0.124	1.95768e-53	3	0.602491	0.0837637	Symbols: ATGPX4, GPX4 | glutathione peroxidase 4 | chr2:19688109-19689099 REVERSE LENGTH=170
Ghir_A08G019020	3.66487e-55	1.86288	0.892	0.556	1.2889e-50	3	1.34275	0.371735	Symbols: ATGPX6, PHGPX, LSC803, GPX6 | glutathione peroxidase 6 | chr4:7010021-7011330 REVERSE LENGTH=232
Ghir_D08G019910	1.09536e-52	1.54042	0.589	0.177	3.85225e-48	3	0.797521	0.134753	Symbols: ATGPX6, PHGPX, LSC803, GPX6 | glutathione peroxidase 6 | chr4:7010021-7011330 REVERSE LENGTH=232
Ghir_D03G011400	4.5181e-24	0.33965	0.368	0.115	1.58897e-19	3	0.272489	0.081402	Symbols: ATGSL08, GSL8, GSL08, ATGSL8, CHOR | glucan synthase-like 8 | chr2:15454935-15469666 REVERSE LENGTH=1904
Ghir_A08G012550	1.1424e-93	1.47279	0.42	0.029	4.0177e-89	3	0.557932	0.0184339	Symbols: ATGSTF6, GST1, ERD11, ATGSTF3, GSTF6, ATGST1 | glutathione S-transferase 6 | chr1:661363-662191 REVERSE LENGTH=208
Ghir_A02G002840	6.18092e-20	0.893803	0.459	0.22	2.17377e-15	3	0.55288	0.168894	Symbols: ATGSTU7, GST25, GSTU7 | glutathione S-transferase tau 7 | chr2:12618111-12618871 REVERSE LENGTH=227
Ghir_A02G002850	9.77504e-21	0.669123	0.338	0.121	3.43779e-16	3	0.370816	0.0871524	Symbols: ATGSTU7, GST25, GSTU7 | glutathione S-transferase tau 7 | chr2:12618111-12618871 REVERSE LENGTH=227
Ghir_A02G002860	4.57125e-43	0.870843	0.39	0.083	1.60766e-38	3	0.429713	0.0592431	Symbols: ATGSTU7, GST25, GSTU7 | glutathione S-transferase tau 7 | chr2:12618111-12618871 REVERSE LENGTH=227
Ghir_A09G016990	2.60075e-40	1.16232	0.424	0.109	9.14657e-36	3	0.54292	0.0825384	Symbols: ATGSTU8, GSTU8 | glutathione S-transferase TAU 8 | chr3:2848407-2849226 REVERSE LENGTH=224
Ghir_A06G021340	2.88792e-29	0.357955	0.268	0.053	1.01565e-24	3	0.215014	0.0364182	Symbols: AT-HSFA4A, HSF A4A | heat shock transcription factor A4A | chr4:10347769-10349051 REVERSE LENGTH=401
Ghir_A03G002280	1.61312e-61	0.713053	0.442	0.071	5.67316e-57	3	0.408144	0.0485883	Symbols: AT-HSFB2B, HSFB2B | winged-helix DNA-binding transcription factor family protein | chr4:7043006-7044227 FORWARD LENGTH=377
Ghir_D03G016710	5.63596e-29	0.415828	0.268	0.054	1.98211e-24	3	0.235326	0.0379273	Symbols: AT-HSFB2B, HSFB2B | winged-helix DNA-binding transcription factor family protein | chr4:7043006-7044227 FORWARD LENGTH=377
Ghir_D12G021080	4.96144e-10	0.660283	0.385	0.222	1.74489e-05	3	0.416372	0.17732	Symbols: ATHSP23.6-MITO, HSP23.6-MITO | mitochondrion-localized small heat shock protein 23.6 | chr4:12917089-12917858 FORWARD LENGTH=210
Ghir_A07G005540	3.5921e-66	0.865036	0.446	0.066	1.2633e-61	3	0.459366	0.047537	Symbols: ATHVA22E, HVA22E | HVA22 homologue E | chr5:20633442-20634502 REVERSE LENGTH=116
Ghir_D07G005560	7.61461e-91	0.763151	0.411	0.028	2.67798e-86	3	0.393221	0.0191071	Symbols: ATHVA22E, HVA22E | HVA22 homologue E | chr5:20633442-20634502 REVERSE LENGTH=116
Ghir_A09G017080	3.44835e-23	0.446529	0.424	0.159	1.21275e-18	3	0.352672	0.113545	Symbols: AtIPCS1 | Arabidopsis Inositol phosphorylceramide synthase 1 | chr3:20006098-20008020 FORWARD LENGTH=305
Ghir_D09G016530	4.10519e-52	0.6942	0.45	0.089	1.44375e-47	3	0.406609	0.0639511	Symbols: AtIPCS1 | Arabidopsis Inositol phosphorylceramide synthase 1 | chr3:20006098-20008020 FORWARD LENGTH=305
Ghir_A06G018560	6.01603e-07	0.323999	0.606	0.49	0.0211578	3	0.499323	0.326553	Symbols: ATJ2, J2 | DNAJ homologue 2 | chr5:7303798-7305668 REVERSE LENGTH=419
Ghir_D06G019440	9.6406e-05	0.320129	0.584	0.532	1	3	0.509525	0.353631	Symbols: ATJ2, J2 | DNAJ homologue 2 | chr5:7303798-7305668 REVERSE LENGTH=419
Ghir_A05G029190	8.56132e-08	0.342091	0.489	0.344	0.00301093	3	0.402695	0.229938	Symbols: ATJ3, ATJ | DNAJ homologue 3 | chr3:15869115-15871059 REVERSE LENGTH=420
Ghir_A09G010890	2.69163e-13	0.412026	0.32	0.141	9.46618e-09	3	0.280552	0.0969938	Symbols: ATJ3, ATJ | DNAJ homologue 3 | chr3:15869115-15871059 REVERSE LENGTH=420
Ghir_D05G029280	0.00147257	0.255066	0.359	0.276	1	3	0.291997	0.18621	Symbols: ATJ3, ATJ | DNAJ homologue 3 | chr3:15869115-15871059 REVERSE LENGTH=420
Ghir_D11G008300	1.10961e-09	0.35657	0.455	0.291	3.90238e-05	3	0.381199	0.194839	Symbols: ATJ3, ATJ | DNAJ homologue 3 | chr3:15869115-15871059 REVERSE LENGTH=420
Ghir_A09G025170	2.49393e-17	0.403745	0.251	0.075	8.77092e-13	3	0.222656	0.0531427	Symbols: ATL2, TL2 | TOXICOS EN LEVADURA 2 | chr3:5692880-5693794 FORWARD LENGTH=304
Ghir_A08G022100	2.61253e-31	0.41707	0.255	0.043	9.188e-27	3	0.230784	0.0358273	Symbols: ATL6 | RING/U-box superfamily protein | chr3:1477377-1478573 FORWARD LENGTH=398
Ghir_A11G028500	1.09357e-64	0.546377	0.338	0.03	3.84597e-60	3	0.294714	0.0218877	Symbols: ATL6 | RING/U-box superfamily protein | chr3:1477377-1478573 FORWARD LENGTH=398
Ghir_D08G022850	1.77747e-74	0.806548	0.433	0.049	6.25118e-70	3	0.423465	0.0367174	Symbols: ATL6 | RING/U-box superfamily protein | chr3:1477377-1478573 FORWARD LENGTH=398
Ghir_A09G014700	5.12358e-28	0.833399	0.563	0.272	1.80191e-23	3	0.601113	0.185581	Symbols: ATMDAR1, MDAR1 | monodehydroascorbate reductase 1 | chr3:19601477-19604366 REVERSE LENGTH=466
Ghir_A12G025290	2.525e-41	1.1032	0.537	0.173	8.88018e-37	3	0.605674	0.124763	Symbols: ATMGL, MGL | methionine gamma-lyase | chr1:24028977-24030537 FORWARD LENGTH=441
Ghir_D12G025340	2.32805e-17	0.660392	0.593	0.353	8.18754e-13	3	0.589097	0.260303	Symbols: ATMGL, MGL | methionine gamma-lyase | chr1:24028977-24030537 FORWARD LENGTH=441
Ghir_A12G027160	3.08151e-18	0.524065	0.455	0.223	1.08374e-13	3	0.420606	0.153835	Symbols: ATMP2, ATMAPR3, MSBP2, MAPR3 | membrane-associated progesterone binding protein 3 | chr3:18129669-18131353 FORWARD LENGTH=233
Ghir_D12G027210	6.8735e-10	0.29298	0.398	0.223	2.41734e-05	3	0.304956	0.149657	Symbols: ATMP2, ATMAPR3, MSBP2, MAPR3 | membrane-associated progesterone binding protein 3 | chr3:18129669-18131353 FORWARD LENGTH=233
Ghir_A05G010290	8.1491e-46	0.618251	0.338	0.054	2.86596e-41	3	0.326408	0.0381769	Symbols: ATMPK3, MPK3, ATMAPK3 | mitogen-activated protein kinase 3 | chr3:16756918-16758476 FORWARD LENGTH=370
Ghir_D05G010010	1.34095e-62	0.508016	0.273	0.016	4.71598e-58	3	0.246798	0.0104921	Symbols: ATMPK3, MPK3, ATMAPK3 | mitogen-activated protein kinase 3 | chr3:16756918-16758476 FORWARD LENGTH=370
Ghir_D12G026640	8.06582e-09	0.317416	0.29	0.147	0.000283667	3	0.251875	0.105041	Symbols: ATMRP14, MRP14, ABCC10 | multidrug resistance-associated protein 14 | chr3:21863519-21868701 REVERSE LENGTH=1453
Ghir_A10G011210	6.00671e-45	0.490396	0.273	0.031	2.1125e-40	3	0.246575	0.0221667	Symbols: ATMYB14, MYB14AT, MYB14 | myb domain protein 14 | chr2:13286806-13288175 REVERSE LENGTH=249
Ghir_D05G027990	9.19223e-36	0.589369	0.268	0.043	3.23281e-31	3	0.27254	0.0300832	Symbols: ATMYB3, MYB3 | myb domain protein 3 | chr1:8006289-8007219 FORWARD LENGTH=257
Ghir_D04G015810	2.74261e-90	0.751267	0.433	0.034	9.64548e-86	3	0.402008	0.0233023	Symbols: AtMYB41, MYB41 | myb domain protein 41 | chr4:13968166-13969384 REVERSE LENGTH=282
Ghir_A05G025380	3.47979e-21	0.367445	0.255	0.066	1.22381e-16	3	0.225672	0.0508482	Symbols: AtMYB6, MYB6 | myb domain protein 6 | chr4:5993019-5994038 FORWARD LENGTH=236
Ghir_A07G002590	1.95401e-82	1.28538	0.775	0.236	6.87206e-78	3	0.917997	0.169152	Symbols: ATNADP-ME3, NADP-ME3 | NADP-malic enzyme 3 | chr5:9024549-9028260 FORWARD LENGTH=588
Ghir_D07G002590	7.7519e-76	1.41382	0.554	0.105	2.72627e-71	3	0.713725	0.0697293	Symbols: ATNADP-ME3, NADP-ME3 | NADP-malic enzyme 3 | chr5:9024549-9028260 FORWARD LENGTH=588
Ghir_A09G005770	4.60366e-28	0.571125	0.325	0.084	1.61906e-23	3	0.321043	0.0641899	Symbols: ATNFXL1, NFXL1 | NF-X-like 1 | chr1:3333925-3337491 REVERSE LENGTH=1188
Ghir_A11G022070	1.28761e-23	0.406669	0.281	0.073	4.52838e-19	3	0.243232	0.0512429	Symbols: ATNIC1, NIC1 | nicotinamidase 1 | chr2:9589604-9590846 REVERSE LENGTH=244
Ghir_D02G012430	4.36047e-14	0.356984	0.268	0.099	1.53353e-09	3	0.23492	0.0733734	Symbols: atnudt4, NUDT4 | nudix hydrolase homolog 4 | chr1:6299841-6300799 FORWARD LENGTH=207
Ghir_A08G024060	2.74375e-71	1.06596	0.385	0.038	9.64951e-67	3	0.455991	0.0297845	Symbols: ATPA2, PA2 | peroxidase 2 | chr5:2077567-2078857 REVERSE LENGTH=335
Ghir_D12G009740	1.55904e-05	0.258824	0.29	0.179	0.548298	3	0.246572	0.127643	Symbols: ATPAO2, PAO2 | polyamine oxidase 2 | chr2:17891945-17894440 FORWARD LENGTH=490
Ghir_A05G032570	7.76114e-28	0.404876	0.286	0.065	2.72952e-23	3	0.244183	0.0454459	Symbols: ATPAP2, ATLPP2, LPP2 | lipid phosphate phosphatase 2 | chr1:5188080-5189476 FORWARD LENGTH=290
Ghir_D05G002570	8.53902e-22	0.372094	0.355	0.118	3.00309e-17	3	0.285407	0.0865713	Symbols: ATPERK1, PERK1 | proline extensin-like receptor kinase 1 | chr3:8960411-8963303 FORWARD LENGTH=652
Ghir_A11G010940	2.07356e-21	0.409869	0.541	0.245	7.29251e-17	3	0.423429	0.179578	Symbols: ATPF | ATPase, F0 complex, subunit B/B', bacterial/chloroplast | chrC:11529-12798 REVERSE LENGTH=184
Ghir_D01G017480	7.01671e-30	0.583516	0.515	0.2	2.46771e-25	3	0.46068	0.141979	Symbols: ATPH | ATP synthase subunit C family protein | chrC:13262-13507 REVERSE LENGTH=81
Ghir_D13G024480	3.8373e-10	0.260559	0.26	0.114	1.34954e-05	3	0.209625	0.0811292	Symbols: ATPH1, PH1 | pleckstrin homologue 1 | chr2:12697571-12698008 FORWARD LENGTH=145
Ghir_A07G014530	5.46094e-38	0.555176	0.403	0.098	1.92056e-33	3	0.346158	0.066322	Symbols: ATPI4K GAMMA 4, UBDK GAMMA 4, PI4K GAMMA 4 | phosphoinositide 4-kinase gamma 4 | chr2:19086741-19088534 REVERSE LENGTH=566
Ghir_D07G014810	1.3489e-37	0.422212	0.329	0.062	4.74393e-33	3	0.264723	0.0441651	Symbols: ATPI4K GAMMA 4, UBDK GAMMA 4, PI4K GAMMA 4 | phosphoinositide 4-kinase gamma 4 | chr2:19086741-19088534 REVERSE LENGTH=566
Ghir_A06G019450	4.22184e-18	0.328337	0.277	0.088	1.48478e-13	3	0.222988	0.0599534	Symbols: ATPK19, ATS6K2, S6K2, ATPK2 | serine/threonine protein kinase 2 | chr3:2648625-2650407 REVERSE LENGTH=471
Ghir_D04G002790	2.31149e-23	0.65703	0.381	0.131	8.12927e-19	3	0.355843	0.092345	Symbols: AtPP2-B1, PP2-B1 | phloem protein 2-B1 | chr2:590393-591595 REVERSE LENGTH=336
Ghir_A05G040220	5.04965e-16	0.472699	0.325	0.127	1.77591e-11	3	0.295901	0.0907	Symbols: AtPP2-B10, PP2-B10 | phloem protein 2-B10 | chr2:619699-620736 REVERSE LENGTH=272
Ghir_A09G016710	5.42269e-14	0.370138	0.281	0.109	1.90711e-09	3	0.2466	0.0773408	Symbols: AtPPa4, PPa4 | pyrophosphorylase 4 | chr3:19881491-19883308 FORWARD LENGTH=216
Ghir_D09G016180	9.08999e-07	0.286757	0.299	0.171	0.0319686	3	0.252857	0.123197	Symbols: AtPPa4, PPa4 | pyrophosphorylase 4 | chr3:19881491-19883308 FORWARD LENGTH=216
Ghir_A02G016540	2.91085e-93	1.51757	0.481	0.048	1.02372e-88	3	0.650258	0.032813	Symbols: ATPSK4, ATPSK3 (FORMER SYMBOL), PSK4 | phytosulfokine 4 precursor | chr3:18465750-18466254 FORWARD LENGTH=79
Ghir_D03G003080	2.90742e-71	1.73746	0.416	0.05	1.02251e-66	3	0.636597	0.0339303	Symbols: ATPSK4, ATPSK3 (FORMER SYMBOL), PSK4 | phytosulfokine 4 precursor | chr3:18465750-18466254 FORWARD LENGTH=79
Ghir_A11G022630	8.82026e-33	0.561063	0.273	0.05	3.102e-28	3	0.282049	0.0367089	Symbols: ATPSK5, PSK5 | phytosulfokine 5 precursor | chr5:26351593-26352055 FORWARD LENGTH=77
Ghir_A10G020720	1.8601e-14	0.303489	0.273	0.101	6.5418e-10	3	0.224922	0.0718863	Symbols: ATPUB14, PUB14 | plant U-box 14 | chr3:20321524-20323848 FORWARD LENGTH=632
Ghir_D10G022550	1.27988e-15	0.250677	0.277	0.094	4.50123e-11	3	0.206897	0.0705706	Symbols: ATPUB14, PUB14 | plant U-box 14 | chr3:20321524-20323848 FORWARD LENGTH=632
Ghir_A08G002910	1.23595e-58	0.885157	0.515	0.113	4.34671e-54	3	0.51803	0.0763745	Symbols: ATR2, AR2 | P450 reductase 2 | chr4:14796900-14800578 FORWARD LENGTH=712
Ghir_A08G006300	1.01645e-19	0.355847	0.286	0.088	3.57477e-15	3	0.237945	0.0601859	Symbols: ATRAB1B, ARA5, ARA-5, ATRABD2A, RABD2A, RA-5 | RAS 5 | chr1:400350-401788 REVERSE LENGTH=203
Ghir_A11G002860	3.01006e-35	0.659394	0.524	0.183	1.05861e-30	3	0.476854	0.128294	Symbols: ATRAB1B, ARA5, ARA-5, ATRABD2A, RABD2A, RA-5 | RAS 5 | chr1:400350-401788 REVERSE LENGTH=203
Ghir_D08G006430	1.61757e-13	0.305589	0.264	0.099	5.68883e-09	3	0.219661	0.0707061	Symbols: ATRAB1B, ARA5, ARA-5, ATRABD2A, RABD2A, RA-5 | RAS 5 | chr1:400350-401788 REVERSE LENGTH=203
Ghir_D11G002860	7.4276e-28	0.63014	0.532	0.225	2.61221e-23	3	0.486304	0.157815	Symbols: ATRAB1B, ARA5, ARA-5, ATRABD2A, RABD2A, RA-5 | RAS 5 | chr1:400350-401788 REVERSE LENGTH=203
Ghir_D13G003860	2.75393e-28	0.39496	0.359	0.099	9.6853e-24	3	0.279542	0.0684685	Symbols: ATRBP47B, RBP47B | RNA-binding protein 47B | chr3:6611398-6613823 REVERSE LENGTH=435
Ghir_A09G022650	1.24669e-38	0.40365	0.281	0.042	4.38449e-34	3	0.229197	0.0293198	Symbols: ATSIK | Protein kinase superfamily protein | chr3:2658129-2659984 REVERSE LENGTH=557
Ghir_D12G020040	1.04026e-39	0.701041	0.394	0.087	3.65847e-35	3	0.375274	0.0698311	Symbols: AtSIP2, SIP2 | seed imbibition 2 | chr3:21288982-21292694 REVERSE LENGTH=773
Ghir_A12G013150	9.89042e-08	0.2538	0.251	0.128	0.00347836	3	0.20868	0.0872921	Symbols: ATSK11, SK 11 | shaggy-related kinase 11 | chr5:9399582-9401839 REVERSE LENGTH=405
Ghir_A03G022780	2.82417e-16	0.28578	0.273	0.091	9.93231e-12	3	0.211361	0.0642247	Symbols: AtTLP10, TLP10 | tubby like protein 10 | chr1:8864961-8866608 FORWARD LENGTH=445
Ghir_D02G024220	1.79093e-20	0.368644	0.299	0.091	6.29854e-16	3	0.247145	0.0646513	Symbols: AtTLP10, TLP10 | tubby like protein 10 | chr1:8864961-8866608 FORWARD LENGTH=445
Ghir_A12G021150	2.67028e-36	0.462894	0.329	0.065	9.39112e-32	3	0.278945	0.0480906	Symbols: ATTPPA | Haloacid dehalogenase-like hydrolase (HAD) superfamily protein | chr5:20902266-20904292 FORWARD LENGTH=385
Ghir_A08G009190	2.05655e-64	0.897189	0.593	0.141	7.23269e-60	3	0.59411	0.103267	Symbols: ATTPS11, TPS11, ATTPSB | trehalose phosphatase/synthase 11 | chr2:8109043-8111799 FORWARD LENGTH=862
Ghir_D08G009420	1.44805e-67	1.09198	0.619	0.152	5.09264e-63	3	0.683042	0.112078	Symbols: ATTPS11, TPS11, ATTPSB | trehalose phosphatase/synthase 11 | chr2:8109043-8111799 FORWARD LENGTH=862
Ghir_A10G003170	4.08151e-26	0.454282	0.355	0.103	1.43543e-21	3	0.303499	0.0779668	Symbols: ATTPS7, TPS7, ATTPSA | trehalose-phosphatase/synthase 7 | chr1:1955413-1958153 FORWARD LENGTH=851
Ghir_D10G003960	4.53453e-28	0.361221	0.359	0.098	1.59475e-23	3	0.269048	0.0697526	Symbols: ATTPS7, TPS7, ATTPSA | trehalose-phosphatase/synthase 7 | chr1:1955413-1958153 FORWARD LENGTH=851
Ghir_A03G015760	2.12013e-18	0.341791	0.268	0.082	7.45629e-14	3	0.221999	0.0566905	Symbols: ATTPS9, TPS9 | trehalose-phosphatase/synthase 9 | chr1:8432695-8435506 FORWARD LENGTH=867
Ghir_D02G017040	4.51094e-38	0.509395	0.398	0.092	1.58645e-33	3	0.326827	0.0654009	Symbols: ATTPS9, TPS9 | trehalose-phosphatase/synthase 9 | chr1:8432695-8435506 FORWARD LENGTH=867
Ghir_A01G010180	1.06027e-52	2.49279	0.87	0.635	3.72887e-48	3	1.51728	0.390375	Symbols: ATTRX1, ATTRX H1, TRX1 | thioredoxin H-type 1 | chr3:18951123-18951955 REVERSE LENGTH=114
Ghir_D01G011020	5.67331e-30	1.72144	0.732	0.49	1.99525e-25	3	1.00679	0.325017	Symbols: ATTRX1, ATTRX H1, TRX1 | thioredoxin H-type 1 | chr3:18951123-18951955 REVERSE LENGTH=114
Ghir_D04G005340	1.58201e-10	0.34216	0.29	0.136	5.56376e-06	3	0.246565	0.093841	Symbols: ATTRX2, ATH2, ATTRXH2, TRXH2, TRX2 | thioredoxin 2 | chr5:15990885-15991881 REVERSE LENGTH=133
Ghir_D13G025460	8.48519e-24	0.484535	0.333	0.101	2.98416e-19	3	0.299421	0.0724201	Symbols: ATUBA1, MOS5, UBA1 | ubiquitin-activating enzyme 1 | chr2:12852632-12857369 REVERSE LENGTH=1080
Ghir_A08G022840	4.13946e-17	0.352243	0.329	0.126	1.45581e-12	3	0.269897	0.0868366	Symbols: ATUBC2, UBC2 | ubiquiting-conjugating enzyme 2 | chr2:774271-775149 FORWARD LENGTH=152
Ghir_A12G017710	1.73387e-27	0.678024	0.511	0.214	6.09786e-23	3	0.484719	0.14324	Symbols: ATUBC2, UBC2 | ubiquiting-conjugating enzyme 2 | chr2:774271-775149 FORWARD LENGTH=152
Ghir_D12G017960	6.15855e-20	0.507546	0.403	0.166	2.1659e-15	3	0.361301	0.113036	Symbols: ATUBC2, UBC2 | ubiquiting-conjugating enzyme 2 | chr2:774271-775149 FORWARD LENGTH=152
Ghir_D05G022910	5.35585e-62	0.578486	0.255	0.012	1.8836e-57	3	0.246002	0.0082246	Symbols: AtUGT85A2, UGT85A2 | UDP-glucosyl transferase 85A2 | chr1:7895068-7897527 REVERSE LENGTH=481
Ghir_A05G029270	4.46648e-21	0.422812	0.32	0.103	1.57082e-16	3	0.278675	0.0732969	Symbols: ATVAMP727, VAMP727 | vesicle-associated membrane protein 727 | chr3:20108355-20110127 REVERSE LENGTH=240
Ghir_A03G020080	2.2832e-25	0.341041	0.277	0.065	8.0298e-21	3	0.221065	0.0467988	Symbols: ATVSR3, VSR3, VSR2;2, BP80-2;2 | vaculolar sorting receptor 3 | chr2:6308895-6312303 FORWARD LENGTH=628
Ghir_A10G020220	4.57348e-40	0.795305	0.333	0.063	1.60845e-35	3	0.377745	0.0435316	Symbols: ATX1, ATATX1 | homolog of anti-oxidant 1 | chr1:24686445-24687327 REVERSE LENGTH=106
Ghir_D10G021920	2.34719e-45	0.738003	0.286	0.036	8.25485e-41	3	0.324439	0.0256097	Symbols: ATX1, ATATX1 | homolog of anti-oxidant 1 | chr1:24686445-24687327 REVERSE LENGTH=106
Ghir_A13G009040	8.74118e-15	0.300216	0.299	0.114	3.07419e-10	3	0.232462	0.0785396	Symbols: AVA-P2, AVA-2PE, ATVHA-C2 | ATPase, F0/V0 complex, subunit C protein | chr1:6913317-6914322 FORWARD LENGTH=165
Ghir_A06G005480	2.96826e-35	0.612872	0.472	0.143	1.04391e-30	3	0.407576	0.0997036	Symbols: AVP1, ATAVP3, AVP-3, AtVHP1;1 | Inorganic H pyrophosphatase family protein | chr1:5399115-5402185 FORWARD LENGTH=770
Ghir_D05G001590	4.12573e-27	0.311407	0.255	0.052	1.45098e-22	3	0.19363	0.0345679	Symbols: AVP1, ATAVP3, AVP-3, AtVHP1;1 | Inorganic H pyrophosphatase family protein | chr1:5399115-5402185 FORWARD LENGTH=770
Ghir_D06G005500	1.38802e-47	0.689934	0.485	0.115	4.88154e-43	3	0.432008	0.0821632	Symbols: AVP1, ATAVP3, AVP-3, AtVHP1;1 | Inorganic H pyrophosphatase family protein | chr1:5399115-5402185 FORWARD LENGTH=770
Ghir_A09G018520	1.4531e-21	0.32677	0.251	0.063	5.11041e-17	3	0.20571	0.0439784	Symbols: B120 | S-locus lectin protein kinase family protein | chr4:11394458-11397474 REVERSE LENGTH=849
Ghir_D10G017260	7.10144e-28	0.946797	0.532	0.23	2.4975e-23	3	0.582731	0.163585	Symbols: BAM1, BMY7, TR-BAMY | beta-amylase 1 | chr3:8641722-8644199 FORWARD LENGTH=575
Ghir_D10G006480	1.64365e-64	0.74326	0.299	0.02	5.78055e-60	3	0.323955	0.0145373	Symbols: BGAL1 | beta galactosidase 1 | chr3:4511192-4515756 FORWARD LENGTH=847
Ghir_D05G007760	0.000734109	0.331553	0.277	0.195	1	3	0.268426	0.142006	Symbols: BGAL8 | beta-galactosidase 8 | chr2:12169047-12173164 REVERSE LENGTH=852
Ghir_A13G008270	4.02189e-78	0.656137	0.294	0.01	1.41446e-73	3	0.294703	0.00755494	Symbols: BGLU40 | beta glucosidase 40 | chr1:9178513-9181726 FORWARD LENGTH=510
Ghir_D13G008490	2.13281e-72	0.737541	0.359	0.029	7.50089e-68	3	0.358603	0.0216452	Symbols: BGLU40 | beta glucosidase 40 | chr1:9178513-9181726 FORWARD LENGTH=510
Ghir_A09G012720	2.56996e-30	0.544954	0.307	0.069	9.03829e-26	3	0.283779	0.047752	Symbols: BIGYIN, FIS1A | Tetratricopeptide repeat (TPR)-like superfamily protein | chr3:21128627-21129981 FORWARD LENGTH=170
Ghir_A11G015340	6.44909e-27	0.315849	0.294	0.069	2.26808e-22	3	0.217305	0.0480173	Symbols: BIR1 | BAK1-interacting receptor-like kinase 1 | chr5:19604584-19606532 REVERSE LENGTH=620
Ghir_D10G017770	1.59293e-33	0.567615	0.411	0.117	5.60219e-29	3	0.370855	0.0817265	Symbols: BMY3, BAM9 | beta-amylase 3 | chr5:6226138-6227999 FORWARD LENGTH=536
Ghir_D08G015860	3.70645e-18	0.307477	0.264	0.079	1.30352e-13	3	0.211531	0.0574684	Symbols: BPS1 | Protein of unknown function (DUF793) | chr1:200526-201575 FORWARD LENGTH=349
Ghir_D11G009810	1.2261e-43	0.777942	0.537	0.166	4.31208e-39	3	0.518135	0.114043	Symbols: BPS1 | Protein of unknown function (DUF793) | chr1:200526-201575 FORWARD LENGTH=349
Ghir_D07G006050	1.78706e-15	0.419799	0.255	0.085	6.2849e-11	3	0.235346	0.0623166	Symbols: BT1 | BTB and TAZ domain protein 1 | chr5:25333485-25335399 REVERSE LENGTH=365
Ghir_Scaffold423G000130	4.41389e-23	0.305128	0.312	0.088	1.55232e-18	3	0.228984	0.0612611	Symbols: BZIP17 | Basic-leucine zipper (bZIP) transcription factor family protein | chr2:17087823-17090326 REVERSE LENGTH=721
Ghir_A03G015520	8.60632e-51	0.501228	0.333	0.044	3.02676e-46	3	0.284838	0.031182	Symbols: CA2, CA18, BETA CA2 | carbonic anhydrase 2 | chr5:4758257-4762382 FORWARD LENGTH=331
Ghir_D02G016880	2.15124e-26	0.378965	0.277	0.063	7.5657e-22	3	0.231987	0.0454536	Symbols: CA2, CA18, BETA CA2 | carbonic anhydrase 2 | chr5:4758257-4762382 FORWARD LENGTH=331
Ghir_A09G011180	9.77101e-16	0.6726	0.792	0.639	3.43637e-11	3	0.79052	0.439633	Symbols: CAM7 | calmodulin 7 | chr3:15664619-15666355 REVERSE LENGTH=149
Ghir_A13G023430	1.08118e-07	0.319071	0.394	0.245	0.00380241	3	0.322331	0.166818	Symbols: CAM7 | calmodulin 7 | chr3:15664619-15666355 REVERSE LENGTH=149
Ghir_D09G010740	2.32211e-10	0.472951	0.758	0.638	8.16662e-06	3	0.677264	0.426691	Symbols: CAM7 | calmodulin 7 | chr3:15664619-15666355 REVERSE LENGTH=149
Ghir_A01G022540	1.19801e-24	0.410192	0.26	0.06	4.21329e-20	3	0.23171	0.0420249	Symbols: CAT2 | catalase 2 | chr4:16700937-16703215 REVERSE LENGTH=492
Ghir_D01G010050	4.88175e-25	0.586463	0.346	0.107	1.71686e-20	3	0.345306	0.0777817	Symbols: CAT2 | catalase 2 | chr4:16700937-16703215 REVERSE LENGTH=492
Ghir_D03G004880	5.4124e-14	0.348974	0.329	0.139	1.90349e-09	3	0.273156	0.100798	Symbols: CESA6, IXR2, E112, PRC1 | cellulose synthase 6 | chr5:25881555-25886333 FORWARD LENGTH=1084
Ghir_A05G003940	5.97713e-32	0.652623	0.45	0.15	2.1021e-27	3	0.422148	0.1001	Symbols: CID7 | CTC-interacting domain 7 | chr2:11188143-11190579 REVERSE LENGTH=567
Ghir_D05G004050	1.76296e-61	1.01279	0.597	0.162	6.20015e-57	3	0.634627	0.103481	Symbols: CID7 | CTC-interacting domain 7 | chr2:11188143-11190579 REVERSE LENGTH=567
Ghir_A02G000530	2.29431e-23	0.523445	0.29	0.079	8.06887e-19	3	0.281876	0.0559505	Symbols: CIPK10, PKS2, SIP1, SNRK3.8 | SOS3-interacting protein 1 | chr5:23597092-23598531 REVERSE LENGTH=479
Ghir_A03G003080	2.29121e-60	1.06979	0.662	0.216	8.05794e-56	3	0.745418	0.151695	Symbols: CIPK11, PKS5, SIP4, SNRK3.22 | SOS3-interacting protein 4 | chr2:12937265-12938572 REVERSE LENGTH=435
Ghir_D03G015930	1.57094e-46	0.789229	0.494	0.133	5.52486e-42	3	0.49651	0.0917244	Symbols: CIPK11, PKS5, SIP4, SNRK3.22 | SOS3-interacting protein 4 | chr2:12937265-12938572 REVERSE LENGTH=435
Ghir_A05G005440	8.34045e-05	0.347752	0.255	0.166	1	3	0.252705	0.116417	Symbols: CIPK6, SIP3, SNRK3.14, ATCIPK6 | SOS3-interacting protein 3 | chr4:15067400-15068725 FORWARD LENGTH=441
Ghir_A13G019690	4.82199e-11	0.402784	0.346	0.173	1.69584e-06	3	0.320267	0.134595	Symbols: CIPK6, SIP3, SNRK3.14, ATCIPK6 | SOS3-interacting protein 3 | chr4:15067400-15068725 FORWARD LENGTH=441
Ghir_D07G001360	2.90574e-23	0.446564	0.468	0.196	1.02192e-18	3	0.378508	0.129774	Symbols: CK1, CKL1 | casein kinase 1 | chr4:13227885-13230508 REVERSE LENGTH=450
Ghir_A09G023470	6.51694e-15	0.357755	0.342	0.14	2.29194e-10	3	0.289797	0.108455	Symbols: CML11 | calmodulin-like 11 | chr3:8124286-8125835 REVERSE LENGTH=173
Ghir_D09G022710	3.75696e-11	0.394019	0.342	0.168	1.32129e-06	3	0.314223	0.131014	Symbols: CML11 | calmodulin-like 11 | chr3:8124286-8125835 REVERSE LENGTH=173
Ghir_D11G013320	1.64096e-38	0.549989	0.26	0.035	5.7711e-34	3	0.256974	0.0250018	Symbols: CML11 | calmodulin-like 11 | chr3:8124286-8125835 REVERSE LENGTH=173
Ghir_A07G008430	2.34408e-26	0.892869	0.563	0.265	8.24391e-22	3	0.625043	0.198496	Symbols: CML23 | calmodulin like 23 | chr1:24770856-24771329 REVERSE LENGTH=157
Ghir_D07G008550	3.37423e-15	0.420163	0.286	0.105	1.18668e-10	3	0.263179	0.0787785	Symbols: CML23 | calmodulin like 23 | chr1:24770856-24771329 REVERSE LENGTH=157
Ghir_A11G004140	3.33774e-15	0.539358	0.286	0.106	1.17385e-10	3	0.290035	0.0828964	Symbols: CML38 | calmodulin-like 38 | chr1:28766909-28767442 REVERSE LENGTH=177
Ghir_D11G004080	2.33293e-22	0.457224	0.294	0.083	8.20467e-18	3	0.267107	0.0615492	Symbols: CML38 | calmodulin-like 38 | chr1:28766909-28767442 REVERSE LENGTH=177
Ghir_A02G009260	1.29231e-77	1.1164	0.528	0.085	4.54493e-73	3	0.590123	0.0589125	Symbols: CML42 | calmodulin like 42 | chr4:11133309-11133884 REVERSE LENGTH=191
Ghir_D02G011300	8.655e-63	0.936683	0.498	0.094	3.04388e-58	3	0.518146	0.0663779	Symbols: CML42 | calmodulin like 42 | chr4:11133309-11133884 REVERSE LENGTH=191
Ghir_A07G000600	6.39287e-28	0.307938	0.299	0.067	2.24831e-23	3	0.216861	0.0487807	Symbols: COV1 | Protein of unknown function (DUF502) | chr2:8687568-8689321 REVERSE LENGTH=268
Ghir_D04G010610	4.57307e-71	1.18795	1	0.981	1.6083e-66	3	1.70822	0.723214	Symbols: COX1 | cytochrome oxidase | chrM:349830-351413 REVERSE LENGTH=527
Ghir_A03G018780	4.09764e-09	0.279609	0.277	0.133	0.00014411	3	0.228201	0.0956026	Symbols: CPK6, ATCDPK3, ATCPK6 | Calcium-dependent protein kinase family protein | chr2:7517005-7519239 FORWARD LENGTH=544
Ghir_D09G012710	1.69625e-53	0.915929	0.636	0.198	5.96556e-49	3	0.64986	0.149512	Symbols: CPK7 | calmodulin-domain protein kinase 7 | chr5:4047817-4050035 REVERSE LENGTH=535
Ghir_D01G007400	4.30126e-22	0.485634	0.342	0.112	1.51271e-17	3	0.306197	0.078086	Symbols: CPK9 | calmodulin-domain protein kinase 9 | chr3:7116388-7118824 FORWARD LENGTH=541
Ghir_D10G025790	4.27981e-15	0.300096	0.255	0.087	1.50517e-10	3	0.21533	0.0637259	Symbols: CPR30 | F-box and associated interaction domains-containing protein | chr4:7441815-7443157 FORWARD LENGTH=413
Ghir_D09G011910	7.76968e-44	0.40447	0.251	0.026	2.73252e-39	3	0.212059	0.0183869	Symbols: CRK1, ATCRK1, ATCBK3 | CDPK-related kinase 1 | chr2:17150492-17153378 FORWARD LENGTH=576
Ghir_A05G032400	2.76545e-66	0.489973	0.294	0.018	9.72582e-62	3	0.250753	0.012381	Symbols: CRK2 | cysteine-rich RLK (RECEPTOR-like protein kinase) 2 | chr1:26584888-26587334 REVERSE LENGTH=649
Ghir_D05G032370	1.34384e-72	0.654405	0.411	0.044	4.72616e-68	3	0.365034	0.0311839	Symbols: CRK2 | cysteine-rich RLK (RECEPTOR-like protein kinase) 2 | chr1:26584888-26587334 REVERSE LENGTH=649
Ghir_A06G021960	3.44532e-41	0.497348	0.381	0.077	1.21168e-36	3	0.327803	0.0615137	Symbols: CRK25 | cysteine-rich RLK (RECEPTOR-like protein kinase) 25 | chr4:2679793-2682309 REVERSE LENGTH=675
Ghir_A10G010000	7.28846e-64	0.693881	0.394	0.048	2.56328e-59	3	0.368256	0.0357531	Symbols: CRK42 | cysteine-rich RLK (RECEPTOR-like protein kinase) 42 | chr5:16152121-16155038 FORWARD LENGTH=651
Ghir_D10G009240	4.94073e-67	0.506936	0.32	0.023	1.73761e-62	3	0.27189	0.0173979	Symbols: CRK42 | cysteine-rich RLK (RECEPTOR-like protein kinase) 42 | chr5:16152121-16155038 FORWARD LENGTH=651
Ghir_D01G006690	4.81058e-17	0.411959	0.286	0.097	1.69183e-12	3	0.251945	0.0697111	Symbols: CRLK1 | Protein kinase superfamily protein | chr5:22180480-22182698 FORWARD LENGTH=440
Ghir_D13G011150	1.72805e-07	0.333781	0.394	0.253	0.00607739	3	0.332739	0.172898	Symbols: CSD1 | copper/zinc superoxide dismutase 1 | chr1:2827700-2829053 FORWARD LENGTH=152
Ghir_A12G021840	4.79481e-20	0.362369	0.264	0.074	1.68628e-15	3	0.227031	0.0538005	Symbols: CSLD3, KJK, ATCSLD3 | cellulose synthase-like D3 | chr3:687873-691629 FORWARD LENGTH=1145
Ghir_D12G021860	3.2421e-52	0.672373	0.424	0.078	1.14021e-47	3	0.395465	0.0573845	Symbols: CSLD3, KJK, ATCSLD3 | cellulose synthase-like D3 | chr3:687873-691629 FORWARD LENGTH=1145
Ghir_A11G006670	6.64936e-33	0.77743	0.498	0.179	2.33851e-28	3	0.496922	0.121975	Symbols: CSY2 | citrate synthase 2 | chr3:21724564-21727458 REVERSE LENGTH=514
Ghir_D07G010720	4.84969e-25	0.390068	0.307	0.082	1.70559e-20	3	0.250637	0.0558528	Symbols: CXIP4 | CAX interacting protein 4 | chr2:12415992-12416990 REVERSE LENGTH=332
Ghir_D01G002260	5.80446e-23	0.332323	0.333	0.101	2.04137e-18	3	0.250683	0.0695889	Symbols: CYCT1;4 | Cyclin family protein | chr4:10673619-10676532 FORWARD LENGTH=541
Ghir_D05G015160	7.87259e-51	0.621041	0.281	0.028	2.76871e-46	3	0.282968	0.0199742	Symbols: CYP710A1 | cytochrome P450, family 710, subfamily A, polypeptide 1 | chr2:14539712-14541199 REVERSE LENGTH=495
Ghir_A02G002480	4.94338e-25	0.364697	0.255	0.056	1.73854e-20	3	0.221374	0.044128	Symbols: CYP72A7 | cytochrome P450, family 72, subfamily A, polypeptide 7 | chr3:4912565-4914503 FORWARD LENGTH=512
Ghir_A06G019060	1.79456e-38	0.366673	0.273	0.039	6.31129e-34	3	0.213652	0.0280537	Symbols: CYP78A7 | cytochrome P450, family 78, subfamily A, polypeptide 7 | chr5:3112241-3113987 FORWARD LENGTH=536
Ghir_A05G026720	2.93483e-153	2.03768	0.935	0.2	1.03215e-148	3	1.4325	0.149083	Symbols: CYP81D8 | cytochrome P450, family 81, subfamily D, polypeptide 8 | chr4:17569971-17571678 REVERSE LENGTH=497
Ghir_D05G026730	1.56607e-123	1.83441	0.831	0.173	5.5077e-119	3	1.23585	0.143468	Symbols: CYP81D8 | cytochrome P450, family 81, subfamily D, polypeptide 8 | chr4:17569971-17571678 REVERSE LENGTH=497
Ghir_A07G022700	5.93388e-133	1.91238	0.662	0.07	2.08689e-128	3	0.976542	0.0524635	Symbols: CYP94B1 | cytochrome P450, family 94, subfamily B, polypeptide 1 | chr5:25408987-25410519 REVERSE LENGTH=510
Ghir_D07G022780	2.40198e-128	1.49295	0.602	0.05	8.44752e-124	3	0.781329	0.0427028	Symbols: CYP94B1 | cytochrome P450, family 94, subfamily B, polypeptide 1 | chr5:25408987-25410519 REVERSE LENGTH=510
Ghir_A03G023410	1.31356e-36	0.425427	0.281	0.046	4.61965e-32	3	0.237052	0.0309778	Symbols: CYTC-1, ATCYTC-A | CYTOCHROME C-1 | chr1:8079384-8080286 FORWARD LENGTH=114
Ghir_D02G024810	2.7947e-52	1.24808	0.571	0.176	9.82867e-48	3	0.707808	0.11579	Symbols: CYTC-1, ATCYTC-A | CYTOCHROME C-1 | chr1:8079384-8080286 FORWARD LENGTH=114
Ghir_A10G024140	1.89111e-25	0.702548	0.481	0.198	6.65085e-21	3	0.481845	0.142534	Symbols: CZF1, ZFAR1, SZF2, ATSZF2 | zinc finger (CCCH-type) family protein | chr2:16772537-16774330 FORWARD LENGTH=597
Ghir_D10G026560	2.8846e-23	0.74466	0.528	0.249	1.01449e-18	3	0.537386	0.183638	Symbols: CZF1, ZFAR1, SZF2, ATSZF2 | zinc finger (CCCH-type) family protein | chr2:16772537-16774330 FORWARD LENGTH=597
Ghir_A05G020130	6.85406e-62	0.520394	0.32	0.028	2.4105e-57	3	0.273281	0.0193469	Symbols: DA1 | DA1 | chr1:6663327-6665845 FORWARD LENGTH=532
Ghir_D05G020140	1.68447e-60	0.671634	0.39	0.051	5.92411e-56	3	0.362097	0.037273	Symbols: DA1 | DA1 | chr1:6663327-6665845 FORWARD LENGTH=532
Ghir_D08G009760	1.78955e-15	0.448882	0.277	0.099	6.29368e-11	3	0.26693	0.0739713	Symbols: DIN10 | Raffinose synthase family protein | chr5:6833730-6836635 FORWARD LENGTH=844
Ghir_A04G004700	1.37089e-13	0.282156	0.303	0.122	4.82128e-09	3	0.232197	0.085467	Symbols: DOT2, MDF | SART-1 family | chr5:5517784-5521566 REVERSE LENGTH=820
Ghir_D05G034470	3.84275e-13	0.28612	0.312	0.13	1.35146e-08	3	0.237345	0.0897826	Symbols: DOT2, MDF | SART-1 family | chr5:5517784-5521566 REVERSE LENGTH=820
Ghir_A01G014750	5.91142e-33	0.411487	0.264	0.045	2.07899e-28	3	0.226587	0.0312848	Symbols: DPL1, ATDPL1 | dihydrosphingosine phosphate lyase | chr1:9748812-9752618 FORWARD LENGTH=544
Ghir_D04G005950	2.99259e-09	0.261778	0.32	0.166	0.000105246	3	0.248328	0.112626	Symbols: DRH1, ATDRH1 | DEAD box RNA helicase 1 | chr3:213077-216142 REVERSE LENGTH=619
Ghir_D05G002370	3.2609e-68	1.15314	0.416	0.053	1.14683e-63	3	0.506629	0.0374886	Symbols: DVL10, RTFL12 | ROTUNDIFOLIA like 12 | chr4:7785883-7786050 REVERSE LENGTH=55
Ghir_A06G013190	1.43145e-09	0.751734	0.385	0.236	5.03426e-05	3	0.443384	0.173041	Symbols: DYL1 | dormancy-associated protein-like 1 | chr1:9934252-9935216 REVERSE LENGTH=159
Ghir_A05G005610	8.65963e-34	0.468318	0.407	0.109	3.0455e-29	3	0.329507	0.0775308	Symbols: EBF1, FBL6 | EIN3-binding F box protein 1 | chr2:10848018-10850275 REVERSE LENGTH=628
Ghir_D05G001850	4.97147e-27	0.326626	0.255	0.052	1.74842e-22	3	0.20404	0.0376685	Symbols: EBF1, FBL6 | EIN3-binding F box protein 1 | chr2:10848018-10850275 REVERSE LENGTH=628
Ghir_D05G005770	1.65676e-20	0.367438	0.338	0.113	5.82667e-16	3	0.270492	0.0798023	Symbols: EBF1, FBL6 | EIN3-binding F box protein 1 | chr2:10848018-10850275 REVERSE LENGTH=628
Ghir_D01G022680	1.32838e-11	0.273543	0.294	0.13	4.67179e-07	3	0.230429	0.0896243	Symbols: ECA1, ATECA1, ACA3 | ER-type Ca2+-ATPase 1 | chr1:2416681-2420572 FORWARD LENGTH=1061
Ghir_A08G001920	3.42378e-15	0.344818	0.39	0.175	1.20411e-10	3	0.305519	0.120753	Symbols: ECT2 | evolutionarily conserved C-terminal region 2 | chr3:4385274-4388220 REVERSE LENGTH=667
Ghir_D08G001990	1.05907e-21	0.313273	0.32	0.097	3.72465e-17	3	0.240246	0.0692176	Symbols: ECT2 | evolutionarily conserved C-terminal region 2 | chr3:4385274-4388220 REVERSE LENGTH=667
Ghir_A05G016830	4.5967e-40	0.493018	0.333	0.06	1.61661e-35	3	0.286639	0.042402	Symbols: EDA16 | SNF2 domain-containing protein / helicase domain-containing protein / zinc finger protein-related | chr1:22535038-22540610 REVERSE LENGTH=1280
Ghir_A06G022930	7.63333e-25	0.39248	0.368	0.113	2.68457e-20	3	0.291108	0.0832334	Symbols: EDA16 | SNF2 domain-containing protein / helicase domain-containing protein / zinc finger protein-related | chr1:22535038-22540610 REVERSE LENGTH=1280
Ghir_D05G016660	1.94662e-34	0.445554	0.299	0.056	6.84607e-30	3	0.258123	0.0398509	Symbols: EDA16 | SNF2 domain-containing protein / helicase domain-containing protein / zinc finger protein-related | chr1:22535038-22540610 REVERSE LENGTH=1280
Ghir_D06G013940	5.33663e-17	0.318057	0.303	0.106	1.87684e-12	3	0.243311	0.0776855	Symbols: EDA16 | SNF2 domain-containing protein / helicase domain-containing protein / zinc finger protein-related | chr1:22535038-22540610 REVERSE LENGTH=1280
Ghir_D01G018380	3.45974e-37	0.467659	0.346	0.071	1.21675e-32	3	0.282601	0.0495653	Symbols: EEL, ATBZIP12, DPBF4 | Basic-leucine zipper (bZIP) transcription factor family protein | chr2:17131249-17132208 FORWARD LENGTH=262
Ghir_D08G021410	1.50583e-15	0.312003	0.273	0.096	5.29585e-11	3	0.221963	0.0662707	Symbols: EIN3, AtEIN3 | Ethylene insensitive 3 family protein | chr3:7260702-7262588 REVERSE LENGTH=628
Ghir_A12G009480	1.53961e-46	1.3688	0.602	0.216	5.41467e-42	3	0.79458	0.163387	Symbols: ELI3-2, ELI3, ATCAD8, CAD-B2 | elicitor-activated gene 3-2 | chr4:17855964-17857388 FORWARD LENGTH=359
Ghir_A01G003350	5.45713e-27	0.391692	0.303	0.075	1.91922e-22	3	0.25236	0.0531051	Symbols: emb1303 | embryo defective 1303 | chr1:21030852-21031886 FORWARD LENGTH=154
Ghir_D01G018420	6.86603e-89	1.31685	0.515	0.065	2.41471e-84	3	0.654395	0.0473382	Symbols: ENDO 2 | endonuclease 2 | chr1:25596718-25598264 FORWARD LENGTH=290
Ghir_A05G034070	1.83383e-35	0.509203	0.411	0.11	6.4494e-31	3	0.345126	0.0746935	Symbols: EPC1 | Nucleotide-diphospho-sugar transferases superfamily protein | chr3:20715101-20717133 FORWARD LENGTH=334
Ghir_A13G000060	6.91914e-35	0.924979	0.732	0.381	2.43339e-30	3	0.796324	0.284018	Symbols: ERD15, LSR1, CID1 | dehydration-induced protein (ERD15) | chr2:17269736-17270314 FORWARD LENGTH=163
Ghir_D13G000260	1.17201e-26	0.453376	0.416	0.139	4.12184e-22	3	0.345144	0.100283	Symbols: ERD15, LSR1, CID1 | dehydration-induced protein (ERD15) | chr2:17269736-17270314 FORWARD LENGTH=163
Ghir_D12G003470	1.88865e-34	0.753599	0.476	0.16	6.64218e-30	3	0.499191	0.118425	Symbols: ERD7 | Senescence/dehydration-associated protein-related | chr2:7755923-7757798 REVERSE LENGTH=452
Ghir_A06G022970	2.62827e-36	0.80581	0.58	0.226	9.24336e-32	3	0.585492	0.166915	Symbols: ERF11, ATERF11 | ERF domain protein 11 | chr1:9956351-9956851 REVERSE LENGTH=166
Ghir_D06G014500	9.50846e-75	1.04532	0.662	0.156	3.34403e-70	3	0.675383	0.114461	Symbols: ERF11, ATERF11 | ERF domain protein 11 | chr1:9956351-9956851 REVERSE LENGTH=166
Ghir_A10G002440	2.73601e-23	0.562046	0.437	0.167	9.62229e-19	3	0.395911	0.124186	Symbols: ERF9, ATERF9, ATERF-9 | erf domain protein 9 | chr5:17806742-17807344 FORWARD LENGTH=200
Ghir_D10G003220	4.38861e-24	0.586716	0.481	0.197	1.54343e-19	3	0.44394	0.146265	Symbols: ERF9, ATERF9, ATERF-9 | erf domain protein 9 | chr5:17806742-17807344 FORWARD LENGTH=200
Ghir_D05G022870	1.91163e-20	1.12559	0.502	0.245	6.72301e-16	3	0.670525	0.220759	Symbols: EXL2 | EXORDIUM like 2 | chr5:25703980-25704897 FORWARD LENGTH=305
Ghir_D05G022880	1.2137e-30	0.950074	0.433	0.141	4.26847e-26	3	0.532724	0.12234	Symbols: EXO | Phosphate-responsive 1 family protein | chr4:5740378-5741322 FORWARD LENGTH=314
Ghir_D11G034760	1.38546e-33	0.689501	0.455	0.144	4.87253e-29	3	0.4338	0.0991051	Symbols: FAD2 | fatty acid desaturase 2 | chr3:3860592-3861743 REVERSE LENGTH=383
Ghir_A04G009960	3.92584e-22	0.529325	0.541	0.253	1.38068e-17	3	0.495039	0.19878	Symbols: FAD8 | fatty acid desaturase 8 | chr5:1664331-1666345 FORWARD LENGTH=435
Ghir_D04G014170	2.55431e-23	0.493555	0.45	0.177	8.98326e-19	3	0.403114	0.135571	Symbols: FAD8 | fatty acid desaturase 8 | chr5:1664331-1666345 FORWARD LENGTH=435
Ghir_A08G025290	1.92987e-24	0.355774	0.281	0.07	6.78717e-20	3	0.225835	0.0480256	Symbols: FATB | fatty acyl-ACP thioesterases B | chr1:2691546-2693409 REVERSE LENGTH=412
Ghir_A13G020980	1.58831e-36	0.626122	0.372	0.086	5.58594e-32	3	0.363972	0.0647253	Symbols: FATB | fatty acyl-ACP thioesterases B | chr1:2691546-2693409 REVERSE LENGTH=412
Ghir_D13G021800	4.9784e-72	1.00221	0.589	0.122	1.75085e-67	3	0.6084	0.088094	Symbols: FATB | fatty acyl-ACP thioesterases B | chr1:2691546-2693409 REVERSE LENGTH=412
Ghir_A08G026490	1.26133e-06	0.766911	0.26	0.156	0.0443598	3	0.361017	0.120484	Symbols: FLP1, YRE, CER3, WAX2 | Fatty acid hydroxylase superfamily | chr5:23420589-23423832 FORWARD LENGTH=632
Ghir_A05G009640	7.47331e-25	0.428692	0.338	0.098	2.62829e-20	3	0.278165	0.0688217	Symbols: ftsh10 | FTSH protease 10 | chr1:2305689-2309380 FORWARD LENGTH=813
Ghir_D05G009380	6.16665e-21	0.298312	0.26	0.068	2.16875e-16	3	0.198206	0.0470505	Symbols: ftsh10 | FTSH protease 10 | chr1:2305689-2309380 FORWARD LENGTH=813
Ghir_A03G012730	4.93846e-12	0.31379	0.29	0.123	1.73681e-07	3	0.250767	0.0949746	Symbols: GAD4 | glutamate decarboxylase 4 | chr2:474375-476495 REVERSE LENGTH=493
Ghir_D01G014940	2.13719e-35	0.420318	0.312	0.058	7.51627e-31	3	0.257209	0.0448358	Symbols: GAD4 | glutamate decarboxylase 4 | chr2:474375-476495 REVERSE LENGTH=493
Ghir_A05G035870	1.61824e-43	0.869573	0.649	0.255	5.69117e-39	3	0.66887	0.187671	Symbols: GAE1 | UDP-D-glucuronate 4-epimerase 1 | chr4:14881976-14883265 REVERSE LENGTH=429
Ghir_A02G002190	7.93066e-36	0.592674	0.55	0.196	2.78913e-31	3	0.486663	0.143689	Symbols: GAE6 | UDP-D-glucuronate 4-epimerase 6 | chr3:8603645-8605027 FORWARD LENGTH=460
Ghir_D02G002390	5.55579e-37	0.498334	0.381	0.086	1.95392e-32	3	0.320794	0.0651933	Symbols: GAE6 | UDP-D-glucuronate 4-epimerase 6 | chr3:8603645-8605027 FORWARD LENGTH=460
Ghir_A06G009480	2.50832e-29	0.401188	0.333	0.083	8.82149e-25	3	0.266963	0.0580036	Symbols: GAMMA-VPE, GAMMAVPE | gamma vacuolar processing enzyme | chr4:15900557-15903161 REVERSE LENGTH=494
Ghir_A03G014430	6.38638e-33	1.11615	0.589	0.272	2.24602e-28	3	0.723285	0.199911	Symbols: GAPC-2, GAPC2 | glyceraldehyde-3-phosphate dehydrogenase C2 | chr1:4608465-4610494 REVERSE LENGTH=338
Ghir_A11G004860	3.25902e-32	0.569886	0.372	0.097	1.14617e-27	3	0.342034	0.0690773	Symbols: GATA5 | GATA transcription factor 5 | chr5:26496208-26497309 REVERSE LENGTH=339
Ghir_D02G017370	1.07578e-50	0.422392	0.268	0.024	3.78341e-46	3	0.219065	0.0164888	Symbols: GATL9, LGT8 | glucosyl transferase family 8 | chr1:26400927-26402099 FORWARD LENGTH=390
Ghir_A05G038290	3.07756e-25	0.352393	0.299	0.077	1.08235e-20	3	0.235078	0.0524608	Symbols: GAUT13 | galacturonosyltransferase 13 | chr3:9392-11979 FORWARD LENGTH=533
Ghir_D04G004770	1.32131e-20	0.319621	0.26	0.069	4.64692e-16	3	0.206635	0.0486514	Symbols: GAUT13 | galacturonosyltransferase 13 | chr3:9392-11979 FORWARD LENGTH=533
Ghir_D08G024870	1.58592e-10	0.35994	0.303	0.147	5.57753e-06	3	0.26599	0.102254	Symbols: GCT | RNA polymerase II transcription mediators | chr1:20637594-20647714 FORWARD LENGTH=2001
Ghir_A03G007160	3.92442e-34	0.445126	0.342	0.075	1.38018e-29	3	0.282114	0.0538852	Symbols: GDH2 | glutamate dehydrogenase 2 | chr5:2356153-2358012 FORWARD LENGTH=411
Ghir_D03G011590	8.00289e-48	0.68061	0.377	0.065	2.81454e-43	3	0.363442	0.0476207	Symbols: GDH2 | glutamate dehydrogenase 2 | chr5:2356153-2358012 FORWARD LENGTH=411
Ghir_A03G012000	3.34925e-18	0.413254	0.299	0.101	1.1779e-13	3	0.269346	0.0752209	Symbols: GEK1 | D-aminoacyl-tRNA deacylases | chr2:1156782-1158695 FORWARD LENGTH=317
Ghir_D02G013470	2.43737e-12	0.267026	0.277	0.112	8.572e-08	3	0.217343	0.0801393	Symbols: GEK1 | D-aminoacyl-tRNA deacylases | chr2:1156782-1158695 FORWARD LENGTH=317
Ghir_A03G020320	5.73684e-10	0.294731	0.476	0.287	2.01759e-05	3	0.4068	0.227128	Symbols: GH3.1 | Auxin-responsive GH3 family protein | chr2:6451659-6453670 REVERSE LENGTH=590
Ghir_A02G006530	1.44401e-13	0.310741	0.286	0.113	5.07843e-09	3	0.233667	0.0788294	Symbols: GI, FB | gigantea protein (GI) | chr1:8062398-8067447 FORWARD LENGTH=1173
Ghir_D02G006910	4.94598e-20	0.455495	0.346	0.122	1.73945e-15	3	0.297486	0.0846372	Symbols: GI, FB | gigantea protein (GI) | chr1:8062398-8067447 FORWARD LENGTH=1173
Ghir_A04G014160	4.55348e-51	0.975058	0.437	0.088	1.60141e-46	3	0.48772	0.0676452	Symbols: GLB1, AHB1, ARATH GLB1, NSHB1, ATGLB1, HB1 | hemoglobin 1 | chr2:6982782-6983522 REVERSE LENGTH=160
Ghir_D04G018730	3.29e-35	1.06549	0.39	0.101	1.15706e-30	3	0.474337	0.0780482	Symbols: GLB1, AHB1, ARATH GLB1, NSHB1, ATGLB1, HB1 | hemoglobin 1 | chr2:6982782-6983522 REVERSE LENGTH=160
Ghir_A12G012800	8.43655e-31	0.469354	0.299	0.062	2.96705e-26	3	0.271251	0.050225	Symbols: GLP10 | germin-like protein 10 | chr3:22971443-22972192 REVERSE LENGTH=220
Ghir_D12G026390	4.89458e-11	0.451352	0.494	0.301	1.72137e-06	3	0.445451	0.221435	Symbols: GLT1 | NADH-dependent glutamate synthase 1 | chr5:21700518-21709629 FORWARD LENGTH=2208
Ghir_A10G014230	5.69683e-31	0.413386	0.325	0.075	2.00352e-26	3	0.264638	0.0518805	Symbols: GLX2-1, GLY1 | glyoxalase 2-1 | chr2:18035569-18038064 REVERSE LENGTH=331
Ghir_A11G009640	2.82024e-20	0.433009	0.251	0.067	9.91851e-16	3	0.235983	0.0498779	Symbols: GPAT8, AtGPAT8 | glycerol-3-phosphate acyltransferase 8 | chr4:174312-176734 REVERSE LENGTH=500
Ghir_A10G002530	9.22646e-86	1.65247	0.619	0.115	3.24485e-81	3	0.820911	0.0838041	Symbols: GRX480, roxy19 | Thioredoxin superfamily protein | chr1:10013634-10014047 REVERSE LENGTH=137
Ghir_D02G018430	1.67233e-41	0.851404	0.407	0.095	5.8814e-37	3	0.441531	0.0651307	Symbols: GRX480, roxy19 | Thioredoxin superfamily protein | chr1:10013634-10014047 REVERSE LENGTH=137
Ghir_D05G016170	4.39335e-29	0.62849	0.268	0.054	1.5451e-24	3	0.281789	0.0384161	Symbols: GRX480, roxy19 | Thioredoxin superfamily protein | chr1:10013634-10014047 REVERSE LENGTH=137
Ghir_A01G021050	1.02912e-64	1.56208	0.545	0.122	3.6193e-60	3	0.753663	0.0845265	Symbols: GSTL3 | Glutathione S-transferase family protein | chr5:632877-634858 FORWARD LENGTH=235
Ghir_A09G016920	2.48856e-43	1.1663	0.437	0.112	8.75203e-39	3	0.552864	0.074159	Symbols: GSTL3 | Glutathione S-transferase family protein | chr5:632877-634858 FORWARD LENGTH=235
Ghir_D09G016380	1.21475e-70	1.93307	0.71	0.226	4.27215e-66	3	1.0183	0.14842	Symbols: GSTL3 | Glutathione S-transferase family protein | chr5:632877-634858 FORWARD LENGTH=235
Ghir_D04G009370	4.55057e-12	0.3775	0.286	0.122	1.60039e-07	3	0.25556	0.0883741	Symbols: HAT22 | Homeobox-leucine zipper protein family | chr4:17768241-17769272 FORWARD LENGTH=278
Ghir_D11G035640	2.14062e-22	0.584409	0.494	0.223	7.52835e-18	3	0.453968	0.158059	Symbols: HD2C, HDT3 | histone deacetylase 2C | chr5:981994-983961 FORWARD LENGTH=294
Ghir_D08G000360	2.75283e-48	0.399829	0.277	0.029	9.68141e-44	3	0.220899	0.0201662	Symbols: HERK1 | hercules receptor kinase 1 | chr3:17013009-17015501 FORWARD LENGTH=830
Ghir_A12G017760	7.24735e-15	0.324878	0.264	0.092	2.54882e-10	3	0.218339	0.065358	Symbols: HIR1, ATHIR1 | SPFH/Band 7/PHB domain-containing membrane-associated protein family | chr5:25201320-25202535 FORWARD LENGTH=286
Ghir_A11G018690	2.45359e-05	0.295461	0.429	0.314	0.862903	3	0.380903	0.234243	Symbols: HIS1-3 | histone H1-3 | chr2:7846095-7846670 FORWARD LENGTH=167
Ghir_D02G005660	4.60914e-15	0.377102	0.377	0.171	1.62099e-10	3	0.30992	0.11598	Symbols: HRB1 | Drought-responsive family protein | chr5:19959048-19960422 REVERSE LENGTH=211
Ghir_A06G018020	3.20355e-37	1.1349	0.723	0.421	1.12666e-32	3	0.866786	0.277142	Symbols: HSC70-1, HSP70-1, AT-HSC70-1, HSC70 | heat shock cognate protein 70-1 | chr5:554055-556334 REVERSE LENGTH=651
Ghir_A11G035220	2.29535e-11	0.60407	0.593	0.427	8.07252e-07	3	0.588307	0.302452	Symbols: HSC70-1, HSP70-1, AT-HSC70-1, HSC70 | heat shock cognate protein 70-1 | chr5:554055-556334 REVERSE LENGTH=651
Ghir_D06G018900	9.61223e-20	0.74903	0.81	0.698	3.38052e-15	3	0.840873	0.447476	Symbols: HSC70-1, HSP70-1, AT-HSC70-1, HSC70 | heat shock cognate protein 70-1 | chr5:554055-556334 REVERSE LENGTH=651
Ghir_D09G016060	1.66885e-33	0.634599	0.39	0.105	5.86916e-29	3	0.371097	0.0737354	Symbols: HSC70-1, HSP70-1, AT-HSC70-1, HSC70 | heat shock cognate protein 70-1 | chr5:554055-556334 REVERSE LENGTH=651
Ghir_D11G036090	0.000292411	0.626697	0.476	0.419	1	3	0.52463	0.301916	Symbols: HSC70-1, HSP70-1, AT-HSC70-1, HSC70 | heat shock cognate protein 70-1 | chr5:554055-556334 REVERSE LENGTH=651
Ghir_A02G017330	3.84005e-93	1.27584	0.606	0.099	1.35051e-88	3	0.706626	0.0646511	Symbols: HSF4, HSFB1, AT-HSFB1, ATHSF4 | heat shock factor 4 | chr4:17440660-17441706 FORWARD LENGTH=284
Ghir_D03G002300	9.5265e-88	1.30133	0.576	0.094	3.35038e-83	3	0.70204	0.0614168	Symbols: HSF4, HSFB1, AT-HSFB1, ATHSF4 | heat shock factor 4 | chr4:17440660-17441706 FORWARD LENGTH=284
Ghir_A12G026820	8.99098e-13	0.433438	0.299	0.126	3.16204e-08	3	0.277243	0.0941745	Symbols: HSP81-1, ATHS83, HSP81.1, HSP83, ATHSP90.1, AtHsp90-1, HSP90.1 | heat shock protein 90.1 | chr5:21352542-21355147 FORWARD LENGTH=705
Ghir_A05G031210	5.84539e-46	0.661472	0.424	0.09	2.05577e-41	3	0.391849	0.065626	Symbols: HSPRO2, ATHSPRO2 | ortholog of sugar beet HS1 PRO-1 2 | chr2:16700649-16701956 REVERSE LENGTH=435
Ghir_A10G023720	4.81706e-95	1.26975	0.667	0.123	1.69411e-90	3	0.738575	0.0835021	Symbols: HSPRO2, ATHSPRO2 | ortholog of sugar beet HS1 PRO-1 2 | chr2:16700649-16701956 REVERSE LENGTH=435
Ghir_A13G001540	7.55411e-66	1.55502	0.749	0.286	2.6567e-61	3	1.01119	0.204559	Symbols: HSPRO2, ATHSPRO2 | ortholog of sugar beet HS1 PRO-1 2 | chr2:16700649-16701956 REVERSE LENGTH=435
Ghir_D10G026190	1.14821e-61	1.09136	0.532	0.119	4.03814e-57	3	0.611724	0.083624	Symbols: HSPRO2, ATHSPRO2 | ortholog of sugar beet HS1 PRO-1 2 | chr2:16700649-16701956 REVERSE LENGTH=435
Ghir_D13G001850	1.92455e-87	1.62578	0.823	0.257	6.76844e-83	3	1.08091	0.187861	Symbols: HSPRO2, ATHSPRO2 | ortholog of sugar beet HS1 PRO-1 2 | chr2:16700649-16701956 REVERSE LENGTH=435
Ghir_A06G019580	1.11344e-54	0.547023	0.377	0.054	3.91585e-50	3	0.316825	0.0370853	Symbols: HSR8, MUR4, UXE1 | NAD(P)-binding Rossmann-fold superfamily protein | chr1:10855496-10857970 FORWARD LENGTH=419
Ghir_D06G020710	1.35257e-37	0.456212	0.338	0.067	4.75687e-33	3	0.275933	0.0454797	Symbols: HSR8, MUR4, UXE1 | NAD(P)-binding Rossmann-fold superfamily protein | chr1:10855496-10857970 FORWARD LENGTH=419
Ghir_A04G002220	0.000455617	0.328375	0.273	0.185	1	3	0.276607	0.147647	Symbols: HTA1, RAT5, ATHTA1 | Histone superfamily protein | chr5:22196540-22197279 FORWARD LENGTH=130
Ghir_A01G021200	1.51724e-09	0.365496	0.251	0.114	5.33599e-05	3	0.234165	0.0809896	Symbols: HTB4 | Histone superfamily protein | chr5:24127206-24127658 FORWARD LENGTH=150
Ghir_D01G022780	3.17042e-11	0.537106	0.351	0.181	1.11501e-06	3	0.353775	0.131031	Symbols: HTB4 | Histone superfamily protein | chr5:24127206-24127658 FORWARD LENGTH=150
Ghir_D11G035180	9.1973e-41	0.514371	0.351	0.066	3.2346e-36	3	0.312117	0.0513627	Symbols: HVA22J | HVA22-like protein J | chr2:15123424-15125140 REVERSE LENGTH=258
Ghir_A11G014220	3.36996e-57	0.927752	0.489	0.101	1.18518e-52	3	0.515096	0.0733138	Symbols: IAA13 | auxin-induced protein 13 | chr2:14114569-14115757 REVERSE LENGTH=247
Ghir_D13G018790	4.21834e-12	0.648317	0.299	0.136	1.48355e-07	3	0.332581	0.0975393	Symbols: IAA16 | indoleacetic acid-induced protein 16 | chr3:1288993-1290415 REVERSE LENGTH=236
Ghir_A05G013080	3.20557e-66	0.82419	0.346	0.032	1.12737e-61	3	0.374341	0.0215291	Symbols: IAA19, MSG2 | indole-3-acetic acid inducible 19 | chr3:5264100-5265378 FORWARD LENGTH=197
Ghir_D05G012840	3.79313e-46	0.842533	0.351	0.06	1.334e-41	3	0.394837	0.0413218	Symbols: IAA19, MSG2 | indole-3-acetic acid inducible 19 | chr3:5264100-5265378 FORWARD LENGTH=197
Ghir_D04G000590	6.71862e-10	0.269881	0.286	0.137	2.36287e-05	3	0.229581	0.0933913	Symbols: INH3 | inhibitor-3 | chr2:13350909-13351232 FORWARD LENGTH=107
Ghir_A09G022360	8.34827e-42	0.636643	0.506	0.144	2.936e-37	3	0.435181	0.0989885	Symbols: IQD14 | IQ-domain 14 | chr2:18109302-18111587 FORWARD LENGTH=669
Ghir_D09G021620	1.30309e-37	0.540625	0.433	0.115	4.58284e-33	3	0.366091	0.0793526	Symbols: IQD14 | IQ-domain 14 | chr2:18109302-18111587 FORWARD LENGTH=669
Ghir_A03G002180	1.51226e-42	0.463701	0.299	0.043	5.31848e-38	3	0.260954	0.030703	Symbols: IQD22 | IQ-domain 22 | chr4:12087283-12090408 FORWARD LENGTH=484
Ghir_D03G016820	2.25764e-27	0.498761	0.329	0.088	7.93989e-23	3	0.299773	0.0619275	Symbols: IQD22 | IQ-domain 22 | chr4:12087283-12090408 FORWARD LENGTH=484
Ghir_D03G018830	1.26683e-15	0.391628	0.39	0.176	4.4553e-11	3	0.318847	0.118821	Symbols: IWS1, ATIWS1 | Transcription elongation factor (TFIIS) family protein | chr1:11559146-11561786 REVERSE LENGTH=502
Ghir_A05G003600	2.00205e-33	0.473052	0.299	0.058	7.04101e-29	3	0.268099	0.0422287	Symbols: JAZ1, TIFY10A | jasmonate-zim-domain protein 1 | chr1:6622312-6623271 FORWARD LENGTH=253
Ghir_D08G026770	5.33757e-28	0.315939	0.277	0.058	1.87717e-23	3	0.207131	0.040921	Symbols: JAZ1, TIFY10A | jasmonate-zim-domain protein 1 | chr1:6622312-6623271 FORWARD LENGTH=253
Ghir_A01G002160	4.42566e-62	0.485152	0.303	0.023	1.55646e-57	3	0.256023	0.0159772	Symbols: JAZ10, TIFY9, JAS1 | jasmonate-zim-domain protein 10 | chr5:4219001-4220502 FORWARD LENGTH=197
Ghir_A03G016860	4.79835e-34	0.414642	0.264	0.043	1.68753e-29	3	0.224549	0.0300407	Symbols: JAZ10, TIFY9, JAS1 | jasmonate-zim-domain protein 10 | chr5:4219001-4220502 FORWARD LENGTH=197
Ghir_D01G002080	1.73892e-81	0.813889	0.515	0.071	6.1156e-77	3	0.485206	0.0509731	Symbols: JAZ10, TIFY9, JAS1 | jasmonate-zim-domain protein 10 | chr5:4219001-4220502 FORWARD LENGTH=197
Ghir_D10G000830	2.43186e-25	0.377772	0.268	0.062	8.55261e-21	3	0.226598	0.0424844	Symbols: JMJ14, PKDM7B | JUMONJI 14 | chr4:11009004-11013588 FORWARD LENGTH=954
Ghir_A05G002030	1.15129e-70	0.799428	0.541	0.098	4.04899e-66	3	0.516181	0.0746432	Symbols: KCS11 | 3-ketoacyl-CoA synthase 11 | chr2:11330094-11331623 FORWARD LENGTH=509
Ghir_D05G002180	6.99305e-59	0.796279	0.554	0.126	2.45939e-54	3	0.528774	0.0987407	Symbols: KCS11 | 3-ketoacyl-CoA synthase 11 | chr2:11330094-11331623 FORWARD LENGTH=509
Ghir_A05G025330	7.67087e-40	0.4481	0.286	0.041	2.69777e-35	3	0.251937	0.0344639	Symbols: LAC14 | laccase 14 | chr5:2906426-2908658 REVERSE LENGTH=569
Ghir_D05G027760	4.74899e-67	0.568116	0.264	0.011	1.67017e-62	3	0.256105	0.00730751	Symbols: LAC14 | laccase 14 | chr5:2906426-2908658 REVERSE LENGTH=569
Ghir_D07G009610	2.82179e-25	0.334007	0.255	0.055	9.92394e-21	3	0.204044	0.0397232	Symbols: LACS8 | AMP-dependent synthetase and ligase family protein | chr2:1516086-1519178 FORWARD LENGTH=720
Ghir_A08G001280	9.23417e-42	0.646911	0.251	0.029	3.24757e-37	3	0.267267	0.020453	Symbols: LBD11 | LOB domain-containing protein 11 | chr2:12186603-12188110 REVERSE LENGTH=232
Ghir_A12G020480	1.14124e-32	0.388134	0.29	0.056	4.01361e-28	3	0.238271	0.0399428	Symbols: LCB2 | long chain base2 | chr5:7981889-7985037 FORWARD LENGTH=489
Ghir_D12G020740	3.67001e-45	0.523892	0.39	0.075	1.29071e-40	3	0.327897	0.052739	Symbols: LCB2 | long chain base2 | chr5:7981889-7985037 FORWARD LENGTH=489
Ghir_A11G009980	1.12801e-20	1.06956	0.645	0.395	3.96711e-16	3	0.788099	0.311212	Symbols: LEA14, LSR3 | Late embryogenesis abundant protein | chr1:172295-172826 REVERSE LENGTH=151
Ghir_D11G009930	5.36106e-44	1.41968	0.766	0.38	1.88543e-39	3	0.998291	0.291935	Symbols: LEA14, LSR3 | Late embryogenesis abundant protein | chr1:172295-172826 REVERSE LENGTH=151
Ghir_A13G011340	5.63553e-27	0.522366	0.264	0.056	1.98196e-22	3	0.253807	0.0401364	Symbols: LOX1, ATLOX1 | lipoxygenase 1 | chr1:20525798-20530143 FORWARD LENGTH=859
Ghir_A10G005240	1.0684e-23	0.59405	0.368	0.123	3.75744e-19	3	0.368141	0.0943192	Symbols: LOX3 | lipoxygenase 3 | chr1:5977512-5981384 FORWARD LENGTH=919
Ghir_D10G006080	6.05657e-40	0.752699	0.589	0.211	2.13004e-35	3	0.589014	0.166424	Symbols: LOX3 | lipoxygenase 3 | chr1:5977512-5981384 FORWARD LENGTH=919
Ghir_A07G008120	4.44561e-33	0.423268	0.333	0.073	1.56348e-28	3	0.270639	0.0535081	Symbols: LPP3, ATLPP3 | lipid phosphate phosphatase 3 | chr3:551534-554411 FORWARD LENGTH=364
Ghir_A05G022000	3.86878e-42	0.510532	0.32	0.052	1.36061e-37	3	0.28394	0.037416	Symbols: LRR XI-23, RLK7 | Leucine-rich receptor-like protein kinase family protein | chr1:3252408-3255428 FORWARD LENGTH=977
Ghir_A08G011810	1.34321e-19	1.13563	0.42	0.193	4.72392e-15	3	0.548483	0.140534	Symbols: LSU2 | response to low sulfur 2 | chr5:8443472-8443756 REVERSE LENGTH=94
Ghir_A01G022810	0.00102993	0.979255	0.45	0.383	1	3	0.578421	0.315317	Symbols: LTI29, LTI45, ERD10 | Dehydrin family protein | chr1:7088235-7089107 REVERSE LENGTH=260
Ghir_D01G010350	1.62361e-36	2.24216	0.749	0.463	5.71007e-32	3	1.2851	0.336031	Symbols: LTI29, LTI45, ERD10 | Dehydrin family protein | chr1:7088235-7089107 REVERSE LENGTH=260
Ghir_A02G002900	2.61634e-08	1.5877	0.273	0.147	0.000920142	3	0.472966	0.12656	Symbols: LTP4 | lipid transfer protein 4 | chr5:23925296-23925772 REVERSE LENGTH=112
Ghir_D04G019930	2.315e-21	0.373147	0.264	0.07	8.14164e-17	3	0.228032	0.0509647	Symbols: LTPG1 | glycosylphosphatidylinositol-anchored lipid protein transfer 1 | chr1:9740740-9741991 FORWARD LENGTH=193
Ghir_D01G018250	1.59109e-29	0.410783	0.39	0.109	5.59569e-25	3	0.326523	0.0914896	Symbols: LYM2 | lysm domain GPI-anchored protein 2 precursor | chr2:7459156-7460648 FORWARD LENGTH=350
Ghir_A05G039730	1.9602e-25	0.363878	0.29	0.071	6.89384e-21	3	0.234343	0.0505024	Symbols: MAP3KA, MAPKKK3 | mitogen-activated protein kinase kinase kinase 3 | chr1:19987391-19990733 FORWARD LENGTH=609
Ghir_D04G003320	1.09904e-25	0.390789	0.268	0.061	3.8652e-21	3	0.230302	0.0430113	Symbols: MAP3KA, MAPKKK3 | mitogen-activated protein kinase kinase kinase 3 | chr1:19987391-19990733 FORWARD LENGTH=609
Ghir_A08G021040	1.72744e-50	0.818395	0.442	0.092	6.07523e-46	3	0.453989	0.0655946	Symbols: MAPKKK13 | mitogen-activated protein kinase kinase kinase 13 | chr1:2194279-2195778 REVERSE LENGTH=499
Ghir_D08G021840	2.08642e-50	0.739648	0.494	0.118	7.33774e-46	3	0.466466	0.0824473	Symbols: MAPKKK13 | mitogen-activated protein kinase kinase kinase 13 | chr1:2194279-2195778 REVERSE LENGTH=499
Ghir_A01G004690	7.30563e-12	0.44785	0.437	0.255	2.56932e-07	3	0.388465	0.171821	Symbols: MBF1A, ATMBF1A | multiprotein bridging factor 1A | chr2:17774972-17776116 FORWARD LENGTH=142
Ghir_A08G013010	4.91904e-74	0.918655	0.372	0.031	1.72998e-69	3	0.395516	0.0248897	Symbols: MDR4, PGP4, ABCB4, ATPGP4 | ATP binding cassette subfamily B4 | chr2:19310008-19314750 REVERSE LENGTH=1286
Ghir_D12G009290	4.60791e-05	0.258078	0.342	0.231	1	3	0.289273	0.168263	Symbols: MEE59 | maternal effect embryo arrest 59 | chr4:17554805-17555498 FORWARD LENGTH=173
Ghir_A07G012500	6.44074e-73	0.794095	0.472	0.066	2.26514e-68	3	0.448052	0.0456917	Symbols: MLO6, ATMLO6 | Seven transmembrane MLO family protein | chr1:22708875-22712032 REVERSE LENGTH=583
Ghir_D07G018800	2.5935e-97	1.34137	0.84	0.234	9.12107e-93	3	0.971878	0.167767	Symbols: MLO8, ATMLO8 | Seven transmembrane MLO family protein | chr2:7590559-7593768 REVERSE LENGTH=593
Ghir_A05G033720	1.60885e-95	0.980267	0.55	0.067	5.65816e-91	3	0.558349	0.0486333	Symbols: MMP | matrix metalloproteinase | chr1:26424005-26425141 FORWARD LENGTH=378
Ghir_D05G033160	6.16558e-70	0.863618	0.45	0.062	2.16837e-65	3	0.461344	0.0441124	Symbols: MMP | matrix metalloproteinase | chr1:26424005-26425141 FORWARD LENGTH=378
Ghir_D09G022110	1.20315e-77	1.1378	0.368	0.028	4.23135e-73	3	0.481084	0.0210732	Symbols: MSS1, STP13, ATSTP13 | Major facilitator superfamily protein | chr5:9243851-9246994 REVERSE LENGTH=526
Ghir_A07G004280	2.12643e-34	0.407258	0.32	0.065	7.47844e-30	3	0.258908	0.0474384	Symbols: MSS3 | Calcium-binding EF-hand family protein | chr2:17991308-17991955 REVERSE LENGTH=215
Ghir_A01G021580	9.30636e-14	1.73123	0.697	0.561	3.27295e-09	3	1.00011	0.404337	Symbols: MT2A, ATMT-K, ATMT-1 | metallothionein 2A | chr3:2889737-2890188 REVERSE LENGTH=81
Ghir_D01G023120	1.00831e-28	1.82239	0.719	0.456	3.54613e-24	3	1.06409	0.325097	Symbols: MT2A, ATMT-K, ATMT-1 | metallothionein 2A | chr3:2889737-2890188 REVERSE LENGTH=81
Ghir_A07G022270	2.20286e-20	0.410421	0.325	0.109	7.74725e-16	3	0.274196	0.0732261	Symbols: MTO1, CGS, ATCYS1, CGS1 | Pyridoxal phosphate (PLP)-dependent transferases superfamily protein | chr3:39234-41865 REVERSE LENGTH=563
Ghir_A02G005970	1.37554e-10	0.607706	0.571	0.413	4.83762e-06	3	0.590216	0.307935	Symbols: MTO3, SAMS3, MAT4 | S-adenosylmethionine synthetase family protein | chr3:5952484-5953665 REVERSE LENGTH=393
Ghir_D02G006290	1.68734e-17	0.731954	0.593	0.356	5.93421e-13	3	0.60919	0.264214	Symbols: MTO3, SAMS3, MAT4 | S-adenosylmethionine synthetase family protein | chr3:5952484-5953665 REVERSE LENGTH=393
Ghir_D09G004190	3.48296e-27	0.524694	0.433	0.147	1.22492e-22	3	0.382513	0.110205	Symbols: MUB4 | membrane-anchored ubiquitin-fold protein 4 precursor | chr3:9946467-9947444 REVERSE LENGTH=120
Ghir_A06G002110	4.82035e-34	0.63468	0.398	0.108	1.69527e-29	3	0.380679	0.0756963	Symbols: MYB73, ATMYB73 | myb domain protein 73 | chr4:17540602-17541564 FORWARD LENGTH=320
Ghir_A11G023430	6.16531e-05	0.345921	0.39	0.291	1	3	0.356847	0.209241	Symbols: MYB73, ATMYB73 | myb domain protein 73 | chr4:17540602-17541564 FORWARD LENGTH=320
Ghir_A05G029770	9.96188e-24	0.457831	0.325	0.095	3.5035e-19	3	0.271742	0.0642441	Symbols: NAC2, anac078 | NAC domain containing protein 2 | chr5:1243980-1246416 FORWARD LENGTH=567
Ghir_D05G029850	8.69781e-33	0.573355	0.381	0.101	3.05893e-28	3	0.344821	0.0702105	Symbols: NAC2, anac078 | NAC domain containing protein 2 | chr5:1243980-1246416 FORWARD LENGTH=567
Ghir_D05G007310	1.14277e-46	0.87225	0.563	0.171	4.01901e-42	3	0.572338	0.12617	Symbols: NADK1, ATNADK-1 | NAD kinase 1 | chr3:7380434-7383874 REVERSE LENGTH=530
Ghir_A06G013680	3.57374e-21	0.413401	0.303	0.092	1.25685e-16	3	0.261876	0.0652207	Symbols: NDB2 | NAD(P)H dehydrogenase B2 | chr4:2572752-2576222 FORWARD LENGTH=619
Ghir_D11G035050	1.51455e-23	0.585591	0.745	0.445	5.32653e-19	3	0.679684	0.332908	Symbols: NDHH | NAD(P)H dehydrogenase subunit H | chrC:122011-123192 REVERSE LENGTH=393
Ghir_A10G001670	1.39646e-30	0.343938	0.26	0.047	4.91122e-26	3	0.204038	0.0317048	Symbols: NEV, AGD5 | ARF-GAP domain 5 | chr5:22057262-22061066 REVERSE LENGTH=483
Ghir_A10G023950	9.95892e-37	0.522069	0.364	0.082	3.50245e-32	3	0.322923	0.0585731	Symbols: NGA4 | AP2/B3-like transcriptional factor family protein | chr4:639791-640792 FORWARD LENGTH=333
Ghir_D10G010790	1.94755e-25	0.385266	0.325	0.088	6.84932e-21	3	0.266956	0.066407	Symbols: NGA4 | AP2/B3-like transcriptional factor family protein | chr4:639791-640792 FORWARD LENGTH=333
Ghir_D01G021030	3.1652e-48	0.805135	0.342	0.052	1.11317e-43	3	0.365402	0.0375131	Symbols: NHL1 | NDR1/HIN1-like 1 | chr3:3679031-3679660 REVERSE LENGTH=209
Ghir_A01G019570	5.06329e-78	1.21713	0.654	0.147	1.78071e-73	3	0.763781	0.114763	Symbols: NHL3 | NDR1/HIN1-like 3 | chr5:1931016-1931711 REVERSE LENGTH=231
Ghir_A09G014390	6.83918e-80	1.37995	0.55	0.091	2.40527e-75	3	0.688602	0.0675883	Symbols: NHL3 | NDR1/HIN1-like 3 | chr5:1931016-1931711 REVERSE LENGTH=231
[truncated: 1,408 more rows]

## Sheet: Table S3B
List of Enriched Genes for Each Cluster of 0 DPA Xu142-vs-Xu142fl ovules.
gene	p_val	avg_log2FC	pct.1	pct.2	p_val_adj	cluster	mean.in.cluster	mean.out.of.cluster	Annotation_uniprot
Ghir_D06G011740	1.38976e-253	1.81826	0.961	0.364	4.72657e-249	0	1.42368	0.248905	Symbols: AHA1, PMA, OST2, HA1 | H(+)-ATPase 1 | chr2:8221858-8227268 FORWARD LENGTH=949
Ghir_D07G018200	2.55524e-247	1.78962	0.961	0.455	8.69037e-243	0	1.34327	0.2504	Symbols: | Auxin-responsive family protein | chr5:13900913-13902934 REVERSE LENGTH=404
Ghir_D03G005750	9.20412e-239	2.01565	0.82	0.147	3.13032e-234	0	1.19368	0.106874	Symbols: ATCWINV1, ATBFRUCT1 | Glycosyl hydrolases family 32 protein | chr3:4533084-4535831 REVERSE LENGTH=584
Ghir_A07G017950	9.4612e-238	1.77995	0.94	0.396	3.21775e-233	0	1.38223	0.245137	Symbols: | Auxin-responsive family protein | chr5:13900913-13902934 REVERSE LENGTH=404
Ghir_A07G022700	8.12012e-227	2.03187	0.848	0.219	2.76165e-222	0	1.2749	0.1496	Symbols: CYP94B1 | cytochrome P450, family 94, subfamily B, polypeptide 1 | chr5:25408987-25410519 REVERSE LENGTH=510
Ghir_A09G014390	4.59719e-223	1.99692	0.934	0.49	1.5635e-218	0	1.4033	0.254899	Symbols: NHL3 | NDR1/HIN1-like 3 | chr5:1931016-1931711 REVERSE LENGTH=231
Ghir_D08G013530	1.14749e-217	1.65887	0.812	0.177	3.90263e-213	0	1.04929	0.123223	Symbols: ATGPAT3, GPAT3 | glycerol-3-phosphate acyltransferase 3 | chr4:844597-846710 REVERSE LENGTH=520
Ghir_D10G016490	4.39678e-217	3.24475	0.923	0.579	1.49535e-212	0	2.15455	0.264606
Ghir_D08G009500	3.36622e-215	1.61308	0.957	0.541	1.14485e-210	0	1.25701	0.292576	Symbols: TET8 | tetraspanin8 | chr2:10135859-10137352 REVERSE LENGTH=273
Ghir_A06G012630	6.26196e-214	1.37959	0.895	0.284	2.12969e-209	0	1.07099	0.203219	Symbols: AHA1, PMA, OST2, HA1 | H(+)-ATPase 1 | chr2:8221858-8227268 FORWARD LENGTH=949
Ghir_A09G012430	3.68069e-213	1.36219	0.888	0.293	1.2518e-208	0	1.00531	0.183957	Symbols: | Late embryogenesis abundant (LEA) hydroxyproline-rich glycoprotein family | chr1:24431642-24432898 REVERSE LENGTH=252
Ghir_A10G011260	2.87642e-212	3.06596	0.912	0.487	9.78271e-208	0	2.04307	0.257321
Ghir_A04G004050	2.82473e-211	1.19913	0.852	0.214	9.60691e-207	0	0.920399	0.158603	Symbols: PSBK | photosystem II reaction center protein K precursor | chrC:7017-7202 FORWARD LENGTH=61
Ghir_D10G005350	3.43995e-211	1.30198	0.899	0.308	1.16993e-206	0	1.04721	0.211242	Symbols: | Leucine-rich repeat transmembrane protein kinase | chr1:20994931-21000887 REVERSE LENGTH=1032
Ghir_A05G001590	1.01297e-206	1.94372	0.9	0.438	3.44512e-202	0	1.32354	0.236459	Symbols: ATBCB, BCB, SAG14 | blue-copper-binding protein | chr5:6826626-6827408 FORWARD LENGTH=196
Ghir_D02G024830	1.34848e-201	1.2547	0.862	0.259	4.58616e-197	0	0.931041	0.175081	Symbols: AAT1, CAT1 | amino acid transporter 1 | chr4:11270318-11273775 FORWARD LENGTH=594
Ghir_A05G041410	4.60672e-201	2.56479	0.871	0.348	1.56675e-196	0	1.61486	0.23982	Symbols: | Peroxidase superfamily protein | chr5:1579142-1580819 REVERSE LENGTH=324
Ghir_A05G012730	1.70943e-198	1.51688	0.792	0.204	5.81376e-194	0	0.964682	0.128276	Symbols: PDR12, ATPDR12, ABCG40, ATABCG40 | pleiotropic drug resistance 12 | chr1:5331993-5338175 REVERSE LENGTH=1423
Ghir_A10G000740	1.34444e-197	1.57507	0.831	0.262	4.57245e-193	0	1.01033	0.156097	Symbols: APA1, ATAPA1 | aspartic proteinase A1 | chr1:4017119-4019874 REVERSE LENGTH=506
Ghir_A10G000280	2.44377e-195	1.74609	0.658	0.075	8.31126e-191	0	0.889063	0.0487774	Symbols: | FAD-binding Berberine family protein | chr4:11157916-11159535 FORWARD LENGTH=539
Ghir_D07G018800	1.05401e-191	1.26201	0.879	0.354	3.58467e-187	0	0.983148	0.21556	Symbols: MLO8, ATMLO8 | Seven transmembrane MLO family protein | chr2:7590559-7593768 REVERSE LENGTH=593
Ghir_D07G020420	1.62355e-189	3.15524	0.881	0.527	5.5217e-185	0	1.79327	0.235001
Ghir_A04G005840	1.76133e-188	1.09359	0.846	0.267	5.99028e-184	0	0.896705	0.188658	Symbols: RPS7.2 | ribosomal protein S7 | chrC:140704-141171 FORWARD LENGTH=155
Ghir_A08G009900	2.95477e-188	1.48056	0.936	0.522	1.00492e-183	0	1.16555	0.299109	Symbols: TET7 | tetraspanin7 | chr4:13942566-13943621 REVERSE LENGTH=263
Ghir_D11G034760	4.34232e-188	1.31059	0.823	0.27	1.47682e-183	0	0.932764	0.166705	Symbols: FAD2 | fatty acid desaturase 2 | chr3:3860592-3861743 REVERSE LENGTH=383
Ghir_A01G019570	9.33571e-188	1.56624	0.906	0.452	3.17507e-183	0	1.15926	0.263372	Symbols: NHL3 | NDR1/HIN1-like 3 | chr5:1931016-1931711 REVERSE LENGTH=231
[truncated: 3,897 more rows]

## Sheet: Table S3C
List of Enriched Genes for Each Cluster of Xu142 0 DPA ovules.
[truncated: 5,414 more rows]

[truncated: 1 more sheets: Table S3D]
