# Supplementary material for: Single‐cell RNA‐seq reveals fate determination control of an individual fibre cell initiation in cotton (Gossypium hirsutum)
Source: Plant Biotechnol J. 2022 Oct 2;20(12):2372–88. doi: 10.1111/pbi.13918 (PMC9674311; doi:10.1111/pbi.13918)
Supplement: Supplementary file 5 — Table S4 Cell number of each cluster identified from Xu142‐vs‐Xu142 fl. [file PBI-20-2372-s013.xlsx]

## Sheet: Table S4
Table S4 Cell number of each cluster identified from Xu142-vs-Xu142fl.
Cell type	Cluster	Number of cells from Xu142	Number of cells from Xu142fl
Epidermis	0	262	632
	2	56	354
	3	155	98
Outer pigment layer	1	129	381
Fiber	4	129	0
