# Supplementary material for: Single‐cell RNA‐seq reveals fate determination control of an individual fibre cell initiation in cotton (Gossypium hirsutum)
Source: Plant Biotechnol J. 2022 Oct 2;20(12):2372–88. doi: 10.1111/pbi.13918 (PMC9674311; doi:10.1111/pbi.13918)
Supplement: Supplementary file 6 — Table S5 KEGG analysis of LF_0d fibre cell enriched genes. [file PBI-20-2372-s008.xlsx]

## Sheet: Table S5
Table S5 KEGG analysis of LF_0d fiber cell enriched genes.
No.	Pathway	Pathway_ID	Enriched_genes	Gene_name	K_id	K_id description
1	Ribosome	ko03010	Ghir_A13G017170	MRPS7	K02992	RP-S7, MRPS7, rpsG; small subunit ribosomal protein S7
			Ghir_A05G028290	RPL10	K02866	RP-L10e, RPL10; large subunit ribosomal protein L10e
			Ghir_D05G028300	RPL10	K02866	RP-L10e, RPL10; large subunit ribosomal protein L10e
			Ghir_D04G001250	RPL10	K02866	RP-L10e, RPL10; large subunit ribosomal protein L10e
			Ghir_D05G008420	RPL10A	K02865	RP-L10Ae, RPL10A; large subunit ribosomal protein L10Ae
			Ghir_A09G010370	RPL10A	K02865	RP-L10Ae, RPL10A; large subunit ribosomal protein L10Ae
			Ghir_D05G008440	RPL10A	K02865	RP-L10Ae, RPL10A; large subunit ribosomal protein L10Ae
			Ghir_A05G008410	RPL10A	K02865	RP-L10Ae, RPL10A; large subunit ribosomal protein L10Ae
			Ghir_D05G015680	RPL11	K02868	RP-L11e, RPL11; large subunit ribosomal protein L11e
			Ghir_A05G015890	RPL11	K02868	RP-L11e, RPL11; large subunit ribosomal protein L11e
			Ghir_A09G008260	RPL11	K02868	RP-L11e, RPL11; large subunit ribosomal protein L11e
			Ghir_A05G010570	RPL12	K02870	RP-L12e, RPL12; large subunit ribosomal protein L12e
			Ghir_A03G004090	RPL12	K02870	RP-L12e, RPL12; large subunit ribosomal protein L12e
			Ghir_D03G014830	RPL12	K02870	RP-L12e, RPL12; large subunit ribosomal protein L12e
			Ghir_D08G005730	RPL13	K02873	RP-L13e, RPL13; large subunit ribosomal protein L13e
			Ghir_A08G005590	RPL13	K02873	RP-L13e, RPL13; large subunit ribosomal protein L13e
			Ghir_D08G005340	RPL13A	K02872	RP-L13Ae, RPL13A; large subunit ribosomal protein L13Ae
			Ghir_A08G005220	RPL13A	K02872	RP-L13Ae, RPL13A; large subunit ribosomal protein L13Ae
			Ghir_D09G020740	RPL13A	K02872	RP-L13Ae, RPL13A; large subunit ribosomal protein L13Ae
			Ghir_D09G023490	RPL14	K02875	RP-L14e, RPL14; large subunit ribosomal protein L14e
			Ghir_A02G004110	RPL14	K02875	RP-L14e, RPL14; large subunit ribosomal protein L14e
			Ghir_D02G004450	RPL14	K02875	RP-L14e, RPL14; large subunit ribosomal protein L14e
			Ghir_A12G022910	RPL15	K02877	RP-L15e, RPL15; large subunit ribosomal protein L15e
			Ghir_D12G022880	RPL15	K02877	RP-L15e, RPL15; large subunit ribosomal protein L15e
			Ghir_D07G004820	RPL15	K02877	RP-L15e, RPL15; large subunit ribosomal protein L15e
			Ghir_D11G002770	RPL15	K02877	RP-L15e, RPL15; large subunit ribosomal protein L15e
			Ghir_D09G025290	RPL17	K02880	RP-L17e, RPL17; large subunit ribosomal protein L17e
			Ghir_A09G026170	RPL17	K02880	RP-L17e, RPL17; large subunit ribosomal protein L17e
			Ghir_A01G014900	RPL17	K02880	RP-L17e, RPL17; large subunit ribosomal protein L17e
			Ghir_D01G016990	RPL17	K02880	RP-L17e, RPL17; large subunit ribosomal protein L17e
			Ghir_D11G012130	RPL18	K02883	RP-L18e, RPL18; large subunit ribosomal protein L18e
			Ghir_A11G029160	RPL18	K02883	RP-L18e, RPL18; large subunit ribosomal protein L18e
			Ghir_D11G029310	RPL18	K02883	RP-L18e, RPL18; large subunit ribosomal protein L18e
			Ghir_D10G004520	RPL18A	K02882	RP-L18Ae, RPL18A; large subunit ribosomal protein L18Ae
			Ghir_D07G019820	RPL18A	K02882	RP-L18Ae, RPL18A; large subunit ribosomal protein L18Ae
			Ghir_D02G005490	RPL19	K02885	RP-L19e, RPL19; large subunit ribosomal protein L19e
			Ghir_A12G013860	RPL19	K02885	RP-L19e, RPL19; large subunit ribosomal protein L19e
			Ghir_A02G005170	RPL19	K02885	RP-L19e, RPL19; large subunit ribosomal protein L19e
			Ghir_D11G012050	RPL19	K02885	RP-L19e, RPL19; large subunit ribosomal protein L19e
			Ghir_A11G012100	RPL19	K02885	RP-L19e, RPL19; large subunit ribosomal protein L19e
			Ghir_D12G014010	RPL19	K02885	RP-L19e, RPL19; large subunit ribosomal protein L19e
			Ghir_D10G018530	RPL19	K02885	RP-L19e, RPL19; large subunit ribosomal protein L19e
			Ghir_A01G019180	RPL21	K02889	RP-L21e, RPL21; large subunit ribosomal protein L21e
			Ghir_D01G020640	RPL21	K02889	RP-L21e, RPL21; large subunit ribosomal protein L21e
			Ghir_D09G013290	RPL21	K02889	RP-L21e, RPL21; large subunit ribosomal protein L21e
			Ghir_A09G013810	RPL21	K02889	RP-L21e, RPL21; large subunit ribosomal protein L21e
			Ghir_D09G013300	RPL21	K02889	RP-L21e, RPL21; large subunit ribosomal protein L21e
			Ghir_A09G013820	RPL21	K02889	RP-L21e, RPL21; large subunit ribosomal protein L21e
			Ghir_A12G014070	RPL22	K02891	RP-L22e, RPL22; large subunit ribosomal protein L22e
			Ghir_D12G014180	RPL22	K02891	RP-L22e, RPL22; large subunit ribosomal protein L22e
			Ghir_D11G012200	RPL22	K02891	RP-L22e, RPL22; large subunit ribosomal protein L22e
			Ghir_A08G008170	RPL22	K02891	RP-L22e, RPL22; large subunit ribosomal protein L22e
			Ghir_D08G008190	RPL22	K02891	RP-L22e, RPL22; large subunit ribosomal protein L22e
			Ghir_D02G004660	RPL23	K02894	RP-L23e, RPL23; large subunit ribosomal protein L23e
			Ghir_D07G016460	RPL23	K02894	RP-L23e, RPL23; large subunit ribosomal protein L23e
			Ghir_A10G010950	RPL23	K02894	RP-L23e, RPL23; large subunit ribosomal protein L23e
			Ghir_A11G014160	RPL23	K02894	RP-L23e, RPL23; large subunit ribosomal protein L23e
			Ghir_A02G004320	RPL23	K02894	RP-L23e, RPL23; large subunit ribosomal protein L23e
			Ghir_D10G017030	RPL23	K02894	RP-L23e, RPL23; large subunit ribosomal protein L23e
			Ghir_A03G004570	RPL23A	K02893	RP-L23Ae, RPL23A; large subunit ribosomal protein L23Ae
			Ghir_A10G021700	RPL23A	K02893	RP-L23Ae, RPL23A; large subunit ribosomal protein L23Ae
			Ghir_D03G014320	RPL23A	K02893	RP-L23Ae, RPL23A; large subunit ribosomal protein L23Ae
			Ghir_A01G020320	RPL24	K02896	RP-L24e, RPL24; large subunit ribosomal protein L24e
			Ghir_A11G034830	RPL24	K02896	RP-L24e, RPL24; large subunit ribosomal protein L24e
			Ghir_D09G014650	RPL24	K02896	RP-L24e, RPL24; large subunit ribosomal protein L24e
			Ghir_A11G022890	RPL26	K02898	RP-L26e, RPL26; large subunit ribosomal protein L26e
			Ghir_A11G005440	RPL26	K02898	RP-L26e, RPL26; large subunit ribosomal protein L26e
			Ghir_A10G008820	RPL26	K02898	RP-L26e, RPL26; large subunit ribosomal protein L26e
			Ghir_D10G010460	RPL26	K02898	RP-L26e, RPL26; large subunit ribosomal protein L26e
			Ghir_D03G002910	RPL26	K02898	RP-L26e, RPL26; large subunit ribosomal protein L26e
			Ghir_D07G019970	RPL27	K02901	RP-L27e, RPL27; large subunit ribosomal protein L27e
			Ghir_A07G019650	RPL27	K02901	RP-L27e, RPL27; large subunit ribosomal protein L27e
			Ghir_D11G016670	RPL27	K02901	RP-L27e, RPL27; large subunit ribosomal protein L27e
			Ghir_D04G019570	RPL27A	K02900	RP-L27Ae, RPL27A; large subunit ribosomal protein L27Ae
			Ghir_A04G014880	RPL27A	K02900	RP-L27Ae, RPL27A; large subunit ribosomal protein L27Ae
			Ghir_D01G016590	RPL27A	K02900	RP-L27Ae, RPL27A; large subunit ribosomal protein L27Ae
			Ghir_A01G015250	RPL27A	K02900	RP-L27Ae, RPL27A; large subunit ribosomal protein L27Ae
			Ghir_D06G021550	RPL28	K02903	RP-L28e, RPL28; large subunit ribosomal protein L28e
			Ghir_A05G013770	RPL28	K02903	RP-L28e, RPL28; large subunit ribosomal protein L28e
			Ghir_A06G020430	RPL28	K02903	RP-L28e, RPL28; large subunit ribosomal protein L28e
			Ghir_D06G007550	RPL28	K02903	RP-L28e, RPL28; large subunit ribosomal protein L28e
			Ghir_A10G017490	RPL29	K02905	RP-L29e, RPL29; large subunit ribosomal protein L29e
			Ghir_D02G005740	RPL29	K02905	RP-L29e, RPL29; large subunit ribosomal protein L29e
			Ghir_A02G005420	RPL29	K02905	RP-L29e, RPL29; large subunit ribosomal protein L29e
			Ghir_D10G018980	RPL29	K02905	RP-L29e, RPL29; large subunit ribosomal protein L29e
			Ghir_D02G007040	RPL3	K02925	RP-L3e, RPL3; large subunit ribosomal protein L3e
			Ghir_A05G027640	RPL3	K02925	RP-L3e, RPL3; large subunit ribosomal protein L3e
			Ghir_A05G043470	RPL3	K02925	RP-L3e, RPL3; large subunit ribosomal protein L3e
			Ghir_A11G005950	RPL30	K02908	RP-L30e, RPL30; large subunit ribosomal protein L30e
			Ghir_A11G021070	RPL30	K02908	RP-L30e, RPL30; large subunit ribosomal protein L30e
			Ghir_D11G005910	RPL30	K02908	RP-L30e, RPL30; large subunit ribosomal protein L30e
			Ghir_A08G020590	RPL30	K02908	RP-L30e, RPL30; large subunit ribosomal protein L30e
			Ghir_D03G014660	RPL30	K02908	RP-L30e, RPL30; large subunit ribosomal protein L30e
			Ghir_A06G007330	RPL31	K02910	RP-L31e, RPL31; large subunit ribosomal protein L31e
			Ghir_A05G002910	RPL31	K02910	RP-L31e, RPL31; large subunit ribosomal protein L31e
			Ghir_D05G003060	RPL31	K02910	RP-L31e, RPL31; large subunit ribosomal protein L31e
			Ghir_A13G020740	RPL31	K02910	RP-L31e, RPL31; large subunit ribosomal protein L31e
			Ghir_D06G007530	RPL31	K02910	RP-L31e, RPL31; large subunit ribosomal protein L31e
			Ghir_D07G009960	RPL32	K02912	RP-L32e, RPL32; large subunit ribosomal protein L32e
			Ghir_D05G015380	RPL32	K02912	RP-L32e, RPL32; large subunit ribosomal protein L32e
			Ghir_D11G015140	RPL32	K02912	RP-L32e, RPL32; large subunit ribosomal protein L32e
			Ghir_D07G009950	RPL32	K02912	RP-L32e, RPL32; large subunit ribosomal protein L32e
			Ghir_A11G015070	RPL32	K02912	RP-L32e, RPL32; large subunit ribosomal protein L32e
			Ghir_D09G001610	RPL34	K02915	RP-L34e, RPL34; large subunit ribosomal protein L34e
			Ghir_D12G017810	RPL34	K02915	RP-L34e, RPL34; large subunit ribosomal protein L34e
			Ghir_D04G020800	RPL34	K02915	RP-L34e, RPL34; large subunit ribosomal protein L34e
			Ghir_A04G015980	RPL34	K02915	RP-L34e, RPL34; large subunit ribosomal protein L34e
			Ghir_A09G001720	RPL34	K02915	RP-L34e, RPL34; large subunit ribosomal protein L34e
			Ghir_A10G021430	RPL35	K02918	RP-L35e, RPL35; large subunit ribosomal protein L35e
			Ghir_D10G023290	RPL35	K02918	RP-L35e, RPL35; large subunit ribosomal protein L35e
			Ghir_A08G000350	RPL35	K02918	RP-L35e, RPL35; large subunit ribosomal protein L35e
			Ghir_A10G023340	RPL35A	K02917	RP-L35Ae, RPL35A; large subunit ribosomal protein L35Ae
			Ghir_A13G001630	RPL35A	K02917	RP-L35Ae, RPL35A; large subunit ribosomal protein L35Ae
			Ghir_D13G001930	RPL35A	K02917	RP-L35Ae, RPL35A; large subunit ribosomal protein L35Ae
			Ghir_A01G021800	RPL35A	K02917	RP-L35Ae, RPL35A; large subunit ribosomal protein L35Ae
			Ghir_D01G023310	RPL35A	K02917	RP-L35Ae, RPL35A; large subunit ribosomal protein L35Ae
			Ghir_A12G026990	RPL36	K02920	RP-L36e, RPL36; large subunit ribosomal protein L36e
			Ghir_D12G027040	RPL36	K02920	RP-L36e, RPL36; large subunit ribosomal protein L36e
			Ghir_D09G004490	RPL36	K02920	RP-L36e, RPL36; large subunit ribosomal protein L36e
			Ghir_A07G015110	RPL36	K02920	RP-L36e, RPL36; large subunit ribosomal protein L36e
			Ghir_D07G015430	RPL36	K02920	RP-L36e, RPL36; large subunit ribosomal protein L36e
			Ghir_A09G004410	RPL36	K02920	RP-L36e, RPL36; large subunit ribosomal protein L36e
			Ghir_D03G007140	RPL37	K02922	RP-L37e, RPL37; large subunit ribosomal protein L37e
			Ghir_A02G013480	RPL37	K02922	RP-L37e, RPL37; large subunit ribosomal protein L37e
			Ghir_A08G017020	RPL37A	K02921	RP-L37Ae, RPL37A; large subunit ribosomal protein L37Ae
			Ghir_D08G017880	RPL37A	K02921	RP-L37Ae, RPL37A; large subunit ribosomal protein L37Ae
			Ghir_D12G022530	RPL37A	K02921	RP-L37Ae, RPL37A; large subunit ribosomal protein L37Ae
			Ghir_A12G022550	RPL37A	K02921	RP-L37Ae, RPL37A; large subunit ribosomal protein L37Ae
			Ghir_D02G011440	RPL38	K02923	RP-L38e, RPL38; large subunit ribosomal protein L38e
			Ghir_D10G013380	RPL38	K02923	RP-L38e, RPL38; large subunit ribosomal protein L38e
			Ghir_A10G014200	RPL38	K02923	RP-L38e, RPL38; large subunit ribosomal protein L38e
			Ghir_A05G005260	RPL39	K02924	RP-L39e, RPL39; large subunit ribosomal protein L39e
			Ghir_A13G019790	RPL39	K02924	RP-L39e, RPL39; large subunit ribosomal protein L39e
			Ghir_A04G008490	RPL4	K02930	RP-L4e, RPL4; large subunit ribosomal protein L4e
			Ghir_D04G012540	RPL4	K02930	RP-L4e, RPL4; large subunit ribosomal protein L4e
			Ghir_A01G020990	RPL4	K02930	RP-L4e, RPL4; large subunit ribosomal protein L4e
			Ghir_A09G014990	RPL40	K02927	RP-L40e, RPL40, UBA52; ubiquitin-large subunit ribosomal protein L40e
			Ghir_D09G014120	RPL40	K02927	RP-L40e, RPL40, UBA52; ubiquitin-large subunit ribosomal protein L40e
			Ghir_A12G026040	RPL40	K02927	RP-L40e, RPL40, UBA52; ubiquitin-large subunit ribosomal protein L40e
			Ghir_D11G001600	RPL40	K02927	RP-L40e, RPL40, UBA52; ubiquitin-large subunit ribosomal protein L40e
			Ghir_D09G014100	RPL40	K02927	RP-L40e, RPL40, UBA52; ubiquitin-large subunit ribosomal protein L40e
			Ghir_A09G014970	RPL40	K02927	RP-L40e, RPL40, UBA52; ubiquitin-large subunit ribosomal protein L40e
			Ghir_D13G006340	RPL44	K02929	RP-L44e, RPL44; large subunit ribosomal protein L44e
			Ghir_A12G014380	RPL44	K02929	RP-L44e, RPL44; large subunit ribosomal protein L44e
			Ghir_D02G019530	RPL44	K02929	RP-L44e, RPL44; large subunit ribosomal protein L44e
			Ghir_A13G005970	RPL44	K02929	RP-L44e, RPL44; large subunit ribosomal protein L44e
			Ghir_A10G014760	RPL5	K02932	RP-L5e, RPL5; large subunit ribosomal protein L5e
			Ghir_D02G000980	RPL5	K02932	RP-L5e, RPL5; large subunit ribosomal protein L5e
			Ghir_D07G017740	RPL5	K02932	RP-L5e, RPL5; large subunit ribosomal protein L5e
			Ghir_D01G020300	RPL6	K02934	RP-L6e, RPL6; large subunit ribosomal protein L6e
			Ghir_A01G018860	RPL6	K02934	RP-L6e, RPL6; large subunit ribosomal protein L6e
			Ghir_A09G011630	RPL7	K02937	RP-L7e, RPL7; large subunit ribosomal protein L7e
			Ghir_A07G012640	RPL7	K02937	RP-L7e, RPL7; large subunit ribosomal protein L7e
			Ghir_D13G023930	RPL7	K02937	RP-L7e, RPL7; large subunit ribosomal protein L7e
			Ghir_A13G023300	RPL7	K02937	RP-L7e, RPL7; large subunit ribosomal protein L7e
			Ghir_A03G006400	RPL7A	K02936	RP-L7Ae, RPL7A; large subunit ribosomal protein L7Ae
			Ghir_A12G020340	RPL7A	K02936	RP-L7Ae, RPL7A; large subunit ribosomal protein L7Ae
			Ghir_A07G005490	RPL7A	K02936	RP-L7Ae, RPL7A; large subunit ribosomal protein L7Ae
			Ghir_D12G020550	RPL7A	K02936	RP-L7Ae, RPL7A; large subunit ribosomal protein L7Ae
			Ghir_D07G005500	RPL7A	K02936	RP-L7Ae, RPL7A; large subunit ribosomal protein L7Ae
			Ghir_A11G004270	RPL7A	K02936	RP-L7Ae, RPL7A; large subunit ribosomal protein L7Ae
			Ghir_A10G009650	RPL8	K02938	RP-L8e, RPL8; large subunit ribosomal protein L8e
			Ghir_D10G009580	RPL8	K02938	RP-L8e, RPL8; large subunit ribosomal protein L8e
			Ghir_A12G025650	RPL9	K02940	RP-L9e, RPL9; large subunit ribosomal protein L9e
			Ghir_D08G011710	RPL9	K02940	RP-L9e, RPL9; large subunit ribosomal protein L9e
			Ghir_D03G009820	RPL9	K02940	RP-L9e, RPL9; large subunit ribosomal protein L9e
			Ghir_A08G011680	RPL9	K02940	RP-L9e, RPL9; large subunit ribosomal protein L9e
			Ghir_D13G001830	RPLP0	K02941	RP-LP0, RPLP0; large subunit ribosomal protein LP0
			Ghir_D10G026200	RPLP0	K02941	RP-LP0, RPLP0; large subunit ribosomal protein LP0
			Ghir_A05G034080	RPLP0	K02941	RP-LP0, RPLP0; large subunit ribosomal protein LP0
			Ghir_A10G023730	RPLP0	K02941	RP-LP0, RPLP0; large subunit ribosomal protein LP0
			Ghir_A08G003920	RPLP1	K02942	RP-LP1, RPLP1; large subunit ribosomal protein LP1
			Ghir_D08G004090	RPLP1	K02942	RP-LP1, RPLP1; large subunit ribosomal protein LP1
			Ghir_D09G018970	RPLP1	K02942	RP-LP1, RPLP1; large subunit ribosomal protein LP1
			Ghir_A09G019460	RPLP1	K02942	RP-LP1, RPLP1; large subunit ribosomal protein LP1
			Ghir_D05G000500	RPLP1	K02942	RP-LP1, RPLP1; large subunit ribosomal protein LP1
			Ghir_A05G000340	RPLP1	K02942	RP-LP1, RPLP1; large subunit ribosomal protein LP1
			Ghir_A12G012550	RPLP1	K02942	RP-LP1, RPLP1; large subunit ribosomal protein LP1
			Ghir_D12G012770	RPLP1	K02942	RP-LP1, RPLP1; large subunit ribosomal protein LP1
			Ghir_A01G020060	RPLP2	K02943	RP-LP2, RPLP2; large subunit ribosomal protein LP2
			Ghir_D01G021580	RPLP2	K02943	RP-LP2, RPLP2; large subunit ribosomal protein LP2
			Ghir_D08G000880	RPLP2	K02943	RP-LP2, RPLP2; large subunit ribosomal protein LP2
			Ghir_A05G008590	RPLP2	K02943	RP-LP2, RPLP2; large subunit ribosomal protein LP2
			Ghir_D09G014410	RPLP2	K02943	RP-LP2, RPLP2; large subunit ribosomal protein LP2
			Ghir_A08G000880	RPLP2	K02943	RP-LP2, RPLP2; large subunit ribosomal protein LP2
			Ghir_A09G014710	RPLP2	K02943	RP-LP2, RPLP2; large subunit ribosomal protein LP2
			Ghir_D08G012900	RPS10	K02947	RP-S10e, RPS10; small subunit ribosomal protein S10e
			Ghir_A09G005010	RPS10	K02947	RP-S10e, RPS10; small subunit ribosomal protein S10e
			Ghir_D09G019500	RPS10	K02947	RP-S10e, RPS10; small subunit ribosomal protein S10e
			Ghir_D08G010090	RPS11	K02949	RP-S11e, RPS11; small subunit ribosomal protein S11e
			Ghir_A08G024990	RPS11	K02949	RP-S11e, RPS11; small subunit ribosomal protein S11e
			Ghir_D08G006280	RPS11	K02949	RP-S11e, RPS11; small subunit ribosomal protein S11e
			Ghir_A08G006100	RPS11	K02949	RP-S11e, RPS11; small subunit ribosomal protein S11e
			Ghir_A06G005250	RPS11	K02949	RP-S11e, RPS11; small subunit ribosomal protein S11e
			Ghir_D13G022420	RPS11	K02949	RP-S11e, RPS11; small subunit ribosomal protein S11e
			Ghir_D08G025880	RPS11	K02949	RP-S11e, RPS11; small subunit ribosomal protein S11e
			Ghir_A13G019710	RPS12	K02951	RP-S12e, RPS12; small subunit ribosomal protein S12e
			Ghir_D13G020470	RPS12	K02951	RP-S12e, RPS12; small subunit ribosomal protein S12e
			Ghir_A05G005400	RPS12	K02951	RP-S12e, RPS12; small subunit ribosomal protein S12e
			Ghir_A08G026740	RPS13	K02953	RP-S13e, RPS13; small subunit ribosomal protein S13e
			Ghir_A08G014290	RPS13	K02953	RP-S13e, RPS13; small subunit ribosomal protein S13e
			Ghir_D09G018180	RPS13	K02953	RP-S13e, RPS13; small subunit ribosomal protein S13e
			Ghir_D12G027800	RPS13	K02953	RP-S13e, RPS13; small subunit ribosomal protein S13e
			Ghir_D08G003760	RPS13	K02953	RP-S13e, RPS13; small subunit ribosomal protein S13e
			Ghir_D08G015180	RPS13	K02953	RP-S13e, RPS13; small subunit ribosomal protein S13e
			Ghir_D01G013860	RPS14	K02955	RP-S14e, RPS14; small subunit ribosomal protein S14e
			Ghir_D09G014090	RPS14	K02955	RP-S14e, RPS14; small subunit ribosomal protein S14e
			Ghir_A04G007100	RPS14	K02955	RP-S14e, RPS14; small subunit ribosomal protein S14e
			Ghir_D08G001070	RPS14	K02955	RP-S14e, RPS14; small subunit ribosomal protein S14e
			Ghir_A09G023760	RPS15	K02958	RP-S15e, RPS15; small subunit ribosomal protein S15e
			Ghir_D10G016110	RPS15	K02958	RP-S15e, RPS15; small subunit ribosomal protein S15e
			Ghir_D09G022970	RPS15	K02958	RP-S15e, RPS15; small subunit ribosomal protein S15e
			Ghir_A10G011430	RPS15	K02958	RP-S15e, RPS15; small subunit ribosomal protein S15e
			Ghir_A07G010420	RPS15A	K02957	RP-S15Ae, RPS15A; small subunit ribosomal protein S15Ae
			Ghir_A10G020200	RPS15A	K02957	RP-S15Ae, RPS15A; small subunit ribosomal protein S15Ae
			Ghir_A01G011960	RPS15A	K02957	RP-S15Ae, RPS15A; small subunit ribosomal protein S15Ae
			Ghir_A13G003970	RPS16	K02960	RP-S16e, RPS16; small subunit ribosomal protein S16e
			Ghir_D13G004160	RPS16	K02960	RP-S16e, RPS16; small subunit ribosomal protein S16e
			Ghir_D07G024040	RPS17	K02962	RP-S17e, RPS17; small subunit ribosomal protein S17e
			Ghir_A10G010060	RPS17	K02962	RP-S17e, RPS17; small subunit ribosomal protein S17e
			Ghir_A06G012040	RPS18	K02964	RP-S18e, RPS18; small subunit ribosomal protein S18e
			Ghir_A02G006540	RPS18	K02964	RP-S18e, RPS18; small subunit ribosomal protein S18e
			Ghir_D02G006950	RPS18	K02964	RP-S18e, RPS18; small subunit ribosomal protein S18e
			Ghir_D06G012490	RPS18	K02964	RP-S18e, RPS18; small subunit ribosomal protein S18e
			Ghir_D01G009340	RPS19	K02966	RP-S19e, RPS19; small subunit ribosomal protein S19e
			Ghir_A13G013150	RPS19	K02966	RP-S19e, RPS19; small subunit ribosomal protein S19e
			Ghir_D13G013860	RPS19	K02966	RP-S19e, RPS19; small subunit ribosomal protein S19e
			Ghir_A09G025800	RPS19	K02966	RP-S19e, RPS19; small subunit ribosomal protein S19e
			Ghir_A03G008000	RPS2	K02981	RP-S2e, RPS2; small subunit ribosomal protein S2e
			Ghir_A11G003770	RPS2	K02981	RP-S2e, RPS2; small subunit ribosomal protein S2e
			Ghir_D03G010470	RPS2	K02981	RP-S2e, RPS2; small subunit ribosomal protein S2e
			Ghir_A07G004430	RPS20	K02969	RP-S20e, RPS20; small subunit ribosomal protein S20e
			Ghir_D07G004460	RPS20	K02969	RP-S20e, RPS20; small subunit ribosomal protein S20e
			Ghir_D11G000790	RPS20	K02969	RP-S20e, RPS20; small subunit ribosomal protein S20e
			Ghir_A11G028940	RPS21	K02971	RP-S21e, RPS21; small subunit ribosomal protein S21e
			Ghir_A13G018630	RPS21	K02971	RP-S21e, RPS21; small subunit ribosomal protein S21e
			Ghir_D11G029120	RPS21	K02971	RP-S21e, RPS21; small subunit ribosomal protein S21e
			Ghir_D13G019270	RPS21	K02971	RP-S21e, RPS21; small subunit ribosomal protein S21e
			Ghir_A05G030450	RPS23	K02973	RP-S23e, RPS23; small subunit ribosomal protein S23e
			Ghir_A01G020890	RPS23	K02973	RP-S23e, RPS23; small subunit ribosomal protein S23e
			Ghir_D09G015520	RPS23	K02973	RP-S23e, RPS23; small subunit ribosomal protein S23e
			Ghir_A09G016080	RPS23	K02973	RP-S23e, RPS23; small subunit ribosomal protein S23e
			Ghir_A13G008690	RPS23	K02973	RP-S23e, RPS23; small subunit ribosomal protein S23e
			Ghir_D05G030390	RPS23	K02973	RP-S23e, RPS23; small subunit ribosomal protein S23e
			Ghir_A11G027640	RPS24	K02974	RP-S24e, RPS24; small subunit ribosomal protein S24e
			Ghir_D11G027800	RPS24	K02974	RP-S24e, RPS24; small subunit ribosomal protein S24e
			Ghir_D13G011630	RPS24	K02974	RP-S24e, RPS24; small subunit ribosomal protein S24e
			Ghir_A13G010990	RPS24	K02974	RP-S24e, RPS24; small subunit ribosomal protein S24e
			Ghir_D13G003340	RPS25	K02975	RP-S25e, RPS25; small subunit ribosomal protein S25e
			Ghir_D02G022910	RPS25	K02975	RP-S25e, RPS25; small subunit ribosomal protein S25e
			Ghir_A01G000490	RPS25	K02975	RP-S25e, RPS25; small subunit ribosomal protein S25e
			Ghir_A03G021430	RPS25	K02975	RP-S25e, RPS25; small subunit ribosomal protein S25e
			Ghir_D12G002910	RPS25	K02975	RP-S25e, RPS25; small subunit ribosomal protein S25e
			Ghir_D10G019760	RPS26	K02976	RP-S26e, RPS26; small subunit ribosomal protein S26e
			Ghir_A10G018270	RPS26	K02976	RP-S26e, RPS26; small subunit ribosomal protein S26e
			Ghir_D05G028380	RPS26	K02976	RP-S26e, RPS26; small subunit ribosomal protein S26e
			Ghir_A13G000490	RPS26	K02976	RP-S26e, RPS26; small subunit ribosomal protein S26e
			Ghir_A08G021900	RPS27	K02978	RP-S27e, RPS27; small subunit ribosomal protein S27e
			Ghir_A13G018590	RPS27	K02978	RP-S27e, RPS27; small subunit ribosomal protein S27e
			Ghir_A07G009270	RPS27	K02978	RP-S27e, RPS27; small subunit ribosomal protein S27e
			Ghir_A07G018110	RPS27	K02978	RP-S27e, RPS27; small subunit ribosomal protein S27e
			Ghir_D08G022660	RPS27	K02978	RP-S27e, RPS27; small subunit ribosomal protein S27e
			Ghir_A07G013840	RPS27A	K02977	RP-S27Ae, RPS27A, UBA80; ubiquitin-small subunit ribosomal protein S27Ae
			Ghir_D12G013320	RPS27A	K02977	RP-S27Ae, RPS27A, UBA80; ubiquitin-small subunit ribosomal protein S27Ae
			Ghir_A11G011460	RPS27A	K02977	RP-S27Ae, RPS27A, UBA80; ubiquitin-small subunit ribosomal protein S27Ae
			Ghir_A12G013110	RPS27A	K02977	RP-S27Ae, RPS27A, UBA80; ubiquitin-small subunit ribosomal protein S27Ae
			Ghir_D02G000540	RPS28	K02979	RP-S28e, RPS28; small subunit ribosomal protein S28e
			Ghir_A02G000560	RPS28	K02979	RP-S28e, RPS28; small subunit ribosomal protein S28e
			Ghir_D01G013500	RPS28	K02979	RP-S28e, RPS28; small subunit ribosomal protein S28e
			Ghir_D04G017240	RPS29	K02980	RP-S29e, RPS29; small subunit ribosomal protein S29e
			Ghir_D02G021570	RPS29	K02980	RP-S29e, RPS29; small subunit ribosomal protein S29e
			Ghir_D05G003530	RPS3	K02985	RP-S3e, RPS3; small subunit ribosomal protein S3e
			Ghir_D07G001510	RPS3	K02985	RP-S3e, RPS3; small subunit ribosomal protein S3e
			Ghir_A07G001490	RPS3	K02985	RP-S3e, RPS3; small subunit ribosomal protein S3e
			Ghir_D10G006850	RPS30	K02983	RP-S30e, RPS30; small subunit ribosomal protein S30e
			Ghir_D05G003040	RPS30	K02983	RP-S30e, RPS30; small subunit ribosomal protein S30e
			Ghir_A05G002890	RPS30	K02983	RP-S30e, RPS30; small subunit ribosomal protein S30e
			Ghir_A13G020750	RPS30	K02983	RP-S30e, RPS30; small subunit ribosomal protein S30e
			Ghir_D09G022520	RPS3A	K02984	RP-S3Ae, RPS3A; small subunit ribosomal protein S3Ae
			Ghir_D02G003930	RPS3A	K02984	RP-S3Ae, RPS3A; small subunit ribosomal protein S3Ae
			Ghir_A09G023290	RPS3A	K02984	RP-S3Ae, RPS3A; small subunit ribosomal protein S3Ae
			Ghir_A09G006440	RPS3A	K02984	RP-S3Ae, RPS3A; small subunit ribosomal protein S3Ae
			Ghir_D10G015950	RPS3A	K02984	RP-S3Ae, RPS3A; small subunit ribosomal protein S3Ae
			Ghir_A02G003520	RPS3A	K02984	RP-S3Ae, RPS3A; small subunit ribosomal protein S3Ae
			Ghir_D09G017050	RPS4	K02987	RP-S4e, RPS4; small subunit ribosomal protein S4e
			Ghir_A09G017570	RPS4	K02987	RP-S4e, RPS4; small subunit ribosomal protein S4e
			Ghir_D01G023890	RPS4	K02987	RP-S4e, RPS4; small subunit ribosomal protein S4e
			Ghir_D10G013040	RPS4	K02987	RP-S4e, RPS4; small subunit ribosomal protein S4e
			Ghir_A04G010280	RPS4	K02987	RP-S4e, RPS4; small subunit ribosomal protein S4e
			Ghir_D09G013480	RPS5	K02989	RP-S5e, RPS5; small subunit ribosomal protein S5e
			Ghir_D01G013490	RPS5	K02989	RP-S5e, RPS5; small subunit ribosomal protein S5e
			Ghir_A01G012510	RPS5	K02989	RP-S5e, RPS5; small subunit ribosomal protein S5e
			Ghir_A09G014010	RPS5	K02989	RP-S5e, RPS5; small subunit ribosomal protein S5e
			Ghir_D12G008200	RPS6	K02991	RP-S6e, RPS6; small subunit ribosomal protein S6e
			Ghir_A02G014340	RPS6	K02991	RP-S6e, RPS6; small subunit ribosomal protein S6e
			Ghir_D11G022720	RPS6	K02991	RP-S6e, RPS6; small subunit ribosomal protein S6e
			Ghir_A09G005640	RPS7	K02993	RP-S7e, RPS7; small subunit ribosomal protein S7e
			Ghir_D09G005230	RPS7	K02993	RP-S7e, RPS7; small subunit ribosomal protein S7e
			Ghir_D09G018040	RPS7	K02993	RP-S7e, RPS7; small subunit ribosomal protein S7e
			Ghir_A09G018530	RPS7	K02993	RP-S7e, RPS7; small subunit ribosomal protein S7e
			Ghir_A13G014150	RPS8	K02995	RP-S8e, RPS8; small subunit ribosomal protein S8e
			Ghir_D13G014860	RPS8	K02995	RP-S8e, RPS8; small subunit ribosomal protein S8e
			Ghir_A07G016960	RPS8	K02995	RP-S8e, RPS8; small subunit ribosomal protein S8e
			Ghir_D07G017470	RPS8	K02995	RP-S8e, RPS8; small subunit ribosomal protein S8e
			Ghir_D04G005260	RPS9	K02997	RP-S9e, RPS9; small subunit ribosomal protein S9e
			Ghir_A05G037800	RPS9	K02997	RP-S9e, RPS9; small subunit ribosomal protein S9e
			Ghir_A10G009790	RPS9	K02997	RP-S9e, RPS9; small subunit ribosomal protein S9e
			Ghir_D10G009400	RPS9	K02997	RP-S9e, RPS9; small subunit ribosomal protein S9e
			Ghir_D06G016240	RPSA	K02998	RP-SAe, RPSA; small subunit ribosomal protein SAe
			Ghir_A10G004910	RPSA	K02998	RP-SAe, RPSA; small subunit ribosomal protein SAe
			Ghir_A06G015450	RPSA	K02998	RP-SAe, RPSA; small subunit ribosomal protein SAe
			Ghir_D10G005710	RPSA	K02998	RP-SAe, RPSA; small subunit ribosomal protein SAe
2	Cutin, suberine and wax biosynthesis	ko00073	Ghir_A07G011650	FAR3	K13356	FAR; alcohol-forming fatty acyl-CoA reductase [EC:1.2.1.84]
			Ghir_D05G013750	HTH	K15403	ACE, HTH; fatty acid omega-hydroxy dehydrogenase [EC:1.1.-.-]
			Ghir_A10G005540	HTH	K15403	ACE, HTH; fatty acid omega-hydroxy dehydrogenase [EC:1.1.-.-]
			Ghir_A05G014000	HTH	K15403	ACE, HTH; fatty acid omega-hydroxy dehydrogenase [EC:1.1.-.-]
			Ghir_D10G006370	HTH	K15403	ACE, HTH; fatty acid omega-hydroxy dehydrogenase [EC:1.1.-.-]
			Ghir_A05G034600	CER1	K15404	K15404, CER1; aldehyde decarbonylase [EC:4.1.99.5]
3	Fatty acid elongation	ko00062	Ghir_A10G022300	CER10	K10258	TER, TSC13, CER10; very-long-chain enoyl-CoA reductase [EC:1.3.1.93]
			Ghir_D10G024440	CER10	K10258	TER, TSC13, CER10; very-long-chain enoyl-CoA reductase [EC:1.3.1.93]
			Ghir_D13G020960	FDH	K15397	KCS; 3-ketoacyl-CoA synthase [EC:2.3.1.199]
			Ghir_A13G020120	FDH	K15397	KCS; 3-ketoacyl-CoA synthase [EC:2.3.1.199]
			Ghir_D09G022830	KCS2	K15397	KCS; 3-ketoacyl-CoA synthase [EC:2.3.1.199]
			Ghir_D01G019360	CUT1	K15397	KCS; 3-ketoacyl-CoA synthase [EC:2.3.1.199]
4	Biosynthesis of unsaturated fatty acids	ko01040	Ghir_A10G022300	CER10	K10258	TER, TSC13, CER10; very-long-chain enoyl-CoA reductase [EC:1.3.1.93]
			Ghir_D10G024440	CER10	K10258	TER, TSC13, CER10; very-long-chain enoyl-CoA reductase [EC:1.3.1.93]
5	Pyrimidine metabolism	ko00240	Ghir_D08G015630	NA	K00940	ndk, NME; nucleoside-diphosphate kinase [EC:2.7.4.6]
			Ghir_D12G010690	NA	K00940	ndk, NME; nucleoside-diphosphate kinase [EC:2.7.4.6]
			Ghir_A08G014820	NA	K00940	ndk, NME; nucleoside-diphosphate kinase [EC:2.7.4.6]
			Ghir_A12G010490	NA	K00940	ndk, NME; nucleoside-diphosphate kinase [EC:2.7.4.6]
6	Fatty acid metabolism	ko01212	Ghir_D07G013980	LACS1	K01897	ACSL, fadD; long-chain acyl-CoA synthetase [EC:6.2.1.3]
			Ghir_A07G013740	LACS1	K01897	ACSL, fadD; long-chain acyl-CoA synthetase [EC:6.2.1.3]
			Ghir_A10G022300	CER10	K10258	TER, TSC13, CER10; very-long-chain enoyl-CoA reductase [EC:1.3.1.93]
			Ghir_D10G024440	CER10	K10258	TER, TSC13, CER10; very-long-chain enoyl-CoA reductase [EC:1.3.1.93]
			Ghir_D10G007350	ACSF3	K18660	ACSF3; malonyl-CoA/methylmalonyl-CoA synthetase [EC:6.2.1.-]
7	Fatty acid biosynthesis	ko00061	Ghir_D07G013980	LACS1	K01897	ACSL, fadD; long-chain acyl-CoA synthetase [EC:6.2.1.3]
			Ghir_A07G013740	LACS1	K01897	ACSL, fadD; long-chain acyl-CoA synthetase [EC:6.2.1.3]
			Ghir_D10G007350	ACSF3	K18660	ACSF3; malonyl-CoA/methylmalonyl-CoA synthetase [EC:6.2.1.-]
8	Flavonoid biosynthesis	ko00941	Ghir_D11G018670	F3H	K00475	F3H; naringenin 3-dioxygenase [EC:1.14.11.9]
			Ghir_D10G012560	HST	K13065	E2.3.1.133, HCT; shikimate O-hydroxycinnamoyltransferase [EC:2.3.1.133]
9	Stilbenoid, diarylheptanoid and gingerol biosynthesis	ko00945	Ghir_D10G012560	HST	K13065	E2.3.1.133, HCT; shikimate O-hydroxycinnamoyltransferase [EC:2.3.1.133]
10	Phagosome	ko04145	Ghir_D02G021280	TUBA	K07374	TUBA; tubulin alpha
			Ghir_D07G005200	CANX	K08054	CANX; calnexin
			Ghir_A11G029540	CALR	K08057	CALR; calreticulin
			Ghir_A13G011760	CRT1	K08057	CALR; calreticulin
			Ghir_D13G019430	CALR	K08057	CALR; calreticulin
			Ghir_D11G029710	CALR	K08057	CALR; calreticulin
11	Protein processing in endoplasmic reticulum	ko04141	Ghir_A01G021680	HSP70	K03283	HSPA1s; heat shock 70kDa protein 1/2/6/8
			Ghir_A08G003100	HSC80	K04079	HSP90A, htpG; molecular chaperone HtpG
			Ghir_A08G003090	HSC80	K04079	HSP90A, htpG; molecular chaperone HtpG
			Ghir_D08G003210	HSC80	K04079	HSP90A, htpG; molecular chaperone HtpG
			Ghir_D08G003190	HSC80	K04079	HSP90A, htpG; molecular chaperone HtpG
			Ghir_D08G012660	UBC10	K06689	UBE2D, UBC4, UBC5; ubiquitin-conjugating enzyme E2 D [EC:2.3.2.23]
			Ghir_D07G005200	CANX	K08054	CANX; calnexin
			Ghir_A11G029540	CALR	K08057	CALR; calreticulin
			Ghir_A13G011760	CRT1	K08057	CALR; calreticulin
			Ghir_D13G019430	CALR	K08057	CALR; calreticulin
			Ghir_D11G029710	CALR	K08057	CALR; calreticulin
			Ghir_A06G000260	HSP90	K09487	HSP90B, TRA1; heat shock protein 90kDa beta
			Ghir_D06G000070	HSP90	K09487	HSP90B, TRA1; heat shock protein 90kDa beta
			Ghir_D03G009660	BIP5	K09490	HSPA5, BIP; endoplasmic reticulum chaperone BiP [EC:3.6.4.10]
			Ghir_D11G016250	PDIA6	K09584	PDIA6, TXNDC7; protein disulfide-isomerase A6 [EC:5.3.4.1]
12	Fatty acid degradation	ko00071	Ghir_D07G013980	LACS1	K01897	ACSL, fadD; long-chain acyl-CoA synthetase [EC:6.2.1.3]
			Ghir_A07G013740	LACS1	K01897	ACSL, fadD; long-chain acyl-CoA synthetase [EC:6.2.1.3]
13	Plant-pathogen interaction	ko04626	Ghir_A08G003100	HSC80	K04079	HSP90A, htpG; molecular chaperone HtpG
			Ghir_A08G003090	HSC80	K04079	HSP90A, htpG; molecular chaperone HtpG
			Ghir_D08G003210	HSC80	K04079	HSP90A, htpG; molecular chaperone HtpG
			Ghir_D08G003190	HSC80	K04079	HSP90A, htpG; molecular chaperone HtpG
			Ghir_A06G000260	HSP90	K09487	HSP90B, TRA1; heat shock protein 90kDa beta
			Ghir_D06G000070	HSP90	K09487	HSP90B, TRA1; heat shock protein 90kDa beta
			Ghir_D12G006880	CML41	K13448	CML; calcium-binding protein CML
			Ghir_D13G020960	FDH	K15397	KCS; 3-ketoacyl-CoA synthase [EC:2.3.1.199]
			Ghir_A13G020120	FDH	K15397	KCS; 3-ketoacyl-CoA synthase [EC:2.3.1.199]
			Ghir_D09G022830	KCS2	K15397	KCS; 3-ketoacyl-CoA synthase [EC:2.3.1.199]
			Ghir_D01G019360	CUT1	K15397	KCS; 3-ketoacyl-CoA synthase [EC:2.3.1.199]
14	Purine metabolism	ko00230	Ghir_D08G015630	NA	K00940	ndk, NME; nucleoside-diphosphate kinase [EC:2.7.4.6]
			Ghir_D12G010690	NA	K00940	ndk, NME; nucleoside-diphosphate kinase [EC:2.7.4.6]
			Ghir_A08G014820	NA	K00940	ndk, NME; nucleoside-diphosphate kinase [EC:2.7.4.6]
			Ghir_A12G010490	NA	K00940	ndk, NME; nucleoside-diphosphate kinase [EC:2.7.4.6]
15	Peroxisome	ko04146	Ghir_D07G013980	LACS1	K01897	ACSL, fadD; long-chain acyl-CoA synthetase [EC:6.2.1.3]
			Ghir_A07G013740	LACS1	K01897	ACSL, fadD; long-chain acyl-CoA synthetase [EC:6.2.1.3]
			Ghir_A07G011650	FAR3	K13356	FAR; alcohol-forming fatty acyl-CoA reductase [EC:1.2.1.84]
16	Valine, leucine and isoleucine degradation	ko00280	Ghir_D10G007350	ACSF3	K18660	ACSF3; malonyl-CoA/methylmalonyl-CoA synthetase [EC:6.2.1.-]
17	RNA polymerase	ko03020	Ghir_A12G002440	rpoA	K03040	rpoA; DNA-directed RNA polymerase subunit alpha [EC:2.7.7.6]
18	Protein export	ko03060	Ghir_D03G009660	BIP5	K09490	HSPA5, BIP; endoplasmic reticulum chaperone BiP [EC:3.6.4.10]
19	RNA transport	ko03013	Ghir_A04G008440	EEFA1	K03231	EEF1A; elongation factor 1-alpha
			Ghir_A04G008420	EEFA1	K03231	EEF1A; elongation factor 1-alpha
			Ghir_A07G012480	EEFA1	K03231	EEF1A; elongation factor 1-alpha
			Ghir_D01G022390	EEFA1	K03231	EEF1A; elongation factor 1-alpha
			Ghir_D13G004210	PAB8	K13126	PABPC; polyadenylate-binding protein
			Ghir_D02G022010	PAB8	K13126	PABPC; polyadenylate-binding protein
			Ghir_A03G020580	PAB8	K13126	PABPC; polyadenylate-binding protein
20	Ascorbate and aldarate metabolism	ko00053	Ghir_D05G013430	MIOX1	K00469	MIOX; inositol oxygenase [EC:1.13.99.1]
21	Cyanoamino acid metabolism	ko00460	Ghir_A13G010390	bglX	K05349	bglX; beta-glucosidase [EC:3.2.1.21]
22	MAPK signaling pathway - plant	ko04016	Ghir_D08G015630	NA	K00940	ndk, NME; nucleoside-diphosphate kinase [EC:2.7.4.6]
			Ghir_D12G010690	NA	K00940	ndk, NME; nucleoside-diphosphate kinase [EC:2.7.4.6]
			Ghir_A08G014820	NA	K00940	ndk, NME; nucleoside-diphosphate kinase [EC:2.7.4.6]
			Ghir_A12G010490	NA	K00940	ndk, NME; nucleoside-diphosphate kinase [EC:2.7.4.6]
23	Galactose metabolism	ko00052	Ghir_D09G019870	INVA	K01193	INV, sacA; beta-fructofuranosidase [EC:3.2.1.26]
24	Inositol phosphate metabolism	ko00562	Ghir_D05G013430	MIOX1	K00469	MIOX; inositol oxygenase [EC:1.13.99.1]
25	Photosynthesis	ko00195	Ghir_A11G021870	YMF19	K02109	ATPF0B, atpF; F-type H+-transporting ATPase subunit b
26	RNA degradation	ko03018	Ghir_D13G004210	PAB8	K13126	PABPC; polyadenylate-binding protein
			Ghir_D02G022010	PAB8	K13126	PABPC; polyadenylate-binding protein
			Ghir_A03G020580	PAB8	K13126	PABPC; polyadenylate-binding protein
27	Glutathione metabolism	ko00480	Ghir_D11G023820	GSTU17	K00799	GST, gst; glutathione S-transferase [EC:2.5.1.18]
28	mRNA surveillance pathway	ko03015	Ghir_D13G004210	PAB8	K13126	PABPC; polyadenylate-binding protein
			Ghir_D02G022010	PAB8	K13126	PABPC; polyadenylate-binding protein
			Ghir_A03G020580	PAB8	K13126	PABPC; polyadenylate-binding protein
29	Starch and sucrose metabolism	ko00500	Ghir_D09G019870	INVA	K01193	INV, sacA; beta-fructofuranosidase [EC:3.2.1.26]
			Ghir_A13G010390	bglX	K05349	bglX; beta-glucosidase [EC:3.2.1.21]
30	Ribosome biogenesis in eukaryotes	ko03008	Ghir_A11G004130	NOP56	K14564	NOP56; nucleolar protein 56
31	Phenylpropanoid biosynthesis	ko00940	Ghir_D03G004930	CAD9	K00083	CAD; cinnamyl-alcohol dehydrogenase [EC:1.1.1.195]
			Ghir_A05G006360	PER18	K00430	E1.11.1.7; peroxidase [EC:1.11.1.7]
			Ghir_A13G010390	bglX	K05349	bglX; beta-glucosidase [EC:3.2.1.21]
			Ghir_D10G012560	HST	K13065	E2.3.1.133, HCT; shikimate O-hydroxycinnamoyltransferase [EC:2.3.1.133]
32	Oxidative phosphorylation	ko00190	Ghir_A11G021870	YMF19	K02109	ATPF0B, atpF; F-type H+-transporting ATPase subunit b
			Ghir_D04G010580	ATPA	K02132	ATPeF1A, ATP5A1, ATP1; F-type H+-transporting ATPase subunit alpha
			Ghir_A08G009020	ND6	K03884	ND6; NADH-ubiquinone oxidoreductase chain 6 [EC:7.1.1.2]
33	Ubiquitin mediated proteolysis	ko04120	Ghir_D08G012660	UBC10	K06689	UBE2D, UBC4, UBC5; ubiquitin-conjugating enzyme E2 D [EC:2.3.2.23]
34	Spliceosome	ko03040	Ghir_A01G021680	HSP70	K03283	HSPA1s; heat shock 70kDa protein 1/2/6/8
			Ghir_D01G010130	SMD3	K11088	SNRPD3, SMD3; small nuclear ribonucleoprotein D3
35	Endocytosis	ko04144	Ghir_A01G021680	HSP70	K03283	HSPA1s; heat shock 70kDa protein 1/2/6/8
36	Metabolic pathways	ko01100	Ghir_D03G004930	CAD9	K00083	CAD; cinnamyl-alcohol dehydrogenase [EC:1.1.1.195]
			Ghir_A05G006360	PER18	K00430	E1.11.1.7; peroxidase [EC:1.11.1.7]
			Ghir_D05G013430	MIOX1	K00469	MIOX; inositol oxygenase [EC:1.13.99.1]
			Ghir_D11G018670	F3H	K00475	F3H; naringenin 3-dioxygenase [EC:1.14.11.9]
			Ghir_D11G023820	GSTU17	K00799	GST, gst; glutathione S-transferase [EC:2.5.1.18]
			Ghir_D08G015630	NA	K00940	ndk, NME; nucleoside-diphosphate kinase [EC:2.7.4.6]
			Ghir_D12G010690	NA	K00940	ndk, NME; nucleoside-diphosphate kinase [EC:2.7.4.6]
			Ghir_A08G014820	NA	K00940	ndk, NME; nucleoside-diphosphate kinase [EC:2.7.4.6]
			Ghir_A12G010490	NA	K00940	ndk, NME; nucleoside-diphosphate kinase [EC:2.7.4.6]
			Ghir_D09G019870	INVA	K01193	INV, sacA; beta-fructofuranosidase [EC:3.2.1.26]
			Ghir_D07G013980	LACS1	K01897	ACSL, fadD; long-chain acyl-CoA synthetase [EC:6.2.1.3]
			Ghir_A07G013740	LACS1	K01897	ACSL, fadD; long-chain acyl-CoA synthetase [EC:6.2.1.3]
			Ghir_A11G021870	YMF19	K02109	ATPF0B, atpF; F-type H+-transporting ATPase subunit b
			Ghir_D04G010580	ATPA	K02132	ATPeF1A, ATP5A1, ATP1; F-type H+-transporting ATPase subunit alpha
			Ghir_A08G009020	ND6	K03884	ND6; NADH-ubiquinone oxidoreductase chain 6 [EC:7.1.1.2]
			Ghir_A13G010390	bglX	K05349	bglX; beta-glucosidase [EC:3.2.1.21]
			Ghir_A10G022300	CER10	K10258	TER, TSC13, CER10; very-long-chain enoyl-CoA reductase [EC:1.3.1.93]
			Ghir_D10G024440	CER10	K10258	TER, TSC13, CER10; very-long-chain enoyl-CoA reductase [EC:1.3.1.93]
			Ghir_D10G012560	HST	K13065	E2.3.1.133, HCT; shikimate O-hydroxycinnamoyltransferase [EC:2.3.1.133]
			Ghir_D13G020960	FDH	K15397	KCS; 3-ketoacyl-CoA synthase [EC:2.3.1.199]
			Ghir_A13G020120	FDH	K15397	KCS; 3-ketoacyl-CoA synthase [EC:2.3.1.199]
			Ghir_D09G022830	KCS2	K15397	KCS; 3-ketoacyl-CoA synthase [EC:2.3.1.199]
			Ghir_D01G019360	CUT1	K15397	KCS; 3-ketoacyl-CoA synthase [EC:2.3.1.199]
			Ghir_D10G007350	ACSF3	K18660	ACSF3; malonyl-CoA/methylmalonyl-CoA synthetase [EC:6.2.1.-]
37	Biosynthesis of secondary metabolites	ko01110	Ghir_D03G004930	CAD9	K00083	CAD; cinnamyl-alcohol dehydrogenase [EC:1.1.1.195]
			Ghir_A05G006360	PER18	K00430	E1.11.1.7; peroxidase [EC:1.11.1.7]
			Ghir_D11G018670	F3H	K00475	F3H; naringenin 3-dioxygenase [EC:1.14.11.9]
			Ghir_D08G015630	NA	K00940	ndk, NME; nucleoside-diphosphate kinase [EC:2.7.4.6]
			Ghir_D12G010690	NA	K00940	ndk, NME; nucleoside-diphosphate kinase [EC:2.7.4.6]
			Ghir_A08G014820	NA	K00940	ndk, NME; nucleoside-diphosphate kinase [EC:2.7.4.6]
			Ghir_A12G010490	NA	K00940	ndk, NME; nucleoside-diphosphate kinase [EC:2.7.4.6]
			Ghir_D09G019870	INVA	K01193	INV, sacA; beta-fructofuranosidase [EC:3.2.1.26]
			Ghir_A13G010390	bglX	K05349	bglX; beta-glucosidase [EC:3.2.1.21]
			Ghir_A10G022300	CER10	K10258	TER, TSC13, CER10; very-long-chain enoyl-CoA reductase [EC:1.3.1.93]
			Ghir_D10G024440	CER10	K10258	TER, TSC13, CER10; very-long-chain enoyl-CoA reductase [EC:1.3.1.93]
			Ghir_D10G012560	HST	K13065	E2.3.1.133, HCT; shikimate O-hydroxycinnamoyltransferase [EC:2.3.1.133]
			Ghir_D13G020960	FDH	K15397	KCS; 3-ketoacyl-CoA synthase [EC:2.3.1.199]
			Ghir_A13G020120	FDH	K15397	KCS; 3-ketoacyl-CoA synthase [EC:2.3.1.199]
			Ghir_D09G022830	KCS2	K15397	KCS; 3-ketoacyl-CoA synthase [EC:2.3.1.199]
			Ghir_D01G019360	CUT1	K15397	KCS; 3-ketoacyl-CoA synthase [EC:2.3.1.199]
			Ghir_A05G034600	CER1	K15404	K15404, CER1; aldehyde decarbonylase [EC:4.1.99.5]
38	Plant hormone signal transduction	ko04075	Ghir_D13G004250	CYCD3-1	K14505	CYCD3; cyclin D3, plant
