# Supplementary material for: Single‐cell RNA‐seq reveals fate determination control of an individual fibre cell initiation in cotton (Gossypium hirsutum)
Source: Plant Biotechnol J. 2022 Oct 2;20(12):2372–88. doi: 10.1111/pbi.13918 (PMC9674311; doi:10.1111/pbi.13918)
Supplement: Supplementary file 7 — Table S6 Cell barcode mapping between single sample and combined sample. [file PBI-20-2372-s005.xlsx]

## Sheet: Table S6
Table S6 Cell barcode mapping between single sample and combined sample.
Cell_Barcode	nCount_RNA	nFeature_RNA	Library_ID	Clusters in LF_0d (resolution = 0.8)	Clusters in the combined sample (resolution = 0.2)	Clusters in single sample (resolution = 0.2)
AAAGATGAGTGGGTTG-4	2190	1855	LF_0d	0	0	0
AAAGCAATCGCTAGCG-4	2837	2367	LF_0d	0	0	0
AAATGCCCAATGACCT-4	3990	3124	LF_0d	0	4	0
AAATGCCGTGTTTGGT-4	3267	2515	LF_0d	0	2	0
AACACGTGTTGCCTCT-4	1455	1297	LF_0d	0	2	0
AACCATGCACATCTTT-4	3993	3106	LF_0d	0	2	0
AAGGAGCCAGATGGGT-4	5766	4401	LF_0d	0	4	0
AAGGCAGAGAATAGGG-4	2302	1805	LF_0d	0	2	0
AAGGCAGGTTATCACG-4	2949	2444	LF_0d	0	0	0
AAGTCTGAGAATTGTG-4	1648	1415	LF_0d	0	2	0
AATCGGTTCCTAGAAC-4	2253	1879	LF_0d	0	2	0
ACACTGACAGTAGAGC-4	1671	1364	LF_0d	0	2	0
ACACTGAGTGACTACT-4	6794	4587	LF_0d	0	2	0
ACAGCCGGTAGCTTGT-4	2985	2344	LF_0d	0	2	0
ACAGCCGTCTACTCAT-4	1845	1591	LF_0d	0	2	0
ACAGCTACACTTCTGC-4	2617	2069	LF_0d	0	0	0
ACATACGGTTCGTGAT-4	4088	3004	LF_0d	0	2	0
ACATCAGAGTGCGATG-4	2193	1890	LF_0d	0	0	0
ACATCAGGTGCATCTA-4	3673	3064	LF_0d	0	4	0
ACATCAGGTTAGGGTG-4	3143	2417	LF_0d	0	0	0
ACCCACTAGTTACGGG-4	5737	4229	LF_0d	0	2	0
ACCCACTTCGGTGTTA-4	2883	2407	LF_0d	0	0	0
ACGCCGAAGGGTTCCC-4	2350	1868	LF_0d	0	2	0
ACGCCGACAGTTCATG-4	1951	1700	LF_0d	0	2	0
ACGCCGATCTCAACTT-4	4758	3435	LF_0d	0	2	0
ACGTCAAAGATCACGG-4	1505	1319	LF_0d	0	2	0
ACGTCAACAGTGAGTG-4	1690	1463	LF_0d	0	2	0
ACTATCTTCGCGGATC-4	2211	1765	LF_0d	0	2	0
ACTGCTCAGGTGATAT-4	1802	1521	LF_0d	0	2	0
ACTGCTCCAGCCAGAA-4	1563	1294	LF_0d	0	2	0
ACTTACTGTTTCGCTC-4	4521	3385	LF_0d	0	2	0
ACTTGTTTCGACAGCC-4	2221	1843	LF_0d	0	0	0
AGAGCGAAGCCGGTAA-4	3261	2669	LF_0d	0	0	0
AGAGCTTCACGAAAGC-4	3275	2692	LF_0d	0	4	0
AGATCTGTCGCGATCG-4	2311	1898	LF_0d	0	2	0
AGCCTAAGTCGCATCG-4	4172	3098	LF_0d	0	2	0
AGCGTATTCCACGAAT-4	3148	2474	LF_0d	0	0	0
AGCTCCTGTCCGTTAA-4	3896	2924	LF_0d	0	2	0
AGCTCTCTCGCCCTTA-4	3401	2670	LF_0d	0	2	0
AGGCCACTCTACCTGC-4	3046	2332	LF_0d	0	0	0
AGGCCGTAGGTGGGTT-4	4567	3165	LF_0d	0	4	0
AGGGAGTCAAAGCGGT-4	4966	3763	LF_0d	0	2	0
AGGGAGTCATACGCTA-4	5548	4185	LF_0d	0	4	0
AGGGATGGTATCAGTC-4	5159	3718	LF_0d	0	2	0
AGGTCATCAGATGGCA-4	2884	1954	LF_0d	0	2	0
AGTCTTTTCAGCTCTC-4	3103	2375	LF_0d	0	2	0
AGTGAGGTCGTCCAGG-4	4308	3197	LF_0d	0	2	0
AGTGGGACACAACGTT-4	1898	1672	LF_0d	0	0	0
AGTGGGATCAAGGCTT-4	5943	4274	LF_0d	0	4	0
AGTGGGATCTGTACGA-4	1749	1481	LF_0d	0	2	0
ATAACGCCAAGTACCT-4	1963	1752	LF_0d	0	0	0
ATCACGATCCTATTCA-4	1958	1739	LF_0d	0	0	0
ATCATGGCACTGTCGG-4	2249	1890	LF_0d	0	0	0
ATCATGGTCGATCCCT-4	5668	4160	LF_0d	0	4	0
ATCGAGTTCACTTCAT-4	2504	1952	LF_0d	0	2	0
ATGAGGGAGCGGATCA-4	1595	1344	LF_0d	0	2	0
ATGTGTGTCAATCACG-4	2450	2012	LF_0d	0	0	0
ATTCTACGTCCAGTGC-4	3160	2555	LF_0d	0	2	0
ATTGGACAGCCGCCTA-4	3044	2541	LF_0d	0	0	0
ATTGGTGAGCCAGAAC-4	3575	2913	LF_0d	0	2	0
ATTGGTGAGTGTCCCG-4	4085	3047	LF_0d	0	4	0
ATTGGTGCAGTCACTA-4	1939	1675	LF_0d	0	2	0
CAACCAAGTAACGTTC-4	2541	1916	LF_0d	0	2	0
CAACCAATCGTAGGAG-4	3200	2315	LF_0d	0	2	0
CAACTAGAGAGAGCTC-4	4100	3303	LF_0d	0	4	0
CAAGAAAGTTGTCGCG-4	2736	2273	LF_0d	0	2	0
CAAGATCTCCTGCCAT-4	2024	1668	LF_0d	0	2	0
CAAGGCCAGTGCTGCC-4	1993	1717	LF_0d	0	2	0
CAAGGCCCATCCTTGC-4	6341	4747	LF_0d	0	4	0
CAAGTTGGTCTAAAGA-4	2216	1784	LF_0d	0	2	0
CACAAACTCGGTGTCG-4	6028	4529	LF_0d	0	4	0
CACACAATCAGCTCTC-4	3053	2504	LF_0d	0	0	0
CACACAATCTGGCGAC-4	2369	1944	LF_0d	0	2	0
CACACTCGTACCGGCT-4	1758	1457	LF_0d	0	2	0
CACAGTACAGTTAACC-4	2555	2152	LF_0d	0	0	0
CACTCCAGTTCCGGCA-4	1374	1223	LF_0d	0	2	0
CACTCCATCCTGCTTG-4	1703	1433	LF_0d	0	2	0
CAGAATCCACGACGAA-4	2799	2178	LF_0d	0	2	0
CAGCAGCGTTGGTTTG-4	4569	3566	LF_0d	0	4	0
CAGCATAGTAGCCTCG-4	5139	3912	LF_0d	0	4	0
CAGCCGATCTCTGTCG-4	2623	2109	LF_0d	0	0	0
CAGCGACTCGTACGGC-4	2812	2318	LF_0d	0	0	0
CAGCTAAAGTGCGTGA-4	1449	1289	LF_0d	0	2	0
CAGCTAACACCTATCC-4	1508	1290	LF_0d	0	2	0
CAGCTAAGTCGATTGT-4	2790	2198	LF_0d	0	2	0
CATATTCCATTCTTAC-4	4299	3286	LF_0d	0	2	0
CATCAGATCGCGATCG-4	2415	1997	LF_0d	0	2	0
CATCGAACAAGCCATT-4	2598	2160	LF_0d	0	2	0
CATGCCTAGTTCGCAT-4	2966	2433	LF_0d	0	4	0
CATGGCGAGCTGTCTA-4	2441	2091	LF_0d	0	2	0
CATGGCGGTATATGAG-4	5394	4152	LF_0d	0	4	0
CATTATCCAGATCCAT-4	2851	2308	LF_0d	0	0	0
CCACCTAGTCTAGCCG-4	2852	2412	LF_0d	0	0	0
CCAGCGACATTCACTT-4	3013	2498	LF_0d	0	0	0
CCAGCGAGTGCACCAC-4	3250	2725	LF_0d	0	0	0
CCCAATCCAGACAAGC-4	4843	3666	LF_0d	0	2	0
CCCTCCTGTTTGACTG-4	3917	2987	LF_0d	0	2	0
CCGGTAGGTCTCTCGT-4	1666	1361	LF_0d	0	2	0
CCGGTAGTCTGTACGA-4	3039	2505	LF_0d	0	0	0
CCGTACTAGATGCCAG-4	1880	1489	LF_0d	0	2	0
CCTACCAGTCTAGAGG-4	1843	1441	LF_0d	0	2	0
CCTACCATCTTGCAAG-4	2326	1962	LF_0d	0	0	0
CCTCAGTAGATGGCGT-4	1328	1175	LF_0d	0	2	0
CCTCTGAGTAAACACA-4	2629	2171	LF_0d	0	2	0
CCTCTGAGTCAGAATA-4	6350	4690	LF_0d	0	4	0
CGAATGTAGTGGTCCC-4	1806	1490	LF_0d	0	2	0
CGAATGTCAAGCCTAT-4	3667	2755	LF_0d	0	2	0
CGAATGTTCACGCGGT-4	1958	1646	LF_0d	0	0	0
CGACCTTTCATAAAGG-4	2660	2312	LF_0d	0	0	0
CGAGCCAGTAGCCTAT-4	2404	1775	LF_0d	0	2	0
CGATGGCAGTCCCACG-4	3012	2313	LF_0d	0	0	0
CGATGTAGTCTAGTGT-4	2552	2076	LF_0d	0	0	0
CGCGTTTAGCTCCCAG-4	3002	2150	LF_0d	0	2	0
CGCTTCACAGGTGGAT-4	2636	2120	LF_0d	0	2	0
CGGACGTTCCTAAGTG-4	2580	2060	LF_0d	0	0	0
CGGAGCTCAAGCCGCT-4	2375	1908	LF_0d	0	2	0
CGGCTAGCATCGGTTA-4	2308	1913	LF_0d	0	2	0
CGGGTCAAGCACCGTC-4	2682	2172	LF_0d	0	0	0
CGGGTCACACGCCAGT-4	2633	2165	LF_0d	0	2	0
CGGTTAATCCGCGGTA-4	2965	2194	LF_0d	0	0	0
CGTAGCGAGAGATGAG-4	2992	2461	LF_0d	0	2	0
CGTAGGCAGTCCAGGA-4	1651	1473	LF_0d	0	2	0
CGTAGGCAGTTGCAGG-4	3116	2573	LF_0d	0	0	0
CGTCACTAGAAAGTGG-4	1870	1612	LF_0d	0	2	0
CGTCACTTCAGCAACT-4	2227	1835	LF_0d	0	2	0
CGTCCATGTCAAGCGA-4	1615	1389	LF_0d	0	2	0
CGTCTACGTGGGTATG-4	5175	3605	LF_0d	0	2	0
CGTGTAACATAAGACA-4	4894	3715	LF_0d	0	4	0
CGTTAGACAATGGATA-4	4317	3112	LF_0d	0	2	0
CGTTCTGCACGGACAA-4	2548	2141	LF_0d	0	2	0
CGTTCTGCAGGGTACA-4	3433	2163	LF_0d	0	2	0
CGTTCTGGTCTGATTG-4	5084	3982	LF_0d	0	4	0
CGTTCTGGTCTTTCAT-4	2296	1918	LF_0d	0	2	0
CTAACTTAGCAGCCTC-4	2815	2306	LF_0d	0	0	0
CTAAGACTCCCAAGAT-4	4332	3142	LF_0d	0	2	0
CTAATGGCATAAGACA-4	1860	1638	LF_0d	0	0	0
CTACACCGTAGCGCAA-4	3038	2517	LF_0d	0	0	0
CTACCCAAGATGCCTT-4	3414	2721	LF_0d	0	2	0
CTACGTCAGACTAGGC-4	5301	3892	LF_0d	0	4	0
CTAGCCTAGATATGGT-4	1833	1619	LF_0d	0	2	0
CTCACACTCTGTCCGT-4	2190	1732	LF_0d	0	2	0
CTCATTATCAGGTAAA-4	1904	1710	LF_0d	0	2	0
CTCGAAAAGCAGATCG-4	1737	1457	LF_0d	0	0	0
CTCGAAACATAGGATA-4	2012	1703	LF_0d	0	0	0
CTCGAAATCATGCTCC-4	3134	2619	LF_0d	0	0	0
CTCGGAGGTAGTAGTA-4	5277	4096	LF_0d	0	2	0
CTCGGAGGTCATATCG-4	2552	1948	LF_0d	0	4	0
CTCGGAGTCGCAGGCT-4	3063	2559	LF_0d	0	2	0
CTCGTACAGTTGTAGA-4	1807	1532	LF_0d	0	2	0
CTCGTCAAGGTGATTA-4	6902	4857	LF_0d	0	4	0
CTCTAATGTTAAAGTG-4	3834	2672	LF_0d	0	4	0
CTGATCCAGGGTGTTG-4	1822	1486	LF_0d	0	2	0
CTGATCCAGTCATGCT-4	1533	1354	LF_0d	0	2	0
CTGGTCTTCCTCCTAG-4	2829	2314	LF_0d	0	4	0
CTTACCGTCAAACCAC-4	2240	1798	LF_0d	0	2	0
CTTAGGAAGAGGGATA-4	1837	1614	LF_0d	0	0	0
CTTAGGACATGAGCGA-4	3165	2405	LF_0d	0	2	0
CTTGGCTTCATTCACT-4	5378	4060	LF_0d	0	4	0
GAACATCGTTCATGGT-4	2951	2282	LF_0d	0	2	0
GAACCTATCGGAGGTA-4	3111	2452	LF_0d	0	0	0
GAAGCAGAGCCACTAT-4	2688	2165	LF_0d	0	2	0
GAATAAGAGAAACCAT-4	6788	4681	LF_0d	0	4	0
GAATAAGCAGCGTCCA-4	4513	3391	LF_0d	0	4	0
GAATAAGGTTGGGACA-4	1629	1438	LF_0d	0	0	0
GACACGCAGATGGCGT-4	2973	2291	LF_0d	0	0	0
GACAGAGTCAACACTG-4	2267	1947	LF_0d	0	2	0
GACGCGTAGTTGTAGA-4	5221	3829	LF_0d	0	4	0
GACGCGTCACATTTCT-4	3340	2623	LF_0d	0	2	0
GACGCGTGTAGCTAAA-4	2213	1842	LF_0d	0	2	0
GACGTTAAGATGGCGT-4	3223	2485	LF_0d	0	2	0
GACTAACCAACCGCCA-4	2410	2038	LF_0d	0	2	0
GACTACACAATGCCAT-4	2668	2158	LF_0d	0	0	0
GAGCAGACAAGGTTTC-4	4540	3597	LF_0d	0	4	0
GAGCAGAGTAAGCACG-4	2636	2209	LF_0d	0	0	0
GAGGTGAAGAGTACCG-4	6602	4212	LF_0d	0	2	0
GATCAGTCAGTAACGG-4	2961	2221	LF_0d	0	2	0
GATCGCGCAGCCTTTC-4	1969	1654	LF_0d	0	2	0
GATCGCGCATAGAAAC-4	3876	3144	LF_0d	0	4	0
GATCTAGCAAGCGTAG-4	4615	3465	LF_0d	0	4	0
GATGAAAAGATGTGGC-4	1721	1527	LF_0d	0	0	0
GATGAGGCATGTAGTC-4	1550	1326	LF_0d	0	2	0
GATGCTACATTCTCAT-4	2335	1790	LF_0d	0	2	0
GCAAACTGTTCAGTAC-4	4959	3670	LF_0d	0	4	0
GCAATCACATGGGAAC-4	2632	2002	LF_0d	0	0	0
GCATACAAGAGTAAGG-4	2686	2256	LF_0d	0	0	0
GCATACAGTCTTCTCG-4	2418	2033	LF_0d	0	0	0
GCATACATCGATAGAA-4	1857	1540	LF_0d	0	2	0
GCATGCGCACAGGCCT-4	2178	1845	LF_0d	0	0	0
GCATGCGGTCTGATTG-4	2018	1727	LF_0d	0	0	0
GCATGTACAGTGGAGT-4	2420	1949	LF_0d	0	2	0
GCCTCTATCGGTTCGG-4	3472	2586	LF_0d	0	2	0
GCGACCACAGGAATCG-4	4779	2967	LF_0d	0	2	0
GCGACCATCTGCGGCA-4	2901	2409	LF_0d	0	2	0
GCGAGAATCAGTCCCT-4	2447	2010	LF_0d	0	2	0
GCGAGAATCCGAACGC-4	2535	1944	LF_0d	0	2	0
GCGCAGTTCGTAGATC-4	2151	1840	LF_0d	0	2	0
GCGCCAAAGGACAGCT-4	4018	3193	LF_0d	0	2	0
GCGGGTTCATTCCTGC-4	2168	1749	LF_0d	0	0	0
GCTCCTACACAGACTT-4	4817	3669	LF_0d	0	4	0
GCTTCCACATGGTAGG-4	2552	2212	LF_0d	0	0	0
GCTTGAAGTTATGTGC-4	4942	3798	LF_0d	0	2	0
GCTTGAATCAGAGACG-4	2884	2236	LF_0d	0	0	0
GCTTGAATCCAGAAGG-4	3649	2899	LF_0d	0	4	0
GGAAAGCGTATCTGCA-4	3143	2564	LF_0d	0	2	0
GGAACTTGTATGAAAC-4	1892	1481	LF_0d	0	2	0
GGAACTTTCCGCAGTG-4	1942	1598	LF_0d	0	2	0
GGAACTTTCTCACATT-4	3679	2874	LF_0d	0	2	0
GGAATAACATTGAGCT-4	2128	1822	LF_0d	0	0	0
GGAATAAGTCCCTTGT-4	2935	2269	LF_0d	0	2	0
GGACATTAGATATGCA-4	2123	1691	LF_0d	0	2	0
GGATGTTGTACTTCTT-4	3680	2720	LF_0d	0	2	0
GGATGTTGTGTTCTTT-4	1894	1659	LF_0d	0	0	0
GGCTCGATCTAACTGG-4	3186	2435	LF_0d	0	2	0
GGCTGGTAGCTGCGAA-4	2353	1961	LF_0d	0	2	0
GGGAGATTCCTTTCGG-4	2736	2238	LF_0d	0	0	0
GGGCACTAGCGTTTAC-4	2359	2030	LF_0d	0	0	0
GGGCATCAGATGAGAG-4	2750	2000	LF_0d	0	0	0
GGTGAAGGTTGTTTGG-4	3540	2635	LF_0d	0	2	0
GGTGCGTCAGGGTTAG-4	2619	2095	LF_0d	0	0	0
GTAACTGGTATAATGG-4	2185	1717	LF_0d	0	2	0
GTAACTGGTCTCTCGT-4	2205	1763	LF_0d	0	2	0
GTAGTCAAGCAATCTC-4	1661	1376	LF_0d	0	2	0
GTAGTCAGTGGCTCCA-4	2830	2340	LF_0d	0	0	0
GTCACAAAGCTAACTC-4	1919	1671	LF_0d	0	2	0
GTCACAAAGCTCCTCT-4	2657	2204	LF_0d	0	0	0
GTCATTTCATTCCTCG-4	3524	2583	LF_0d	0	2	0
GTCATTTTCAGATAAG-4	2488	1952	LF_0d	0	2	0
GTCCTCAAGGGTGTGT-4	2368	1828	LF_0d	0	2	0
GTCGTAACACGCATCG-4	2378	2027	LF_0d	0	0	0
GTCTCGTCATACTACG-4	3021	2274	LF_0d	0	0	0
GTCTCGTGTTCCACAA-4	2193	1820	LF_0d	0	0	0
GTGCGGTAGTAAGTAC-4	2040	1748	LF_0d	0	2	0
GTGCGGTAGTCAAGCG-4	2332	2021	LF_0d	0	0	0
GTGCTTCTCGATCCCT-4	3909	3067	LF_0d	0	4	0
GTGGGTCGTCAATGTC-4	5302	4074	LF_0d	0	2	0
GTGTTAGTCCTATTCA-4	2243	1854	LF_0d	0	2	0
GTTACAGAGAGCTTCT-4	2365	1959	LF_0d	0	0	0
TAAACCGAGGAGTTGC-4	1450	1277	LF_0d	0	2	0
TAAACCGAGTTTAGGA-4	5179	4023	LF_0d	0	4	0
TAAACCGCATTCCTGC-4	2652	2109	LF_0d	0	0	0
TAAGAGAAGTAAGTAC-4	2656	2194	LF_0d	0	0	0
TAAGCGTGTCCGTTAA-4	2366	1951	LF_0d	0	2	0
TAAGCGTGTGCCTGGT-4	3019	2421	LF_0d	0	2	0
TAAGTGCGTACCAGTT-4	5498	3939	LF_0d	0	2	0
TACCTATGTACCGCTG-4	2348	2023	LF_0d	0	0	0
TACCTATGTGTGCCTG-4	1553	1304	LF_0d	0	2	0
TACGGTAAGATCTGCT-4	2475	2119	LF_0d	0	0	0
TACGGTACATGCATGT-4	3900	3123	LF_0d	0	4	0
TACGGTACATTTCAGG-4	2681	2293	LF_0d	0	0	0
TACGGTAGTCTCCACT-4	3658	2763	LF_0d	0	2	0
TACGGTATCGGTCCGA-4	3387	2686	LF_0d	0	0	0
TAGCCGGGTCTCCACT-4	2286	1651	LF_0d	0	2	0
TAGGCATCACAGGTTT-4	1851	1462	LF_0d	0	2	0
TAGTGGTGTAGCTAAA-4	2292	1996	LF_0d	0	0	0
TAGTTGGAGACTGTAA-4	3088	2431	LF_0d	0	2	0
TAGTTGGCATTGGTAC-4	2067	1808	LF_0d	0	0	0
TATCTCAGTATGAAAC-4	3453	2861	LF_0d	0	2	0
TATCTCATCCTGCTTG-4	2442	1981	LF_0d	0	2	0
TATGCCCGTCACACGC-4	2556	2133	LF_0d	0	0	0
TATTACCGTTGTGGCC-4	4478	3494	LF_0d	0	2	0
TCAATCTAGGAATTAC-4	3880	3152	LF_0d	0	4	0
TCACAAGAGAACAATC-4	2704	2115	LF_0d	0	0	0
TCACAAGTCAAGGTAA-4	2434	2018	LF_0d	0	2	0
TCAGCAAGTGAAATCA-4	5746	4229	LF_0d	0	2	0
TCATTTGAGAGTTGGC-4	2715	2231	LF_0d	0	0	0
TCCACACAGATCGGGT-4	2809	2333	LF_0d	0	0	0
TCCCGATAGTTGCAGG-4	1787	1441	LF_0d	0	2	0
TCGCGAGGTCAAAGAT-4	3147	2593	LF_0d	0	4	0
TCGCGTTGTACAGTGG-4	2005	1644	LF_0d	0	2	0
TCGTAGAGTCGATTGT-4	3202	2175	LF_0d	0	2	0
TCGTAGAGTCTCGTTC-4	6218	4637	LF_0d	0	4	0
TCTATTGGTGGCAAAC-4	2646	1786	LF_0d	0	2	0
TCTTCGGGTATCTGCA-4	2005	1752	LF_0d	0	2	0
TCTTTCCTCGTCGTTC-4	3505	2779	LF_0d	0	2	0
TGAAAGATCAACACCA-4	2784	2361	LF_0d	0	0	0
TGACTAGCAAAGTCAA-4	2402	2097	LF_0d	0	0	0
TGACTAGGTCCGTTAA-4	5096	4025	LF_0d	0	4	0
TGAGCATCAGATCGGA-4	1599	1410	LF_0d	0	2	0
TGAGCCGCATGACGGA-4	2224	1698	LF_0d	0	0	0
TGAGGGACATTCGACA-4	3371	2788	LF_0d	0	0	0
TGAGGGAGTGGTCCGT-4	3607	2764	LF_0d	0	0	0
TGAGGGATCATCGCTC-4	2044	1690	LF_0d	0	2	0
TGCGGGTAGAGCAATT-4	2798	2185	LF_0d	0	2	0
TGCGGGTGTTCAGGCC-4	2451	1775	LF_0d	0	2	0
TGCTACCAGCGATTCT-4	2364	1961	LF_0d	0	2	0
TGGACGCCAGGGTACA-4	4726	3429	LF_0d	0	2	0
TGGCCAGAGGAGTTGC-4	3272	2595	LF_0d	0	0	0
TGGTTAGAGCCTCGTG-4	1736	1504	LF_0d	0	2	0
TGTATTCCACAGAGGT-4	1928	1667	LF_0d	0	2	0
TGTGTTTCATATGCTG-4	2434	2008	LF_0d	0	2	0
TTAACTCGTCTAGAGG-4	5686	4239	LF_0d	0	4	0
TTAGGACAGTTGTCGT-4	3346	2727	LF_0d	0	4	0
TTAGGACTCACAATGC-4	2887	2289	LF_0d	0	0	0
TTAGTTCAGGCTCAGA-4	2543	2150	LF_0d	0	0	0
TTAGTTCGTAGAAAGG-4	1867	1540	LF_0d	0	0	0
TTAGTTCGTATATGAG-4	2020	1789	LF_0d	0	2	0
TTCCCAGCAGATCGGA-4	2273	1961	LF_0d	0	2	0
TTCCCAGGTGAGTATA-4	1991	1660	LF_0d	0	2	0
TTCTACAAGTGATCGG-4	3908	3049	LF_0d	0	2	0
TTCTCAAAGATCTGAA-4	5803	4273	LF_0d	0	4	0
TTCTCAAGTTGCTCCT-4	1585	1381	LF_0d	0	2	0
TTCTCCTTCGTCTGAA-4	4321	3477	LF_0d	0	4	0
TTCTTAGAGCATCATC-4	2453	2023	LF_0d	0	2	0
TTGAACGCAAACTGCT-4	1727	1459	LF_0d	0	2	0
TTGACTTGTCCAGTAT-4	4379	3436	LF_0d	0	4	0
TTGCCGTTCCCTAACC-4	2742	2267	LF_0d	0	2	0
TTGCCGTTCTGGCGAC-4	2049	1611	LF_0d	0	2	0
TTGGAACGTTCCGTCT-4	3303	2586	LF_0d	0	2	0
TTGGAACTCCTTGCCA-4	1669	1427	LF_0d	0	2	0
TTGGCAAGTCGCCATG-4	6300	4739	LF_0d	0	4	0
TTTACTGCAACGATGG-4	3691	2818	LF_0d	0	4	0
AAACCTGGTAGCGTGA-4	1479	1339	LF_0d	1	0	0
AAACGGGGTACCCAAT-4	2575	1560	LF_0d	1	0	0
AAAGCAACACCGATAT-4	1362	1164	LF_0d	1	0	0
AAAGCAATCGTACCGG-4	1168	947	LF_0d	1	2	0
AAATGCCAGGATATAC-4	1277	1116	LF_0d	1	0	0
AAATGCCTCTTGACGA-4	1034	900	LF_0d	1	0	0
AACACGTTCAACGAAA-4	1728	1302	LF_0d	1	2	0
AACCGCGAGTACACCT-4	1204	1060	LF_0d	1	0	0
AACTCAGAGGCATGTG-4	1538	1362	LF_0d	1	2	0
AACTCTTAGTGAACAT-4	1158	1051	LF_0d	1	2	0
AACTCTTCAATACGCT-4	1196	1045	LF_0d	1	0	0
AACTGGTGTCTGCAAT-4	1000	871	LF_0d	1	0	0
AACTGGTTCGTCCAGG-4	1504	1292	LF_0d	1	2	0
AACTTTCAGTCGATAA-4	1223	1123	LF_0d	1	0	0
AAGACCTCATCGGGTC-4	1834	1596	LF_0d	1	0	0
AAGGCAGTCAGTCCCT-4	1182	1073	LF_0d	1	0	0
ACATACGAGCTACCTA-4	1288	1147	LF_0d	1	2	0
ACATACGCAATGGAGC-4	1197	957	LF_0d	1	0	0
ACATGGTCACGTGAGA-4	1030	901	LF_0d	1	2	0
ACATGGTTCCTATTCA-4	2306	1753	LF_0d	1	0	0
ACCGTAATCAATAAGG-4	1120	994	LF_0d	1	2	0
ACGATACGTAGCGTCC-4	1102	945	LF_0d	1	0	0
ACGCAGCGTGCACGAA-4	1801	1547	LF_0d	1	0	0
ACGGGTCAGCCATCGC-4	1442	1294	LF_0d	1	0	0
ACGTCAACACACCGCA-4	1055	890	LF_0d	1	0	0
ACGTCAAGTTGCGCAC-4	1421	1230	LF_0d	1	0	0
ACTGAGTCAGCTCGCA-4	1154	1014	LF_0d	1	0	0
ACTGATGCACTCGACG-4	1401	1119	LF_0d	1	0	0
ACTGCTCTCCAGATCA-4	1561	1302	LF_0d	1	2	0
ACTTTCAAGTTGAGAT-4	1146	1050	LF_0d	1	2	0
AGAATAGAGTGTCCAT-4	1248	1142	LF_0d	1	0	0
AGATCTGTCCAGTAGT-4	1123	967	LF_0d	1	2	0
AGCAGCCCAATGAAAC-4	1169	1009	LF_0d	1	2	0
AGCAGCCCACGTCTCT-4	1283	1126	LF_0d	1	2	0
AGCCTAAGTCTGCGGT-4	1012	912	LF_0d	1	0	0
AGCGGTCGTATCAGTC-4	1289	1176	LF_0d	1	0	0
AGCGGTCGTCTGCCAG-4	1136	1041	LF_0d	1	0	0
AGCGGTCTCTATCGCC-4	1160	1035	LF_0d	1	2	0
AGCGTATCAGACAAGC-4	1064	954	LF_0d	1	2	0
AGCTCTCTCAGCAACT-4	1155	1064	LF_0d	1	0	0
AGCTTGATCGGAATCT-4	1157	1008	LF_0d	1	2	0
AGGCCGTAGACTTTCG-4	1055	951	LF_0d	1	0	0
AGGCCGTAGCCACCTG-4	1302	1103	LF_0d	1	2	0
AGGGAGTCAACCGCCA-4	1372	1258	LF_0d	1	0	0
AGGGTGAAGCCGATTT-4	1202	1005	LF_0d	1	2	0
AGGGTGATCGTCTGCT-4	1199	1055	LF_0d	1	2	0
AGGTCATAGGCAATTA-4	1529	1286	LF_0d	1	0	0
AGGTCCGTCTGTTTGT-4	1162	1038	LF_0d	1	0	0
AGTGGGAAGGGCATGT-4	1535	1247	LF_0d	1	2	0
ATCACGAGTCCGCTGA-4	1917	1242	LF_0d	1	0	0
ATCATCTAGCTAGCCC-4	1158	1008	LF_0d	1	0	0
ATCCACCCAGTATAAG-4	1106	989	LF_0d	1	0	0
ATCCACCCATGTCTCC-4	1021	817	LF_0d	1	0	0
ATCCACCTCTTGAGGT-4	1575	1408	LF_0d	1	0	0
ATCCGAATCACGGTTA-4	1190	1061	LF_0d	1	2	0
ATCCGAATCTGCAAGT-4	1603	1412	LF_0d	1	2	0
ATCTACTGTCGCTTTC-4	1702	1306	LF_0d	1	2	0
ATCTGCCCATAGAAAC-4	1011	879	LF_0d	1	2	0
ATGAGGGAGACGCAAC-4	1006	901	LF_0d	1	0	0
ATGAGGGGTCCGTTAA-4	1280	1045	LF_0d	1	2	0
ATGCGATAGCGCCTTG-4	1071	952	LF_0d	1	0	0
ATTCTACGTTGGAGGT-4	1296	1170	LF_0d	1	0	0
ATTGGTGCATCAGTCA-4	1844	1356	LF_0d	1	0	0
ATTTCTGTCATACGGT-4	1229	1105	LF_0d	1	0	0
CAACCTCTCTGTGCAA-4	1445	1273	LF_0d	1	0	0
CAAGAAATCGACCAGC-4	1376	1137	LF_0d	1	2	0
CAAGTTGTCCGAGCCA-4	1019	923	LF_0d	1	0	0
CACACCTTCGCCTGTT-4	1467	1268	LF_0d	1	0	0
CACACTCGTTTGTGTG-4	1157	932	LF_0d	1	2	0
CACACTCTCAACACTG-4	1322	1037	LF_0d	1	2	0
CACAGGCAGATGAGAG-4	1291	987	LF_0d	1	0	0
CACCACTGTACCCAAT-4	1306	1125	LF_0d	1	0	0
CACCAGGAGGCATGTG-4	1327	1188	LF_0d	1	0	0
CACCTTGCATACGCTA-4	2142	1646	LF_0d	1	0	0
CAGAGAGAGCCGATTT-4	1688	1438	LF_0d	1	2	0
CAGATCATCCAGAAGG-4	1433	1281	LF_0d	1	0	0
CAGATCATCGGAAATA-4	1734	1510	LF_0d	1	0	0
CAGCAGCTCGAGGTAG-4	1118	820	LF_0d	1	0	0
CAGCATATCAAGAAGT-4	1064	989	LF_0d	1	0	0
CAGCTAAAGGGTGTTG-4	2001	1593	LF_0d	1	3	0
CAGCTAACACGAAGCA-4	1333	1191	LF_0d	1	2	0
CAGCTGGCATGGATGG-4	1740	1569	LF_0d	1	5	0
CAGCTGGTCGGAATCT-4	1073	953	LF_0d	1	2	0
CAGGTGCGTCTGGTCG-4	1206	1091	LF_0d	1	2	0
CAGTAACGTGCGCTTG-4	1328	1185	LF_0d	1	2	0
CAGTCCTCACAGTCGC-4	1887	1479	LF_0d	1	0	0
CAGTCCTGTAGGCTGA-4	1119	997	LF_0d	1	0	0
CATATGGGTTCCGGCA-4	1053	975	LF_0d	1	2	0
CATCAAGAGATCACGG-4	1026	930	LF_0d	1	0	0
CATCCACGTAAAGGAG-4	1225	1070	LF_0d	1	0	0
CATCCACGTTAAAGTG-4	1370	1147	LF_0d	1	0	0
CATCCACGTTTCCACC-4	1914	1492	LF_0d	1	0	0
CATCGAACATTAACCG-4	1534	1356	LF_0d	1	0	0
CATCGGGAGAAACGCC-4	1213	993	LF_0d	1	0	0
CATGCCTTCATTGCCC-4	1764	1513	LF_0d	1	0	0
CATTATCGTCTTCAAG-4	1010	929	LF_0d	1	0	0
CCAATCCGTCAGCTAT-4	1288	1051	LF_0d	1	2	0
CCACCTATCAAACCAC-4	1463	1272	LF_0d	1	0	0
CCACGGAAGCGATTCT-4	1872	1383	LF_0d	1	0	0
CCACTACTCTCCAGGG-4	2071	1712	LF_0d	1	0	0
CCACTACTCTCGTATT-4	1465	1271	LF_0d	1	0	0
CCAGCGAGTCACCTAA-4	1348	1194	LF_0d	1	0	0
CCATTCGGTTATCGGT-4	1272	1129	LF_0d	1	0	0
CCCAGTTGTCTCCATC-4	1055	878	LF_0d	1	2	0
CCCTCCTTCCTATTCA-4	1449	1242	LF_0d	1	0	0
CCGGTAGAGGCAATTA-4	1956	1559	LF_0d	1	0	0
CCGGTAGGTAGCGCTC-4	1608	1448	LF_0d	1	0	0
CCGTGGATCCTCCTAG-4	1006	885	LF_0d	1	2	0
CCTAAAGGTTCCGTCT-4	2183	1667	LF_0d	1	2	0
CCTCTGACAACGATCT-4	1307	1180	LF_0d	1	0	0
CCTTTCTAGGGATGGG-4	1062	955	LF_0d	1	0	0
CCTTTCTCAAGGCTCC-4	1441	1271	LF_0d	1	0	0
CCTTTCTGTTCGTTGA-4	1360	1103	LF_0d	1	0	0
CGAATGTGTTGGTTTG-4	1088	993	LF_0d	1	0	0
CGACTTCTCCCTCTTT-4	1020	874	LF_0d	1	2	0
CGAGAAGGTGCAACTT-4	1286	1069	LF_0d	1	2	0
CGAGCACAGTGGAGTC-4	1109	977	LF_0d	1	0	0
CGATGGCGTGCTTCTC-4	1531	1255	LF_0d	1	0	0
CGATGGCGTGTGGCTC-4	1335	1157	LF_0d	1	2	0
CGATGGCTCGGAGCAA-4	1071	978	LF_0d	1	2	0
CGATGTATCTGTGCAA-4	1273	934	LF_0d	1	2	0
CGATTGAGTGTGTGCC-4	1353	1228	LF_0d	1	0	0
CGCGGTACAAGCCATT-4	1330	950	LF_0d	1	0	0
CGCTATCCAGCGTAAG-4	1212	1023	LF_0d	1	0	0
CGCTGGATCAGGCGAA-4	1614	1373	LF_0d	1	0	0
CGCTTCAAGAAACGCC-4	1042	919	LF_0d	1	2	0
CGGACACCAGGGCATA-4	1606	1408	LF_0d	1	0	0
CGGACACTCAGGCCCA-4	1950	1645	LF_0d	1	0	0
CGGACGTTCTTCCTTC-4	1839	1574	LF_0d	1	0	0
CGGACTGGTTATCACG-4	1244	1108	LF_0d	1	2	0
CGGACTGTCCACGACG-4	1119	996	LF_0d	1	2	0
CGGAGCTCATGGTAGG-4	1039	887	LF_0d	1	2	0
CGGAGTCTCCAATGGT-4	1343	1180	LF_0d	1	0	0
CGGTTAAGTCCCGACA-4	1076	942	LF_0d	1	0	0
CGTCCATCATCACGAT-4	1316	1192	LF_0d	1	2	0
CGTGAGCAGACTGGGT-4	1074	985	LF_0d	1	0	0
CTAACTTAGAAGATTC-4	1746	1327	LF_0d	1	0	0
CTAACTTGTGTGAAAT-4	1082	963	LF_0d	1	2	0
CTACACCTCGCTAGCG-4	1327	1038	LF_0d	1	0	0
CTACATTGTAAATGTG-4	1067	921	LF_0d	1	0	0
CTACCCACAAGGCTCC-4	1557	1392	LF_0d	1	0	0
CTACGTCTCATACGGT-4	1076	948	LF_0d	1	2	0
CTAGTGAGTTGCCTCT-4	1645	1328	LF_0d	1	0	0
CTCACACGTCTAGCGC-4	1415	1202	LF_0d	1	0	0
CTCACACGTGAGGGTT-4	1190	969	LF_0d	1	0	0
CTCAGAAAGGACGAAA-4	1364	1153	LF_0d	1	0	0
CTCATTACAACACGCC-4	1475	1199	LF_0d	1	0	0
CTCCTAGCATGCGCAC-4	1236	1113	LF_0d	1	0	0
CTCCTAGGTTAAAGTG-4	1782	1525	LF_0d	1	0	0
CTCGAGGCACCACGTG-4	1103	1031	LF_0d	1	0	0
CTCGGGACATACCATG-4	1026	903	LF_0d	1	2	0
CTCTACGAGGTTACCT-4	1451	1277	LF_0d	1	0	0
CTGAAGTCATCAGTCA-4	1353	1238	LF_0d	1	0	0
CTGAAGTGTGCACTTA-4	1776	1548	LF_0d	1	0	0
CTGATAGAGAAACCGC-4	1201	1061	LF_0d	1	2	0
CTGATAGGTGGTACAG-4	1033	911	LF_0d	1	0	0
CTGCGGAGTAATCGTC-4	1179	1042	LF_0d	1	0	0
CTGCTGTGTGGTAACG-4	1357	1182	LF_0d	1	0	0
CTGCTGTTCAATCACG-4	1433	1183	LF_0d	1	2	0
CTGGTCTAGCGCTCCA-4	2937	2262	LF_0d	1	2	0
CTTAACTCACCTATCC-4	1691	1379	LF_0d	1	2	0
CTTACCGAGACTTTCG-4	1807	1391	LF_0d	1	0	0
CTTAGGACAAGGTTTC-4	1136	1035	LF_0d	1	0	0
CTTAGGACAATGTAAG-4	1494	1190	LF_0d	1	0	0
CTTAGGATCCTAGTGA-4	1122	1006	LF_0d	1	2	0
CTTTGCGAGGTAGCTG-4	1055	969	LF_0d	1	0	0
GAACCTAGTCGCATCG-4	1591	1338	LF_0d	1	0	0
GAACCTAGTTCGCTAA-4	1873	1594	LF_0d	1	2	0
GAATGAAAGGTGCTTT-4	1291	1190	LF_0d	1	0	0
GACACGCGTAGCTTGT-4	1434	1213	LF_0d	1	0	0
GACCTGGAGAGTCGGT-4	1469	1295	LF_0d	1	0	0
GACCTGGGTTCCGTCT-4	1079	900	LF_0d	1	2	0
GACGTTAGTCAGGACA-4	1184	1023	LF_0d	1	0	0
GACTGCGGTCTGGTCG-4	1089	973	LF_0d	1	0	0
GAGCAGAAGACTTGAA-4	1784	1511	LF_0d	1	0	0
GAGGTGAAGCTAGTTC-4	2188	1559	LF_0d	1	2	0
GATCAGTCACCGAAAG-4	1531	1352	LF_0d	1	0	0
GATGAAATCACATACG-4	1167	1027	LF_0d	1	0	0
GATGCTAAGGCAGGTT-4	1062	953	LF_0d	1	0	0
GCAATCAGTCTAGCGC-4	1296	1145	LF_0d	1	0	0
GCAATCAGTTCCACTC-4	1805	1418	LF_0d	1	0	0
GCAATCATCAGTACGT-4	1150	999	LF_0d	1	2	0
GCATGCGAGCCATCGC-4	1210	1087	LF_0d	1	0	0
GCCAAATTCATGTGGT-4	1169	1034	LF_0d	1	0	0
GCGAGAATCCTTGGTC-4	1302	1078	LF_0d	1	2	0
GCGCAACTCTTCGAGA-4	1006	905	LF_0d	1	2	0
GCGGGTTCAACACCCG-4	1340	1155	LF_0d	1	0	0
GCTGCAGCAACGCACC-4	1520	1360	LF_0d	1	2	0
GCTGCGACACACCGAC-4	1147	926	LF_0d	1	2	0
GCTTCCAAGACGCAAC-4	1117	973	LF_0d	1	0	0
GCTTCCATCTTGTCAT-4	1114	932	LF_0d	1	2	0
GCTTGAAAGTATCGAA-4	1092	955	LF_0d	1	2	0
GGACAGAAGACCGGAT-4	1124	1025	LF_0d	1	0	0
GGACATTCATCTCCCA-4	1104	982	LF_0d	1	0	0
GGATGTTCACCCATGG-4	1121	999	LF_0d	1	0	0
GGATGTTGTAGCCTCG-4	1340	1215	LF_0d	1	0	0
GGATTACTCGGTGTTA-4	1021	895	LF_0d	1	0	0
GGCAATTAGATGGGTC-4	1046	950	LF_0d	1	0	0
GGCAATTCACGCCAGT-4	1360	1135	LF_0d	1	2	0
GGCCGATGTGTCTGAT-4	1101	1002	LF_0d	1	0	0
GGCGTGTTCTCGATGA-4	1784	1532	LF_0d	1	0	0
GGCTGGTAGCATGGCA-4	1397	1212	LF_0d	1	0	0
GGCTGGTAGTTCCACA-4	1134	989	LF_0d	1	5	0
GGCTGGTGTAAAGGAG-4	1051	902	LF_0d	1	0	0
GGCTGGTTCATCGCTC-4	1091	979	LF_0d	1	0	0
GGGACCTCACTAAGTC-4	1039	936	LF_0d	1	0	0
GGGTCTGAGCAGGCTA-4	1505	1294	LF_0d	1	0	0
GGGTCTGTCACCTCGT-4	1845	1426	LF_0d	1	0	0
GGGTTGCGTAGATTAG-4	1365	1092	LF_0d	1	0	0
GGTGCGTTCATTCACT-4	1383	1220	LF_0d	1	0	0
GGTGTTACATAGTAAG-4	1113	945	LF_0d	1	2	0
GTAACGTGTAGAGGAA-4	1109	1034	LF_0d	1	0	0
GTAACTGCATCTACGA-4	1062	964	LF_0d	1	0	0
GTACGTAAGGACACCA-4	1532	1315	LF_0d	1	2	0
GTATCTTAGTGGCACA-4	1953	1604	LF_0d	1	3	0
GTATCTTGTCGTCTTC-4	1322	1109	LF_0d	1	0	0
GTCAAGTTCCCAGGTG-4	1516	1321	LF_0d	1	0	0
GTCCTCAAGAGCAATT-4	1279	1147	LF_0d	1	0	0
GTCGGGTCAGAGTGTG-4	1235	1087	LF_0d	1	0	0
GTCGGGTCATCCCACT-4	1427	1295	LF_0d	1	0	0
GTCTCGTAGACGCTTT-4	1151	1047	LF_0d	1	2	0
GTCTCGTAGATACACA-4	1847	1631	LF_0d	1	0	0
GTCTTCGAGACCTTTG-4	2385	1991	LF_0d	1	0	0
GTGAAGGCATGACATC-4	1052	946	LF_0d	1	2	0
GTGCATACACATGGGA-4	1017	866	LF_0d	1	0	0
GTGCATAGTCTCTTAT-4	1032	863	LF_0d	1	0	0
GTGCGGTCAGCCAATT-4	1456	1273	LF_0d	1	2	0
GTGCGGTGTCTCACCT-4	1418	1291	LF_0d	1	0	0
GTGCTTCAGTATCGAA-4	1198	1067	LF_0d	1	2	0
GTGCTTCGTAGAGCTG-4	1105	903	LF_0d	1	0	0
GTGGGTCAGACTGTAA-4	1044	938	LF_0d	1	2	0
GTGGGTCGTCCCGACA-4	1599	1341	LF_0d	1	2	0
GTGTGCGGTATTCTCT-4	1557	1298	LF_0d	1	0	0
GTGTGCGGTCGAGTTT-4	1122	988	LF_0d	1	2	0
GTGTTAGTCGGTCCGA-4	1623	1282	LF_0d	1	2	0
GTTAAGCTCGCTAGCG-4	1462	1255	LF_0d	1	2	0
GTTCATTGTGATGCCC-4	1051	874	LF_0d	1	0	0
GTTCTCGAGGTAGCTG-4	1406	1261	LF_0d	1	0	0
GTTCTCGGTGATGCCC-4	1307	1086	LF_0d	1	2	0
GTTCTCGTCCGTCATC-4	1185	1069	LF_0d	1	0	0
TAAGCGTAGAAACGAG-4	1315	1156	LF_0d	1	0	0
TACACGACATCCTTGC-4	1412	1231	LF_0d	1	2	0
TACACGATCAGTTAGC-4	1456	1052	LF_0d	1	0	0
TACGGTAAGCCACTAT-4	1051	884	LF_0d	1	0	0
TACTCGCAGGCTCAGA-4	1126	1025	LF_0d	1	2	0
TAGACCAAGAAGAAGC-4	1198	1085	LF_0d	1	0	0
TAGAGCTGTTATCCGA-4	1368	1177	LF_0d	1	0	0
TAGAGCTTCCCGACTT-4	1909	1614	LF_0d	1	0	0
TAGTGGTGTCGAATCT-4	1308	1182	LF_0d	1	2	0
TAGTTGGAGGATGTAT-4	1697	1540	LF_0d	1	0	0
TAGTTGGTCCGGCACA-4	1332	1213	LF_0d	1	0	0
TATTACCAGGCGACAT-4	1810	1590	LF_0d	1	0	0
TATTACCTCTCGCATC-4	1028	899	LF_0d	1	2	0
TCAATCTAGCTAACAA-4	1271	1079	LF_0d	1	0	0
TCACGAAGTACGCACC-4	1049	956	LF_0d	1	0	0
TCAGCTCGTGTTCGAT-4	1284	1100	LF_0d	1	2	0
TCAGCTCTCTTGACGA-4	1083	942	LF_0d	1	0	0
TCATTACCAAAGGTGC-4	1906	1513	LF_0d	1	0	0
TCATTTGAGACTACAA-4	1499	1349	LF_0d	1	0	0
TCGAGGCAGGCTAGCA-4	1022	910	LF_0d	1	0	0
TCGGGACGTCAACATC-4	1332	1181	LF_0d	1	2	0
TCGGTAATCGCACTCT-4	1983	1585	LF_0d	1	0	0
TCGTACCCAGATGGGT-4	1091	989	LF_0d	1	0	0
TCTATTGGTTATCGGT-4	1095	1013	LF_0d	1	0	0
TCTCATATCTGGCGAC-4	1355	1145	LF_0d	1	2	0
TCTGGAAAGTGGAGAA-4	1018	909	LF_0d	1	2	0
TCTTCGGGTCATTAGC-4	1323	1167	LF_0d	1	2	0
TGACAACAGAAACCGC-4	1211	1070	LF_0d	1	2	0
TGACAACCAGTTTACG-4	1097	972	LF_0d	1	0	0
TGACAACCATTACCTT-4	1547	1154	LF_0d	1	0	0
TGAGAGGTCTCATTCA-4	1078	946	LF_0d	1	2	0
TGAGCCGAGCTAACAA-4	1194	1047	LF_0d	1	0	0
TGCCAAATCAAACCAC-4	1473	1232	LF_0d	1	0	0
TGCCCATGTAGCGCTC-4	1401	1230	LF_0d	1	0	0
TGCCCTAAGTTACCCA-4	1267	1109	LF_0d	1	2	0
TGCGGGTAGTGCGATG-4	1188	1063	LF_0d	1	2	0
TGCTACCCATGCAACT-4	1199	952	LF_0d	1	2	0
TGCTACCTCTTGGGTA-4	1551	1350	LF_0d	1	2	0
TGCTGCTCACAGAGGT-4	1147	1034	LF_0d	1	2	0
TGGACGCGTCTCAACA-4	1188	924	LF_0d	1	2	0
TGGACGCTCCGCAAGC-4	1364	1215	LF_0d	1	2	0
TGGCCAGCACAGCGTC-4	1156	997	LF_0d	1	2	0
TGGCCAGGTATTACCG-4	1576	1381	LF_0d	1	0	0
TGGCGCAAGGGCTCTC-4	1045	915	LF_0d	1	2	0
TGGCGCAGTCAACATC-4	1094	1000	LF_0d	1	0	0
TGTGGTATCACAGGCC-4	1151	895	LF_0d	1	2	0
TTAGGACTCGCATGGC-4	1435	1293	LF_0d	1	0	0
TTAGGCAGTATTAGCC-4	1066	989	LF_0d	1	0	0
TTCGAAGAGACAAAGG-4	1234	1066	LF_0d	1	2	0
TTCGAAGGTAGCGTCC-4	1307	1140	LF_0d	1	0	0
TTCTACACATATGCTG-4	1271	1092	LF_0d	1	2	0
TTCTCAAGTACATGTC-4	1337	1210	LF_0d	1	2	0
TTCTCAAGTATCAGTC-4	1015	939	LF_0d	1	0	0
TTCTCCTAGAGTCTGG-4	1239	1101	LF_0d	1	2	0
TTGAACGGTGTCCTCT-4	1417	1291	LF_0d	1	0	0
TTGCCGTTCCTATGTT-4	1011	902	LF_0d	1	2	0
TTGTAGGCATGCAACT-4	1052	936	LF_0d	1	2	0
TTTGGTTTCCGTCATC-4	1425	1180	LF_0d	1	0	0
TTTGTCAAGAGTACAT-4	1134	1013	LF_0d	1	0	0
TTTGTCACAAATCCGT-4	1269	906	LF_0d	1	0	0
AAAGCAAAGGCTCAGA-4	1170	959	LF_0d	2	3	1
AAAGCAACATATGAGA-4	1020	866	LF_0d	2	3	1
AAAGTAGTCACATAGC-4	2409	1733	LF_0d	2	3	1
AAATGCCGTACATGTC-4	1903	1382	LF_0d	2	3	1
AACACGTAGCACACAG-4	10141	4495	LF_0d	2	3	1
AACCGCGAGAGTCTGG-4	2491	1832	LF_0d	2	3	1
AACTCAGAGTACGATA-4	1456	1191	LF_0d	2	3	1
AACTCAGTCACAGTAC-4	1658	1377	LF_0d	2	5	1
AACTCCCAGTGACATA-4	2705	1964	LF_0d	2	3	1
AACTCCCGTGAACCTT-4	1101	894	LF_0d	2	3	1
AACTGGTTCCCAGGTG-4	1374	1116	LF_0d	2	3	1
AACTTTCCATCACGTA-4	2146	1636	LF_0d	2	3	1
AACTTTCGTTCTGAAC-4	2188	1473	LF_0d	2	3	1
AAGGAGCAGGCATTGG-4	2116	1631	LF_0d	2	5	1
AAGGAGCGTGACGCCT-4	2630	1869	LF_0d	2	3	1
AAGGTTCTCGTGGGAA-4	1612	1066	LF_0d	2	3	1
AAGTCTGCACCTATCC-4	1402	1071	LF_0d	2	3	1
ACACCAACACGGTAAG-4	2550	1780	LF_0d	2	3	1
ACACCGGTCCGTCAAA-4	1383	1155	LF_0d	2	3	1
ACAGCCGCAAGCTGTT-4	1618	1278	LF_0d	2	3	1
ACAGCCGTCTCGATGA-4	2330	1380	LF_0d	2	3	1
ACATACGTCAATCACG-4	5688	3251	LF_0d	2	3	1
ACATACGTCACGAAGG-4	3787	2280	LF_0d	2	3	1
ACATGGTGTGCGCTTG-4	1375	1143	LF_0d	2	5	1
ACCCACTGTGGGTCAA-4	2210	1526	LF_0d	2	3	1
ACCTTTATCTAACGGT-4	3975	2678	LF_0d	2	3	1
ACGAGCCAGCCAGAAC-4	1292	893	LF_0d	2	3	1
ACGCCAGCATTTCACT-4	3658	2416	LF_0d	2	3	1
ACGCCAGGTCTGATTG-4	1129	930	LF_0d	2	3	1
ACTATCTCAGCGTTCG-4	2117	1584	LF_0d	2	3	1
ACTGAACTCCCAACGG-4	1681	1011	LF_0d	2	3	1
ACTGAGTCAAATTGCC-4	1084	834	LF_0d	2	3	1
ACTTGTTTCAACTCTT-4	1988	1488	LF_0d	2	3	1
ACTTTCAAGAGTTGGC-4	6356	3919	LF_0d	2	2	1
AGAATAGCAAGACACG-4	1638	1212	LF_0d	2	3	1
AGAGCTTAGTCACGCC-4	1566	1217	LF_0d	2	3	1
AGAGCTTCATTAACCG-4	4635	2636	LF_0d	2	3	1
AGCAGCCGTCTCAACA-4	1343	1114	LF_0d	2	3	1
AGCATACAGGCATTGG-4	2880	2042	LF_0d	2	3	1
AGCCTAACACCGAAAG-4	2542	1766	LF_0d	2	3	1
AGCGGTCCACAACGTT-4	3719	2090	LF_0d	2	3	1
AGCGGTCCATCGGTTA-4	1471	1176	LF_0d	2	3	1
AGCGTATGTGACGGTA-4	2118	1624	LF_0d	2	3	1
AGCGTATTCAAAGACA-4	2483	1860	LF_0d	2	3	1
AGCTCCTCAAGGTTCT-4	9677	4750	LF_0d	2	3	1
AGGCCGTAGCGCTCCA-4	3413	2108	LF_0d	2	3	1
AGGGAGTGTCCGCTGA-4	1302	1096	LF_0d	2	1	1
AGGGATGAGCATCATC-4	1643	1214	LF_0d	2	3	1
AGGGATGCAGCCTTGG-4	2916	2169	LF_0d	2	3	1
AGGTCATCACAAGTAA-4	1893	1537	LF_0d	2	3	1
AGTAGTCAGTTGAGTA-4	2202	1631	LF_0d	2	3	1
AGTGAGGTCGTACCGG-4	2057	1574	LF_0d	2	3	1
AGTGTCACATTCCTGC-4	4981	2497	LF_0d	2	3	1
ATAACGCAGCAGGTCA-4	1330	1060	LF_0d	2	3	1
ATAACGCCATCGGGTC-4	2677	1898	LF_0d	2	0	1
ATAACGCGTACCGAGA-4	1822	1217	LF_0d	2	3	1
ATAACGCTCCCTGACT-4	1788	1460	LF_0d	2	3	1
ATAGACCCAGAGCCAA-4	3381	2233	LF_0d	2	3	1
ATCATCTAGATACACA-4	3636	2447	LF_0d	2	3	1
ATCATCTCAAACTGTC-4	1281	1029	LF_0d	2	5	1
ATCATCTCAGCTCCGA-4	6916	3458	LF_0d	2	3	1
ATCTACTTCACATACG-4	1332	1124	LF_0d	2	3	1
ATCTGCCGTTAGAACA-4	1859	1123	LF_0d	2	1	1
ATCTGCCTCTACCTGC-4	1779	1352	LF_0d	2	3	1
ATGAGGGTCATTTGGG-4	2685	1991	LF_0d	2	3	1
ATGAGGGTCCCTGACT-4	2516	1960	LF_0d	2	3	1
ATGCGATAGGATATAC-4	2207	1543	LF_0d	2	3	1
ATTCTACGTCAACATC-4	1066	911	LF_0d	2	3	1
ATTGGACCAAGGTGTG-4	5742	3431	LF_0d	2	1	1
CAACCTCCATAACCTG-4	1909	1502	LF_0d	2	5	1
CAACTAGTCCGAAGAG-4	2360	1617	LF_0d	2	3	1
CAAGATCCAGATGGGT-4	1291	1082	LF_0d	2	3	1
CAAGTTGAGTCGTTTG-4	1637	1137	LF_0d	2	3	1
CAAGTTGGTAGCTTGT-4	1256	1009	LF_0d	2	3	1
CACACAAAGCTAGTCT-4	8466	4774	LF_0d	2	3	1
CACACAAGTGCGGTAA-4	1237	1029	LF_0d	2	5	1
CACACCTCACCAGATT-4	1323	1129	LF_0d	2	3	1
CACCACTAGGCAATTA-4	2362	1775	LF_0d	2	3	1
CAGAATCGTCTAAACC-4	1701	1347	LF_0d	2	3	1
CAGAATCTCGGCTTGG-4	2069	1405	LF_0d	2	3	1
CAGATCACAATAAGCA-4	1655	1199	LF_0d	2	3	1
CAGATCAGTCATATCG-4	1756	1396	LF_0d	2	3	1
CAGCCGACATGTAGTC-4	3524	2262	LF_0d	2	0	1
CAGCCGATCACGGTTA-4	1489	1062	LF_0d	2	3	1
CAGCGACCATCACGAT-4	2049	1188	LF_0d	2	1	1
CAGCGACTCTTACCGC-4	7069	3900	LF_0d	2	3	1
CAGCTAATCCTCAACC-4	1725	1365	LF_0d	2	3	1
CATATTCTCATAACCG-4	1693	1053	LF_0d	2	1	1
CATCAGATCGGCTACG-4	2328	1818	LF_0d	2	3	1
CATCAGATCGTTACAG-4	2095	1676	LF_0d	2	3	1
CATCCACAGACGCAAC-4	1820	1493	LF_0d	2	3	1
CATCGAAGTCGATTGT-4	1740	1367	LF_0d	2	5	1
CATGACACAATCTGCA-4	1857	1452	LF_0d	2	5	1
CATGACAGTAGTAGTA-4	1326	1112	LF_0d	2	3	1
CATGCCTAGCACCGCT-4	2512	1731	LF_0d	2	3	1
CATGCCTAGTCGTACT-4	2541	1790	LF_0d	2	3	1
CATGGCGCATGTCCTC-4	1888	1384	LF_0d	2	0	1
CATTCGCCATCGATGT-4	2328	1582	LF_0d	2	3	1
CCACCTAGTAGCGTGA-4	1163	1000	LF_0d	2	3	1
CCACGGAGTAAGTAGT-4	6046	3645	LF_0d	2	3	1
CCACTACAGGACAGAA-4	2089	1490	LF_0d	2	3	1
CCAGCGAGTCAAAGAT-4	1956	1535	LF_0d	2	5	1
CCCAATCAGCCACGCT-4	1429	1109	LF_0d	2	3	1
CCCATACGTCACCTAA-4	1802	1346	LF_0d	2	3	1
CCGTACTCACGCATCG-4	2687	1752	LF_0d	2	3	1
CCGTACTTCATGTAGC-4	1937	1427	LF_0d	2	3	1
CCTTCCCAGGTCATCT-4	1827	1436	LF_0d	2	3	1
CCTTCCCGTGGCAAAC-4	1130	921	LF_0d	2	1	1
CCTTCGAAGTGGAGTC-4	1745	1313	LF_0d	2	3	1
CCTTCGAGTCCTGCTT-4	2831	2053	LF_0d	2	3	1
CGAATGTAGTCTCAAC-4	2544	1646	LF_0d	2	3	1
CGACCTTGTAAGTGGC-4	1082	965	LF_0d	2	2	1
CGACTTCTCTCATTCA-4	1103	941	LF_0d	2	3	1
CGAGAAGAGCTAAGAT-4	1557	1373	LF_0d	2	3	1
CGAGCACCAGCTGTGC-4	1343	907	LF_0d	2	1	1
CGAGCACGTTAGGGTG-4	3080	2068	LF_0d	2	3	1
CGAGCCACACTGTGTA-4	1220	1043	LF_0d	2	3	1
CGATCGGTCGCGCCAA-4	2212	1569	LF_0d	2	4	1
CGATGGCTCCGAAGAG-4	2697	1789	LF_0d	2	3	1
CGATTGATCAGTGCAT-4	1465	1140	LF_0d	2	3	1
CGCCAAGGTGAACCTT-4	3457	2252	LF_0d	2	3	1
CGCTTCAAGCGTCTAT-4	1021	883	LF_0d	2	3	1
CGCTTCATCACGCGGT-4	1077	916	LF_0d	2	3	1
CGGACGTAGAGAGCTC-4	1246	1108	LF_0d	2	3	1
CGGACGTCACTAAGTC-4	2056	1369	LF_0d	2	3	1
CGGAGTCAGTTAACGA-4	1085	900	LF_0d	2	3	1
CGGTTAACAGCGTAAG-4	1727	1241	LF_0d	2	3	1
CGTAGCGTCAGCTGGC-4	1996	1357	LF_0d	2	1	1
CGTAGCGTCCAAGCCG-4	3632	2481	LF_0d	2	3	1
CGTCCATGTCGGCACT-4	1031	881	LF_0d	2	3	1
CTAACTTCATGCCTTC-4	1662	1232	LF_0d	2	3	1
CTAATGGGTCTAGAGG-4	3426	2048	LF_0d	2	3	1
CTAGCCTGTGATGATA-4	1602	1218	LF_0d	2	3	1
CTAGTGATCCGTAGGC-4	3009	2021	LF_0d	2	3	1
CTCAGAAGTATCTGCA-4	2411	1933	LF_0d	2	3	1
CTCATTAGTCCGTGAC-4	1948	1258	LF_0d	2	3	1
CTCCTAGGTAGATTAG-4	2055	1575	LF_0d	2	3	1
CTCGAAATCCTGCTTG-4	2276	1612	LF_0d	2	3	1
CTCGGAGAGATCCTGT-4	1076	901	LF_0d	2	3	1
CTCGGAGTCCTTTACA-4	5721	3651	LF_0d	2	3	1
CTCGGGAAGACTTTCG-4	4198	2510	LF_0d	2	3	1
CTCGGGAGTTACTGAC-4	2367	1478	LF_0d	2	3	1
CTCGGGATCGCGTTTC-4	1447	1200	LF_0d	2	3	1
CTCTGGTTCGGATGGA-4	1010	823	LF_0d	2	3	1
CTGATAGGTCGAGATG-4	2729	2050	LF_0d	2	3	1
CTGATCCTCAACCAAC-4	2147	1707	LF_0d	2	5	1
CTGCCTAAGACATAAC-4	6632	4042	LF_0d	2	3	1
CTGCGGAGTGCCTGGT-4	1124	965	LF_0d	2	3	1
CTGTGCTAGAGCTATA-4	1454	1163	LF_0d	2	3	1
CTTAACTCAGCTTCGG-4	1268	1054	LF_0d	2	3	1
CTTGGCTTCTGGTGTA-4	1926	1489	LF_0d	2	5	1
GAACCTACATCAGTCA-4	2414	1860	LF_0d	2	3	1
GAACCTAGTCACACGC-4	2749	1987	LF_0d	2	5	1
GAACCTATCTTCCTTC-4	6452	3954	LF_0d	2	3	1
GAACGGATCAGTTGAC-4	1617	1231	LF_0d	2	3	1
GACCAATAGGACGAAA-4	2260	1450	LF_0d	2	3	1
GACCTGGCAGCTCGCA-4	1646	1204	LF_0d	2	3	1
GACGTGCTCAGTTTGG-4	1953	1172	LF_0d	2	3	1
GACGTGCTCGCTTGTC-4	1633	1291	LF_0d	2	5	1
GACTGCGTCATTTGGG-4	7643	4418	LF_0d	2	3	1
GAGCAGAAGTCATCCA-4	1827	1390	LF_0d	2	3	1
GAGCAGAGTCGCGTGT-4	1966	1366	LF_0d	2	3	1
GAGTCCGGTGTTTGTG-4	2027	1457	LF_0d	2	3	1
GATCGATAGCCTTGAT-4	1162	977	LF_0d	2	3	1
GATCGCGAGCGATATA-4	1036	878	LF_0d	2	3	1
GATCGCGCACAGCGTC-4	1244	838	LF_0d	2	3	1
GATCGTAGTCACCTAA-4	1243	995	LF_0d	2	3	1
GATCTAGCAGACAAAT-4	1425	1105	LF_0d	2	3	1
GATGAGGCAAGACACG-4	2113	1635	LF_0d	2	3	1
GATGAGGTCGTCTGCT-4	1593	1289	LF_0d	2	5	1
GATTCAGCAAGAGTCG-4	1219	1035	LF_0d	2	3	1
GCATACACAGTATGCT-4	1340	1144	LF_0d	2	2	1
GCATGATTCGCGATCG-4	3679	2196	LF_0d	2	3	1
GCCAAATCACCGAATT-4	3697	2540	LF_0d	2	3	1
GCGCAGTCAGTGGAGT-4	2500	1640	LF_0d	2	1	1
GCTCCTACAACACCCG-4	3694	2366	LF_0d	2	3	1
GCTGGGTCATTCTTAC-4	3922	2664	LF_0d	2	5	1
GGAATAAGTATATGAG-4	1765	1401	LF_0d	2	3	1
GGACAAGAGGTGTTAA-4	5869	3634	LF_0d	2	3	1
GGACATTCAAGGACAC-4	1946	1421	LF_0d	2	3	1
GGACATTTCGTTTGCC-4	2875	1784	LF_0d	2	1	1
GGACGTCAGCATCATC-4	4733	2881	LF_0d	2	3	1
GGACGTCCAAACGCGA-4	2271	1732	LF_0d	2	3	1
GGACGTCGTTGATTGC-4	5581	3486	LF_0d	2	3	1
GGCGACTCACGAAACG-4	1787	1440	LF_0d	2	3	1
GGCGACTTCCAGTAGT-4	1936	1515	LF_0d	2	3	1
GGCGTGTTCCTATTCA-4	1683	1372	LF_0d	2	3	1
GGGAATGAGATGTCGG-4	1315	903	LF_0d	2	3	1
GGGATGAGTATGCTTG-4	1033	930	LF_0d	2	3	1
GGGCACTGTTAAGAAC-4	2822	1915	LF_0d	2	3	1
GGGTTGCGTGGTCCGT-4	1077	906	LF_0d	2	3	1
GGTATTGAGAGGGCTT-4	1415	1100	LF_0d	2	3	1
GGTATTGAGATGTGGC-4	1696	1312	LF_0d	2	0	1
GGTATTGAGCCGTCGT-4	3193	2085	LF_0d	2	3	1
GGTATTGTCAGGCGAA-4	3925	2692	LF_0d	2	3	1
GGTGAAGGTTGAACTC-4	1035	846	LF_0d	2	3	1
GGTGCGTAGATAGCAT-4	3155	1879	LF_0d	2	1	1
GGTGCGTAGTGTCCAT-4	1151	867	LF_0d	2	5	1
GGTGCGTCACAGAGGT-4	1230	1042	LF_0d	2	3	1
GTAACGTAGGAGTTTA-4	1743	1459	LF_0d	2	3	1
GTAACGTAGTAGGCCA-4	1203	1007	LF_0d	2	3	1
GTAACGTTCGGAAACG-4	1027	910	LF_0d	2	3	1
GTAACTGCAATGGTCT-4	1069	930	LF_0d	2	3	1
GTAACTGTCTGGTATG-4	1461	1185	LF_0d	2	3	1
GTAGGCCTCCGAATGT-4	2493	1711	LF_0d	2	3	1
GTATCTTAGAGATGAG-4	1266	1048	LF_0d	2	3	1
GTATCTTAGGGATCTG-4	6325	3789	LF_0d	2	3	1
GTCACAAGTTCGTTGA-4	2233	1171	LF_0d	2	3	1
GTCACGGCAAACTGCT-4	1625	1259	LF_0d	2	3	1
GTCTTCGCATGGGAAC-4	2250	1618	LF_0d	2	3	1
GTGCTTCTCGGCTACG-4	1319	931	LF_0d	2	3	1
GTGGGTCGTGCCTGCA-4	2132	1615	LF_0d	2	3	1
GTGTGCGCAAACTGCT-4	4906	2879	LF_0d	2	3	1
GTTCGGGTCCGGGTGT-4	1034	782	LF_0d	2	3	1
GTTCTCGGTTCCACGG-4	1638	1233	LF_0d	2	3	1
GTTCTCGTCTGAGTGT-4	2947	1921	LF_0d	2	1	1
TAAACCGGTCTAGGTT-4	1019	807	LF_0d	2	3	1
TAAACCGGTTCTGGTA-4	1882	1531	LF_0d	2	3	1
TACACGAAGAGTCGGT-4	3703	2806	LF_0d	2	2	1
TACACGAAGGCTAGGT-4	1641	1314	LF_0d	2	5	1
TACGGTACATTGGTAC-4	3042	2143	LF_0d	2	3	1
TACTCGCAGACAAAGG-4	1001	850	LF_0d	2	3	1
TACTCGCTCAACCAAC-4	2425	1672	LF_0d	2	3	1
TACTCGCTCTGCCAGG-4	2382	1555	LF_0d	2	3	1
TACTTACTCACATACG-4	1553	1311	LF_0d	2	3	1
TAGAGCTCAATTCCTT-4	1132	946	LF_0d	2	3	1
TAGTTGGCAGTAAGCG-4	1449	1180	LF_0d	2	3	1
TCAACGAGTTCCGGCA-4	1684	1473	LF_0d	2	3	1
TCAGCTCGTTAAGTAG-4	1660	1266	LF_0d	2	3	1
TCAGCTCTCGAATCCA-4	4992	2837	LF_0d	2	3	1
TCAGGTAGTATAGGGC-4	2767	1861	LF_0d	2	3	1
TCATTACGTAGGGTAC-4	2092	1584	LF_0d	2	3	1
TCCACACAGTCAAGGC-4	1832	1394	LF_0d	2	3	1
TCCCGATTCAGCTCGG-4	2166	1664	LF_0d	2	3	1
TCGGTAAAGAGAACAG-4	2589	1970	LF_0d	2	5	1
TCGTAGAAGGCTAGAC-4	2517	1510	LF_0d	2	3	1
TCTATTGCACGGTGTC-4	7345	4239	LF_0d	2	3	1
TCTCTAAAGAGCTTCT-4	2230	1429	LF_0d	2	3	1
TCTCTAAGTGCTAGCC-4	4579	3141	LF_0d	2	3	1
TCTCTAATCAGAGGTG-4	1372	1048	LF_0d	2	3	1
TCTCTAATCTCGAGTA-4	8371	4438	LF_0d	2	3	1
TCTGAGACAATAGAGT-4	10761	4951	LF_0d	2	3	1
TCTGAGATCAATACCG-4	2007	1313	LF_0d	2	3	1
TCTGGAAAGACTGGGT-4	1068	885	LF_0d	2	3	1
TCTTCGGTCATAGCAC-4	3539	2460	LF_0d	2	3	1
TCTTTCCTCATATCGG-4	1595	1227	LF_0d	2	3	1
TGACGGCGTCAAGCGA-4	1949	1547	LF_0d	2	3	1
TGACTTTCACGCTTTC-4	1652	1292	LF_0d	2	3	1
TGAGAGGAGCAGCCTC-4	1220	1008	LF_0d	2	3	1
TGATTTCGTCAACTGT-4	3023	2100	LF_0d	2	3	1
TGCACCTAGAGAACAG-4	1772	1369	LF_0d	2	3	1
TGCCAAAAGCTAGTGG-4	2856	1744	LF_0d	2	3	1
TGCCCATAGCCAGGAT-4	2557	1863	LF_0d	2	3	1
TGCCCATCAAGGGTCA-4	1802	1446	LF_0d	2	3	1
TGCTGCTGTTCGGCAC-4	4394	2948	LF_0d	2	3	1
TGGCTGGAGTCTCAAC-4	1090	864	LF_0d	2	3	1
TGGCTGGGTTCGCGAC-4	1135	983	LF_0d	2	3	1
TGGGCGTAGTTTAGGA-4	2076	1630	LF_0d	2	5	1
TGGGCGTTCTGGCGTG-4	2534	1837	LF_0d	2	5	1
TGGTTCCGTAGCTAAA-4	1744	1099	LF_0d	2	3	1
TGTATTCGTTACCAGT-4	1721	1195	LF_0d	2	3	1
TTAACTCTCGAATGCT-4	9170	4584	LF_0d	2	3	1
TTAGGACAGCATGGCA-4	1494	1234	LF_0d	2	3	1
TTAGGACTCCACGAAT-4	1942	1481	LF_0d	2	3	1
TTAGGCACAAGTCATC-4	10202	4528	LF_0d	2	3	1
TTCGGTCCAGGTTTCA-4	1119	869	LF_0d	2	3	1
TTCTCCTAGCTGATAA-4	2254	1731	LF_0d	2	3	1
TTCTCCTCACATGGGA-4	1895	1359	LF_0d	2	3	1
TTCTTAGGTCGCCATG-4	1679	1340	LF_0d	2	3	1
TTGACTTCACTGAAGG-4	1834	1490	LF_0d	2	3	1
TTGCCGTAGGTGCAAC-4	1239	912	LF_0d	2	3	1
TTGCCGTTCCAGTAGT-4	2062	1451	LF_0d	2	3	1
TTGGAACCAGTCCTTC-4	1697	1326	LF_0d	2	3	1
TTGGAACGTCGCATAT-4	3464	2373	LF_0d	2	3	1
TTGGAACTCCTAGAAC-4	2348	1658	LF_0d	2	3	1
TTGGAACTCTACCTGC-4	1677	1313	LF_0d	2	3	1
TTGTAGGTCTAACGGT-4	2530	1795	LF_0d	2	3	1
TTTATGCCATTTGCTT-4	1560	1139	LF_0d	2	3	1
TTTGCGCTCTCGGACG-4	1453	1190	LF_0d	2	3	1
TTTGGTTTCTAACTCT-4	1441	1228	LF_0d	2	3	1
AAACCTGCATATGAGA-4	1005	714	LF_0d	3	1	1
AAAGTAGAGGCAATTA-4	1876	1350	LF_0d	3	1	1
AAAGTAGCACGGTAGA-4	1226	913	LF_0d	3	1	1
AAATGCCTCGTGGTCG-4	1033	739	LF_0d	3	1	1
AACACGTAGCCAGTAG-4	1548	895	LF_0d	3	1	1
AACTCCCAGCGATAGC-4	2200	1137	LF_0d	3	2	1
AACTTTCAGGGCTCTC-4	8564	4148	LF_0d	3	1	1
AAGTCTGGTGCGCTTG-4	9439	3912	LF_0d	3	1	1
AAGTCTGTCGGTGTCG-4	1041	851	LF_0d	3	1	1
AATCCAGCACGAGAGT-4	2260	1391	LF_0d	3	1	1
AATCCAGGTCGCCATG-4	3472	2187	LF_0d	3	1	1
AATCGGTCATACGCTA-4	5035	2858	LF_0d	3	1	1
AATCGGTGTAGTACCT-4	2498	1119	LF_0d	3	1	1
ACACTGACATGAACCT-4	4300	2270	LF_0d	3	1	1
ACCGTAACATCGGTTA-4	6441	3184	LF_0d	3	1	1
ACCTTTAGTTTGCATG-4	5526	2977	LF_0d	3	1	1
ACGATGTTCGTCTGCT-4	1631	1056	LF_0d	3	1	1
ACGCCGACAGGCTGAA-4	8659	4031	LF_0d	3	2	1
ACGGAGAGTTAAAGTG-4	4638	2466	LF_0d	3	1	1
ACGGCCAGTCGAGTTT-4	1597	1189	LF_0d	3	3	1
ACTATCTGTTGTGGAG-4	8574	3161	LF_0d	3	1	1
ACTGAACAGCACAGGT-4	2524	1796	LF_0d	3	1	1
ACTGAACAGGCGACAT-4	5634	3042	LF_0d	3	1	1
ACTGAACGTTCCGTCT-4	1164	889	LF_0d	3	1	1
ACTGATGAGGCTAGGT-4	10506	3645	LF_0d	3	1	1
ACTGCTCCACACAGAG-4	10965	4562	LF_0d	3	1	1
ACTGCTCGTACTTCTT-4	1354	956	LF_0d	3	1	1
ACTGTCCTCTGCCAGG-4	1713	1211	LF_0d	3	1	1
AGAATAGAGGGTTTCT-4	1004	831	LF_0d	3	1	1
AGAGCTTGTGTCTGAT-4	7192	3366	LF_0d	3	1	1
AGAGCTTTCTCCGGTT-4	3413	2236	LF_0d	3	1	1
AGAGTGGTCAAACCGT-4	7833	4260	LF_0d	3	1	1
AGATCTGTCTTAGAGC-4	8656	4374	LF_0d	3	3	1
AGCAGCCCAGACTCGC-4	6099	3111	LF_0d	3	1	1
AGCAGCCGTCTTTCAT-4	3342	1885	LF_0d	3	1	1
AGCATACCAGTAAGCG-4	4613	2341	LF_0d	3	1	1
AGCATACGTTACCGAT-4	9982	4553	LF_0d	3	1	1
AGCATACTCACTATTC-4	1713	1175	LF_0d	3	3	1
AGCATACTCAGCTCTC-4	8873	4827	LF_0d	3	1	1
AGGCCACGTCCCGACA-4	5114	2611	LF_0d	3	1	1
AGGGATGCAAGTCATC-4	2942	1773	LF_0d	3	1	1
AGGGTGAGTGTCAATC-4	1822	1346	LF_0d	3	1	1
AGTGGGAAGAAGATTC-4	7445	3907	LF_0d	3	1	1
AGTGGGAGTGACAAAT-4	8488	3143	LF_0d	3	1	1
AGTTGGTTCTTGAGAC-4	5775	2990	LF_0d	3	1	1
ATAACGCGTAGCTCCG-4	4453	2603	LF_0d	3	1	1
ATAACGCTCAGAGGTG-4	1327	924	LF_0d	3	1	1
ATCCACCCAAGGTGTG-4	1964	1512	LF_0d	3	1	1
ATGAGGGGTCATTAGC-4	6534	3097	LF_0d	3	1	1
ATGTGTGCAAGGGTCA-4	2081	1130	LF_0d	3	1	1
ATTACTCGTGCAGACA-4	6362	3107	LF_0d	3	1	1
ATTGGTGAGCTGGAAC-4	5533	2840	LF_0d	3	1	1
ATTTCTGAGTGACATA-4	4535	2218	LF_0d	3	1	1
CAACCTCAGGACCACA-4	12025	4868	LF_0d	3	1	1
CAAGAAAGTCGCGAAA-4	7150	3911	LF_0d	3	1	1
CAAGGCCAGACACTAA-4	1074	710	LF_0d	3	1	1
CACACTCAGAAACCGC-4	1576	1007	LF_0d	3	1	1
CACACTCGTTTGTTTC-4	1059	849	LF_0d	3	3	1
CACAGTAAGGCCCGTT-4	1287	998	LF_0d	3	1	1
CACATTTTCATAAAGG-4	4233	2551	LF_0d	3	1	1
CACCAGGCAGTTCCCT-4	3683	1948	LF_0d	3	1	1
CACCAGGCATTGTGCA-4	1307	857	LF_0d	3	1	1
CAGATCAGTAGAAAGG-4	8083	3694	LF_0d	3	1	1
CAGCAGCGTCTAGGTT-4	6552	3530	LF_0d	3	1	1
CAGCCGAGTAGAGGAA-4	6205	3187	LF_0d	3	1	1
CAGCCGAGTGCATCTA-4	6898	4017	LF_0d	3	1	1
CAGCGACGTCTGGAGA-4	10471	4853	LF_0d	3	1	1
CAGCTGGGTGTCGCTG-4	3938	1909	LF_0d	3	1	1
CATCCACAGTCGAGTG-4	1170	678	LF_0d	3	1	1
CATCGGGTCCGCAGTG-4	1864	791	LF_0d	3	1	1
CCATGTCCAACGCACC-4	1596	1024	LF_0d	3	1	1
CCATTCGCAGCTCCGA-4	9445	4489	LF_0d	3	1	1
CCATTCGTCAACACGT-4	1966	1414	LF_0d	3	1	1
CCCAATCAGTACTTGC-4	5375	3035	LF_0d	3	1	1
CCCAATCTCGAATCCA-4	2954	1910	LF_0d	3	1	1
CCCAGTTGTGCGGTAA-4	2509	1520	LF_0d	3	1	1
CCCAGTTTCGACCAGC-4	2295	1545	LF_0d	3	1	1
CCGTGGACATGAAGTA-4	3970	2140	LF_0d	3	1	1
CCGTGGAGTTGGTTTG-4	1674	1070	LF_0d	3	1	1
CCGTTCAAGACACGAC-4	6389	2665	LF_0d	3	1	1
CCGTTCAGTAACGACG-4	2593	1800	LF_0d	3	3	1
CCTAAAGTCTGTCTAT-4	1836	1241	LF_0d	3	1	1
CCTACACCAGCTGGCT-4	2298	1295	LF_0d	3	1	1
CCTTACGCAGCCTGTG-4	2028	1248	LF_0d	3	1	1
CCTTACGGTTGTGGAG-4	5111	2732	LF_0d	3	1	1
CGACTTCCAAGTTGTC-4	1399	930	LF_0d	3	1	1
CGACTTCGTGATGTGG-4	6139	3091	LF_0d	3	1	1
CGACTTCTCGCAAGCC-4	6554	2922	LF_0d	3	1	1
CGAGCACTCTTTCCTC-4	4137	2174	LF_0d	3	1	1
CGAGCCACAGAAGCAC-4	3248	1818	LF_0d	3	1	1
CGAGCCATCTCTAGGA-4	8618	4189	LF_0d	3	1	1
CGCGGTAAGACGCTTT-4	5090	2730	LF_0d	3	1	1
CGCGGTAGTGACCAAG-4	2722	1448	LF_0d	3	1	1
CGCGGTATCCGCATCT-4	11726	4485	LF_0d	3	1	1
CGGACACAGTTGTCGT-4	7295	3677	LF_0d	3	1	1
CGGACGTGTCGCCATG-4	13081	4079	LF_0d	3	1	1
CGGACGTTCTTGCATT-4	1972	1408	LF_0d	3	1	1
CGGACTGAGTTAGCGG-4	3323	2155	LF_0d	3	1	1
CGGAGCTGTCTAAACC-4	7022	3354	LF_0d	3	1	1
CGGCTAGAGAGGTACC-4	8481	3061	LF_0d	3	1	1
CGGGTCACACGAAACG-4	5797	3260	LF_0d	3	1	1
CGTAGCGGTACGCACC-4	1087	683	LF_0d	3	1	1
CGTAGCGTCGTATCAG-4	3639	2014	LF_0d	3	1	1
CGTCCATCAGGTGCCT-4	1569	1097	LF_0d	3	3	1
CGTCCATGTTGCGTTA-4	1942	1282	LF_0d	3	1	1
CGTGAGCCATCGGAAG-4	2739	1808	LF_0d	3	1	1
CGTTAGATCACATAGC-4	1238	870	LF_0d	3	3	1
CTACACCCAGTACACT-4	2312	1507	LF_0d	3	1	1
CTACATTAGGCTAGAC-4	2015	1188	LF_0d	3	1	1
CTACCCAGTAGGGTAC-4	10006	4957	LF_0d	3	1	1
CTACCCATCTTGAGAC-4	1644	1043	LF_0d	3	1	1
CTCACACTCCACGAAT-4	2616	1636	LF_0d	3	1	1
CTCAGAAAGTTATCGC-4	7542	3744	LF_0d	3	1	1
CTCAGAACAGACAAAT-4	8432	4074	LF_0d	3	1	1
CTCGAGGTCACGCGGT-4	7127	3259	LF_0d	3	1	1
CTCGGAGAGTGTACCT-4	3407	1480	LF_0d	3	1	1
CTCGTACCACTGAAGG-4	5735	2980	LF_0d	3	1	1
CTCGTACGTACTCAAC-4	2212	1311	LF_0d	3	1	1
CTCGTCATCCCTTGCA-4	4876	2985	LF_0d	3	1	1
CTCGTCATCCGTAGGC-4	6773	3802	LF_0d	3	1	1
CTCTGGTAGGCGTACA-4	1601	1008	LF_0d	3	1	1
CTGAAACTCACCTTAT-4	4351	1946	LF_0d	3	1	1
CTGATAGAGGACATTA-4	8192	4058	LF_0d	3	1	1
CTGATCCTCTGCGACG-4	1248	804	LF_0d	3	1	1
CTGCCTAGTCATTAGC-4	2223	1249	LF_0d	3	1	1
CTGGTCTTCTACTATC-4	2129	1472	LF_0d	3	1	1
CTGTGCTCACCTCGTT-4	4101	2396	LF_0d	3	1	1
CTGTGCTCACGGCCAT-4	2960	1933	LF_0d	3	3	1
CTGTGCTGTCTCTTTA-4	1736	1017	LF_0d	3	1	1
CTTCTCTTCTGCGTAA-4	3435	2069	LF_0d	3	1	1
GAAACTCAGTAAGTAC-4	1514	1229	LF_0d	3	1	1
GAAACTCTCACAATGC-4	5914	2568	LF_0d	3	1	1
GAAATGAAGAGGTTGC-4	8318	3975	LF_0d	3	1	1
GAAATGATCAGGCCCA-4	3892	2251	LF_0d	3	1	1
GAAATGATCGGATGTT-4	2608	1635	LF_0d	3	1	1
GAACCTAGTCCTGCTT-4	5597	3059	LF_0d	3	1	1
GAACCTATCCGCATAA-4	5582	2969	LF_0d	3	1	1
GAACGGATCTCGTTTA-4	1434	1031	LF_0d	3	1	1
GAATAAGTCAAGATCC-4	1264	951	LF_0d	3	1	1
GAATGAAGTAATAGCA-4	3377	2100	LF_0d	3	3	1
GACCAATTCAGGATCT-4	1658	1088	LF_0d	3	1	1
GACCTGGGTGTGCCTG-4	5518	2588	LF_0d	3	2	1
GACGCGTTCTACCTGC-4	6450	3176	LF_0d	3	1	1
GACGGCTTCTTCTGGC-4	9429	4278	LF_0d	3	1	1
GACGTGCAGAGATGAG-4	8594	4042	LF_0d	3	1	1
GACGTGCCACGACTCG-4	5430	2349	LF_0d	3	1	1
GACGTGCCATCACCCT-4	2456	1525	LF_0d	3	3	1
GAGGTGAAGTGTCTCA-4	1121	771	LF_0d	3	1	1
GATCGATGTTTGTGTG-4	2053	1339	LF_0d	3	1	1
GATCTAGAGAGCTGGT-4	9472	4221	LF_0d	3	1	1
GATTCAGAGCCTATGT-4	4232	2003	LF_0d	3	1	1
GCACATAGTTGGAGGT-4	1637	1263	LF_0d	3	3	1
GCAGCCACAAGGTTTC-4	2693	1391	LF_0d	3	1	1
GCAGCCAGTTCTGAAC-4	5250	3019	LF_0d	3	1	1
GCATGTAAGACTACAA-4	7140	3871	LF_0d	3	1	1
GCCAAATGTAGGACAC-4	1563	1105	LF_0d	3	1	1
GCGACCACATGTAAGA-4	1072	791	LF_0d	3	1	1
GCGACCATCCGTTGCT-4	11771	4445	LF_0d	3	1	1
GCGAGAAAGTTGTCGT-4	4896	2729	LF_0d	3	1	1
GCGCAACAGAGTCTGG-4	7042	3291	LF_0d	3	1	1
GCGCAGTCATGCCACG-4	10120	3356	LF_0d	3	1	1
GCGCCAAAGTGAACGC-4	5139	2812	LF_0d	3	1	1
GCGCGATCATGAAGTA-4	2557	1497	LF_0d	3	1	1
GCGGGTTGTCATTAGC-4	2006	1401	LF_0d	3	1	1
GCTCTGTTCTAACGGT-4	1341	784	LF_0d	3	1	1
GCTGCGAGTAGCTTGT-4	1088	733	LF_0d	3	1	1
GGAAAGCCACACATGT-4	4056	2137	LF_0d	3	1	1
GGACAAGAGCCTTGAT-4	5814	3027	LF_0d	3	1	1
GGACAAGTCATATCGG-4	1644	1052	LF_0d	3	1	1
GGACAGACAAGCTGTT-4	2119	1155	LF_0d	3	1	1
GGATGTTAGAGTGAGA-4	1736	1161	LF_0d	3	1	1
GGCTCGATCTTAACCT-4	2541	1859	LF_0d	3	1	1
GGGAATGCATAGACTC-4	1593	998	LF_0d	3	1	1
GGGTCTGTCTCGGACG-4	4392	2476	LF_0d	3	1	1
GGTGCGTGTTCGGCAC-4	2706	1971	LF_0d	3	1	1
GGTGTTAGTTCCCGAG-4	8620	4350	LF_0d	3	1	1
GTACTTTGTAACGACG-4	2393	1396	LF_0d	3	1	1
GTAGTCACAAATCCGT-4	8992	3834	LF_0d	3	1	1
GTATTCTGTCTTTCAT-4	1014	730	LF_0d	3	3	1
GTCGGGTTCCGAGCCA-4	1297	896	LF_0d	3	1	1
GTCTCGTAGTAGCGGT-4	6499	3815	LF_0d	3	5	1
GTCTTCGCACGACTCG-4	1599	1163	LF_0d	3	1	1
GTGCGGTAGTGTCCCG-4	3767	2172	LF_0d	3	1	1
GTGCGGTTCCGATATG-4	6115	2828	LF_0d	3	1	1
GTGTGCGCATTTCAGG-4	2556	1820	LF_0d	3	1	1
GTGTTAGCAAAGGCGT-4	1242	991	LF_0d	3	1	1
GTTCGGGCAATGGAGC-4	1760	1062	LF_0d	3	1	1
GTTCGGGCATGGTCAT-4	1129	798	LF_0d	3	1	1
TAAACCGAGACACTAA-4	1727	1207	LF_0d	3	1	1
TAAACCGTCGTCTGCT-4	1724	1217	LF_0d	3	1	1
TAAGAGACATTCTTAC-4	6019	3100	LF_0d	3	1	1
TAAGAGAGTGAGGGAG-4	1419	1116	LF_0d	3	1	1
TACAGTGTCAACGAAA-4	4234	2119	LF_0d	3	1	1
TACCTATCAACGCACC-4	1950	1045	LF_0d	3	1	1
TACGGATAGGCCCGTT-4	3833	1984	LF_0d	3	1	1
TACGGGCTCCTGTAGA-4	4651	2170	LF_0d	3	1	1
TACTCGCTCAACACGT-4	2207	1487	LF_0d	3	1	1
TAGACCAGTCAGAAGC-4	1426	1094	LF_0d	3	1	1
TAGTGGTAGTATTGGA-4	4461	2301	LF_0d	3	1	1
TAGTTGGTCAGCTTAG-4	1568	1082	LF_0d	3	1	1
TAGTTGGTCTTCCTTC-4	3431	2349	LF_0d	3	1	1
TATCAGGTCACCTCGT-4	1819	1314	LF_0d	3	1	1
TATCAGGTCTAACTCT-4	3031	1764	LF_0d	3	1	1
TATCTCAAGCCACCTG-4	2605	1421	LF_0d	3	1	1
TCAACGAGTGACCAAG-4	9197	4338	LF_0d	3	1	1
TCACGAAAGTGTTAGA-4	7645	3780	LF_0d	3	1	1
TCATTACTCGTCGTTC-4	7401	3783	LF_0d	3	1	1
TCGAGGCGTCCGAACC-4	1769	1331	LF_0d	3	1	1
TCTCATAGTTAGAACA-4	7828	3505	LF_0d	3	1	1
TCTCTAATCACATGCA-4	1387	1059	LF_0d	3	1	1
TCTGAGACAGTGGGAT-4	2190	1238	LF_0d	3	1	1
TCTGGAATCATGTAGC-4	2071	1138	LF_0d	3	1	1
TGACAACGTCTAGCGC-4	5929	2818	LF_0d	3	1	1
TGACTAGGTTATCGGT-4	7878	3779	LF_0d	3	1	1
TGAGGGAAGAAGATTC-4	8095	3921	LF_0d	3	1	1
TGATTTCAGTTGTCGT-4	5712	3172	LF_0d	3	1	1
TGCACCTGTCTAGTGT-4	1632	1183	LF_0d	3	1	1
TGCGCAGTCGCCATAA-4	1904	918	LF_0d	3	1	1
TGCGGGTTCGAGGTAG-4	5467	3044	LF_0d	3	1	1
TGCTACCCACACAGAG-4	1973	1272	LF_0d	3	1	1
TGCTGCTAGGATGGAA-4	7384	3536	LF_0d	3	1	1
TGGCGCAAGTCGTTTG-4	11682	4340	LF_0d	3	1	1
TTAACTCAGGAGCGTT-4	7437	3280	LF_0d	3	1	1
TTAGGCAAGTTGTCGT-4	3291	1791	LF_0d	3	1	1
TTCCCAGCAGTGAGTG-4	4275	2683	LF_0d	3	3	1
TTCTACAAGCGATAGC-4	3508	2407	LF_0d	3	1	1
TTGACTTGTTCTGGTA-4	5342	3053	LF_0d	3	1	1
TTGCGTCGTCGGCACT-4	1287	1001	LF_0d	3	1	1
TTGGCAAAGGCCCTCA-4	8761	3861	LF_0d	3	1	1
TTTACTGAGGTGCTTT-4	2119	1437	LF_0d	3	3	1
TTTCCTCTCATAACCG-4	1361	1013	LF_0d	3	2	1
AAACCTGAGAAACCGC-4	1308	1097	LF_0d	4	2	0
AAACGGGGTCTCCATC-4	1573	1318	LF_0d	4	2	0
AAAGATGCATCAGTAC-4	1098	918	LF_0d	4	2	0
AAAGATGTCCAATGGT-4	1657	1451	LF_0d	4	2	0
AACTCAGAGGTGCTAG-4	1198	996	LF_0d	4	2	3
AACTCCCTCGTTGCCT-4	3002	2454	LF_0d	4	2	0
AACTGGTAGGTAGCCA-4	1308	1084	LF_0d	4	2	0
AAGGCAGCATGCGCAC-4	1393	1174	LF_0d	4	2	3
AATCCAGGTTATGCGT-4	1887	1515	LF_0d	4	2	3
ACACTGACACGCGAAA-4	1088	948	LF_0d	4	2	3
ACAGCTAAGCGCTTAT-4	1346	1144	LF_0d	4	2	0
ACAGCTAAGGGTGTGT-4	1210	945	LF_0d	4	2	3
ACATCAGTCCAGAGGA-4	1336	1167	LF_0d	4	2	0
ACCAGTAGTGTGACGA-4	1198	1042	LF_0d	4	2	0
ACCAGTATCACGCATA-4	6619	4450	LF_0d	4	2	3
ACGAGGATCCGTAGTA-4	1246	1037	LF_0d	4	2	3
ACGATGTAGAACTGTA-4	1744	1541	LF_0d	4	2	0
ACGCCGATCAAGATCC-4	2553	1929	LF_0d	4	2	0
ACGCCGATCGCTAGCG-4	2226	1792	LF_0d	4	2	0
ACGGGCTGTAGGGACT-4	2723	2193	LF_0d	4	2	3
ACTGAGTCATCTATGG-4	1958	1059	LF_0d	4	2	3
ACTGATGCATTCTTAC-4	1207	1024	LF_0d	4	2	3
AGAATAGTCAAGAAGT-4	1700	1457	LF_0d	4	2	0
AGCAGCCAGAAACGCC-4	1095	907	LF_0d	4	2	3
AGCAGCCGTTGGAGGT-4	1529	1319	LF_0d	4	2	3
AGCGTATCAGGTCTCG-4	2230	1837	LF_0d	4	2	0
AGCGTCGGTTACTGAC-4	1791	1463	LF_0d	4	2	0
AGCGTCGGTTTGACAC-4	1118	943	LF_0d	4	2	0
AGCTCTCTCCGGCACA-4	1329	1190	LF_0d	4	2	0
AGGCCACCAGCTGGCT-4	1378	1152	LF_0d	4	2	0
AGGCCGTAGTGAAGTT-4	2592	2057	LF_0d	4	2	0
AGGCCGTTCAGGTAAA-4	1995	1643	LF_0d	4	2	0
AGGGATGGTAAATGAC-4	1717	1398	LF_0d	4	2	3
AGGTCATGTGTTCTTT-4	4975	3539	LF_0d	4	2	3
AGTAGTCAGGAACTGC-4	1004	802	LF_0d	4	2	3
AGTAGTCGTAGGGACT-4	1534	1324	LF_0d	4	2	3
ATAACGCCAGGAATGC-4	1082	917	LF_0d	4	2	3
ATAAGAGAGGCTCTTA-4	1309	1129	LF_0d	4	2	0
ATCCACCTCCGTCATC-4	3947	2937	LF_0d	4	2	3
ATCCGAATCACTTCAT-4	1669	1380	LF_0d	4	2	0
ATCTGCCCATACCATG-4	1274	1092	LF_0d	4	2	0
ATGTGTGAGAGTCTGG-4	2056	1593	LF_0d	4	2	3
ATTATCCAGTTCGATC-4	4535	3493	LF_0d	4	2	3
ATTATCCGTGACGCCT-4	1215	1057	LF_0d	4	2	3
CAAGAAAAGTGTCTCA-4	2528	1961	LF_0d	4	2	3
CAAGAAATCGAGGTAG-4	1983	1646	LF_0d	4	2	0
CAAGTTGAGGAATCGC-4	2066	1490	LF_0d	4	2	3
CACACAATCGATAGAA-4	2436	1964	LF_0d	4	2	0
CACAGTATCAGGCGAA-4	1930	1456	LF_0d	4	2	3
CAGATCACAAGGCTCC-4	1337	1125	LF_0d	4	2	3
CAGCAGCGTCACCTAA-4	1147	997	LF_0d	4	2	0
CAGCATAGTCGATTGT-4	3769	2742	LF_0d	4	2	0
CAGCCGACACAGCGTC-4	1549	1293	LF_0d	4	2	3
CATCGAACACAGGAGT-4	1276	1003	LF_0d	4	2	3
CATGACACAATGTTGC-4	1344	1155	LF_0d	4	2	0
CATGACACAGCGTCCA-4	2914	2259	LF_0d	4	2	0
CATGCCTCACGAAAGC-4	1361	1162	LF_0d	4	2	0
CATTCGCTCTTGGGTA-4	1865	1594	LF_0d	4	2	3
CCAATCCCAGCTGCTG-4	2428	1961	LF_0d	4	2	3
CCACTACCACGACTCG-4	1138	978	LF_0d	4	2	3
CCAGCGACATCGATTG-4	1079	881	LF_0d	4	2	3
CCTCAGTAGTATGACA-4	1174	946	LF_0d	4	2	3
CCTTACGGTACCGTAT-4	1567	1323	LF_0d	4	2	3
CCTTCGAGTATGCTTG-4	6075	4159	LF_0d	4	2	0
CCTTCGATCAGCACAT-4	1761	1504	LF_0d	4	2	0
CGAACATTCTCTGAGA-4	2243	1784	LF_0d	4	2	0
CGAGAAGAGAGTACCG-4	1147	1012	LF_0d	4	2	0
CGAGCACTCGTTTGCC-4	1008	919	LF_0d	4	2	0
CGCGGTAAGTTTGCGT-4	1511	1346	LF_0d	4	2	0
CGGAGCTGTGTCTGAT-4	1198	960	LF_0d	4	2	3
CGGAGTCCAGGAATGC-4	1106	965	LF_0d	4	2	0
CGGGTCAAGTGTGGCA-4	2105	1776	LF_0d	4	2	0
CGTAGGCTCAGGCAAG-4	1188	1015	LF_0d	4	2	0
CGTCCATTCGCTAGCG-4	1437	1239	LF_0d	4	2	0
CGTGAGCTCTGTCTAT-4	1171	1047	LF_0d	4	2	0
CGTGTCTTCGGCTACG-4	1550	1197	LF_0d	4	2	3
CGTTCTGCAGGGTATG-4	1707	1477	LF_0d	4	2	0
CGTTCTGCATTGGCGC-4	1387	1203	LF_0d	4	2	0
CGTTGGGGTCAACTGT-4	1555	1368	LF_0d	4	2	0
CTAAGACGTCTTGCGG-4	1233	1093	LF_0d	4	2	0
CTACACCGTGTGAATA-4	1515	1289	LF_0d	4	2	3
CTACATTCATGTCGAT-4	1426	1253	LF_0d	4	2	0
CTCATTACATTCTCAT-4	1750	1358	LF_0d	4	2	3
CTCGAAATCTTCGAGA-4	1762	1444	LF_0d	4	2	0
CTCGAGGGTTCAGGCC-4	1460	1209	LF_0d	4	2	3
CTCGGGACATGCCTTC-4	1339	1059	LF_0d	4	2	3
CTCGGGATCGTTACGA-4	1566	1208	LF_0d	4	2	3
CTGAAACGTCATTAGC-4	1227	1108	LF_0d	4	2	0
CTGCCTATCGGAAACG-4	1179	962	LF_0d	4	2	0
CTGTTTAAGACTAAGT-4	1554	1344	LF_0d	4	2	0
CTTGGCTCAGCGTCCA-4	1461	1262	LF_0d	4	2	0
CTTTGCGAGCTAGTCT-4	1951	1522	LF_0d	4	2	3
GAACCTAGTGAAATCA-4	2148	1787	LF_0d	4	2	3
GACCTGGAGCCGGTAA-4	2645	2178	LF_0d	4	2	0
GACGCGTAGACCACGA-4	3110	2483	LF_0d	4	2	3
GACGCGTGTGGCTCCA-4	1005	875	LF_0d	4	2	3
GACGGCTAGGTGATAT-4	2168	1722	LF_0d	4	2	0
GAGTCCGCACAGGTTT-4	1141	968	LF_0d	4	2	3
GATCGATTCCACGACG-4	1076	894	LF_0d	4	2	3
GATCGCGGTAGCTTGT-4	1352	1188	LF_0d	4	2	0
GATCGTAAGTAGATGT-4	1338	1139	LF_0d	4	2	3
GATCTAGGTATAATGG-4	2139	1079	LF_0d	4	2	3
GCACTCTAGACGCTTT-4	1291	1154	LF_0d	4	2	3
GCACTCTCAATGGAGC-4	2113	1693	LF_0d	4	2	0
GCAGCCACAGCTGGCT-4	1476	1273	LF_0d	4	2	3
GCAGCCATCTAACGGT-4	2861	2287	LF_0d	4	2	3
GCAGTTATCTGCTTGC-4	2018	1614	LF_0d	4	2	3
GCATGCGCATCTATGG-4	1171	1064	LF_0d	4	2	0
GCGCAGTCAAGGACAC-4	3485	2515	LF_0d	4	2	0
GCGCGATTCGTCTGCT-4	3213	2600	LF_0d	4	2	0
GCTCTGTAGATCGATA-4	1208	1011	LF_0d	4	2	3
GCTCTGTTCGGTTAAC-4	2218	1793	LF_0d	4	2	3
GCTGCGAGTTCAACCA-4	1704	1462	LF_0d	4	2	3
GGAATAAGTAAGAGGA-4	1065	956	LF_0d	4	2	0
GGACAGAGTATAAACG-4	1415	1186	LF_0d	4	2	0
GGACGTCCAGCCTATA-4	1227	975	LF_0d	4	2	3
GGATTACCAAACAACA-4	1295	1064	LF_0d	4	2	3
GGCGACTTCGTCCGTT-4	1743	1416	LF_0d	4	2	3
GGCTCGAGTCCGAGTC-4	1377	886	LF_0d	4	2	3
GGGAATGAGCGATATA-4	1735	1476	LF_0d	4	2	3
GGGCACTCATAGAAAC-4	1762	1413	LF_0d	4	2	0
GGGCATCAGACAGACC-4	1045	949	LF_0d	4	2	0
GGTATTGAGCGTAGTG-4	2862	2294	LF_0d	4	2	3
GTAACTGTCTAACTCT-4	1126	1015	LF_0d	4	2	0
GTACTTTTCCTTAATC-4	4703	3147	LF_0d	4	2	3
GTAGGCCGTTACGACT-4	2705	2230	LF_0d	4	2	3
GTAGGCCTCTAAGCCA-4	6433	4208	LF_0d	4	2	0
GTCAAGTAGGCGATAC-4	1393	931	LF_0d	4	2	3
GTCACGGTCCAAAGTC-4	1490	1289	LF_0d	4	2	3
GTCCTCATCCCTCAGT-4	1791	981	LF_0d	4	2	3
GTCGTAATCAAACCAC-4	1431	1152	LF_0d	4	2	3
GTCGTAATCCTATGTT-4	1064	516	LF_0d	4	2	3
GTGAAGGCAAGCCCAC-4	1124	950	LF_0d	4	2	0
GTGAAGGTCGGAGCAA-4	2081	1187	LF_0d	4	2	3
GTGCGGTAGATGCCTT-4	1715	1473	LF_0d	4	2	0
GTGCTTCGTTACCAGT-4	2376	1591	LF_0d	4	2	3
GTTCATTGTGACGGTA-4	1598	1376	LF_0d	4	2	3
GTTCATTTCAGGCAAG-4	1206	1041	LF_0d	4	2	3
TACACGATCCACGAAT-4	1832	1528	LF_0d	4	2	3
TACGGTAGTCCATGAT-4	1372	1180	LF_0d	4	2	3
TACTTACAGAGCTATA-4	2066	1686	LF_0d	4	2	3
TAGAGCTCACCCAGTG-4	1313	1105	LF_0d	4	2	0
TAGAGCTCATCACGAT-4	1091	944	LF_0d	4	2	0
TAGTGGTGTAAGTGTA-4	5916	4191	LF_0d	4	2	0
TATCTCAGTCGTCTTC-4	1836	1567	LF_0d	4	2	0
TCAGATGAGACTGTAA-4	5264	3541	LF_0d	4	2	3
TCAGATGCATCACGAT-4	1297	1179	LF_0d	4	2	0
TCAGCAACATTGCGGC-4	1995	1698	LF_0d	4	2	3
TCAGCTCGTCAATGTC-4	1352	870	LF_0d	4	2	3
TCGCGAGAGTTCGCGC-4	1193	877	LF_0d	4	2	0
TCGGGACCAACCGCCA-4	1247	902	LF_0d	4	2	3
TCGTACCCAGTCAGCC-4	1350	1110	LF_0d	4	2	3
TCTCTAATCCTTTCTC-4	2547	2176	LF_0d	4	2	3
TCTGGAATCTTTAGTC-4	2388	1565	LF_0d	4	2	3
TCTTTCCCATCACCCT-4	2441	2010	LF_0d	4	2	3
TGACGGCGTGATGTCT-4	1678	1449	LF_0d	4	2	0
TGCGGGTGTGACTCAT-4	1005	856	LF_0d	4	2	3
TGGACGCCATTACCTT-4	1490	1245	LF_0d	4	2	3
TGGACGCGTAAATGAC-4	1619	1340	LF_0d	4	2	0
TGGTTAGAGTATCTCG-4	1146	1049	LF_0d	4	2	0
TTAGGACCAGTAAGCG-4	1519	844	LF_0d	4	2	3
TTAGGCACAGACGCCT-4	3616	2570	LF_0d	4	2	3
TTAGTTCAGCACCGTC-4	1353	1201	LF_0d	4	2	3
TTAGTTCGTCGGCATC-4	1596	1302	LF_0d	4	2	3
TTCGAAGGTGTTGGGA-4	2644	2004	LF_0d	4	2	3
TTGGAACGTCAAAGCG-4	2099	1816	LF_0d	4	2	0
TTGGCAATCAGTGCAT-4	2796	2172	LF_0d	4	2	3
TTTACTGCAATCTACG-4	1019	932	LF_0d	4	2	0
TTTATGCCACGTCTCT-4	1650	1432	LF_0d	4	2	3
TTTCCTCAGAGGTACC-4	1122	902	LF_0d	4	2	0
TTTGCGCAGCAGCCTC-4	1298	1155	LF_0d	4	2	0
TTTGGTTCAAATCCGT-4	1779	1295	LF_0d	4	2	3
TTTGTCAAGCTACCGC-4	4397	2422	LF_0d	4	2	3
TTTGTCAAGTACATGA-4	1277	1128	LF_0d	4	2	3
AAACCTGTCCGCGTTT-4	1393	1090	LF_0d	5	5	1
AAACCTGTCTAGAGTC-4	3804	2892	LF_0d	5	5	2
AAAGATGCAGTTCCCT-4	1738	1367	LF_0d	5	5	2
AAAGTAGAGAGGTTGC-4	2412	1932	LF_0d	5	5	2
AAATGCCTCGCCAAAT-4	2205	1793	LF_0d	5	5	2
AACACGTAGAAGGCCT-4	1875	1576	LF_0d	5	5	2
AACACGTGTTCCCTTG-4	1661	1267	LF_0d	5	5	2
AACGTTGTCCACGACG-4	2279	1721	LF_0d	5	5	2
AACGTTGTCGGCGGTT-4	1510	1184	LF_0d	5	5	2
AACTCAGAGATGTTAG-4	2006	1505	LF_0d	5	5	2
AACTCTTAGGGCACTA-4	1509	1319	LF_0d	5	5	2
AACTCTTGTAAGTAGT-4	2300	1741	LF_0d	5	5	2
AACTCTTGTGCCTGTG-4	1804	1299	LF_0d	5	5	2
AACTTTCGTAGGGTAC-4	1154	964	LF_0d	5	5	2
AAGACCTGTAAGTAGT-4	2170	1708	LF_0d	5	5	2
AAGGCAGAGCGTGAGT-4	1881	1442	LF_0d	5	5	2
ACACTGACATGTAAGA-4	1202	993	LF_0d	5	0	2
ACATACGCAGTTCATG-4	2204	1574	LF_0d	5	5	2
ACCAGTAGTATTACCG-4	1443	1216	LF_0d	5	5	2
ACCGTAATCTCACATT-4	1559	1196	LF_0d	5	5	2
ACGCAGCAGCGTAATA-4	1612	1286	LF_0d	5	5	2
ACGCCAGCAATCCAAC-4	3312	2245	LF_0d	5	5	2
ACGCCAGTCCTTTCTC-4	1046	874	LF_0d	5	5	2
ACGCCGAGTGCGAAAC-4	3759	2554	LF_0d	5	5	2
ACTGATGCATCGGTTA-4	1410	1170	LF_0d	5	5	2
ACTGCTCGTGGAAAGA-4	1338	1154	LF_0d	5	5	2
ACTGTCCAGTCAATAG-4	2120	1702	LF_0d	5	5	2
ACTTTCACAAAGGAAG-4	1237	1001	LF_0d	5	5	2
ACTTTCAGTAGCGTGA-4	1516	1299	LF_0d	5	5	2
ACTTTCATCACATGCA-4	3025	2204	LF_0d	5	5	2
AGAATAGCATGCTAGT-4	1588	1348	LF_0d	5	5	2
AGAGCTTCACTTACGA-4	4867	2830	LF_0d	5	5	2
AGAGCTTGTAAAGTCA-4	1097	979	LF_0d	5	5	2
AGAGTGGGTCCGAACC-4	1469	1189	LF_0d	5	5	2
AGATTGCAGATAGTCA-4	1474	1195	LF_0d	5	5	2
AGATTGCTCGATAGAA-4	1854	1522	LF_0d	5	5	2
AGCGGTCCAATGGACG-4	1781	1384	LF_0d	5	5	2
AGCGTATAGCGTAGTG-4	2292	1662	LF_0d	5	5	2
AGGCCACGTATTACCG-4	1637	1366	LF_0d	5	5	2
AGGGATGGTCAGAGGT-4	6187	3620	LF_0d	5	5	2
AGTAGTCAGATGCGAC-4	1013	887	LF_0d	5	5	2
AGTCTTTCAGCTTCGG-4	4090	2720	LF_0d	5	5	2
ATAACGCCACCGCTAG-4	3343	2771	LF_0d	5	5	2
ATCTACTAGTGATCGG-4	1087	978	LF_0d	5	5	2
ATCTACTCAGCATGAG-4	2821	2032	LF_0d	5	5	2
ATCTGCCGTGCACGAA-4	1802	1495	LF_0d	5	5	2
ATCTGCCTCAGCGACC-4	4303	2808	LF_0d	5	5	2
ATGGGAGTCAGATAAG-4	2363	1983	LF_0d	5	5	2
ATGTGTGTCGTGACAT-4	1625	1198	LF_0d	5	5	2
ATTCTACTCTGCTTGC-4	1225	918	LF_0d	5	5	2
ATTGGACGTACAGTTC-4	6082	3556	LF_0d	5	5	2
ATTGGTGGTCGACTGC-4	2590	1870	LF_0d	5	5	2
CAACTAGAGGCCGAAT-4	2191	1652	LF_0d	5	5	2
CACACTCTCTGCCAGG-4	1459	1224	LF_0d	5	5	2
CAGATCACATTGAGCT-4	1528	1244	LF_0d	5	5	2
CAGCCGAGTCATATGC-4	1372	1108	LF_0d	5	5	2
CAGGTGCAGCTGAACG-4	1078	657	LF_0d	5	5	2
CAGGTGCGTAGTAGTA-4	2569	1957	LF_0d	5	5	2
CAGTAACTCGCTGATA-4	1304	1173	LF_0d	5	5	2
CAGTCCTGTGGGTCAA-4	1955	1455	LF_0d	5	5	2
CATCCACAGAATTCCC-4	1466	1250	LF_0d	5	5	2
CATGCCTGTAGCTTGT-4	2187	1821	LF_0d	5	5	2
CATGGCGGTCAGCTAT-4	1183	1015	LF_0d	5	5	2
CATTCGCAGCGTAATA-4	10723	4985	LF_0d	5	5	2
CCACGGACAAGCCGCT-4	2018	1588	LF_0d	5	5	2
CCACTACCACGGATAG-4	1016	873	LF_0d	5	5	2
CCACTACTCAGTCAGT-4	1534	1237	LF_0d	5	5	2
CCAGCGAAGGACAGCT-4	1880	1582	LF_0d	5	5	2
CCATTCGAGCTCTCGG-4	3277	2326	LF_0d	5	5	2
CCGTTCAAGCGCTTAT-4	1881	1235	LF_0d	5	5	2
CCTAAAGAGATGAGAG-4	5721	3755	LF_0d	5	5	2
CCTACCAGTAATAGCA-4	1331	1161	LF_0d	5	5	2
CCTAGCTAGCAGCCTC-4	4632	2851	LF_0d	5	5	2
CCTTCCCGTTCCCTTG-4	1678	1297	LF_0d	5	5	2
CGAATGTAGACTTGAA-4	1419	1150	LF_0d	5	5	2
CGAATGTAGATATGGT-4	3165	2236	LF_0d	5	5	2
CGAATGTTCACTGGGC-4	2732	2020	LF_0d	5	5	2
CGACTTCAGAGTAATC-4	2566	1923	LF_0d	5	5	2
CGATGGCGTAGCGCAA-4	1668	1403	LF_0d	5	5	2
CGATGTATCGTCCAGG-4	1664	1353	LF_0d	5	5	2
CGATTGACACGCGAAA-4	2029	1759	LF_0d	5	5	2
CGGACACAGGATGGAA-4	3515	2422	LF_0d	5	5	2
CGTCACTTCTGCCCTA-4	1259	1047	LF_0d	5	5	2
CGTGTAACAGTTAACC-4	1568	1167	LF_0d	5	5	2
CGTTCTGGTCTAGGTT-4	2678	2200	LF_0d	5	5	2
CTAACTTTCATCATTC-4	1875	1568	LF_0d	5	5	2
CTAAGACCAAGGACAC-4	2024	1409	LF_0d	5	5	1
CTAATGGAGAAGGTGA-4	1528	1154	LF_0d	5	5	2
CTAATGGCATTACCTT-4	2257	1657	LF_0d	5	5	2
CTACATTGTCATGCAT-4	1547	1217	LF_0d	5	5	2
CTAGTGAGTTCGGGCT-4	2639	2009	LF_0d	5	5	2
CTCCTAGGTCAAACTC-4	1916	1617	LF_0d	5	5	2
CTCGAGGCATGCCCGA-4	1203	869	LF_0d	5	0	2
CTCTGGTAGGGATGGG-4	3328	2539	LF_0d	5	5	2
CTCTGGTAGGTGGGTT-4	1966	1628	LF_0d	5	5	2
CTGAAGTTCCCGACTT-4	1122	939	LF_0d	5	5	2
CTTAACTAGCTATGCT-4	1443	1118	LF_0d	5	5	2
CTTCTCTTCACTTACT-4	1367	1067	LF_0d	5	5	2
CTTGGCTCATGACGGA-4	1209	930	LF_0d	5	5	2
CTTTGCGTCAACCATG-4	1270	1089	LF_0d	5	5	2
GAACATCTCACAACGT-4	1103	920	LF_0d	5	5	2
GACCTGGCATTAGCCA-4	1760	1300	LF_0d	5	5	2
GACGCGTAGTGTCTCA-4	1864	1587	LF_0d	5	5	2
GACGTGCGTCGCGAAA-4	2118	1549	LF_0d	5	5	2
GATCGCGAGAACAATC-4	2280	1771	LF_0d	5	5	2
GATCGTATCCGAAGAG-4	1244	1066	LF_0d	5	5	2
GATCTAGGTATCGCAT-4	3440	2351	LF_0d	5	5	2
GCAGCCATCGTTACAG-4	2301	1737	LF_0d	5	5	2
GCGACCAAGATCACGG-4	1854	1431	LF_0d	5	5	2
GCGCAGTTCCAAGCCG-4	1867	1520	LF_0d	5	5	2
GCTGCTTAGCGTGAAC-4	1302	1057	LF_0d	5	0	2
GCTGGGTTCTCATTCA-4	1525	1220	LF_0d	5	5	2
GGAAAGCAGTGGACGT-4	2955	2454	LF_0d	5	5	2
GGAAAGCGTACCTACA-4	2092	1705	LF_0d	5	5	2
GGAGCAATCATGCTCC-4	7440	4011	LF_0d	5	5	2
GGCCGATAGGCACATG-4	7178	4494	LF_0d	5	5	2
GGCCGATGTCGCTTTC-4	1794	1291	LF_0d	5	5	2
GGCCGATGTCTAGCGC-4	1024	842	LF_0d	5	5	2
GGCTCGAAGAGGTTAT-4	1622	1289	LF_0d	5	5	2
GGGCACTCACGAAATA-4	4969	3055	LF_0d	5	5	2
GGGTTGCGTAACGTTC-4	3010	2283	LF_0d	5	5	2
GGGTTGCTCATGCATG-4	1410	1234	LF_0d	5	5	2
GGTATTGGTCTAACGT-4	1118	1002	LF_0d	5	0	2
GTAGGCCAGCTGAAAT-4	2553	1829	LF_0d	5	5	2
GTCATTTAGGGTGTGT-4	1122	954	LF_0d	5	5	2
GTCGGGTGTACCGGCT-4	1832	1437	LF_0d	5	5	2
GTCGGGTTCAGCGATT-4	6300	3846	LF_0d	5	5	2
GTCTCGTTCAGGTTCA-4	1629	1279	LF_0d	5	5	2
GTGCGGTAGTGCCAGA-4	1427	1099	LF_0d	5	5	2
GTTACAGCAACAACCT-4	2466	1897	LF_0d	5	5	2
TAAGCGTCAGGGCATA-4	2470	2069	LF_0d	5	5	2
TAAGTGCAGATACACA-4	5472	2808	LF_0d	5	5	2
TAAGTGCAGCTTATCG-4	1840	1575	LF_0d	5	5	2
TAAGTGCGTTTCGCTC-4	1127	971	LF_0d	5	5	2
TACAGTGCACACCGAC-4	1124	972	LF_0d	5	5	1
TACGGATCATCGACGC-4	1140	951	LF_0d	5	5	2
TACGGGCAGTGGAGAA-4	4257	3342	LF_0d	5	5	2
TACGGTATCAATAAGG-4	2346	1866	LF_0d	5	5	2
TCAGCAAAGGAGTCTG-4	3600	2291	LF_0d	5	5	2
TCGAGGCAGAGTCTGG-4	1467	1188	LF_0d	5	5	2
TCGTACCTCGGATGTT-4	2370	1785	LF_0d	5	5	2
TCGTAGATCCGCAAGC-4	1443	1247	LF_0d	5	5	2
TCTATTGCATGCTAGT-4	1409	1127	LF_0d	5	5	2
TCTCATAAGATGCCAG-4	1492	1311	LF_0d	5	5	2
TCTTTCCCACACAGAG-4	1428	1254	LF_0d	5	5	2
TGAGCCGAGTATGACA-4	1318	1062	LF_0d	5	5	2
TGCCCATTCTCCTATA-4	1086	938	LF_0d	5	5	2
TGCCCTAAGCTCCTTC-4	2536	1629	LF_0d	5	5	2
TGGACGCAGTGGGATC-4	2674	1818	LF_0d	5	5	2
TGGCTGGGTCTTCAAG-4	1131	930	LF_0d	5	5	2
TGGGCGTAGGCAGGTT-4	1307	1067	LF_0d	5	5	2
TGGTTAGTCTGAAAGA-4	4837	3188	LF_0d	5	5	2
TGTATTCAGTCATCCA-4	2305	1948	LF_0d	5	5	2
TGTTCCGGTGACGGTA-4	4928	3158	LF_0d	5	5	2
TTAACTCCAGCGTCCA-4	1168	1005	LF_0d	5	5	2
TTAGTTCTCAAGGTAA-4	1677	1390	LF_0d	5	5	2
TTCCCAGTCACTTCAT-4	1149	1017	LF_0d	5	5	2
TTGCCGTCACCACGTG-4	1975	1340	LF_0d	5	5	2
TTGGCAAGTGTGAAAT-4	1862	1399	LF_0d	5	5	1
TTTACTGCACGGTAAG-4	1798	1357	LF_0d	5	5	2
TTTCCTCCAATTGCTG-4	2560	1951	LF_0d	5	5	2
AACACGTAGGGTATCG-4	1972	1686	LF_0d	6	0	0
AACCATGCATGTAAGA-4	2348	1841	LF_0d	6	4	0
AACGTTGCACAGGTTT-4	1651	1381	LF_0d	6	0	0
AAGGAGCGTAGCACGA-4	1093	955	LF_0d	6	0	0
AAGGTTCTCTCGATGA-4	1282	1139	LF_0d	6	2	0
AATCCAGCACCGAATT-4	4633	3518	LF_0d	6	4	0
ACATCAGTCTTACCGC-4	4221	3183	LF_0d	6	4	0
ACGAGCCGTACCTACA-4	1711	1374	LF_0d	6	4	0
ACGAGCCTCTCGATGA-4	1046	845	LF_0d	6	0	0
ACGATGTTCTTACCGC-4	1544	1204	LF_0d	6	4	0
ACTTACTGTTATGCGT-4	2155	1788	LF_0d	6	4	0
ACTTTCAAGGATTCGG-4	1251	1097	LF_0d	6	0	0
AGAGCTTTCAACCATG-4	1969	1684	LF_0d	6	0	0
AGATCTGCAGTTCATG-4	2947	2362	LF_0d	6	4	0
AGGCCACCATACCATG-4	1817	1497	LF_0d	6	0	0
AGGGAGTGTCAACATC-4	1578	1299	LF_0d	6	0	0
AGTCTTTGTGTAACGG-4	1020	894	LF_0d	6	0	0
AGTTGGTAGACATAAC-4	1318	1147	LF_0d	6	0	0
ATCCACCCAACTTGAC-4	2478	1871	LF_0d	6	4	0
ATCCGAACAAGCGAGT-4	1072	930	LF_0d	6	0	0
ATCTACTGTCATGCCG-4	1563	1307	LF_0d	6	2	0
ATGTGTGGTCCTAGCG-4	1518	1287	LF_0d	6	0	0
ATTGGACAGGTGGGTT-4	1778	1557	LF_0d	6	0	0
ATTTCTGCAGATCGGA-4	1810	1608	LF_0d	6	0	0
ATTTCTGTCGTTGCCT-4	1177	1070	LF_0d	6	0	0
CAACCTCTCTCGATGA-4	1208	988	LF_0d	6	4	0
CACACTCCACGGTTTA-4	1140	1018	LF_0d	6	0	0
CACAGGCGTCCGCTGA-4	1639	1319	LF_0d	6	0	0
CACTCCAGTGTCAATC-4	3017	2383	LF_0d	6	4	0
CAGCATAAGGGCATGT-4	1083	860	LF_0d	6	4	0
CAGCATACACTTCTGC-4	1774	1523	LF_0d	6	0	0
CAGCTGGGTGTTAAGA-4	1592	1430	LF_0d	6	0	0
CATCGAAAGCCACTAT-4	2747	2143	LF_0d	6	4	0
CATGCCTTCTGGCGTG-4	1739	1529	LF_0d	6	0	0
CATGGCGGTGTTCGAT-4	1598	1391	LF_0d	6	0	0
CATGGCGTCGTGACAT-4	4477	3147	LF_0d	6	4	0
CCATGTCAGCAGACTG-4	1068	819	LF_0d	6	4	0
CCCAGTTGTGCACCAC-4	1539	1340	LF_0d	6	0	0
CCCATACTCACCACCT-4	1592	1375	LF_0d	6	0	0
CCGTACTAGCGTTCCG-4	5272	3916	LF_0d	6	2	0
CCTAGCTCATTCCTCG-4	2007	1756	LF_0d	6	0	0
CCTTCGAGTTGCTCCT-4	2049	1543	LF_0d	6	4	0
CGAATGTTCAATACCG-4	1675	1288	LF_0d	6	0	0
CGACCTTTCGGCGCAT-4	1774	1331	LF_0d	6	0	0
CGACTTCTCCATTCTA-4	1320	1128	LF_0d	6	0	0
CGAGAAGCACGGCGTT-4	2156	1781	LF_0d	6	0	0
CGATCGGGTATAGGTA-4	1487	1278	LF_0d	6	0	0
CGATCGGTCTGTTGAG-4	1216	1025	LF_0d	6	4	0
CGATTGATCACGACTA-4	1353	946	LF_0d	6	4	0
CGGACTGCACAGCGTC-4	1432	1254	LF_0d	6	0	0
CGGCTAGGTGCCTGTG-4	4987	3560	LF_0d	6	4	0
CGTAGGCAGGCAAAGA-4	2263	1865	LF_0d	6	0	0
CGTCAGGAGATAGGAG-4	1421	1274	LF_0d	6	0	0
CGTTAGACAGCTGTAT-4	1112	1010	LF_0d	6	0	0
CTAACTTTCTTAACCT-4	2103	1707	LF_0d	6	0	0
CTAATGGAGGCTCATT-4	1073	799	LF_0d	6	4	0
CTACATTAGCCCAGCT-4	1959	1584	LF_0d	6	4	0
CTACATTGTATAATGG-4	2024	1753	LF_0d	6	0	0
CTACCCAAGTGGGCTA-4	1012	916	LF_0d	6	0	0
CTCACACCAAGCTGAG-4	1149	979	LF_0d	6	0	0
CTCCTAGAGGGCTTCC-4	1363	897	LF_0d	6	4	0
CTCGGGATCAACGGGA-4	4905	3290	LF_0d	6	4	0
CTGATCCAGACCTTTG-4	2844	2289	LF_0d	6	4	0
CTGGTCTTCATGCATG-4	1065	943	LF_0d	6	0	0
CTGTGCTGTCTGATTG-4	1043	728	LF_0d	6	4	0
CTTAGGACAACGCACC-4	3846	2437	LF_0d	6	4	0
GAACATCCAGGGTACA-4	1314	1199	LF_0d	6	0	0
GAACGGAAGAGGTTGC-4	1763	1453	LF_0d	6	2	0
GAACGGACACAGACTT-4	2382	1417	LF_0d	6	4	0
GAACGGACAGCCAATT-4	1155	987	LF_0d	6	2	0
GAATGAATCCTAAGTG-4	1514	1266	LF_0d	6	0	0
GACCAATAGAAGGTGA-4	1693	1494	LF_0d	6	0	0
GACGCGTCACCGCTAG-4	5844	3937	LF_0d	6	4	0
GACTAACAGAGGTTGC-4	1030	925	LF_0d	6	2	0
GAGGTGAAGAATTGTG-4	1022	924	LF_0d	6	0	0
GAGTCCGGTATAATGG-4	1195	1075	LF_0d	6	0	0
GATGAGGTCCAATGGT-4	1602	1409	LF_0d	6	0	0
GCACTCTTCATCTGCC-4	1673	1449	LF_0d	6	0	0
GCATACACACATCCAA-4	1160	940	LF_0d	6	4	0
GCATGATGTCACCTAA-4	2051	1770	LF_0d	6	0	0
GCATGCGAGCACGCCT-4	1308	1159	LF_0d	6	0	0
GCATGCGTCTGTCCGT-4	1741	1503	LF_0d	6	0	0
GCCTCTAAGACACGAC-4	3842	2721	LF_0d	6	4	0
GCCTCTAAGGGCACTA-4	1127	1007	LF_0d	6	0	0
GCGGGTTCAATCCAAC-4	1349	1087	LF_0d	6	4	0
GCTCCTATCGCCCTTA-4	1850	1438	LF_0d	6	4	0
GCTCTGTGTTGGTAAA-4	1541	1362	LF_0d	6	0	0
GCTGCGAGTATTAGCC-4	14210	4597	LF_0d	6	4	0
GGACGTCGTGGTACAG-4	1162	992	LF_0d	6	2	0
GGCTGGTAGGGTGTGT-4	1498	1280	LF_0d	6	0	0
GGCTGGTAGTTAGCGG-4	1599	1433	LF_0d	6	0	0
GGGATGAGTCTGATCA-4	1222	1113	LF_0d	6	0	0
GGGCATCGTACGCTGC-4	1056	944	LF_0d	6	0	0
GGTATTGCAAACTGTC-4	1194	1043	LF_0d	6	0	0
GTAACTGTCTTGTATC-4	1567	1272	LF_0d	6	4	0
GTACTTTTCGTAGATC-4	1031	927	LF_0d	6	0	0
GTAGTCAGTTCGTGAT-4	1319	1151	LF_0d	6	0	0
GTATCTTCAGTTCCCT-4	1050	833	LF_0d	6	0	0
GTCCTCAAGACTAGGC-4	1701	1395	LF_0d	6	2	0
GTCGGGTCATTGAGCT-4	1090	974	LF_0d	6	0	0
GTCGTAAAGGCGCTCT-4	2283	1812	LF_0d	6	0	0
GTCGTAAGTCAAGCGA-4	1421	1246	LF_0d	6	0	0
GTCTCGTCACAAGTAA-4	1776	1537	LF_0d	6	0	0
GTCTCGTCAGACACTT-4	1951	1660	LF_0d	6	0	0
GTCTCGTCAGTCGATT-4	1006	887	LF_0d	6	0	0
GTGCAGCGTAATCACC-4	1391	1243	LF_0d	6	0	0
GTGCGGTGTTCAGCGC-4	1630	1406	LF_0d	6	0	0
GTGGGTCGTTCGTCTC-4	1566	1393	LF_0d	6	0	0
GTTCGGGCACGGTTTA-4	1214	1097	LF_0d	6	0	0
GTTTCTAGTCGTTGTA-4	1142	1031	LF_0d	6	0	0
GTTTCTATCTTAACCT-4	1230	1100	LF_0d	6	0	0
TACAGTGGTCGAATCT-4	2608	2028	LF_0d	6	0	0
TACGGGCTCTTAGAGC-4	1506	1305	LF_0d	6	0	0
TACGGTAGTTAGGGTG-4	1320	1160	LF_0d	6	2	0
TACGGTATCCTGTAGA-4	1469	1307	LF_0d	6	0	0
TACTCATCATGGTCTA-4	1584	1387	LF_0d	6	0	0
TACTCATGTCCTGCTT-4	1104	880	LF_0d	6	4	0
TACTCGCCAGCATACT-4	1006	827	LF_0d	6	0	0
TAGACCACATTTGCTT-4	1051	915	LF_0d	6	0	0
TAGCCGGGTGGTACAG-4	1224	1051	LF_0d	6	0	0
TAGCCGGGTTCCACTC-4	1197	1016	LF_0d	6	0	0
TCACGAACAGTCAGCC-4	1271	1085	LF_0d	6	0	0
TCATTTGAGCATCATC-4	1442	1275	LF_0d	6	0	0
TCCACACCATGCAACT-4	1470	1197	LF_0d	6	4	0
TCGCGTTTCTCGCATC-4	1840	1574	LF_0d	6	0	0
TCGGTAACAATGTAAG-4	1233	1101	LF_0d	6	0	0
TCTCTAAGTGAAGGCT-4	1003	889	LF_0d	6	0	0
TCTGAGAAGTTAAGTG-4	1245	1123	LF_0d	6	2	0
TGAAAGAAGATCCTGT-4	1677	1446	LF_0d	6	0	0
TGAGCATCATTACCTT-4	2147	1824	LF_0d	6	0	0
TGAGCCGGTCTCTCTG-4	1831	1613	LF_0d	6	0	0
TGCACCTGTTACGACT-4	2898	1991	LF_0d	6	4	0
TGCGGGTAGCCACTAT-4	1167	995	LF_0d	6	0	0
TGGCTGGGTCCCGACA-4	1902	1687	LF_0d	6	0	0
TGGTTAGCAAGGACTG-4	1305	1118	LF_0d	6	0	0
TGTATTCCATCACGAT-4	1038	943	LF_0d	6	0	0
TTCTACACATTACCTT-4	1003	913	LF_0d	6	0	0
TTGGCAAGTCTCGTTC-4	1770	1586	LF_0d	6	0	0
TTTGGTTAGGTGGGTT-4	1429	1205	LF_0d	6	4	0
TTTGGTTGTCTCAACA-4	4440	3344	LF_0d	6	4	0
AAGCCGCCATGTTGAC-4	3275	2506	LF_0d	7	2	4
ACACCGGTCCCGGATG-4	1826	1503	LF_0d	7	2	4
ACCCACTAGACTAGGC-4	3308	2521	LF_0d	7	2	4
ACGCCAGGTCAAAGCG-4	2220	1766	LF_0d	7	2	4
ACTGCTCCACAACGTT-4	1327	1055	LF_0d	7	2	4
AGCTCCTAGTGGTAAT-4	1275	1116	LF_0d	7	2	4
AGGGATGCATAAAGGT-4	1546	1287	LF_0d	7	2	4
ATCTACTGTGATGTCT-4	4063	3065	LF_0d	7	2	4
ATTGGTGAGAGGGCTT-4	1959	1668	LF_0d	7	2	4
CAAGATCGTGTGAATA-4	1357	1209	LF_0d	7	2	4
CACACAAAGGAGTTTA-4	3246	2603	LF_0d	7	2	4
CAGAATCCACACCGAC-4	4565	3349	LF_0d	7	2	4
CAGAATCTCTACCTGC-4	1463	1292	LF_0d	7	2	4
CCACTACCACGTCTCT-4	1624	1368	LF_0d	7	2	4
CCATTCGCAGCTGGCT-4	1333	1176	LF_0d	7	2	0
CCTCAGTCATGAACCT-4	2125	1782	LF_0d	7	2	4
CCTCTGATCTGATTCT-4	1177	994	LF_0d	7	2	4
CCTTACGCAATAGCAA-4	3288	2083	LF_0d	7	2	4
CCTTCGAGTCCAGTAT-4	1518	1286	LF_0d	7	2	4
CCTTCGATCCTCTAGC-4	1177	1054	LF_0d	7	2	0
CGATGGCTCTAACTTC-4	1998	1643	LF_0d	7	2	4
CGGACTGTCCTAAGTG-4	2452	1902	LF_0d	7	2	4
CGTAGCGGTAAACCTC-4	1199	1092	LF_0d	7	2	4
CGTCACTCAGGAACGT-4	1027	902	LF_0d	7	2	4
CGTGTAAAGGCACATG-4	1230	1118	LF_0d	7	2	4
CTCACACTCTATCCTA-4	1644	1293	LF_0d	7	2	4
CTCATTACACAAGTAA-4	1076	947	LF_0d	7	2	4
CTCATTACATTACCTT-4	1162	953	LF_0d	7	2	4
CTCGAAACATGCCACG-4	1884	1351	LF_0d	7	2	4
CTTAACTAGAAGCCCA-4	1666	1447	LF_0d	7	2	4
GAATAAGAGGTGCTTT-4	1169	1025	LF_0d	7	2	4
GACACGCCAGGGATTG-4	3365	2515	LF_0d	7	2	4
GACTACAAGGACAGAA-4	1626	1333	LF_0d	7	2	4
GATTCAGGTCCAGTGC-4	1298	1048	LF_0d	7	2	4
GCGCAGTGTGAACCTT-4	1256	855	LF_0d	7	2	4
GGAACTTAGTACTTGC-4	1619	1359	LF_0d	7	2	4
GGCGACTGTTATGTGC-4	1599	1244	LF_0d	7	2	4
GGGTTGCAGATCACGG-4	1714	1394	LF_0d	7	2	4
GGTGTTATCATAACCG-4	2033	1770	LF_0d	7	2	4
TACGGGCTCCTTTCGG-4	1438	1255	LF_0d	7	2	4
TAGACCACATTGGCGC-4	1007	895	LF_0d	7	2	4
TCACAAGAGCGATCCC-4	3026	2454	LF_0d	7	2	4
TCAGGATGTTTAGGAA-4	1555	1354	LF_0d	7	2	4
TCATTACTCGCATGGC-4	1042	923	LF_0d	7	2	4
TCGCGAGTCATTATCC-4	2182	1772	LF_0d	7	2	4
TCGTACCGTTCATGGT-4	1010	764	LF_0d	7	2	4
TCTATTGCACCTTGTC-4	1029	701	LF_0d	7	2	4
TCTATTGTCATGGTCA-4	1015	740	LF_0d	7	2	4
TCTTCGGTCGGATGTT-4	1184	930	LF_0d	7	2	4
TGACTAGCACCACGTG-4	1025	892	LF_0d	7	2	4
TGAGCATGTGCACCAC-4	2718	2180	LF_0d	7	2	4
TGGCGCATCCCTTGCA-4	4540	3446	LF_0d	7	2	4
TGGTTAGGTTATGTGC-4	1677	1115	LF_0d	7	2	4
TGGTTCCCAACACCCG-4	2969	1792	LF_0d	7	2	4
TGTGTTTCAGAGTGTG-4	1209	1050	LF_0d	7	2	4
TTAGGACAGATGTAAC-4	2864	2138	LF_0d	7	2	4
TTCTACAAGTGTCCCG-4	1445	1075	LF_0d	7	2	4
TTGGAACAGAGACGAA-4	1115	995	LF_0d	7	2	4
TTGGAACTCGCATGGC-4	1368	1148	LF_0d	7	2	4
TTGTAGGTCTGGTGTA-4	1475	1131	LF_0d	7	2	4
AAACGGGTCTTTCCTC-4	2388	1945	LF_0d	8	0	0
AAGTCTGAGAAGATTC-4	3518	2420	LF_0d	8	0	0
ACAGCCGTCTACCAGA-4	3126	2327	LF_0d	8	0	0
AGCTCCTAGCGATGAC-4	3545	2816	LF_0d	8	0	0
ATCCACCAGGAATGGA-4	2422	1989	LF_0d	8	0	0
ATTCTACTCGGCTTGG-4	1568	1350	LF_0d	8	0	0
CAACCTCTCTGCTGCT-4	2431	1887	LF_0d	8	0	0
CAAGTTGCAGCGTTCG-4	3259	2641	LF_0d	8	0	0
CACACAAAGTACGCCC-4	1042	910	LF_0d	8	0	0
CAGTAACCAAATCCGT-4	1315	1191	LF_0d	8	0	0
CATATTCCATGTCGAT-4	1686	1400	LF_0d	8	0	0
CCGTACTTCTACCAGA-4	1308	1109	LF_0d	8	0	0
CGTCAGGGTCGCATAT-4	2672	2066	LF_0d	8	0	0
CTTAACTCAGTGACAG-4	1886	1529	LF_0d	8	0	0
CTTTGCGTCGGCTACG-4	2061	1685	LF_0d	8	0	0
GACCAATGTCTCACCT-4	2305	1856	LF_0d	8	3	0
GACTGCGAGGCGCTCT-4	1824	1440	LF_0d	8	0	0
GATCTAGAGAATTCCC-4	1611	1345	LF_0d	8	0	0
GATGCTAAGCTGCCCA-4	2886	2336	LF_0d	8	0	0
GATTCAGAGGCCCTCA-4	2190	1871	LF_0d	8	0	0
GCATGATGTAGCGTAG-4	2144	1771	LF_0d	8	0	0
GCCAAATGTCCGAGTC-4	1830	1569	LF_0d	8	0	0
GCGCAGTTCACAGGCC-4	1710	1445	LF_0d	8	0	0
GCTCTGTAGTAGCCGA-4	1554	1312	LF_0d	8	0	0
GGCCGATAGTGAATTG-4	1431	1204	LF_0d	8	0	0
GGGCACTGTAGAAGGA-4	1690	1490	LF_0d	8	0	0
GGGCATCCAACGATCT-4	2069	1784	LF_0d	8	0	0
GGTGTTATCAGCAACT-4	3245	2571	LF_0d	8	0	0
GTATTCTGTTCCACAA-4	1518	1260	LF_0d	8	0	0
GTTCATTAGTAGGTGC-4	1523	1256	LF_0d	8	0	0
TACTCGCGTCCGCTGA-4	1372	1174	LF_0d	8	0	0
TACTTGTTCGAGAACG-4	1302	1138	LF_0d	8	0	0
TATCTCAGTCTAGTGT-4	2284	1729	LF_0d	8	0	0
TCAACGAGTCGACTGC-4	1833	1422	LF_0d	8	0	0
TCAATCTGTGCGATAG-4	1088	993	LF_0d	8	0	0
TCAGGATAGATCGATA-4	1752	1478	LF_0d	8	0	0
TCATTACTCCACGAAT-4	1449	1146	LF_0d	8	0	0
TCGGGACTCGTAGGAG-4	4023	3108	LF_0d	8	0	0
TGGTTCCCAGTTTACG-4	7451	4243	LF_0d	8	0	0
TGGTTCCGTCTAGCCG-4	3182	2472	LF_0d	8	0	0
TTAACTCAGGTGCACA-4	2569	2158	LF_0d	8	0	0
TTCGGTCAGACGCTTT-4	4708	3529	LF_0d	8	0	0
TTGCGTCAGGGATACC-4	7010	4790	LF_0d	8	0	0
TTGGCAAAGATCTGAA-4	2418	2036	LF_0d	8	0	0
TTTGCGCGTCTGCCAG-4	1495	1160	LF_0d	8	0	0
TTTGCGCGTTGAACTC-4	1465	1275	LF_0d	8	0	0
AAACCTGTCGTTTGCC-3	1391	1133	LF_-0.5d	#N/A	2	0
AAACGGGAGACTGGGT-3	1916	1448	LF_-0.5d	#N/A	3	1
AAAGATGAGAGACGAA-3	1027	908	LF_-0.5d	#N/A	0	2
AAAGATGTCAGAGGTG-3	1032	879	LF_-0.5d	#N/A	2	0
AAAGCAAGTCGTCTTC-3	1080	840	LF_-0.5d	#N/A	3	1
AAAGCAAGTTACAGAA-3	1820	1559	LF_-0.5d	#N/A	0	0
AAAGCAATCCTAGTGA-3	1136	983	LF_-0.5d	#N/A	0	0
AACCATGAGCCCGAAA-3	1120	943	LF_-0.5d	#N/A	2	0
AACCATGCATTCCTCG-3	1767	1064	LF_-0.5d	#N/A	3	1
AACCATGGTCGCGGTT-3	3286	2506	LF_-0.5d	#N/A	0	0
AACCATGGTTCACCTC-3	1156	887	LF_-0.5d	#N/A	4	0
AACCGCGCACCGGAAA-3	1263	1108	LF_-0.5d	#N/A	2	2
AACGTTGAGAGCTATA-3	1446	1223	LF_-0.5d	#N/A	2	0
AACGTTGCACCATCCT-3	1250	1017	LF_-0.5d	#N/A	3	1
AACGTTGCACGCTTTC-3	1995	1385	LF_-0.5d	#N/A	3	1
AACGTTGTCTGTCAAG-3	1120	943	LF_-0.5d	#N/A	2	0
AACTCAGTCAGCTCGG-3	1005	890	LF_-0.5d	#N/A	#N/A	0
AACTCCCAGCTAAGAT-3	1832	1376	LF_-0.5d	#N/A	3	1
AACTCTTAGCCAGAAC-3	1774	1512	LF_-0.5d	#N/A	0	0
AACTCTTAGTGAACAT-3	1564	1269	LF_-0.5d	#N/A	5	2
AACTCTTGTTCAGGCC-3	1356	1185	LF_-0.5d	#N/A	0	0
AACTGGTAGGATCGCA-3	1300	1024	LF_-0.5d	#N/A	0	2
AACTGGTAGTACTTGC-3	1416	1053	LF_-0.5d	#N/A	3	1
AACTTTCCACAACGCC-3	2651	2098	LF_-0.5d	#N/A	0	0
AAGCCGCAGTACCGGA-3	1247	1059	LF_-0.5d	#N/A	2	0
AAGCCGCCAGAGTGTG-3	1143	851	LF_-0.5d	#N/A	3	0
AAGCCGCGTAGGGTAC-3	1431	1023	LF_-0.5d	#N/A	3	1
AAGCCGCGTTGTCGCG-3	10846	4719	LF_-0.5d	#N/A	1	1
AAGGAGCAGCCAACAG-3	1478	1223	LF_-0.5d	#N/A	5	2
AAGGAGCGTGGGTCAA-3	1641	1369	LF_-0.5d	#N/A	2	0
AAGGCAGCAATAGCGG-3	4557	2637	LF_-0.5d	#N/A	1	1
AAGGTTCAGACAGAGA-3	1324	1154	LF_-0.5d	#N/A	0	0
AAGTCTGCACTTACGA-3	3161	2358	LF_-0.5d	#N/A	5	2
AAGTCTGCAGATCGGA-3	2689	2177	LF_-0.5d	#N/A	0	0
AAGTCTGGTACAAGTA-3	2632	2102	LF_-0.5d	#N/A	0	0
AATCGGTGTAACGACG-3	1029	799	LF_-0.5d	#N/A	#N/A	1
ACACCAAGTCATATGC-3	8199	3798	LF_-0.5d	#N/A	1	1
ACACCGGCAACGCACC-3	2449	2038	LF_-0.5d	#N/A	0	2
ACACTGACAAGGTTTC-3	3391	2533	LF_-0.5d	#N/A	4	2
ACACTGAGTCAACTGT-3	1487	1209	LF_-0.5d	#N/A	2	0
ACAGCCGAGAAACCTA-3	2421	1948	LF_-0.5d	#N/A	0	0
ACAGCCGTCCCTCAGT-3	3814	1736	LF_-0.5d	#N/A	1	1
ACAGCTAGTGTTCTTT-3	1379	1071	LF_-0.5d	#N/A	3	1
ACAGCTATCGGAAATA-3	1319	1154	LF_-0.5d	#N/A	2	0
ACATACGCAATAAGCA-3	2493	1928	LF_-0.5d	#N/A	4	0
ACATCAGCACAAGACG-3	5998	3112	LF_-0.5d	#N/A	1	1
ACATCAGCATTCCTGC-3	2841	1972	LF_-0.5d	#N/A	3	0
ACATCAGTCAACCATG-3	1445	1148	LF_-0.5d	#N/A	3	1
ACATGGTCATCAGTCA-3	5666	3863	LF_-0.5d	#N/A	2	0
ACATGGTGTCGCTTCT-3	2386	1739	LF_-0.5d	#N/A	2	3
ACCAGTAGTGCAACGA-3	1146	1004	LF_-0.5d	#N/A	3	0
ACCAGTATCACGAAGG-3	1392	1190	LF_-0.5d	#N/A	0	0
ACCAGTATCTAACCGA-3	9689	4705	LF_-0.5d	#N/A	1	1
ACCCACTAGGGTGTGT-3	1104	952	LF_-0.5d	#N/A	0	0
ACCGTAACACGCCAGT-3	5555	3724	LF_-0.5d	#N/A	2	3
ACCTTTAAGTGAACAT-3	7800	4957	LF_-0.5d	#N/A	2	0
ACCTTTATCAGTTTGG-3	3513	2758	LF_-0.5d	#N/A	2	0
ACCTTTATCGGAGCAA-3	1264	1059	LF_-0.5d	#N/A	2	0
ACGAGGAGTATCACCA-3	2825	2191	LF_-0.5d	#N/A	0	0
ACGATACGTCAATACC-3	3148	1751	LF_-0.5d	#N/A	1	1
ACGATACGTCCCTACT-3	1837	1541	LF_-0.5d	#N/A	2	0
ACGATGTGTGTTAAGA-3	2638	2119	LF_-0.5d	#N/A	2	0
ACGCAGCCACCAACCG-3	1577	1235	LF_-0.5d	#N/A	5	2
ACGCCAGAGAAACGAG-3	2512	2005	LF_-0.5d	#N/A	2	0
ACGCCGACATCCTTGC-3	3127	1771	LF_-0.5d	#N/A	1	1
ACGCCGATCGAATCCA-3	1142	898	LF_-0.5d	#N/A	2	3
ACGCCGATCTTAACCT-3	1074	960	LF_-0.5d	#N/A	0	0
ACGGGCTAGAGGTAGA-3	1282	1119	LF_-0.5d	#N/A	3	0
ACGGGCTCATGGATGG-3	2296	1852	LF_-0.5d	#N/A	5	2
ACGGGCTGTACCGCTG-3	1272	962	LF_-0.5d	#N/A	3	1
ACGGGCTTCATCGATG-3	1183	1002	LF_-0.5d	#N/A	0	2
ACGGGTCGTCCGAATT-3	5886	4114	LF_-0.5d	#N/A	2	0
ACTATCTAGAATAGGG-3	1887	1314	LF_-0.5d	#N/A	3	1
ACTATCTGTGTGTGCC-3	1168	1021	LF_-0.5d	#N/A	0	0
ACTATCTTCAAAGTAG-3	1528	1293	LF_-0.5d	#N/A	2	3
ACTATCTTCAGAAATG-3	1311	1089	LF_-0.5d	#N/A	3	1
ACTGAACAGCGACGTA-3	1445	843	LF_-0.5d	#N/A	1	1
ACTGAGTTCGTATCAG-3	1669	1323	LF_-0.5d	#N/A	2	0
ACTGATGGTAAACACA-3	1210	900	LF_-0.5d	#N/A	3	0
ACTGATGGTTCAACCA-3	1946	1647	LF_-0.5d	#N/A	0	0
ACTGATGTCAGAGCTT-3	1416	1184	LF_-0.5d	#N/A	5	2
ACTGCTCAGACCTAGG-3	2077	1552	LF_-0.5d	#N/A	1	1
ACTGCTCCATAAAGGT-3	1938	1573	LF_-0.5d	#N/A	5	2
ACTGTCCTCCAAACAC-3	2306	1826	LF_-0.5d	#N/A	2	3
ACTTACTAGCGATCCC-3	1046	889	LF_-0.5d	#N/A	3	0
ACTTACTAGTCCCACG-3	1032	899	LF_-0.5d	#N/A	2	0
ACTTACTGTACTTAGC-3	2304	1818	LF_-0.5d	#N/A	3	0
ACTTGTTGTCGCTTTC-3	2373	1966	LF_-0.5d	#N/A	0	0
ACTTGTTGTTGTACAC-3	1399	1122	LF_-0.5d	#N/A	2	0
ACTTGTTTCCTGCCAT-3	1097	876	LF_-0.5d	#N/A	2	0
ACTTTCAAGGATGCGT-3	3213	2516	LF_-0.5d	#N/A	2	0
AGAATAGCAGATAATG-3	3850	1319	LF_-0.5d	#N/A	1	1
AGAATAGGTACTTCTT-3	2009	1605	LF_-0.5d	#N/A	0	0
AGAATAGGTCTCCACT-3	2614	2215	LF_-0.5d	#N/A	2	0
AGAATAGTCCCATTTA-3	1025	888	LF_-0.5d	#N/A	#N/A	0
AGAGCGACATCCGGGT-3	9186	4562	LF_-0.5d	#N/A	3	1
AGAGCGAGTTCGCTAA-3	1033	913	LF_-0.5d	#N/A	2	0
AGAGCTTTCTGTCTCG-3	1009	901	LF_-0.5d	#N/A	#N/A	0
AGAGTGGAGACTCGGA-3	5946	2951	LF_-0.5d	#N/A	1	1
AGAGTGGCAGTCTTCC-3	2014	1601	LF_-0.5d	#N/A	2	0
AGAGTGGTCTTGGGTA-3	2008	1478	LF_-0.5d	#N/A	2	0
AGATCTGCACTTACGA-3	9039	4602	LF_-0.5d	#N/A	1	1
AGATCTGCAGATCGGA-3	2689	2206	LF_-0.5d	#N/A	2	0
AGATCTGTCGAATGGG-3	1678	1464	LF_-0.5d	#N/A	0	0
AGATTGCCACCAGATT-3	5425	3705	LF_-0.5d	#N/A	2	0
AGATTGCCACGGTAAG-3	2623	1993	LF_-0.5d	#N/A	2	0
AGCAGCCAGCCAGGAT-3	3429	2452	LF_-0.5d	#N/A	2	3
AGCAGCCTCCGCGCAA-3	1521	1264	LF_-0.5d	#N/A	2	0
AGCATACAGCGCTCCA-3	3943	2714	LF_-0.5d	#N/A	2	0
AGCATACAGTAGCGGT-3	1308	1104	LF_-0.5d	#N/A	2	0
AGCATACCAGGTCTCG-3	1573	1105	LF_-0.5d	#N/A	4	0
AGCATACCATCACGAT-3	2190	1706	LF_-0.5d	#N/A	3	0
AGCATACTCATCACCC-3	1192	1020	LF_-0.5d	#N/A	0	2
AGCCTAATCCAGTAGT-3	1096	963	LF_-0.5d	#N/A	3	0
AGCGGTCAGAGCTGGT-3	2734	1997	LF_-0.5d	#N/A	4	0
AGCGGTCAGATATACG-3	1069	914	LF_-0.5d	#N/A	2	0
AGCGGTCAGTAGTGCG-3	1008	699	LF_-0.5d	#N/A	#N/A	1
AGCGGTCGTTCTCATT-3	2480	1824	LF_-0.5d	#N/A	2	0
AGCGGTCTCCTTCAAT-3	1395	1170	LF_-0.5d	#N/A	5	2
AGCGGTCTCTAACTGG-3	1529	1255	LF_-0.5d	#N/A	0	2
AGCGTATAGCTAGCCC-3	1591	1359	LF_-0.5d	#N/A	5	2
AGCGTCGCAATCTACG-3	1244	829	LF_-0.5d	#N/A	3	1
AGCTCCTAGATGGGTC-3	4036	2033	LF_-0.5d	#N/A	1	1
AGCTCCTAGTCCGTAT-3	6423	3390	LF_-0.5d	#N/A	1	1
AGCTCTCAGGCTCTTA-3	1347	1218	LF_-0.5d	#N/A	0	0
AGCTCTCGTAACGTTC-3	2504	1577	LF_-0.5d	#N/A	3	1
AGCTTGACAGCGTTCG-3	2428	1898	LF_-0.5d	#N/A	0	0
AGCTTGAGTCTGATCA-3	2999	2378	LF_-0.5d	#N/A	2	0
AGCTTGATCTGCGGCA-3	4272	2782	LF_-0.5d	#N/A	2	3
AGGCCACTCGGAATCT-3	1474	1220	LF_-0.5d	#N/A	2	0
AGGGAGTAGTATTGGA-3	1780	1373	LF_-0.5d	#N/A	2	0
AGGGAGTGTGTATGGG-3	2287	1880	LF_-0.5d	#N/A	2	0
AGGGAGTTCCTCTAGC-3	5179	2755	LF_-0.5d	#N/A	1	1
AGGGTGAAGACAATAC-3	3069	2333	LF_-0.5d	#N/A	2	0
AGGGTGAGTCGCCATG-3	4536	2471	LF_-0.5d	#N/A	1	1
AGGGTGATCCAAAGTC-3	2713	2020	LF_-0.5d	#N/A	2	0
AGGTCATGTCGAAAGC-3	1406	1058	LF_-0.5d	#N/A	3	1
AGGTCATTCACAACGT-3	5027	3172	LF_-0.5d	#N/A	2	0
AGGTCATTCTAAGCCA-3	2333	1627	LF_-0.5d	#N/A	3	1
AGGTCCGAGCCAGAAC-3	1632	1434	LF_-0.5d	#N/A	0	2
AGGTCCGCACAGGCCT-3	2446	1870	LF_-0.5d	#N/A	2	0
AGGTCCGGTACATCCA-3	1443	1259	LF_-0.5d	#N/A	2	0
AGTAGTCAGACTAGAT-3	1517	1216	LF_-0.5d	#N/A	2	0
AGTCTTTCACAAGTAA-3	1370	1117	LF_-0.5d	#N/A	3	1
AGTCTTTCAGGGAGAG-3	4130	2969	LF_-0.5d	#N/A	4	0
AGTCTTTGTAATTGGA-3	1140	962	LF_-0.5d	#N/A	0	0
AGTCTTTTCTATGTGG-3	4950	3663	LF_-0.5d	#N/A	4	0
AGTGAGGAGGATGCGT-3	1647	1284	LF_-0.5d	#N/A	5	2
AGTGAGGAGTTCGCAT-3	1861	1426	LF_-0.5d	#N/A	2	0
AGTGGGACAGATTGCT-3	2916	2243	LF_-0.5d	#N/A	2	0
AGTGGGACAGCGTTCG-3	5236	3593	LF_-0.5d	#N/A	2	0
AGTGTCACATAGGATA-3	2372	1612	LF_-0.5d	#N/A	3	1
AGTGTCACATCCGCGA-3	2300	1954	LF_-0.5d	#N/A	0	0
AGTTGGTAGGTAGCTG-3	6487	4128	LF_-0.5d	#N/A	2	0
AGTTGGTTCGAACGGA-3	4335	2065	LF_-0.5d	#N/A	1	1
ATAACGCAGATATGGT-3	1521	1347	LF_-0.5d	#N/A	3	0
ATAACGCAGTAACCCT-3	1054	895	LF_-0.5d	#N/A	0	0
ATAACGCGTCAAAGAT-3	11402	4796	LF_-0.5d	#N/A	1	1
ATAACGCTCTTGAGAC-3	2161	1785	LF_-0.5d	#N/A	2	0
ATAAGAGAGACATAAC-3	3360	2604	LF_-0.5d	#N/A	2	0
ATAAGAGGTTCGTGAT-3	1393	1192	LF_-0.5d	#N/A	0	0
ATAGACCGTGCAACGA-3	2447	1926	LF_-0.5d	#N/A	3	0
ATCATCTGTCAGTGGA-3	1276	1104	LF_-0.5d	#N/A	0	0
ATCATGGCATCGTCGG-3	1087	936	LF_-0.5d	#N/A	0	0
ATCATGGGTAGAAAGG-3	3422	2319	LF_-0.5d	#N/A	3	1
ATCCACCCAGGGTTAG-3	1031	817	LF_-0.5d	#N/A	#N/A	1
ATCCACCTCAACTCTT-3	1845	1387	LF_-0.5d	#N/A	3	1
ATCCGAAAGTAGTGCG-3	3656	2915	LF_-0.5d	#N/A	4	2
ATCCGAAAGTTTAGGA-3	3565	2713	LF_-0.5d	#N/A	2	0
ATCCGAATCCGGCACA-3	2182	1702	LF_-0.5d	#N/A	2	0
ATCCGAATCTCACATT-3	1021	814	LF_-0.5d	#N/A	#N/A	0
ATCGAGTAGCACGCCT-3	1094	954	LF_-0.5d	#N/A	0	2
ATCGAGTAGGGTCGAT-3	1050	878	LF_-0.5d	#N/A	5	1
ATCTACTAGTGAAGAG-3	1294	1108	LF_-0.5d	#N/A	0	0
ATCTACTTCACCCTCA-3	1383	1049	LF_-0.5d	#N/A	2	0
ATCTGCCAGGAACTGC-3	1469	1308	LF_-0.5d	#N/A	0	2
ATCTGCCGTGTGAATA-3	1779	1507	LF_-0.5d	#N/A	0	0
ATCTGCCTCTAAGCCA-3	4066	2979	LF_-0.5d	#N/A	2	3
ATGAGGGGTATCACCA-3	1702	1429	LF_-0.5d	#N/A	0	0
ATGAGGGGTCGCTTTC-3	1236	1005	LF_-0.5d	#N/A	2	0
ATGCGATAGTGGGTTG-3	1212	967	LF_-0.5d	#N/A	2	0
ATGGGAGAGCTAGTCT-3	3228	2518	LF_-0.5d	#N/A	2	0
ATGTGTGGTGCCTTGG-3	3176	2465	LF_-0.5d	#N/A	2	0
ATGTGTGTCATGTCTT-3	1315	1155	LF_-0.5d	#N/A	0	0
ATTATCCAGCAGGCTA-3	1212	729	LF_-0.5d	#N/A	1	1
ATTCTACGTCTGCAAT-3	1550	934	LF_-0.5d	#N/A	1	1
ATTCTACGTGCGCTTG-3	1979	1613	LF_-0.5d	#N/A	2	3
ATTGGACCACCACCAG-3	1086	948	LF_-0.5d	#N/A	2	0
ATTGGACGTGAGGGAG-3	2589	2096	LF_-0.5d	#N/A	2	0
ATTGGACTCCACGTGG-3	5262	3842	LF_-0.5d	#N/A	2	0
ATTGGTGCAGCCTTTC-3	3274	2456	LF_-0.5d	#N/A	2	0
ATTGGTGGTACCATCA-3	1498	1277	LF_-0.5d	#N/A	2	0
ATTGGTGTCCAGTAGT-3	1712	1441	LF_-0.5d	#N/A	0	2
CAACCAACAAGAAAGG-3	3643	2930	LF_-0.5d	#N/A	4	0
CAACCAATCTATCCTA-3	1100	923	LF_-0.5d	#N/A	3	0
CAACCTCAGGCCCGTT-3	1092	964	LF_-0.5d	#N/A	0	0
CAACTAGAGCGACGTA-3	2563	1693	LF_-0.5d	#N/A	3	1
CAACTAGGTCGGATCC-3	1274	910	LF_-0.5d	#N/A	0	0
CAAGAAACAATCAGAA-3	3124	2395	LF_-0.5d	#N/A	2	0
CAAGGCCCAGGTCTCG-3	1910	1545	LF_-0.5d	#N/A	2	0
CAAGGCCCATCCAACA-3	4016	2982	LF_-0.5d	#N/A	2	0
CAAGGCCTCATCGCTC-3	2481	1233	LF_-0.5d	#N/A	1	1
CAAGGCCTCCGTCATC-3	2911	2211	LF_-0.5d	#N/A	2	0
CACAAACTCGACGGAA-3	6653	3437	LF_-0.5d	#N/A	5	2
CACACAAAGAGACTAT-3	1201	1067	LF_-0.5d	#N/A	0	0
CACACAAAGGCCATAG-3	1177	934	LF_-0.5d	#N/A	3	1
CACACAAGTCGGCATC-3	1284	1055	LF_-0.5d	#N/A	3	1
CACACTCCAATCCGAT-3	4079	2702	LF_-0.5d	#N/A	3	1
CACAGGCCACAGCGTC-3	5153	3693	LF_-0.5d	#N/A	2	0
CACAGGCCAGAAGCAC-3	3173	2366	LF_-0.5d	#N/A	0	2
CACAGGCGTACCCAAT-3	1010	875	LF_-0.5d	#N/A	#N/A	0
CACAGGCTCCTGTAGA-3	1876	1523	LF_-0.5d	#N/A	2	0
CACAGTATCAGCACAT-3	1057	872	LF_-0.5d	#N/A	2	0
CACATAGCAAGGTGTG-3	2595	2061	LF_-0.5d	#N/A	2	3
CACATAGCACGCGAAA-3	1488	1252	LF_-0.5d	#N/A	0	2
CACATTTCAATGTTGC-3	1371	1172	LF_-0.5d	#N/A	2	0
CACCAGGAGCTACCTA-3	3072	2449	LF_-0.5d	#N/A	2	2
CACCAGGTCATTGCGA-3	1026	891	LF_-0.5d	#N/A	0	0
CACCTTGAGAGGGCTT-3	3649	1552	LF_-0.5d	#N/A	1	1
CACCTTGCAGCTGGCT-3	2008	1631	LF_-0.5d	#N/A	2	3
CACCTTGGTACGCACC-3	1368	1211	LF_-0.5d	#N/A	0	2
CACTCCAGTACTCTCC-3	1390	1227	LF_-0.5d	#N/A	0	0
CAGATCACACCAGCAC-3	1073	921	LF_-0.5d	#N/A	2	0
CAGATCACAGTACACT-3	2489	1967	LF_-0.5d	#N/A	2	0
CAGCAGCAGGGATGGG-3	9042	4231	LF_-0.5d	#N/A	1	1
CAGCAGCCATGGATGG-3	3380	2167	LF_-0.5d	#N/A	3	1
CAGCAGCTCGTTACAG-3	1677	1422	LF_-0.5d	#N/A	0	0
CAGCAGCTCTGTCTAT-3	2264	1617	LF_-0.5d	#N/A	2	3
CAGCATACAATCACAC-3	1548	1033	LF_-0.5d	#N/A	3	1
CAGCATACACATGTGT-3	7013	3322	LF_-0.5d	#N/A	1	1
CAGCATACACGTCAGC-3	1085	989	LF_-0.5d	#N/A	0	0
CAGCCGACATGAACCT-3	1245	1078	LF_-0.5d	#N/A	0	0
CAGCCGATCTTTAGGG-3	1432	1230	LF_-0.5d	#N/A	2	0
CAGCTAAGTGATGTCT-3	1035	816	LF_-0.5d	#N/A	0	0
CAGCTGGAGTAATCCC-3	1864	1566	LF_-0.5d	#N/A	0	0
CAGCTGGGTAATCACC-3	1294	1107	LF_-0.5d	#N/A	2	0
CAGGTGCAGCCGCCTA-3	1417	1236	LF_-0.5d	#N/A	2	0
CAGTAACAGCCTTGAT-3	3475	2663	LF_-0.5d	#N/A	4	0
CAGTAACGTCATTAGC-3	2730	2001	LF_-0.5d	#N/A	3	0
CAGTAACTCCTTTCGG-3	1288	1171	LF_-0.5d	#N/A	0	2
CAGTCCTCAGTCTTCC-3	1538	1312	LF_-0.5d	#N/A	2	0
CAGTCCTGTCAGATAA-3	1643	1166	LF_-0.5d	#N/A	1	1
CATATGGTCTGCAAGT-3	1365	950	LF_-0.5d	#N/A	3	0
CATCAAGGTCCGAACC-3	1504	960	LF_-0.5d	#N/A	1	1
CATCAAGGTCTCTTAT-3	1111	809	LF_-0.5d	#N/A	3	1
CATCAAGTCCTCAACC-3	2718	2118	LF_-0.5d	#N/A	5	2
CATCAGATCCCTCAGT-3	1166	1031	LF_-0.5d	#N/A	2	0
CATCCACCAGTTCCCT-3	1226	1049	LF_-0.5d	#N/A	3	0
CATCGAATCCAGGGCT-3	7505	3699	LF_-0.5d	#N/A	1	1
CATCGGGGTAAAGTCA-3	1248	745	LF_-0.5d	#N/A	1	1
CATCGGGGTCACCTAA-3	3181	1888	LF_-0.5d	#N/A	1	1
CATCGGGGTCTAGAGG-3	3543	2436	LF_-0.5d	#N/A	5	1
CATCGGGGTTACGTCA-3	3346	2407	LF_-0.5d	#N/A	2	0
CATCGGGGTTGTTTGG-3	2913	2326	LF_-0.5d	#N/A	2	0
CATGACACATACGCCG-3	3968	3012	LF_-0.5d	#N/A	2	2
CATGCCTAGCAGCGTA-3	1017	887	LF_-0.5d	#N/A	#N/A	0
CATGCCTAGGGTATCG-3	3422	2650	LF_-0.5d	#N/A	2	0
CATGCCTAGTCATGCT-3	1024	870	LF_-0.5d	#N/A	0	0
CATGCCTAGTGGGCTA-3	1133	975	LF_-0.5d	#N/A	2	0
CATGGCGAGAGAACAG-3	6133	3306	LF_-0.5d	#N/A	1	1
CATGGCGAGGAGTTGC-3	3135	2235	LF_-0.5d	#N/A	2	0
CATGGCGCAAGCCGCT-3	1161	971	LF_-0.5d	#N/A	2	0
CATTATCCATTCTCAT-3	1293	1176	LF_-0.5d	#N/A	0	0
CATTATCGTCCGCTGA-3	2211	1863	LF_-0.5d	#N/A	2	3
CATTCGCTCAGAAATG-3	4511	3512	LF_-0.5d	#N/A	2	0
CCAATCCAGCAGCCTC-3	1432	1265	LF_-0.5d	#N/A	0	2
CCAATCCCAGAGTGTG-3	1442	1242	LF_-0.5d	#N/A	2	0
CCAATCCCATGCATGT-3	2720	2250	LF_-0.5d	#N/A	3	0
CCACCTATCAACTCTT-3	1619	1352	LF_-0.5d	#N/A	2	0
CCACCTATCCCACTTG-3	3278	2475	LF_-0.5d	#N/A	2	0
CCACCTATCGTGGGAA-3	1531	1062	LF_-0.5d	#N/A	3	1
CCACGGATCATCTGTT-3	2839	2270	LF_-0.5d	#N/A	2	0
CCACGGATCGAATGGG-3	5016	3658	LF_-0.5d	#N/A	2	0
CCACTACTCCGCGGTA-3	1885	1572	LF_-0.5d	#N/A	2	0
CCACTACTCGATCCCT-3	3318	2321	LF_-0.5d	#N/A	3	1
CCAGCGACATTGGGCC-3	1054	977	LF_-0.5d	#N/A	0	2
CCAGCGAGTCTTCGTC-3	1433	1062	LF_-0.5d	#N/A	4	1
CCATGTCCAGTGAGTG-3	1552	1257	LF_-0.5d	#N/A	1	1
CCATTCGGTGAAATCA-3	2467	1372	LF_-0.5d	#N/A	1	1
CCATTCGGTGCATCTA-3	1848	1528	LF_-0.5d	#N/A	2	0
CCATTCGGTGTGAAAT-3	1468	1247	LF_-0.5d	#N/A	0	2
CCATTCGTCTGTCCGT-3	1555	1293	LF_-0.5d	#N/A	2	0
CCCAATCAGGAATCGC-3	2229	1525	LF_-0.5d	#N/A	3	0
CCCATACAGGCTCAGA-3	1270	1051	LF_-0.5d	#N/A	3	0
CCCATACAGGGAGTAA-3	2814	2192	LF_-0.5d	#N/A	0	0
CCCTCCTAGGCATGGT-3	1245	1083	LF_-0.5d	#N/A	2	0
CCCTCCTTCAATAAGG-3	1421	1096	LF_-0.5d	#N/A	0	2
CCGGGATCACTGCCAG-3	2697	2167	LF_-0.5d	#N/A	2	0
CCGGGATGTGGTCTCG-3	1655	1468	LF_-0.5d	#N/A	0	0
CCGTACTAGCTCTCGG-3	1730	1382	LF_-0.5d	#N/A	0	0
CCGTGGAGTGGGTATG-3	1461	1163	LF_-0.5d	#N/A	2	0
CCGTTCATCATGTCTT-3	2676	2103	LF_-0.5d	#N/A	3	2
CCTAAAGAGAAACCGC-3	1913	1564	LF_-0.5d	#N/A	2	0
CCTAAAGCAGTATCTG-3	1236	836	LF_-0.5d	#N/A	3	1
CCTAAAGTCTTACCGC-3	4466	3401	LF_-0.5d	#N/A	4	0
[truncated: 3,328 more rows]
