# Supplementary material for: Single‐cell RNA‐seq reveals fate determination control of an individual fibre cell initiation in cotton (Gossypium hirsutum)
Source: Plant Biotechnol J. 2022 Oct 2;20(12):2372–88. doi: 10.1111/pbi.13918 (PMC9674311; doi:10.1111/pbi.13918)
Supplement: Supplementary file 8 — Table S7 Summary of 167 branch‐dependent genes. [file PBI-20-2372-s002.xlsx]

## Sheet: Table S7
Table S7 Summary of 167 branch-dependent genes.
HAU_ID	gene_modules	pval	qval	gene_name	Arabidopsis_ID	gene_annotation
Ghir_D07G002530	M1	8.67194e-218	2.93198e-213	-	AT1G79220.1	Symbols: | Mitochondrial transcription termination factor family protein | chr1:29799227-29800426 FORWARD LENGTH=399
Ghir_A13G000060	M1	4.88693e-18	2.36039e-14	ERD15, LSR1, CID1	AT2G41430.1	Symbols: ERD15, LSR1, CID1 | dehydration-induced protein (ERD15) | chr2:17269736-17270314 FORWARD LENGTH=163
Ghir_D11G035050	M1	2.81387e-15	8.45863e-12	NDHH	ATCG01110.1	Symbols: NDHH | NAD(P)H dehydrogenase subunit H | chrC:122011-123192 REVERSE LENGTH=393
Ghir_A13G017170	M1	7.75195e-15	1.8721e-11	RPS7	ATMG01270.1	Symbols: RPS7 | mitochondrial ribosomal protein S7 | chrM:314627-315073 FORWARD LENGTH=148
Ghir_A13G012660	M1	3.49283e-14	7.87283e-11	CINV2	AT4G09510.1	Symbols: CINV2 | cytosolic invertase 2 | chr4:6021312-6023310 REVERSE LENGTH=558
Ghir_A06G022970	M1	3.05599e-12	4.92015e-09	ERF11, ATERF11	AT1G28370.1	Symbols: ERF11, ATERF11 | ERF domain protein 11 | chr1:9956351-9956851 REVERSE LENGTH=166
Ghir_D02G016010	M1	1.81315e-11	2.78648e-08	-	AT5G63270.1	Symbols: | RPM1-interacting protein 4 (RIN4) family protein | chr5:25365498-25365949 REVERSE LENGTH=80
Ghir_A08G025830	M1	9.04302e-11	1.17594e-07	-	AT5G12010.1	Symbols: | unknown protein; INVOLVED IN: response to salt stress; LOCATED IN: chloroplast, plasma membrane, membrane; EXPRESSED IN: 23 plant structures; EXPRESSED DURING: 13 growth stages; BEST Arabidopsis thaliana protein match is: unknown protein (TAIR:AT4G29780.1); Has 1807 Blast hits to 1807 proteins in 277 species: Archae - 0; Bacteria - 0; Metazoa - 736; Fungi - 347; Plants - 385; Viruses -…
Ghir_A06G015810	M1	1.61346e-10	1.94826e-07	RPL5	ATMG00210.1	Symbols: RPL5 | ribosomal protein L5 | chrM:57774-58331 FORWARD LENGTH=185
Ghir_A12G025080	M1	1.69774e-09	1.51054e-06	-	AT5G42050.1	Symbols: | DCD (Development and Cell Death) domain protein | chr5:16815630-16816932 FORWARD LENGTH=349
Ghir_D11G033060	M1	2.39331e-09	1.97361e-06	-	AT5G36930.2	Symbols: | Disease resistance protein (TIR-NBS-LRR class) family | chr5:14567771-14571916 REVERSE LENGTH=1191
Ghir_D08G009500	M1	7.08054e-09	4.98735e-06	TET8	AT2G23810.1	Symbols: TET8 | tetraspanin8 | chr2:10135859-10137352 REVERSE LENGTH=273
Ghir_D05G035530	M1	1.11849e-08	7.41493e-06	ATERF-4, ERF4, RAP2.5, ATERF4	AT3G15210.1	Symbols: ATERF-4, ERF4, RAP2.5, ATERF4 | ethylene responsive element binding factor 4 | chr3:5121472-5122140 FORWARD LENGTH=222
Ghir_D13G017890	M1	1.44201e-08	9.19892e-06	-	AT1G28760.1	Symbols: | Uncharacterized conserved protein (DUF2215) | chr1:10103158-10104588 FORWARD LENGTH=476
Ghir_A13G020580	M1	1.77892e-08	1.1138e-05	-	AT5G12010.1	Symbols: | unknown protein; INVOLVED IN: response to salt stress; LOCATED IN: chloroplast, plasma membrane, membrane; EXPRESSED IN: 23 plant structures; EXPRESSED DURING: 13 growth stages; BEST Arabidopsis thaliana protein match is: unknown protein (TAIR:AT4G29780.1); Has 1807 Blast hits to 1807 proteins in 277 species: Archae - 0; Bacteria - 0; Metazoa - 736; Fungi - 347; Plants - 385; Viruses -…
Ghir_A08G009020	M1	3.52982e-08	1.92489e-05	NAD6	ATMG00270.1	Symbols: NAD6 | NADH dehydrogenase 6 | chrM:76642-77259 REVERSE LENGTH=205
Ghir_D05G037290	M1	4.45072e-08	2.38855e-05	SCL5	AT1G50600.1	Symbols: SCL5 | scarecrow-like 5 | chr1:18737398-18739547 REVERSE LENGTH=597
Ghir_A12G002440	M1	5.16251e-08	2.72726e-05	RPOA	ATCG00740.1	Symbols: RPOA | RNA polymerase subunit alpha | chrC:77901-78890 REVERSE LENGTH=329
Ghir_A03G019350	M1	5.93763e-08	3.04169e-05	ATGCH, GCH, ATRIBA1, RFD1	AT5G64300.1	Symbols: ATGCH, GCH, ATRIBA1, RFD1 | GTP cyclohydrolase II | chr5:25718459-25720790 FORWARD LENGTH=543
Ghir_D06G007490	M1	8.12963e-08	4.0421e-05	SNF7.1	AT4G29160.1	Symbols: SNF7.1 | SNF7 family protein | chr4:14381019-14382342 FORWARD LENGTH=219
Ghir_A04G002820	M1	9.30954e-08	4.43318e-05	-	AT3G15518.1	Symbols: | unknown protein; FUNCTIONS IN: molecular_function unknown; INVOLVED IN: biological_process unknown; LOCATED IN: cellular_component unknown; Has 30201 Blast hits to 17322 proteins in 780 species: Archae - 12; Bacteria - 1396; Metazoa - 17338; Fungi - 3422; Plants - 5037; Viruses - 0; Other Eukaryotes - 2996 (source: NCBI BLink). | chr3:5249221-5249541 FORWARD LENGTH=106
Ghir_A01G006600	M1	1.42574e-07	6.26028e-05	UBQ10	AT4G05320.2	Symbols: UBQ10 | polyubiquitin 10 | chr4:2718559-2719932 FORWARD LENGTH=457
Ghir_D07G018800	M1	1.49257e-07	6.4697e-05	MLO8, ATMLO8	AT2G17480.1	Symbols: MLO8, ATMLO8 | Seven transmembrane MLO family protein | chr2:7590559-7593768 REVERSE LENGTH=593
Ghir_A01G006590	M1	1.61477e-07	6.91082e-05	UBQ11	AT4G05050.1	Symbols: UBQ11 | ubiquitin 11 | chr4:2588271-2588960 REVERSE LENGTH=229
Ghir_D11G002800	M1	1.66253e-07	6.93954e-05	ACX1, ATACX1	AT4G16760.1	Symbols: ACX1, ATACX1 | acyl-CoA oxidase 1 | chr4:9424930-9428689 REVERSE LENGTH=664
Ghir_D12G021860	M1	1.65265e-07	6.93954e-05	CSLD3, KJK, ATCSLD3	AT3G03050.1	Symbols: CSLD3, KJK, ATCSLD3 | cellulose synthase-like D3 | chr3:687873-691629 FORWARD LENGTH=1145
Ghir_A07G003520	M1	1.73407e-07	7.06371e-05	-	AT4G32020.1	Symbols: | unknown protein; FUNCTIONS IN: molecular_function unknown; INVOLVED IN: biological_process unknown; LOCATED IN: chloroplast; EXPRESSED IN: 24 plant structures; EXPRESSED DURING: 15 growth stages; BEST Arabidopsis thaliana protein match is: unknown protein (TAIR:AT2G25250.1); Has 65 Blast hits to 65 proteins in 19 species: Archae - 0; Bacteria - 0; Metazoa - 3; Fungi - 8; Plants - 54; V…
Ghir_A05G022980	M1	3.44708e-07	0.000128288	EXO	AT4G08950.1	Symbols: EXO | Phosphate-responsive 1 family protein | chr4:5740378-5741322 FORWARD LENGTH=314
Ghir_D01G006880	M1	3.45289e-07	0.000128288	UBQ10	AT4G05320.2	Symbols: UBQ10 | polyubiquitin 10 | chr4:2718559-2719932 FORWARD LENGTH=457
Ghir_A05G005610	M1	4.05683e-07	0.000145916	EBF1, FBL6	AT2G25490.1	Symbols: EBF1, FBL6 | EIN3-binding F box protein 1 | chr2:10848018-10850275 REVERSE LENGTH=628
Ghir_A09G017450	M1	4.30036e-07	0.000153047	ACI1	AT5G01370.1	Symbols: ACI1 | ALC-interacting protein 1 | chr5:152575-154295 FORWARD LENGTH=427
Ghir_A08G009900	M1	5.45841e-07	0.000192238	TET7	AT4G28050.1	Symbols: TET7 | tetraspanin7 | chr4:13942566-13943621 REVERSE LENGTH=263
Ghir_A03G015080	M1	5.66218e-07	0.000195345	-	AT1G70640.1	Symbols: | octicosapeptide/Phox/Bem1p (PB1) domain-containing protein | chr1:26636255-26636887 FORWARD LENGTH=174
Ghir_A08G015780	M1	5.90534e-07	0.000200185	-	NoHits
Ghir_D13G013270	M1	7.50946e-07	0.0002465	CINV2	AT4G09510.1	Symbols: CINV2 | cytosolic invertase 2 | chr4:6021312-6023310 REVERSE LENGTH=558
Ghir_A05G017680	M1	8.47633e-07	0.000273336	-	AT4G22120.1	Symbols: | ERD (early-responsive to dehydration stress) family protein | chr4:11715976-11719144 REVERSE LENGTH=771
Ghir_D10G017440	M1	8.64843e-07	0.000275852	-	NoHits
Ghir_D06G000850	M1	9.74708e-07	0.000305138	-	AT4G36660.1	Symbols: | Protein of unknown function (DUF1195) | chr4:17285953-17287281 REVERSE LENGTH=179
Ghir_A12G024510	M1	1.03167e-06	0.000319267	ACS6, ATACS6	AT4G11280.1	Symbols: ACS6, ATACS6 | 1-aminocyclopropane-1-carboxylic acid (acc) synthase 6 | chr4:6864168-6865922 FORWARD LENGTH=495
Ghir_A04G003630	M1	1.32114e-06	0.000391823	ATERF-4, ERF4, RAP2.5, ATERF4	AT3G15210.1	Symbols: ATERF-4, ERF4, RAP2.5, ATERF4 | ethylene responsive element binding factor 4 | chr3:5121472-5122140 FORWARD LENGTH=222
Ghir_D12G026860	M1	1.49252e-06	0.000427646	-	AT5G52740.1	Symbols: | Copper transport protein family | chr5:21382530-21383180 FORWARD LENGTH=118
Ghir_D09G007870	M1	1.60551e-06	0.000445428	ERF9, ATERF9, ATERF-9	AT5G44210.1	Symbols: ERF9, ATERF9, ATERF-9 | erf domain protein 9 | chr5:17806742-17807344 FORWARD LENGTH=200
Ghir_A11G009850	M1	1.66634e-06	0.000451077	-	AT2G46080.1	Symbols: | CONTAINS InterPro DOMAIN/s: Protein BYPASS related (InterPro:IPR008511); BEST Arabidopsis thaliana protein match is: Protein of unknown function (DUF793) (TAIR:AT1G01550.2); Has 153 Blast hits to 139 proteins in 20 species: Archae - 0; Bacteria - 2; Metazoa - 1; Fungi - 0; Plants - 150; Viruses - 0; Other Eukaryotes - 0 (source: NCBI BLink). | chr2:18948317-18949360 REVERSE LENGTH=347
Ghir_A01G016520	M1	1.74619e-06	0.000468562	ATEXLA2, EXPL2, ATEXPL2, ATHEXP BETA 2.2, EXLA2	AT4G38400.1	Symbols: ATEXLA2, EXPL2, ATEXPL2, ATHEXP BETA 2.2, EXLA2 | expansin-like A2 | chr4:17978675-17979665 REVERSE LENGTH=265
Ghir_A10G001660	M1	1.79143e-06	0.000469521	-	AT4G21570.1	Symbols: | Protein of unknown function (DUF300) | chr4:11471126-11472269 REVERSE LENGTH=294
Ghir_A13G024240	M1	1.84966e-06	0.000481053	-	AT1G07870.2	Symbols: | Protein kinase superfamily protein | chr1:2428942-2431843 REVERSE LENGTH=538
Ghir_A05G012410	M1	2.00901e-06	0.000518508	-	AT1G80670.1	Symbols: | Transducin/WD40 repeat-like superfamily protein | chr1:30320809-30323543 REVERSE LENGTH=349
Ghir_D07G013880	M1	2.32889e-06	0.000566472	ATBZIP53, BZIP53	AT3G62420.1	Symbols: ATBZIP53, BZIP53 | basic region/leucine zipper motif 53 | chr3:23091844-23092284 REVERSE LENGTH=146
Ghir_D12G025080	M1	2.37751e-06	0.000574169	-	AT5G42050.1	Symbols: | DCD (Development and Cell Death) domain protein | chr5:16815630-16816932 FORWARD LENGTH=349
Ghir_A08G026490	M1	2.49293e-06	0.000590331	FLP1, YRE, CER3, WAX2	AT5G57800.1	Symbols: FLP1, YRE, CER3, WAX2 | Fatty acid hydroxylase superfamily | chr5:23420589-23423832 FORWARD LENGTH=632
Ghir_D07G012450	M1	2.53174e-06	0.000590331	-	AT1G01800.1	Symbols: | NAD(P)-binding Rossmann-fold superfamily protein | chr1:293396-294888 FORWARD LENGTH=295
Ghir_D11G014930	M1	2.52983e-06	0.000590331	-	AT5G48655.2	Symbols: | RING/U-box superfamily protein | chr5:19731575-19732486 REVERSE LENGTH=203
Ghir_A12G002420	M1	2.88401e-06	0.00065884	RPL14	ATCG00780.1	Symbols: RPL14 | ribosomal protein L14 | chrC:80696-81064 REVERSE LENGTH=122
Ghir_D01G021520	M1	3.14991e-06	0.000705288	-	AT2G36320.1	Symbols: | A20/AN1-like zinc finger family protein | chr2:15229388-15229873 FORWARD LENGTH=161
Ghir_D08G014760	M1	3.41266e-06	0.000754132	-	AT4G11610.1	Symbols: | C2 calcium/lipid-binding plant phosphoribosyltransferase family protein | chr4:7013956-7017846 REVERSE LENGTH=1011
Ghir_D06G013790	M1	3.48379e-06	0.000764851	-	AT4G21450.3	Symbols: | PapD-like superfamily protein | chr4:11426136-11428125 FORWARD LENGTH=314
Ghir_D07G020660	M1	3.7374e-06	0.000799757	-	AT3G63380.1	Symbols: | ATPase E1-E2 type family protein / haloacid dehalogenase-like hydrolase family protein | chr3:23407112-23410213 REVERSE LENGTH=1033
Ghir_D01G006890	M1	4.46148e-06	0.000919772	UBQ10	AT4G05320.2	Symbols: UBQ10 | polyubiquitin 10 | chr4:2718559-2719932 FORWARD LENGTH=457
Ghir_A09G014700	M1	4.5737e-06	0.000931548	ATMDAR1, MDAR1	AT3G52880.2	Symbols: ATMDAR1, MDAR1 | monodehydroascorbate reductase 1 | chr3:19601477-19604366 REVERSE LENGTH=466
Ghir_D12G025340	M2	1.28014e-10	1.60302e-07	ATMGL, MGL	AT1G64660.1	Symbols: ATMGL, MGL | methionine gamma-lyase | chr1:24028977-24030537 FORWARD LENGTH=441
Ghir_D08G012100	M2	2.0729e-10	2.33615e-07	-	AT5G42050.1	Symbols: | DCD (Development and Cell Death) domain protein | chr5:16815630-16816932 FORWARD LENGTH=349
Ghir_A08G016990	M2	3.54075e-10	3.8617e-07	-	AT5G47070.1	Symbols: | Protein kinase superfamily protein | chr5:19118683-19120528 REVERSE LENGTH=410
Ghir_D10G014180	M2	2.30071e-08	1.34116e-05		AT1G14780.1	Symbols: | MAC/Perforin domain-containing protein | chr1:5091020-5093873 FORWARD LENGTH=627
Ghir_D13G015430	M2	2.64274e-07	0.000105119	UBQ14	AT4G02890.3	Symbols: UBQ14 | Ubiquitin family protein | chr4:1278747-1279664 REVERSE LENGTH=305
Ghir_A06G003520	M2	5.92089e-07	0.000200185	-	AT1G22430.1	Symbols: | GroES-like zinc-binding dehydrogenase family protein | chr1:7919235-7921594 FORWARD LENGTH=388
Ghir_D06G007160	M2	6.02874e-07	0.000201814	-	AT1G35190.1	Symbols: | 2-oxoglutarate (2OG) and Fe(II)-dependent oxygenase superfamily protein | chr1:12890544-12892632 FORWARD LENGTH=329
Ghir_A05G000740	M2	8.48871e-07	0.000273336	-	AT5G57710.1	Symbols: | Double Clp-N motif-containing P-loop nucleoside triphosphate hydrolases superfamily protein | chr5:23384794-23388052 FORWARD LENGTH=990
Ghir_D05G005540	M2	2.28446e-06	0.000563778	UBP23	AT5G57990.1	Symbols: UBP23 | ubiquitin-specific protease 23 | chr5:23470218-23473997 REVERSE LENGTH=859
Ghir_A06G003890	M2	3.07776e-06	0.000694135	-	AT1G78070.1	Symbols: | Transducin/WD40 repeat-like superfamily protein | chr1:29355219-29358368 FORWARD LENGTH=449
Ghir_A12G015580	M2	4.22917e-06	0.000893677	CRK3	AT1G70530.1	Symbols: CRK3 | cysteine-rich RLK (RECEPTOR-like protein kinase) 3 | chr1:26588750-26591379 REVERSE LENGTH=646
Ghir_D10G012310	M3	5.03008e-29	5.66891e-25	LTP3	AT5G59320.1	Symbols: LTP3 | lipid transfer protein 3 | chr5:23929051-23929492 FORWARD LENGTH=115
Ghir_A09G022640	M3	3.00218e-15	8.45863e-12	LTP6	AT3G08770.2	Symbols: LTP6 | lipid transfer protein 6 | chr3:2664330-2664784 REVERSE LENGTH=117
Ghir_D10G012320	M3	2.24777e-11	3.30423e-08	LTP3	AT5G59320.1	Symbols: LTP3 | lipid transfer protein 3 | chr5:23929051-23929492 FORWARD LENGTH=115
Ghir_A05G016240	M3	1.85009e-08	1.1373e-05	-	AT5G45950.1	Symbols: | GDSL-like Lipase/Acylhydrolase superfamily protein | chr5:18634155-18636512 FORWARD LENGTH=357
Ghir_A06G005690	M3	1.91549e-08	1.15012e-05	-	NoHits
Ghir_A04G002780	M3	1.21627e-06	0.000367161	-	AT5G54400.1	Symbols: | S-adenosyl-L-methionine-dependent methyltransferases superfamily protein | chr5:22090680-22091998 FORWARD LENGTH=292
Ghir_D10G009070	M3	1.4565e-06	0.000424518	ALPHA-SNAP2, ASNAP	AT3G56190.1	Symbols: ALPHA-SNAP2, ASNAP | alpha-soluble NSF attachment protein 2 | chr3:20846119-20848356 REVERSE LENGTH=289
Ghir_D11G012100	M3	1.66769e-06	0.000451077	-	AT4G02320.1	Symbols: | Plant invertase/pectin methylesterase inhibitor superfamily | chr4:1022725-1026118 REVERSE LENGTH=518
Ghir_A13G005980	M3	2.70023e-06	0.000625307	-	AT1G17330.1	Symbols: | Metal-dependent phosphohydrolase | chr1:5929966-5931595 FORWARD LENGTH=222
Ghir_D10G012300	M4	1.58226e-13	2.99916e-10	LP1, LTP1, ATLTP1	AT2G38540.1	Symbols: LP1, LTP1, ATLTP1 | lipid transfer protein 1 | chr2:16130418-16130893 FORWARD LENGTH=118
Ghir_A07G019650	M4	1.07385e-08	7.26138e-06	-	AT4G15000.1	Symbols: | Ribosomal L27e protein family | chr4:8571896-8572303 FORWARD LENGTH=135
Ghir_A09G013820	M4	2.8271e-08	1.59307e-05	-	AT1G57660.1	Symbols: | Translation protein SH3-like family protein | chr1:21355567-21356364 FORWARD LENGTH=164
Ghir_D11G029310	M4	8.10367e-08	4.0421e-05	RPL18	AT3G05590.1	Symbols: RPL18 | ribosomal protein L18 | chr3:1621511-1622775 FORWARD LENGTH=187
Ghir_D07G012800	M4	9.18102e-07	0.000290103	-	AT3G13580.3	Symbols: | Ribosomal protein L30/L7 family protein | chr3:4433809-4435109 FORWARD LENGTH=244
Ghir_D09G003860	M4	1.03873e-06	0.000319267	ATUK/UPRT1, UKL1, UK/UPRT1	AT5G40870.1	Symbols: ATUK/UPRT1, UKL1, UK/UPRT1 | uridine kinase/uracil phosphoribosyltransferase 1 | chr5:16375021-16378384 FORWARD LENGTH=486
Ghir_D12G001510	M4	2.10711e-06	0.000531653	-	AT5G64180.1	Symbols: | unknown protein; Has 1807 Blast hits to 1807 proteins in 277 species: Archae - 0; Bacteria - 0; Metazoa - 736; Fungi - 347; Plants - 385; Viruses - 0; Other Eukaryotes - 339 (source: NCBI BLink). | chr5:25677163-25678204 FORWARD LENGTH=158
Ghir_D11G035680	M4	4.27014e-06	0.00089673	STV1, RPL24B, RPL24	AT3G53020.1	Symbols: STV1, RPL24B, RPL24 | Ribosomal protein L24e family protein | chr3:19660749-19661912 REVERSE LENGTH=163
Ghir_D10G009580	M4	4.85249e-06	0.000982411	-	AT4G36130.1	Symbols: | Ribosomal protein L2 family | chr4:17097613-17098656 FORWARD LENGTH=258
Ghir_A10G015260	M5	1.61398e-49	2.72843e-45	LP1, LTP1, ATLTP1	AT2G38540.1	Symbols: LP1, LTP1, ATLTP1 | lipid transfer protein 1 | chr2:16130418-16130893 FORWARD LENGTH=118
Ghir_D04G010730	M5	3.63743e-24	3.07454e-20	-	AT3G52610.1	Symbols: | unknown protein; Has 68 Blast hits to 67 proteins in 21 species: Archae - 0; Bacteria - 11; Metazoa - 0; Fungi - 0; Plants - 55; Viruses - 0; Other Eukaryotes - 2 (source: NCBI BLink). | chr3:19510513-19512547 FORWARD LENGTH=475
Ghir_D02G019530	M5	5.22832e-21	3.53539e-17	-	AT3G23390.1	Symbols: | Zinc-binding ribosomal protein family protein | chr3:8375427-8376224 FORWARD LENGTH=105
Ghir_D04G004030	M5	2.39603e-18	1.35016e-14	PDF1	AT2G42840.1	Symbols: PDF1 | protodermal factor 1 | chr2:17826327-17827426 REVERSE LENGTH=306
Ghir_A13G018840	M5	9.4254e-17	3.98341e-13	-	AT1G09310.1	Symbols: | Protein of unknown function, DUF538 | chr1:3009109-3009648 FORWARD LENGTH=179
Ghir_A02G005420	M5	4.20803e-16	1.58082e-12	-	AT3G06680.1	Symbols: | Ribosomal L29e protein family | chr3:2114402-2114877 REVERSE LENGTH=83
Ghir_D13G019550	M5	6.58729e-16	2.22716e-12	SVB	AT1G56580.1	Symbols: SVB | Protein of unknown function, DUF538 | chr1:21198402-21198902 REVERSE LENGTH=166
Ghir_D05G016260	M5	5.90871e-15	1.53672e-11	E6	AT2G33850.1	Symbols: | unknown protein; FUNCTIONS IN: molecular_function unknown; INVOLVED IN: biological_process unknown; LOCATED IN: endomembrane system; EXPRESSED IN: 17 plant structures; EXPRESSED DURING: 9 growth stages; BEST Arabidopsis thaliana protein match is: unknown protein (TAIR:AT1G28400.1); Has 3053 Blast hits to 2119 proteins in 133 species: Archae - 6; Bacteria - 52; Metazoa - 135; Fungi - 96…
Ghir_A12G026040	M5	1.27012e-13	2.68393e-10	UBQ1, EMB2167, ERD16, HAP4	AT3G52590.1	Symbols: UBQ1, EMB2167, ERD16, HAP4 | ubiquitin extension protein 1 | chr3:19505668-19506681 FORWARD LENGTH=128
Ghir_D09G014410	M5	1.59671e-13	2.99916e-10	-	AT3G44590.2	Symbols: | 60S acidic ribosomal protein family | chr3:16163983-16164658 FORWARD LENGTH=111
Ghir_D01G022390	M5	2.19021e-13	3.89743e-10	-	AT5G60390.1	Symbols: | GTP binding Elongation factor Tu family protein | chr5:24289226-24290675 FORWARD LENGTH=449
Ghir_D12G003310	M5	1.15459e-12	1.95183e-09	-	AT2G21130.1	Symbols: | Cyclophilin-like peptidyl-prolyl cis-trans isomerase family protein | chr2:9055619-9056143 REVERSE LENGTH=174
Ghir_D08G022170	M5	3.04709e-11	4.29258e-08	-	AT1G09310.1	Symbols: | Protein of unknown function, DUF538 | chr1:3009109-3009648 FORWARD LENGTH=179
Ghir_A09G019460	M5	3.78604e-11	5.12024e-08	-	AT5G24510.1	Symbols: | 60S acidic ribosomal protein family | chr5:8369295-8369866 REVERSE LENGTH=111
Ghir_A07G018110	M5	1.91394e-10	2.23139e-07	ARS27A, RS27A	AT3G61110.1	Symbols: ARS27A, RS27A | ribosomal protein S27 | chr3:22611710-22612632 FORWARD LENGTH=86
Ghir_A08G017020	M5	4.95007e-10	5.21952e-07	-	AT3G10950.1	Symbols: | Zinc-binding ribosomal protein family protein | chr3:3423893-3424566 FORWARD LENGTH=92
Ghir_D01G020640	M5	5.09447e-10	5.21952e-07	-	AT1G09590.1	Symbols: | Translation protein SH3-like family protein | chr1:3106549-3107606 FORWARD LENGTH=164
Ghir_A13G005970	M5	5.75814e-10	5.72596e-07	-	AT3G23390.1	Symbols: | Zinc-binding ribosomal protein family protein | chr3:8375427-8376224 FORWARD LENGTH=105
Ghir_D09G014100	M5	6.15174e-10	5.94258e-07	UBQ1, EMB2167, ERD16, HAP4	AT3G52590.1	Symbols: UBQ1, EMB2167, ERD16, HAP4 | ubiquitin extension protein 1 | chr3:19505668-19506681 FORWARD LENGTH=128
Ghir_D04G019570	M5	7.07474e-10	6.64436e-07	-	AT1G70600.1	Symbols: | Ribosomal protein L18e/L15 superfamily protein | chr1:26621168-26621608 REVERSE LENGTH=146
Ghir_A05G039070	M5	1.59747e-09	1.45974e-06	PDF1	AT2G42840.1	Symbols: PDF1 | protodermal factor 1 | chr2:17826327-17827426 REVERSE LENGTH=306
Ghir_D03G014320	M5	1.78667e-09	1.54891e-06	ATRPL23A, RPL23A, RPL23AA	AT2G39460.1	Symbols: ATRPL23A, RPL23A, RPL23AA | ribosomal protein L23AA | chr2:16475049-16475904 FORWARD LENGTH=154
Ghir_D12G017810	M5	2.255e-09	1.90604e-06	-	AT1G26880.1	Symbols: | Ribosomal protein L34e superfamily protein | chr1:9315640-9316681 REVERSE LENGTH=120
Ghir_D06G007530	M5	2.73748e-09	2.20367e-06	-	AT5G56710.1	Symbols: | Ribosomal protein L31e family protein | chr5:22944003-22944767 REVERSE LENGTH=119
Ghir_D07G019970	M5	3.92795e-09	3.08847e-06	-	AT4G15000.1	Symbols: | Ribosomal L27e protein family | chr4:8571896-8572303 FORWARD LENGTH=135
Ghir_D11G016670	M5	4.74137e-09	3.64331e-06	-	AT4G15000.1	Symbols: | Ribosomal L27e protein family | chr4:8571896-8572303 FORWARD LENGTH=135
Ghir_A06G007330	M5	5.03447e-09	3.70033e-06	-	AT5G56710.1	Symbols: | Ribosomal protein L31e family protein | chr5:22944003-22944767 REVERSE LENGTH=119
Ghir_A13G014150	M5	4.93287e-09	3.70033e-06	-	AT5G59240.1	Symbols: | Ribosomal protein S8e family protein | chr5:23902626-23903670 REVERSE LENGTH=210
Ghir_D12G022880	M5	6.57364e-09	4.72883e-06	-	AT4G16720.1	Symbols: | Ribosomal protein L23/L15e family protein | chr4:9400156-9401315 REVERSE LENGTH=204
Ghir_D05G003040	M5	1.0697e-08	7.26138e-06	-	AT5G56670.1	Symbols: | Ribosomal protein S30 family protein | chr5:22935413-22935981 REVERSE LENGTH=62
Ghir_D08G008190	M5	1.17762e-08	7.65678e-06		AT3G05560.1	Symbols: | Ribosomal L22e protein family | chr3:1614641-1615204 FORWARD LENGTH=124
Ghir_A03G015850	M5	1.93898e-08	1.15012e-05	MLP423	AT1G24020.1	Symbols: MLP423 | MLP-like protein 423 | chr1:8500653-8501458 REVERSE LENGTH=155
Ghir_A10G010060	M5	2.8222e-08	1.59307e-05	-	AT5G04800.1	Symbols: | Ribosomal S17 family protein | chr5:1389217-1389642 FORWARD LENGTH=141
Ghir_D04G005170	M5	2.9225e-08	1.61983e-05	GASA4	AT5G15230.1	Symbols: GASA4 | GAST1 protein homolog 4 | chr5:4945017-4946025 FORWARD LENGTH=106
Ghir_D12G015220	M5	5.35211e-08	2.78392e-05	AAC3, ATAAC3	AT4G28390.1	Symbols: AAC3, ATAAC3 | ADP/ATP carrier 3 | chr4:14041486-14042781 REVERSE LENGTH=379
Ghir_A01G019180	M5	9.209e-08	4.43318e-05	-	AT1G09590.1	Symbols: | Translation protein SH3-like family protein | chr1:3106549-3107606 FORWARD LENGTH=164
Ghir_D01G020300	M5	9.29459e-08	4.43318e-05	-	AT1G74050.1	Symbols: | Ribosomal protein L6 family protein | chr1:27847256-27848680 REVERSE LENGTH=233
Ghir_D01G013500	M5	9.56249e-08	4.49039e-05	-	AT5G03850.1	Symbols: | Nucleic acid-binding, OB-fold-like protein | chr5:1028542-1028736 REVERSE LENGTH=64
Ghir_A05G016510	M5	1.0186e-07	4.71767e-05	-	AT1G14450.1	Symbols: | NADH dehydrogenase (ubiquinone)s | chr1:4947337-4947558 REVERSE LENGTH=73
Ghir_A09G006440	M5	1.1122e-07	5.08153e-05	-	AT4G34670.1	Symbols: | Ribosomal protein S3Ae | chr4:16548724-16550222 FORWARD LENGTH=262
Ghir_A02G014340	M5	1.3099e-07	5.90504e-05	EMB3010, RPS6B	AT5G10360.1	Symbols: EMB3010, RPS6B | Ribosomal protein S6e | chr5:3258734-3260142 REVERSE LENGTH=249
Ghir_D01G023310	M5	1.36966e-07	6.0932e-05	-	AT1G74270.1	Symbols: | Ribosomal protein L35Ae family protein | chr1:27928415-27929466 REVERSE LENGTH=112
Ghir_D03G010470	M5	1.71195e-07	7.05864e-05	-	AT1G58684.1	Symbols: | Ribosomal protein S5 family protein | chr1:21770021-21771217 REVERSE LENGTH=284
Ghir_A05G037800	M5	2.38011e-07	9.57993e-05	-	AT5G39850.1	Symbols: | Ribosomal protein S4 | chr5:15950053-15951171 FORWARD LENGTH=197
Ghir_D12G013320	M5	2.91815e-07	0.000114724	UBQ6	AT2G47110.1	Symbols: UBQ6 | ubiquitin 6 | chr2:19344701-19345174 FORWARD LENGTH=157
Ghir_D12G012770	M5	3.0746e-07	0.000119485	-	AT4G00810.1	Symbols: | 60S acidic ribosomal protein family | chr4:346179-346957 REVERSE LENGTH=113
Ghir_A13G001630	M5	3.30827e-07	0.000127105	-	AT1G74270.1	Symbols: | Ribosomal protein L35Ae family protein | chr1:27928415-27929466 REVERSE LENGTH=112
Ghir_D07G009950	M5	3.39857e-07	0.000128288	-	AT4G18100.1	Symbols: | Ribosomal protein L32e | chr4:10035715-10036475 REVERSE LENGTH=133
Ghir_A12G014380	M5	3.87456e-07	0.00014239	-	AT3G23390.1	Symbols: | Zinc-binding ribosomal protein family protein | chr3:8375427-8376224 FORWARD LENGTH=105
Ghir_D08G017880	M5	3.91705e-07	0.000142404	-	AT3G10950.1	Symbols: | Zinc-binding ribosomal protein family protein | chr3:3423893-3424566 FORWARD LENGTH=92
Ghir_D08G025880	M5	5.61326e-07	0.000195345	RPS11-BETA	AT5G23740.1	Symbols: RPS11-BETA | ribosomal protein S11-beta | chr5:8008251-8009330 REVERSE LENGTH=159
Ghir_A05G000340	M5	6.19206e-07	0.000205249	-	AT4G25890.1	Symbols: | 60S acidic ribosomal protein family | chr4:13159627-13160393 REVERSE LENGTH=119
Ghir_A04G015980	M5	1.15191e-06	0.000350865	-	AT1G26880.1	Symbols: | Ribosomal protein L34e superfamily protein | chr1:9315640-9316681 REVERSE LENGTH=120
Ghir_A01G020320	M5	1.27852e-06	0.000382538	STV1, RPL24B, RPL24	AT3G53020.1	Symbols: STV1, RPL24B, RPL24 | Ribosomal protein L24e family protein | chr3:19660749-19661912 REVERSE LENGTH=163
Ghir_D09G018970	M5	1.44213e-06	0.000423986	-	AT5G24510.1	Symbols: | 60S acidic ribosomal protein family | chr5:8369295-8369866 REVERSE LENGTH=111
Ghir_D08G026560	M5	1.48098e-06	0.000427646	-	AT5G56710.1	Symbols: | Ribosomal protein L31e family protein | chr5:22944003-22944767 REVERSE LENGTH=119
Ghir_A05G027640	M5	1.59773e-06	0.000445428	ARP1, emb2207, RPL3A, RP1	AT1G43170.1	Symbols: ARP1, emb2207, RPL3A, RP1 | ribosomal protein 1 | chr1:16266992-16268631 FORWARD LENGTH=389
Ghir_A08G003010	M5	1.60637e-06	0.000445428	-	AT5G59240.1	Symbols: | Ribosomal protein S8e family protein | chr5:23902626-23903670 REVERSE LENGTH=210
Ghir_A11G028940	M5	1.60728e-06	0.000445428	-	AT5G27700.1	Symbols: | Ribosomal protein S21e | chr5:9807541-9808048 REVERSE LENGTH=82
Ghir_A12G022910	M5	1.65272e-06	0.000451077	-	AT4G16720.1	Symbols: | Ribosomal protein L23/L15e family protein | chr4:9400156-9401315 REVERSE LENGTH=204
Ghir_A05G002890	M5	1.77592e-06	0.000469093	-	AT5G56670.1	Symbols: | Ribosomal protein S30 family protein | chr5:22935413-22935981 REVERSE LENGTH=62
Ghir_D08G015630	M5	1.76282e-06	0.000469093	NDPK1	AT4G09320.1	Symbols: NDPK1 | Nucleoside diphosphate kinase family protein | chr4:5923424-5924366 FORWARD LENGTH=169
Ghir_A12G014070	M5	2.03809e-06	0.000522029	-	AT3G05560.1	Symbols: | Ribosomal L22e protein family | chr3:1614641-1615204 FORWARD LENGTH=124
Ghir_D09G013290	M5	2.09635e-06	0.000531653		AT1G09590.1	Symbols: | Translation protein SH3-like family protein | chr1:3106549-3107606 FORWARD LENGTH=164
Ghir_A09G017900	M5	2.19463e-06	0.000549632	-	AT5G14920.1	Symbols: | Gibberellin-regulated family protein | chr5:4826598-4827761 FORWARD LENGTH=275
Ghir_A10G018270	M5	2.27625e-06	0.000563778	-	AT2G40590.1	Symbols: | Ribosomal protein S26e family protein | chr2:16945215-16946345 REVERSE LENGTH=131
Ghir_A07G013840	M5	2.30697e-06	0.000565208	UBQ6	AT2G47110.1	Symbols: UBQ6 | ubiquitin 6 | chr2:19344701-19345174 FORWARD LENGTH=157
Ghir_D08G003190	M5	2.4414e-06	0.000585416	HSP81-3, Hsp81.3, AtHsp90-3, AtHsp90.3	AT5G56010.1	Symbols: HSP81-3, Hsp81.3, AtHsp90-3, AtHsp90.3 | heat shock protein 81-3 | chr5:22681410-22683911 FORWARD LENGTH=699
Ghir_D09G013480	M5	2.52915e-06	0.000590331	ATRPS5B, RPS5B	AT2G37270.1	Symbols: ATRPS5B, RPS5B | ribosomal protein 5B | chr2:15647883-15649042 REVERSE LENGTH=207
Ghir_D05G027660	M5	2.87752e-06	0.00065884	ARP1, emb2207, RPL3A, RP1	AT1G43170.1	Symbols: ARP1, emb2207, RPL3A, RP1 | ribosomal protein 1 | chr1:16266992-16268631 FORWARD LENGTH=389
Ghir_A01G012520	M5	3.07957e-06	0.000694135	-	AT5G03850.1	Symbols: | Nucleic acid-binding, OB-fold-like protein | chr5:1028542-1028736 REVERSE LENGTH=64
Ghir_A07G012480	M5	3.37429e-06	0.000750557	-	AT5G60390.1	Symbols: | GTP binding Elongation factor Tu family protein | chr5:24289226-24290675 FORWARD LENGTH=449
Ghir_D05G030390	M5	3.59572e-06	0.000784331	-	AT5G02960.1	Symbols: | Ribosomal protein S12/S23 family protein | chr5:693280-694396 REVERSE LENGTH=142
Ghir_A04G014880	M5	3.7016e-06	0.000799757	-	AT1G70600.1	Symbols: | Ribosomal protein L18e/L15 superfamily protein | chr1:26621168-26621608 REVERSE LENGTH=146
Ghir_A10G017490	M5	3.71794e-06	0.000799757	-	AT3G06680.1	Symbols: | Ribosomal L29e protein family | chr3:2114402-2114877 REVERSE LENGTH=83
Ghir_A06G018970	M5	3.83226e-06	0.000814898	-	AT3G12390.1	Symbols: | Nascent polypeptide-associated complex (NAC), alpha subunit family protein | chr3:3942344-3943595 FORWARD LENGTH=203
Ghir_A10G004910	M5	4.41089e-06	0.000919772	P40, AP40, RP40, RPSAA	AT1G72370.1	Symbols: P40, AP40, RP40, RPSAA | 40s ribosomal protein SA | chr1:27243148-27244842 REVERSE LENGTH=298
Ghir_A13G008690	M5	4.43793e-06	0.000919772	-	AT5G02960.1	Symbols: | Ribosomal protein S12/S23 family protein | chr5:693280-694396 REVERSE LENGTH=142
Ghir_A13G003970	M5	4.5504e-06	0.000931548	-	AT2G09990.1	Symbols: | Ribosomal protein S5 domain 2-like superfamily protein | chr2:3781442-3781882 FORWARD LENGTH=146
