# Supplementary material for: Single‐cell RNA‐seq reveals fate determination control of an individual fibre cell initiation in cotton (Gossypium hirsutum)
Source: Plant Biotechnol J. 2022 Oct 2;20(12):2372–88. doi: 10.1111/pbi.13918 (PMC9674311; doi:10.1111/pbi.13918)
Supplement: Supplementary file 9 — Table S8 GO enrichment analysis of 167 branch‐dependent genes. [file PBI-20-2372-s007.xlsx]

## Sheet: Legend
Table S8 GO enrichment analysis of 167 branch-dependent genes.
(A) GO enrichment analysis of 59 genes in module M1.
(B) GO enrichment analysis of 79 genes in module M5.
(C) GO enrichment analysis of 11 genes in module M2.
(D) GO enrichment analysis of 9 genes in module M3.
(E) GO enrichment analysis of 9 genes in module M4.

## Sheet: Table S8A
GO enrichment analysis of 59 genes in module M1.
GO_ID	class	fg_num	bg_num	pvalue	Descrption
GO:0009864	Biological Process	2	13	8.04e-05	induced systemic resistance, jasmonic acid mediated signaling pathway
GO:0010105	Biological Process	2	13	8.04e-05	negative regulation of ethylene-activated signaling pathway
GO:0070298	Biological Process	2	13	8.04e-05	negative regulation of phosphorelay signal transduction system
GO:0009682	Biological Process	2	15	0.000108136	induced systemic resistance
GO:0010104	Biological Process	2	15	0.000108136	regulation of ethylene-activated signaling pathway
GO:0070297	Biological Process	2	15	0.000108136	regulation of phosphorelay signal transduction system
GO:0016655	Molecular Function	3	133	0.000123132	oxidoreductase activity, acting on NAD(P)H, quinone or similar compound as acceptor
GO:0033926	Molecular Function	2	26	0.000164552	glycopeptide alpha-N-acetylgalactosaminidase activity
GO:0005761	Cellular Component	2	15	0.000197543	mitochondrial ribosome
GO:0004575	Molecular Function	2	31	0.000234913	sucrose alpha-glucosidase activity
GO:0004564	Molecular Function	2	34	0.000283034	beta-fructofuranosidase activity
GO:1902532	Biological Process	2	28	0.000386036	negative regulation of intracellular signal transduction
GO:0090599	Molecular Function	2	46	0.000519394	alpha-glucosidase activity
GO:0016651	Molecular Function	3	243	0.000720025	oxidoreductase activity, acting on NAD(P)H
GO:0005212	Molecular Function	1	1	0.000731436	structural constituent of eye lens
GO:0000313	Cellular Component	2	29	0.000754565	organellar ribosome
GO:0042787	Biological Process	1	1	0.00103592	protein ubiquitination involved in ubiquitin-dependent protein catabolic process
GO:0002218	Biological Process	2	51	0.00128293	activation of innate immune response
GO:0002253	Biological Process	2	51	0.00128293	activation of immune response
GO:0050136	Molecular Function	2	75	0.00137474	NADH dehydrogenase (quinone) activity
GO:0005762	Cellular Component	1	1	0.00140298	mitochondrial large ribosomal subunit
GO:0008473	Molecular Function	1	2	0.00146236	ornithine cyclodeaminase activity
GO:0005198	Molecular Function	5	1211	0.00158344	structural molecule activity
GO:0003954	Molecular Function	2	85	0.00176075	NADH dehydrogenase activity
GO:0002684	Biological Process	2	63	0.00195002	positive regulation of immune system process
GO:0045089	Biological Process	2	63	0.00195002	positive regulation of innate immune response
GO:0050778	Biological Process	2	63	0.00195002	positive regulation of immune response
GO:0009723	Biological Process	3	242	0.00198621	response to ethylene
GO:0031349	Biological Process	2	71	0.00246845	positive regulation of defense response
GO:0010200	Biological Process	3	263	0.00251484	response to chitin
GO:0016604	Cellular Component	2	54	0.00260228	nuclear body
GO:0009968	Biological Process	2	74	0.00267784	negative regulation of signal transduction
GO:0010648	Biological Process	2	74	0.00267784	negative regulation of cell communication
GO:0023057	Biological Process	2	74	0.00267784	negative regulation of signaling
GO:0010243	Biological Process	3	291	0.00334437	response to organonitrogen compound
GO:0009873	Biological Process	2	84	0.00343394	ethylene-activated signaling pathway
GO:0071369	Biological Process	2	85	0.00351442	cellular response to ethylene stimulus
GO:0006723	Biological Process	1	4	0.00413746	cuticle hydrocarbon biosynthetic process
GO:0043446	Biological Process	1	4	0.00413746	cellular alkane metabolic process
GO:0043447	Biological Process	1	4	0.00413746	alkane biosynthetic process
GO:0002679	Biological Process	2	93	0.00418979	respiratory burst involved in defense response
GO:0003935	Molecular Function	1	6	0.00438095	GTP cyclohydrolase II activity
GO:0008686	Molecular Function	1	6	0.00438095	3,4-dihydroxy-2-butanone-4-phosphate synthase activity
GO:0045730	Biological Process	2	100	0.00482616	respiratory burst
GO:2000693	Biological Process	1	5	0.00516924	positive regulation of seed maturation
GO:0019843	Molecular Function	2	155	0.00570643	rRNA binding
GO:0005759	Cellular Component	2	84	0.00617617	mitochondrial matrix
GO:0003933	Molecular Function	1	9	0.00656453	GTP cyclohydrolase activity
GO:0015926	Molecular Function	2	171	0.00690046	glucosidase activity
GO:0097305	Biological Process	4	771	0.00791492	response to alcohol
GO:0016656	Molecular Function	1	11	0.0080177	monodehydroascorbate reductase (NADH) activity
GO:0010483	Biological Process	1	8	0.00825836	pollen tube reception
GO:0051703	Biological Process	1	8	0.00825836	intraspecies interaction between organisms
GO:2000034	Biological Process	1	8	0.00825836	regulation of seed maturation
GO:0005515	Molecular Function	6	2538	0.00836352	protein binding
GO:0048037	Molecular Function	4	1156	0.00920494	cofactor binding
GO:0080050	Biological Process	1	10	0.0103126	regulation of seed development
GO:0033993	Biological Process	4	849	0.0110107	response to lipid
GO:0051704	Biological Process	6	1873	0.011354	multi-organism process
GO:0001101	Biological Process	5	1362	0.0122833	response to acid chemical
GO:0048235	Biological Process	1	12	0.0123628	pollen sperm cell differentiation
GO:0007568	Biological Process	2	164	0.0125074	aging
GO:0000315	Cellular Component	1	9	0.0125586	organellar large ribosomal subunit
GO:0006120	Biological Process	1	13	0.0133863	mitochondrial electron transport, NADH to ubiquinone
GO:0005782	Cellular Component	1	10	0.0139445	peroxisomal matrix
GO:0031907	Cellular Component	1	10	0.0139445	microbody lumen
GO:0043233	Cellular Component	5	1065	0.015324	organelle lumen
GO:0070013	Cellular Component	5	1065	0.015324	intracellular organelle lumen
GO:0019953	Biological Process	2	184	0.0155541	sexual reproduction
GO:0016841	Molecular Function	1	22	0.0159739	ammonia-lyase activity
GO:0002252	Biological Process	2	191	0.0166886	immune effector process
GO:0019239	Molecular Function	1	23	0.0166942	deaminase activity
GO:0005763	Cellular Component	1	12	0.0167108	mitochondrial small ribosomal subunit
GO:1901698	Biological Process	3	525	0.0167658	response to nitrogen compound
GO:0031974	Cellular Component	5	1090	0.0167951	membrane-enclosed lumen
GO:0000160	Biological Process	2	195	0.0173524	phosphorelay signal transduction system
GO:0009867	Biological Process	2	195	0.0173524	jasmonic acid mediated signaling pathway
GO:0071395	Biological Process	2	195	0.0173524	cellular response to jasmonic acid stimulus
GO:0019238	Molecular Function	1	24	0.0174139	cyclohydrolase activity
GO:0006771	Biological Process	1	17	0.0174701	riboflavin metabolic process
GO:0009231	Biological Process	1	17	0.0174701	riboflavin biosynthetic process
GO:0042727	Biological Process	1	17	0.0174701	flavin-containing compound biosynthetic process
GO:0044703	Biological Process	3	541	0.0181465	multi-organism reproductive process
GO:0010033	Biological Process	7	2708	0.0186514	response to organic substance
GO:0000312	Cellular Component	1	14	0.0194695	plastid small ribosomal subunit
GO:0042221	Biological Process	9	4102	0.0199969	response to chemical
GO:0050660	Molecular Function	2	301	0.0202382	flavin adenine dinucleotide binding
GO:0003997	Molecular Function	1	28	0.0202879	acyl-CoA oxidase activity
GO:0042726	Biological Process	1	20	0.0205223	flavin-containing compound metabolic process
GO:0050662	Molecular Function	3	812	0.0206804	coenzyme binding
GO:0003995	Molecular Function	1	32	0.0231538	acyl-CoA dehydrogenase activity
GO:0000314	Cellular Component	1	18	0.0249646	organellar small ribosomal subunit
GO:0048232	Biological Process	1	25	0.0255888	male gamete generation
GO:0014070	Biological Process	3	623	0.0262014	response to organic cyclic compound
GO:1901700	Biological Process	6	2259	0.0263771	response to oxygen-containing compound
GO:0010025	Biological Process	1	27	0.0276083	wax biosynthetic process
GO:0009751	Biological Process	2	252	0.027977	response to salicylic acid
GO:0016840	Molecular Function	1	39	0.0281499	carbon-nitrogen lyase activity
GO:0016847	Molecular Function	1	39	0.0281499	1-aminocyclopropane-1-carboxylate synthase activity
GO:0055046	Biological Process	1	28	0.0286166	microgametogenesis
GO:0009737	Biological Process	3	648	0.0289841	response to abscisic acid
GO:0016829	Molecular Function	3	926	0.0290726	lyase activity
GO:0009725	Biological Process	5	1704	0.0293887	response to hormone
GO:0001071	Molecular Function	3	931	0.0294768	nucleic acid binding transcription factor activity
GO:0003700	Molecular Function	3	931	0.0294768	transcription factor activity, sequence-specific DNA binding
GO:0016814	Molecular Function	1	41	0.0295729	hydrolase activity, acting on carbon-nitrogen (but not peptide) bonds, in cyclic amidines
GO:0010166	Biological Process	1	29	0.0296238	wax metabolic process
GO:0009547	Cellular Component	1	22	0.0304299	plastid ribosome
GO:1902531	Biological Process	2	264	0.0304768	regulation of intracellular signal transduction
GO:0022622	Biological Process	3	674	0.0320399	root system development
GO:0048364	Biological Process	3	674	0.0320399	root development
GO:0003735	Molecular Function	3	971	0.0328194	structural constituent of ribosome
GO:0045892	Biological Process	2	275	0.0328438	negative regulation of transcription, DNA-templated
GO:0051253	Biological Process	2	275	0.0328438	negative regulation of RNA metabolic process
GO:1902679	Biological Process	2	275	0.0328438	negative regulation of RNA biosynthetic process
GO:1903507	Biological Process	2	275	0.0328438	negative regulation of nucleic acid-templated transcription
GO:0045934	Biological Process	2	281	0.0341647	negative regulation of nucleobase-containing compound metabolic process
GO:0048609	Biological Process	2	288	0.0357318	multicellular organismal reproductive process
GO:0048585	Biological Process	2	290	0.0361846	negative regulation of response to stimulus
GO:0009753	Biological Process	2	297	0.0377872	response to jasmonic acid
GO:0045087	Biological Process	3	722	0.0381123	innate immune response
GO:0042775	Biological Process	1	38	0.0386434	mitochondrial ATP synthesis coupled electron transport
GO:0006955	Biological Process	3	732	0.0394473	immune response
GO:0042218	Biological Process	1	39	0.0396406	1-aminocyclopropane-1-carboxylate biosynthetic process
GO:0009719	Biological Process	5	1848	0.0397176	response to endogenous stimulus
GO:0048038	Molecular Function	1	56	0.0401817	quinone binding
GO:0044391	Cellular Component	3	548	0.0407271	ribosomal subunit
GO:0018871	Biological Process	1	41	0.0416319	1-aminocyclopropane-1-carboxylate metabolic process
GO:0032504	Biological Process	2	321	0.0434847	multicellular organism reproduction
GO:0045088	Biological Process	2	321	0.0434847	regulation of innate immune response
GO:0050776	Biological Process	2	321	0.0434847	regulation of immune response
GO:0044451	Cellular Component	2	239	0.0440822	nucleoplasm part
GO:0002682	Biological Process	2	327	0.0449567	regulation of immune system process
GO:0048584	Biological Process	2	332	0.0461975	positive regulation of response to stimulus
GO:1901363	Molecular Function	13	11702	0.0466043	heterocyclic compound binding
GO:0097159	Molecular Function	13	11717	0.0470823	organic cyclic compound binding
GO:0016634	Molecular Function	1	66	0.0471925	oxidoreductase activity, acting on the CH-CH group of donors, oxygen as acceptor
GO:0002376	Biological Process	3	792	0.0479563	immune system process
GO:0019005	Cellular Component	1	36	0.0493262	SCF ubiquitin ligase complex
GO:0044438	Cellular Component	1	36	0.0493262	microbody part
GO:0044439	Cellular Component	1	36	0.0493262	peroxisomal part
GO:0010558	Biological Process	2	347	0.0499956	negative regulation of macromolecule biosynthetic process
GO:2000113	Biological Process	2	347	0.0499956	negative regulation of cellular macromolecule biosynthetic process

## Sheet: Table S8B
GO enrichment analysis of 79 genes in module M5.
GO_ID	class	fg_num	bg_num	Pvalue	Descrption
GO:0003735	Molecular Function	58	971	1.53745e-78	structural constituent of ribosome
GO:0005198	Molecular Function	58	1211	7.44789e-73	structural molecule activity
GO:0005840	Cellular Component	59	1136	7.92416e-68	ribosome
GO:0006412	Biological Process	60	1618	1.17166e-66	translation
GO:0043043	Biological Process	60	1636	2.29088e-66	peptide biosynthetic process
GO:0006518	Biological Process	60	1680	1.14338e-65	peptide metabolic process
GO:0043604	Biological Process	60	1705	2.79619e-65	amide biosynthetic process
GO:0043603	Biological Process	60	1840	2.80281e-63	cellular amide metabolic process
GO:0030529	Cellular Component	59	1434	9.2048e-62	intracellular ribonucleoprotein complex
GO:1990904	Cellular Component	59	1434	9.2048e-62	ribonucleoprotein complex
GO:0022626	Cellular Component	45	524	2.74972e-57	cytosolic ribosome
GO:0044445	Cellular Component	45	568	1.15736e-55	cytosolic part
GO:0044391	Cellular Component	43	548	1.46725e-52	ribosomal subunit
GO:0043228	Cellular Component	60	2424	4.3808e-50	non-membrane-bounded organelle
GO:0043232	Cellular Component	60	2424	4.3808e-50	intracellular non-membrane-bounded organelle
GO:1901566	Biological Process	61	3295	7.34252e-50	organonitrogen compound biosynthetic process
GO:1901564	Biological Process	61	4570	2.70574e-41	organonitrogen compound metabolic process
GO:0044271	Biological Process	61	5188	5.36069e-38	cellular nitrogen compound biosynthetic process
GO:0010467	Biological Process	60	5111	7.33307e-37	gene expression
GO:0032991	Cellular Component	60	4127	2.5105e-36	macromolecular complex
GO:0044267	Biological Process	62	6164	5.03138e-35	cellular protein metabolic process
GO:0034645	Biological Process	60	5664	2.95676e-34	cellular macromolecule biosynthetic process
GO:0009059	Biological Process	60	5772	8.88133e-34	macromolecule biosynthetic process
GO:0022625	Cellular Component	26	254	2.59541e-33	cytosolic large ribosomal subunit
GO:0019538	Biological Process	62	7048	1.63767e-31	protein metabolic process
GO:0015934	Cellular Component	26	328	2.37643e-30	large ribosomal subunit
GO:0005829	Cellular Component	45	2161	1.10989e-29	cytosol
GO:0034641	Biological Process	62	8266	2.29619e-27	cellular nitrogen compound metabolic process
GO:0044249	Biological Process	62	8843	1.27105e-25	cellular biosynthetic process
GO:0006807	Biological Process	62	9104	7.12968e-25	nitrogen compound metabolic process
GO:0009058	Biological Process	62	9565	1.32145e-23	biosynthetic process
GO:1901576	Biological Process	61	9154	1.75943e-23	organic substance biosynthetic process
GO:0044260	Biological Process	63	11026	3.4998e-21	cellular macromolecule metabolic process
GO:0005730	Cellular Component	25	686	8.97744e-21	nucleolus
GO:0015935	Cellular Component	17	220	1.40005e-19	small ribosomal subunit
GO:0043170	Biological Process	63	12130	1.02152e-18	macromolecule metabolic process
GO:0022627	Cellular Component	14	138	6.44323e-18	cytosolic small ribosomal subunit
GO:0031981	Cellular Component	25	952	2.20973e-17	nuclear lumen
GO:0043233	Cellular Component	25	1065	3.03625e-16	organelle lumen
GO:0070013	Cellular Component	25	1065	3.03625e-16	intracellular organelle lumen
GO:0031974	Cellular Component	25	1090	5.20141e-16	membrane-enclosed lumen
GO:0044428	Cellular Component	25	1191	4.01341e-15	nuclear part
GO:0044444	Cellular Component	62	10607	6.06714e-15	cytoplasmic part
GO:0044446	Cellular Component	48	5736	9.53648e-15	intracellular organelle part
GO:0044422	Cellular Component	48	5743	1.00352e-14	organelle part
GO:0005737	Cellular Component	63	11857	2.95355e-13	cytoplasm
GO:0044237	Biological Process	65	16621	8.74687e-13	cellular metabolic process
GO:0044238	Biological Process	64	16499	6.08139e-12	primary metabolic process
GO:0071704	Biological Process	64	17668	3.16149e-10	organic substance metabolic process
GO:0043229	Cellular Component	62	13173	1.50315e-09	intracellular organelle
GO:0043226	Cellular Component	62	13183	1.5684e-09	organelle
GO:0006414	Biological Process	8	158	3.21531e-09	translational elongation
GO:0009987	Biological Process	68	22005	1.54465e-08	cellular process
GO:0044424	Cellular Component	63	15409	1.19131e-06	intracellular part
GO:0005622	Cellular Component	63	15762	4.19118e-06	intracellular
GO:0042274	Biological Process	3	16	6.43012e-06	ribosomal small subunit biogenesis
GO:0008152	Biological Process	65	22315	2.22876e-05	metabolic process
GO:0005634	Cellular Component	27	4353	0.000110239	nucleus
GO:0001510	Biological Process	5	240	0.000235484	RNA methylation
GO:0000462	Biological Process	2	13	0.000402039	maturation of SSU-rRNA from tricistronic rRNA transcript (SSU-rRNA, 5.8S rRNA, LSU-rRNA)
GO:0030490	Biological Process	2	13	0.000402039	maturation of SSU-rRNA
GO:0005623	Cellular Component	64	17746	0.000467317	cell
GO:0044464	Cellular Component	64	17746	0.000467317	cell part
GO:0009451	Biological Process	6	439	0.000529334	RNA modification
GO:0019843	Molecular Function	3	155	0.00446744	rRNA binding
GO:0000028	Biological Process	1	4	0.00919167	ribosomal small subunit assembly
GO:0043414	Biological Process	5	585	0.0113026	macromolecule methylation
GO:0003746	Molecular Function	2	83	0.0136198	translation elongation factor activity
GO:0042256	Biological Process	1	7	0.0160307	mature ribosome assembly
GO:0004550	Molecular Function	1	9	0.0190161	nucleoside diphosphate kinase activity
GO:0006183	Biological Process	1	9	0.0205642	GTP biosynthetic process
GO:0006228	Biological Process	1	9	0.0205642	UTP biosynthetic process
GO:0042255	Biological Process	1	9	0.0205642	ribosome assembly
GO:0046039	Biological Process	1	9	0.0205642	GTP metabolic process
GO:0046051	Biological Process	1	9	0.0205642	UTP metabolic process
GO:0003723	Molecular Function	7	1314	0.0215482	RNA binding
GO:0042254	Biological Process	4	468	0.0229986	ribosome biogenesis
GO:0005618	Cellular Component	7	927	0.0238193	cell wall
GO:0030312	Cellular Component	7	927	0.0238193	external encapsulating structure
GO:0005471	Molecular Function	1	16	0.0335597	ATP:ADP antiporter activity
GO:0022613	Biological Process	4	533	0.0347157	ribonucleoprotein complex biogenesis
GO:1901070	Biological Process	1	17	0.0384933	guanosine-containing compound biosynthetic process
GO:0006241	Biological Process	1	22	0.0495343	CTP biosynthetic process
GO:0009148	Biological Process	1	22	0.0495343	pyrimidine nucleoside triphosphate biosynthetic process
GO:0009208	Biological Process	1	22	0.0495343	pyrimidine ribonucleoside triphosphate metabolic process
GO:0009209	Biological Process	1	22	0.0495343	pyrimidine ribonucleoside triphosphate biosynthetic process
GO:0046036	Biological Process	1	22	0.0495343	CTP metabolic process

## Sheet: Table S8C
GO enrichment analysis of 11 genes in module M2.
GO_ID	class	fg_num	bg_num	Pvalue	Descrption
GO:0001076	Molecular Function	1	21	0.00400063	transcription factor activity, RNA polymerase II transcription factor binding
GO:0001104	Molecular Function	1	21	0.00400063	RNA polymerase II transcription cofactor activity
GO:0016592	Cellular Component	1	45	0.00420462	mediator complex
GO:0006357	Biological Process	1	51	0.00849287	regulation of transcription from RNA polymerase II promoter
GO:0000989	Molecular Function	1	72	0.013661	transcription factor activity, transcription factor binding
GO:0003712	Molecular Function	1	72	0.013661	transcription cofactor activity
GO:0000988	Molecular Function	1	86	0.0162991	transcription factor activity, protein binding
GO:0044451	Cellular Component	1	239	0.0222298	nucleoplasm part
GO:0006366	Biological Process	1	135	0.0223553	transcription from RNA polymerase II promoter
GO:0005654	Cellular Component	1	257	0.0238939	nucleoplasm
GO:0004715	Molecular Function	1	186	0.0349726	non-membrane spanning protein tyrosine kinase activity
GO:0004674	Molecular Function	2	1731	0.0391685	protein serine/threonine kinase activity
GO:0005634	Cellular Component	2	4353	0.0414344	nucleus
GO:0006468	Biological Process	2	2187	0.0460098	protein phosphorylation

## Sheet: Table S8D
GO enrichment analysis of 9 genes in module M3.
GO_ID	class	fg_num	bg_num	Pvalue	Descrption
GO:0008289	Molecular Function	2	277	0.000759777	lipid binding
GO:0006869	Biological Process	2	177	0.00095153	lipid transport
GO:0010876	Biological Process	2	258	0.00200345	lipid localization
GO:0045330	Molecular Function	1	84	0.0132863	aspartyl esterase activity
GO:0033036	Biological Process	3	2045	0.0137509	macromolecule localization
GO:0000038	Biological Process	1	53	0.0140829	very long-chain fatty acid metabolic process
GO:0045490	Biological Process	1	58	0.0154024	pectin catabolic process
GO:0042335	Biological Process	1	60	0.0159298	cuticle development
GO:0030599	Molecular Function	1	112	0.0176836	pectinesterase activity
GO:0004857	Molecular Function	1	133	0.0209712	enzyme inhibitor activity
GO:0008081	Molecular Function	1	136	0.0214402	phosphoric diester hydrolase activity
GO:0071702	Biological Process	3	2600	0.0262908	organic substance transport
GO:0016788	Molecular Function	2	1775	0.0284046	hydrolase activity, acting on ester bonds
GO:0010393	Biological Process	1	129	0.0339743	galacturonan metabolic process
GO:0045488	Biological Process	1	129	0.0339743	pectin metabolic process
GO:0000272	Biological Process	1	162	0.0425014	polysaccharide catabolic process
GO:0052689	Molecular Function	1	307	0.0478745	carboxylic ester hydrolase activity
GO:0006810	Biological Process	4	5751	0.0493628	transport

## Sheet: Table S8E
GO enrichment analysis of 9 genes in module M4.
GO_ID	class	fg_num	bg_num	Pvalue	Descrption
GO:0022625	Cellular Component	4	254	2.86289e-07	cytosolic large ribosomal subunit
GO:0015934	Cellular Component	4	328	7.95918e-07	large ribosomal subunit
GO:0005840	Cellular Component	5	1136	2.40709e-06	ribosome
GO:0022626	Cellular Component	4	524	5.14303e-06	cytosolic ribosome
GO:0044391	Cellular Component	4	548	6.14383e-06	ribosomal subunit
GO:0044445	Cellular Component	4	568	7.08297e-06	cytosolic part
GO:0030529	Cellular Component	5	1434	7.63543e-06	intracellular ribonucleoprotein complex
GO:1990904	Cellular Component	5	1434	7.63543e-06	ribonucleoprotein complex
GO:0006412	Biological Process	5	1618	8.80037e-06	translation
GO:0043043	Biological Process	5	1636	9.29179e-06	peptide biosynthetic process
GO:0006518	Biological Process	5	1680	1.05848e-05	peptide metabolic process
GO:1901566	Biological Process	6	3295	1.12534e-05	organonitrogen compound biosynthetic process
GO:0043604	Biological Process	5	1705	1.13806e-05	amide biosynthetic process
GO:0043603	Biological Process	5	1840	1.65344e-05	cellular amide metabolic process
GO:0003735	Molecular Function	4	971	2.93569e-05	structural constituent of ribosome
GO:0005198	Molecular Function	4	1211	6.97879e-05	structural molecule activity
GO:1901564	Biological Process	6	4570	7.69706e-05	organonitrogen compound metabolic process
GO:0043228	Cellular Component	5	2424	0.00010136	non-membrane-bounded organelle
GO:0043232	Cellular Component	5	2424	0.00010136	intracellular non-membrane-bounded organelle
GO:0044271	Biological Process	6	5188	0.000161458	cellular nitrogen compound biosynthetic process
GO:0005829	Cellular Component	4	2161	0.00131944	cytosol
GO:0032991	Cellular Component	5	4127	0.00134604	macromolecular complex
GO:0010467	Biological Process	5	5111	0.00224373	gene expression
GO:0034641	Biological Process	6	8266	0.00237042	cellular nitrogen compound metabolic process
GO:0010138	Biological Process	1	13	0.00303728	pyrimidine ribonucleotide salvage
GO:0032262	Biological Process	1	13	0.00303728	pyrimidine nucleotide salvage
GO:0043097	Biological Process	1	13	0.00303728	pyrimidine nucleoside salvage
GO:0044206	Biological Process	1	13	0.00303728	UMP salvage
GO:0044211	Biological Process	1	13	0.00303728	CTP salvage
GO:0044249	Biological Process	6	8843	0.00347691	cellular biosynthetic process
GO:0008655	Biological Process	1	15	0.00350385	pyrimidine-containing compound salvage
GO:0034645	Biological Process	5	5664	0.00361823	cellular macromolecule biosynthetic process
GO:0009059	Biological Process	5	5772	0.00394856	macromolecule biosynthetic process
GO:0006807	Biological Process	6	9104	0.00409865	nitrogen compound metabolic process
GO:1901576	Biological Process	6	9154	0.00422741	organic substance biosynthetic process
GO:0004849	Molecular Function	1	20	0.00444416	uridine kinase activity
GO:0043174	Biological Process	1	20	0.00466946	nucleoside salvage
GO:0043173	Biological Process	1	21	0.00490244	nucleotide salvage
GO:0006241	Biological Process	1	22	0.00513538	CTP biosynthetic process
GO:0009148	Biological Process	1	22	0.00513538	pyrimidine nucleoside triphosphate biosynthetic process
GO:0009208	Biological Process	1	22	0.00513538	pyrimidine ribonucleoside triphosphate metabolic process
GO:0009209	Biological Process	1	22	0.00513538	pyrimidine ribonucleoside triphosphate biosynthetic process
GO:0046036	Biological Process	1	22	0.00513538	CTP metabolic process
GO:0044267	Biological Process	5	6164	0.00534409	cellular protein metabolic process
GO:0009058	Biological Process	6	9565	0.00541457	biosynthetic process
GO:0009147	Biological Process	1	24	0.00560111	pyrimidine nucleoside triphosphate metabolic process
GO:0006222	Biological Process	1	28	0.006532	UMP biosynthetic process
GO:0009174	Biological Process	1	28	0.006532	pyrimidine ribonucleoside monophosphate biosynthetic process
GO:0046049	Biological Process	1	28	0.006532	UMP metabolic process
GO:0019206	Molecular Function	1	30	0.00665988	nucleoside kinase activity
GO:0009173	Biological Process	1	29	0.00676461	pyrimidine ribonucleoside monophosphate metabolic process
GO:0009130	Biological Process	1	34	0.00792695	pyrimidine nucleoside monophosphate biosynthetic process
GO:0009129	Biological Process	1	35	0.00815928	pyrimidine nucleoside monophosphate metabolic process
GO:0046132	Biological Process	1	40	0.00932022	pyrimidine ribonucleoside biosynthetic process
GO:0046134	Biological Process	1	40	0.00932022	pyrimidine nucleoside biosynthetic process
GO:0019538	Biological Process	5	7048	0.00983964	protein metabolic process
GO:0006213	Biological Process	1	52	0.0121017	pyrimidine nucleoside metabolic process
GO:0046131	Biological Process	1	52	0.0121017	pyrimidine ribonucleoside metabolic process
GO:0019205	Molecular Function	1	90	0.0198657	nucleobase-containing compound kinase activity
GO:0005737	Cellular Component	6	11857	0.0290531	cytoplasm
GO:0003723	Molecular Function	2	1314	0.0318547	RNA binding
GO:0009218	Biological Process	1	157	0.0361557	pyrimidine ribonucleotide metabolic process
GO:0009220	Biological Process	1	157	0.0361557	pyrimidine ribonucleotide biosynthetic process
GO:0006869	Biological Process	1	177	0.04068	lipid transport
GO:0009201	Biological Process	1	177	0.04068	ribonucleoside triphosphate biosynthetic process
GO:0009142	Biological Process	1	181	0.0415827	nucleoside triphosphate biosynthetic process
GO:0006221	Biological Process	1	183	0.0420338	pyrimidine nucleotide biosynthetic process
GO:0006220	Biological Process	1	185	0.0424847	pyrimidine nucleotide metabolic process
GO:0003743	Molecular Function	1	207	0.0451846	translation initiation factor activity
GO:0044446	Cellular Component	4	5736	0.0480359	intracellular organelle part
GO:0044422	Cellular Component	4	5743	0.0482392	organelle part
GO:0072528	Biological Process	1	212	0.0485538	pyrimidine-containing compound biosynthetic process
