# Supplementary material for: Single‐cell RNA‐seq reveals fate determination control of an individual fibre cell initiation in cotton (Gossypium hirsutum)
Source: Plant Biotechnol J. 2022 Oct 2;20(12):2372–88. doi: 10.1111/pbi.13918 (PMC9674311; doi:10.1111/pbi.13918)
Supplement: Supplementary file 10 — Table S9 Summary of cluster‐enriched genes. [file PBI-20-2372-s004.xlsx]

## Sheet: Legend
Table S9 Summary of cluster enriched genes.
(A) List of Enriched Genes for Each Cluster of LF_-1.5d.
(B) List of Enriched Genes for Each Cluster of LF_-1d.
(C) List of Enriched Genes for Each Cluster of LF_-0.5d.
(D) List of Enriched Genes for Each Cluster of LF_0d (R = 0.2).

## Sheet: Table S9A
List of Enriched Genes for Each Cluster of LF_-1.5d.
Gene	P_val	Avg_log2FC	Pct.1	Pct.2	P_val_adj	Cluster (resolution = 0.2)	Mean.in.cluster	Mean.out.of.cluster	Annotation_uniprot
Ghir_A09G017580	2.48526e-174	2.24044	0.856	0.381	9.14178e-170	0	1.36931	0.19424	Symbols: ATFER1, FER1 | ferretin 1 | chr5:228149-229594 REVERSE LENGTH=255
Ghir_A05G026340	1.19466e-167	1.03657	0.847	0.232	4.39442e-163	0	0.911497	0.198706	Symbols: RBOHD, ATRBOHD | respiratory burst oxidase homologue D | chr5:19397585-19401768 FORWARD LENGTH=921
Ghir_D07G018200	1.59216e-164	1.07511	0.744	0.149	5.8566e-160	0	0.758272	0.119651	Symbols: | Auxin-responsive family protein | chr5:13900913-13902934 REVERSE LENGTH=404
Ghir_D07G009050	2.93047e-162	1.78374	0.86	0.341	1.07794e-157	0	1.16859	0.220346	Symbols: | unknown protein; BEST Arabidopsis thaliana protein match is: unknown protein (TAIR:AT3G22235.2); Has 177 Blast hits to 177 proteins in 14 species: Archae - 0; Bacteria - 0; Metazoa - 0; Fungi - 0; Plants - 177; Viruses - 0; Other Eukaryotes - 0 (source: NCBI BLink). | chr3:7863788-7864675 REVERSE LENGTH=72
Ghir_D09G023990	2.01679e-159	1.2731	0.83	0.276	7.41855e-155	0	0.984123	0.201848	Symbols: ATCP1, CP1 | Ca2+-binding protein 1 | chr5:20070812-20071294 FORWARD LENGTH=160
Ghir_A04G002230	1.63774e-156	1.15537	0.793	0.221	6.02426e-152	0	0.850214	0.163328	Symbols: SCL5 | scarecrow-like 5 | chr1:18737398-18739547 REVERSE LENGTH=597
Ghir_D12G029340	1.36891e-155	1.48355	0.758	0.213	5.03538e-151	0	0.990208	0.158506	Symbols: | FUNCTIONS IN: molecular_function unknown; INVOLVED IN: biological_process unknown; LOCATED IN: vacuole; EXPRESSED IN: 24 plant structures; EXPRESSED DURING: 15 growth stages; CONTAINS InterPro DOMAIN/s: Stress up-regulated Nod 19 (InterPro:IPR011692); Has 30201 Blast hits to 17322 proteins in 780 species: Archae - 12; Bacteria - 1396; Metazoa - 17338; Fungi - 3422; Plants - 5037; Virus…
Ghir_D05G026370	2.35043e-155	0.968705	0.764	0.181	8.64583e-151	0	0.756872	0.144839	Symbols: RBOHD, ATRBOHD | respiratory burst oxidase homologue D | chr5:19397585-19401768 FORWARD LENGTH=921
Ghir_A08G008210	2.57762e-152	2.23902	0.888	0.489	9.48151e-148	0	1.46662	0.283605	Symbols: SAG21, AtLEA5 | senescence-associated gene 21 | chr4:1046414-1046807 REVERSE LENGTH=97
Ghir_A05G025010	2.66011e-148	1.34006	0.646	0.124	9.78495e-144	0	0.750042	0.0799641	Symbols: ATCK1, CK, CK1 | choline kinase 1 | chr1:26971537-26973177 FORWARD LENGTH=346
Ghir_A05G001000	5.04851e-148	1.23696	0.653	0.124	1.85704e-143	0	0.714208	0.0829796	Symbols: SGS3, ATSGS3 | XS domain-containing protein / XS zinc finger domain-containing protein-related | chr5:7943621-7945874 FORWARD LENGTH=625
Ghir_D02G006290	2.39593e-145	1.36975	0.827	0.326	8.81318e-141	0	0.976102	0.210803	Symbols: MTO3, SAMS3, MAT4 | S-adenosylmethionine synthetase family protein | chr3:5952484-5953665 REVERSE LENGTH=393
Ghir_A07G017950	5.60213e-145	1.20083	0.709	0.166	2.06069e-140	0	0.80453	0.133307	Symbols: | Auxin-responsive family protein | chr5:13900913-13902934 REVERSE LENGTH=404
Ghir_A07G008950	9.54995e-145	1.58419	0.794	0.283	3.51286e-140	0	1.00608	0.188623	Symbols: | unknown protein; BEST Arabidopsis thaliana protein match is: unknown protein (TAIR:AT3G22235.2); Has 177 Blast hits to 177 proteins in 14 species: Archae - 0; Bacteria - 0; Metazoa - 0; Fungi - 0; Plants - 177; Viruses - 0; Other Eukaryotes - 0 (source: NCBI BLink). | chr3:7863788-7864675 REVERSE LENGTH=72
Ghir_D05G007310	3.83933e-144	1.00925	0.619	0.099	1.41226e-139	0	0.614186	0.0717102	Symbols: NADK1, ATNADK-1 | NAD kinase 1 | chr3:7380434-7383874 REVERSE LENGTH=530
Ghir_D12G025080	6.63296e-144	1.31353	0.819	0.327	2.43987e-139	0	0.989665	0.220829	Symbols: | DCD (Development and Cell Death) domain protein | chr5:16815630-16816932 FORWARD LENGTH=349
Ghir_D08G008270	2.52124e-142	1.71248	0.778	0.278	9.27414e-138	0	1.08062	0.19619	Symbols: SAG21, AtLEA5 | senescence-associated gene 21 | chr4:1046414-1046807 REVERSE LENGTH=97
Ghir_A08G019020	3.36546e-141	1.95428	0.901	0.582	1.23795e-136	0	1.3957	0.316254	Symbols: ATGPX6, PHGPX, LSC803, GPX6 | glutathione peroxidase 6 | chr4:7010021-7011330 REVERSE LENGTH=232
Ghir_A08G020340	5.13005e-140	1.21151	0.701	0.179	1.88704e-135	0	0.796427	0.130238	Symbols: | PPPDE putative thiol peptidase family protein | chr3:2243153-2244476 REVERSE LENGTH=265
Ghir_A05G018520	1.41221e-139	1.91022	0.899	0.516	5.19466e-135	0	1.36315	0.318961	NA
Ghir_A10G007480	1.77472e-139	1.18316	0.783	0.259	6.52812e-135	0	0.926308	0.201736	Symbols: NTT1, ATNTT1 | nucleotide transporter 1 | chr1:30191954-30194280 FORWARD LENGTH=624
Ghir_A13G009050	3.51685e-138	1.37939	0.824	0.352	1.29364e-133	0	1.03017	0.233749	Symbols: ADC1, ARGDC1, ARGDC, SPE1 | arginine decarboxylase 1 | chr2:7150796-7152904 REVERSE LENGTH=702
Ghir_D12G008350	3.63811e-137	1.0339	0.812	0.256	1.33824e-132	0	1.01677	0.259046	NA
Ghir_A13G017270	1.65662e-135	2.33022	0.882	0.557	6.09371e-131	0	1.48773	0.312592	NA
Ghir_D07G022780	3.1777e-135	1.48296	0.456	0.024	1.16889e-130	0	0.581135	0.0168004	Symbols: CYP94B1 | cytochrome P450, family 94, subfamily B, polypeptide 1 | chr5:25408987-25410519 REVERSE LENGTH=510
Ghir_A05G026720	3.8929e-131	1.04817	0.735	0.188	1.43197e-126	0	0.918658	0.208095	Symbols: CYP81D8 | cytochrome P450, family 81, subfamily D, polypeptide 8 | chr4:17569971-17571678 REVERSE LENGTH=497
Ghir_A04G009960	2.22677e-130	1.07871	0.614	0.128	8.19097e-126	0	0.645081	0.08415	Symbols: FAD8 | fatty acid desaturase 8 | chr5:1664331-1666345 FORWARD LENGTH=435
Ghir_A12G025080	5.312e-130	1.22575	0.817	0.329	1.95396e-125	0	0.927435	0.228945	Symbols: | DCD (Development and Cell Death) domain protein | chr5:16815630-16816932 FORWARD LENGTH=349
Ghir_D08G019910	8.98036e-130	1.63648	0.678	0.191	3.30334e-125	0	0.907577	0.129501	Symbols: ATGPX6, PHGPX, LSC803, GPX6 | glutathione peroxidase 6 | chr4:7010021-7011330 REVERSE LENGTH=232
Ghir_A07G000180	1.68413e-129	1.14324	0.773	0.271	6.19492e-125	0	0.934214	0.217453	Symbols: WRKY17, ATWRKY17 | WRKY DNA-binding protein 17 | chr2:10437676-10439222 REVERSE LENGTH=321
Ghir_A01G010180	5.67976e-129	2.06803	0.876	0.566	2.08924e-124	0	1.36502	0.308257	Symbols: ATTRX1, ATTRX H1, TRX1 | thioredoxin H-type 1 | chr3:18951123-18951955 REVERSE LENGTH=114
Ghir_D06G011740	2.21523e-127	1.46122	0.731	0.231	8.14851e-123	0	1.01287	0.200485	Symbols: AHA1, PMA, OST2, HA1 | H(+)-ATPase 1 | chr2:8221858-8227268 FORWARD LENGTH=949
Ghir_D05G002180	5.1414e-127	0.953627	0.606	0.116	1.89121e-122	0	0.589451	0.084212	Symbols: KCS11 | 3-ketoacyl-CoA synthase 11 | chr2:11330094-11331623 FORWARD LENGTH=509
Ghir_D13G017930	7.66423e-127	1.88024	0.783	0.341	2.81921e-122	0	1.1497	0.227804	NA
Ghir_D05G018520	9.9298e-127	1.88515	0.872	0.491	3.65258e-122	0	1.25536	0.306425	NA
Ghir_D08G009420	4.86227e-126	0.979539	0.596	0.117	1.78854e-121	0	0.593261	0.0786681	Symbols: ATTPS11, TPS11, ATTPSB | trehalose phosphatase/synthase 11 | chr2:8109043-8111799 FORWARD LENGTH=862
Ghir_A06G018020	4.30003e-125	1.3188	0.859	0.511	1.58172e-120	0	1.07284	0.300466	Symbols: HSC70-1, HSP70-1, AT-HSC70-1, HSC70 | heat shock cognate protein 70-1 | chr5:554055-556334 REVERSE LENGTH=651
Ghir_A09G011710	1.23121e-124	1.52443	0.777	0.344	4.52889e-120	0	1.02171	0.212788	Symbols: ATCYSB, ATCYS6, CYSB | cystatin B | chr3:3960523-3961876 REVERSE LENGTH=234
Ghir_A07G021370	1.40141e-124	1.21705	0.842	0.42	5.15493e-120	0	1.06804	0.292163	Symbols: | Oxidoreductase, zinc-binding dehydrogenase family protein | chr4:7600682-7602567 FORWARD LENGTH=329
Ghir_A11G025350	1.82735e-124	1.62348	0.745	0.264	6.72174e-120	0	1.06021	0.211479	NA
Ghir_D09G017060	1.04041e-123	1.42436	0.588	0.124	3.82703e-119	0	0.724906	0.0811234	Symbols: ATFER1, FER1 | ferretin 1 | chr5:228149-229594 REVERSE LENGTH=255
Ghir_A08G022380	4.29193e-123	1.27082	0.836	0.407	1.57874e-118	0	0.929128	0.25104	Symbols: | NAD(P)-linked oxidoreductase superfamily protein | chr1:22349892-22351668 REVERSE LENGTH=345
Ghir_D08G016610	8.38728e-123	1.37677	0.806	0.361	3.08518e-118	0	0.984843	0.243502	NA
Ghir_D13G019300	1.07715e-122	1.09445	0.675	0.187	3.96218e-118	0	0.745996	0.140171	Symbols: | Hypoxia-responsive family protein | chr3:1612860-1613748 FORWARD LENGTH=97
Ghir_A07G002590	3.20438e-121	1.14118	0.666	0.193	1.1787e-116	0	0.744677	0.1323	Symbols: ATNADP-ME3, NADP-ME3 | NADP-malic enzyme 3 | chr5:9024549-9028260 FORWARD LENGTH=588
Ghir_A02G005970	8.18001e-121	1.15172	0.859	0.468	3.00894e-116	0	0.964677	0.293174	Symbols: MTO3, SAMS3, MAT4 | S-adenosylmethionine synthetase family protein | chr3:5952484-5953665 REVERSE LENGTH=393
Ghir_A06G015030	1.23671e-120	1.04886	0.673	0.179	4.54911e-116	0	0.74441	0.150723	NA
Ghir_D07G000200	2.67333e-119	1.07379	0.8	0.361	9.83356e-115	0	0.986292	0.267249	Symbols: WRKY11, ATWRKY11 | WRKY DNA-binding protein 11 | chr4:15290065-15291458 REVERSE LENGTH=325
Ghir_A09G024820	6.44455e-119	1.14507	0.673	0.201	2.37056e-114	0	0.772469	0.149458	Symbols: ATCP1, CP1 | Ca2+-binding protein 1 | chr5:20070812-20071294 FORWARD LENGTH=160
Ghir_D06G015710	2.16903e-118	1.13538	0.685	0.193	7.97855e-114	0	0.816055	0.170567	NA
Ghir_D08G021170	2.14265e-117	1.03837	0.635	0.164	7.88154e-113	0	0.670239	0.116567	Symbols: | PPPDE putative thiol peptidase family protein | chr3:2243153-2244476 REVERSE LENGTH=265
Ghir_D01G006050	3.21114e-117	1.26059	0.58	0.123	1.18119e-112	0	0.706681	0.0935273	Symbols: RD26 | NAC (No Apical Meristem) domain transcriptional regulator superfamily protein | chr4:13707928-13709013 REVERSE LENGTH=314
Ghir_D12G002870	5.28639e-117	1.08808	0.64	0.176	1.94455e-112	0	0.715186	0.126068	Symbols: RD2 | Adenine nucleotide alpha hydrolases-like superfamily protein | chr2:9248749-9249986 FORWARD LENGTH=193
Ghir_A13G001540	1.73313e-116	1.0279	0.74	0.27	6.37516e-112	0	0.799154	0.194538	Symbols: HSPRO2, ATHSPRO2 | ortholog of sugar beet HS1 PRO-1 2 | chr2:16700649-16701956 REVERSE LENGTH=435
Ghir_D11G002800	2.27398e-116	1.03907	0.666	0.204	8.36461e-112	0	0.687429	0.130336	Symbols: ACX1, ATACX1 | acyl-CoA oxidase 1 | chr4:9424930-9428689 REVERSE LENGTH=664
Ghir_A11G002860	5.50896e-116	0.88121	0.673	0.192	2.02642e-111	0	0.628254	0.132006	Symbols: ATRAB1B, ARA5, ARA-5, ATRABD2A, RABD2A, RA-5 | RAS 5 | chr1:400350-401788 REVERSE LENGTH=203
Ghir_A05G008500	1.30078e-115	0.968866	0.669	0.184	4.7848e-111	0	0.697504	0.147071	Symbols: | A20/AN1-like zinc finger family protein | chr2:11776640-11777131 REVERSE LENGTH=163
Ghir_A11G009980	1.79697e-115	1.30669	0.748	0.286	6.60999e-111	0	0.91931	0.216766	Symbols: LEA14, LSR3 | Late embryogenesis abundant protein | chr1:172295-172826 REVERSE LENGTH=151
Ghir_D11G025500	1.83766e-115	1.30992	0.774	0.321	6.75966e-111	0	1.04114	0.25963	NA
Ghir_A12G013190	9.23384e-115	0.939487	0.607	0.154	3.39657e-110	0	0.599055	0.0971409	Symbols: ATARFA1F, ARFA1F | ADP-ribosylation factor A1F | chr1:3513189-3514230 REVERSE LENGTH=181
Ghir_A08G010470	9.77176e-115	0.756919	0.742	0.237	3.59444e-110	0	0.755499	0.213975	Symbols: | unknown protein; Has 1807 Blast hits to 1807 proteins in 277 species: Archae - 0; Bacteria - 0; Metazoa - 736; Fungi - 347; Plants - 385; Viruses - 0; Other Eukaryotes - 339 (source: NCBI BLink). | chr5:16757951-16758529 FORWARD LENGTH=192
Ghir_A12G022570	1.51888e-114	1.20201	0.423	0.033	5.58706e-110	0	0.51599	0.0237473	Symbols: | Bifunctional inhibitor/lipid-transfer protein/seed storage 2S albumin superfamily protein | chr5:22870326-22870817 REVERSE LENGTH=113
Ghir_A11G021950	3.86335e-114	1.234	0.807	0.38	1.42109e-109	0	0.938197	0.251107	Symbols: UCP5, ATPUMP5, DIC1 | uncoupling protein 5 | chr2:9563531-9564472 REVERSE LENGTH=313
Ghir_D13G021400	6.14906e-114	0.887024	0.63	0.15	2.26187e-109	0	0.629108	0.126433	Symbols: | unknown protein; INVOLVED IN: response to salt stress; LOCATED IN: chloroplast, plasma membrane, membrane; EXPRESSED IN: 23 plant structures; EXPRESSED DURING: 13 growth stages; BEST Arabidopsis thaliana protein match is: unknown protein (TAIR:AT4G29780.1); Has 1807 Blast hits to 1807 proteins in 277 species: Archae - 0; Bacteria - 0; Metazoa - 736; Fungi - 347; Plants - 385; Viruses -…
Ghir_A13G005750	1.11456e-113	1.14785	0.643	0.172	4.09979e-109	0	0.759142	0.144786	Symbols: | Calcium-binding EF-hand family protein | chr4:13663770-13664162 REVERSE LENGTH=130
Ghir_D02G007240	1.20469e-113	0.865553	0.699	0.208	4.43134e-109	0	0.743877	0.185648	Symbols: PUB29, ATPUB29 | plant U-box 29 | chr3:6434234-6435481 REVERSE LENGTH=415
Ghir_D08G013510	1.33347e-113	1.38396	0.57	0.127	4.90503e-109	0	0.75771	0.0961908	Symbols: WRKY23, ATWRKY23 | WRKY DNA-binding protein 23 | chr2:19405045-19406446 REVERSE LENGTH=337
Ghir_D08G026680	1.41365e-113	0.951246	0.669	0.196	5.19997e-109	0	0.666407	0.144856	Symbols: | unknown protein; INVOLVED IN: response to salt stress; LOCATED IN: chloroplast, plasma membrane, membrane; EXPRESSED IN: 23 plant structures; EXPRESSED DURING: 13 growth stages; BEST Arabidopsis thaliana protein match is: unknown protein (TAIR:AT4G29780.1); Has 1807 Blast hits to 1807 proteins in 277 species: Archae - 0; Bacteria - 0; Metazoa - 736; Fungi - 347; Plants - 385; Viruses -…
Ghir_D11G009930	4.16126e-113	1.41977	0.738	0.284	1.53068e-108	0	0.974768	0.217799	Symbols: LEA14, LSR3 | Late embryogenesis abundant protein | chr1:172295-172826 REVERSE LENGTH=151
Ghir_D04G014170	1.83343e-112	0.831645	0.594	0.134	6.7441e-108	0	0.538288	0.0913359	Symbols: FAD8 | fatty acid desaturase 8 | chr5:1664331-1666345 FORWARD LENGTH=435
Ghir_A07G022700	1.84076e-112	1.29687	0.443	0.044	6.77103e-108	0	0.564027	0.0370678	Symbols: CYP94B1 | cytochrome P450, family 94, subfamily B, polypeptide 1 | chr5:25408987-25410519 REVERSE LENGTH=510
Ghir_A10G011260	2.18592e-112	2.62467	0.492	0.081	8.0407e-108	0	0.999642	0.0541003	NA
Ghir_D13G009950	3.65044e-112	1.0609	0.66	0.204	1.34278e-107	0	0.698966	0.136113	Symbols: ADC2, SPE2, ATADC2 | arginine decarboxylase 2 | chr4:16560315-16562450 REVERSE LENGTH=711
Ghir_D13G001850	3.97624e-112	0.926869	0.76	0.28	1.46262e-107	0	0.807911	0.224858	Symbols: HSPRO2, ATHSPRO2 | ortholog of sugar beet HS1 PRO-1 2 | chr2:16700649-16701956 REVERSE LENGTH=435
Ghir_A02G007630	7.19623e-111	0.691114	0.627	0.147	2.64706e-106	0	0.527261	0.112515	Symbols: | Eukaryotic aspartyl protease family protein | chr1:16787508-16789318 REVERSE LENGTH=405
Ghir_A09G014390	9.38112e-111	1.09044	0.541	0.101	3.45075e-106	0	0.59748	0.079223	Symbols: NHL3 | NDR1/HIN1-like 3 | chr5:1931016-1931711 REVERSE LENGTH=231
Ghir_D11G003180	9.40339e-111	1.29984	0.646	0.202	3.45894e-106	0	0.793007	0.138983	Symbols: NTRA, ATNTRA, NTR2 | NADPH-dependent thioredoxin reductase A | chr2:7564357-7566219 FORWARD LENGTH=378
Ghir_D01G010350	1.05621e-110	2.00126	0.77	0.367	3.88517e-106	0	1.24735	0.263766	Symbols: LTI29, LTI45, ERD10 | Dehydrin family protein | chr1:7088235-7089107 REVERSE LENGTH=260
Ghir_A11G016500	7.03968e-110	0.920363	0.633	0.171	2.58947e-105	0	0.647024	0.129995	Symbols: ATCCT1, CCT1 | phosphorylcholine cytidylyltransferase | chr2:13697645-13700241 FORWARD LENGTH=332
Ghir_A03G017460	1.93009e-109	0.996814	0.442	0.049	7.09964e-105	0	0.483135	0.0334291	Symbols: RMA1, ATRMA1 | RING membrane-anchor 1 | chr4:1557905-1558654 REVERSE LENGTH=249
Ghir_D12G023240	2.62207e-109	1.06528	0.62	0.161	9.64502e-105	0	0.705249	0.133853	Symbols: | Lactate/malate dehydrogenase family protein | chr4:9674057-9675309 FORWARD LENGTH=353
Ghir_A12G025270	5.08107e-109	0.809149	0.61	0.139	1.86902e-104	0	0.617244	0.13215	Symbols: | unknown protein; Has 76 Blast hits to 76 proteins in 13 species: Archae - 0; Bacteria - 0; Metazoa - 1; Fungi - 0; Plants - 75; Viruses - 0; Other Eukaryotes - 0 (source: NCBI BLink). | chr4:12520010-12520762 REVERSE LENGTH=250
Ghir_A05G026470	7.07591e-109	1.16184	0.563	0.128	2.6028e-104	0	0.643716	0.0885139	Symbols: AOS, CYP74A, DDE2 | allene oxide synthase | chr5:17097803-17099359 REVERSE LENGTH=518
Ghir_A08G018910	8.21455e-109	0.958087	0.551	0.112	3.02164e-104	0	0.581159	0.0869631	Symbols: | AMP-dependent synthetase and ligase family protein | chr3:18159031-18161294 REVERSE LENGTH=514
Ghir_D06G004850	2.71258e-108	0.970184	0.604	0.145	9.97795e-104	0	0.64711	0.123969	Symbols: ATAF1, ANAC002 | NAC (No Apical Meristem) domain transcriptional regulator superfamily protein | chr1:268471-269514 FORWARD LENGTH=289
Ghir_D08G019810	4.71909e-108	1.17551	0.619	0.165	1.73587e-103	0	0.697756	0.12594	Symbols: | AMP-dependent synthetase and ligase family protein | chr3:18159031-18161294 REVERSE LENGTH=514
Ghir_D13G016670	5.73187e-108	1.17599	0.619	0.173	2.10841e-103	0	0.751789	0.136771	Symbols: ATGA2OX1, GA2OX1 | Arabidopsis thaliana gibberellin 2-oxidase 1 | chr1:29511772-29512990 REVERSE LENGTH=329
Ghir_A08G009190	1.3779e-107	0.806919	0.604	0.154	5.06845e-103	0	0.558544	0.106522	Symbols: ATTPS11, TPS11, ATTPSB | trehalose phosphatase/synthase 11 | chr2:8109043-8111799 FORWARD LENGTH=862
Ghir_A05G015490	1.4269e-107	1.15271	0.515	0.093	5.24872e-103	0	0.617908	0.0740779	Symbols: WRKY28, ATWRKY28 | WRKY DNA-binding protein 28 | chr4:10061508-10062691 FORWARD LENGTH=318
Ghir_A07G021380	6.44591e-107	1.04906	0.76	0.325	2.37106e-102	0	0.907895	0.252147	Symbols: | Oxidoreductase, zinc-binding dehydrogenase family protein | chr4:7600682-7602567 FORWARD LENGTH=329
Ghir_D06G018900	3.17882e-106	1.15972	0.875	0.602	1.1693e-101	0	1.02374	0.34739	Symbols: HSC70-1, HSP70-1, AT-HSC70-1, HSC70 | heat shock cognate protein 70-1 | chr5:554055-556334 REVERSE LENGTH=651
Ghir_A01G012370	1.72893e-105	1.05246	0.826	0.434	6.3597e-101	0	0.966369	0.300762	NA
Ghir_A06G004800	3.2094e-105	0.862925	0.63	0.167	1.18055e-100	0	0.646482	0.145376	Symbols: ATAF1, ANAC002 | NAC (No Apical Meristem) domain transcriptional regulator superfamily protein | chr1:268471-269514 FORWARD LENGTH=289
Ghir_A03G003270	5.6334e-105	0.757365	0.627	0.159	2.07219e-100	0	0.616581	0.145624	Symbols: WRKY33, ATWRKY33 | WRKY DNA-binding protein 33 | chr2:16108476-16110539 FORWARD LENGTH=519
Ghir_A10G007150	8.34737e-105	0.991337	0.781	0.376	3.0705e-100	0	0.805637	0.237141	Symbols: PLDALPHA1, PLD | phospholipase D alpha 1 | chr3:5330835-5333474 FORWARD LENGTH=810
Ghir_A13G017220	1.13608e-104	0.762058	0.511	0.091	4.17897e-100	0	0.45901	0.0639265	Symbols: | Uncharacterized conserved protein (DUF2215) | chr1:10103158-10104588 FORWARD LENGTH=476
Ghir_A11G014830	1.28374e-104	0.757484	0.544	0.115	4.7221e-100	0	0.490692	0.0793188	Symbols: | RING/U-box superfamily protein | chr5:19731575-19732486 REVERSE LENGTH=203
Ghir_A03G018820	1.2918e-103	0.785485	0.55	0.117	4.75175e-99	0	0.502993	0.0834448	Symbols: | Transmembrane amino acid transporter family protein | chr4:17935533-17936843 FORWARD LENGTH=436
Ghir_A05G010770	2.53602e-103	1.05163	0.614	0.164	9.32848e-99	0	0.758283	0.158513	Symbols: ATACA7, ACA7 | alpha carbonic anhydrase 7 | chr1:2517022-2518546 REVERSE LENGTH=275
Ghir_D11G014930	3.77787e-103	0.810844	0.558	0.129	1.38965e-98	0	0.525311	0.0896419	Symbols: | RING/U-box superfamily protein | chr5:19731575-19732486 REVERSE LENGTH=203
Ghir_A13G000530	4.50648e-103	0.670193	0.745	0.258	1.65766e-98	0	0.878101	0.288123	NA
Ghir_A10G000760	6.42469e-103	0.683846	0.642	0.168	2.36326e-98	0	0.553412	0.136699	Symbols: | B-cell receptor-associated protein 31-like | chr1:4014958-4016222 FORWARD LENGTH=221
Ghir_D09G012710	1.03116e-102	0.775229	0.603	0.148	3.79302e-98	0	0.580085	0.127128	Symbols: CPK7 | calmodulin-domain protein kinase 7 | chr5:4047817-4050035 REVERSE LENGTH=535
Ghir_D07G022020	1.24874e-102	1.03662	0.635	0.19	4.59338e-98	0	0.690165	0.147772	Symbols: | RmlC-like cupins superfamily protein | chr3:1140318-1140723 FORWARD LENGTH=96
Ghir_D07G018800	1.46189e-102	0.793803	0.637	0.176	5.37741e-98	0	0.610081	0.145476	Symbols: MLO8, ATMLO8 | Seven transmembrane MLO family protein | chr2:7590559-7593768 REVERSE LENGTH=593
Ghir_A13G024810	6.06725e-102	1.45819	0.629	0.216	2.23178e-97	0	0.840933	0.144612	Symbols: RPL10B | Ribosomal protein L16p/L10e family protein | chr1:9321709-9322813 FORWARD LENGTH=221
Ghir_A05G039480	6.26146e-102	0.838679	0.704	0.243	2.30322e-97	0	0.719248	0.200478	Symbols: ATAF2, anac081 | NAC (No Apical Meristem) domain transcriptional regulator superfamily protein | chr5:2859113-2860144 REVERSE LENGTH=283
Ghir_D12G017040	7.11072e-102	0.906285	0.61	0.172	2.61561e-97	0	0.625672	0.128178	Symbols: ACO3 | aconitase 3 | chr2:2141591-2146350 FORWARD LENGTH=990
Ghir_D02G016480	1.62023e-101	1.06091	0.606	0.177	5.95984e-97	0	0.667533	0.123826	Symbols: | octicosapeptide/Phox/Bem1p (PB1) domain-containing protein | chr1:26636255-26636887 FORWARD LENGTH=174
Ghir_D11G002860	2.37415e-101	0.884864	0.669	0.232	8.73308e-97	0	0.644103	0.154198	Symbols: ATRAB1B, ARA5, ARA-5, ATRABD2A, RABD2A, RA-5 | RAS 5 | chr1:400350-401788 REVERSE LENGTH=203
Ghir_A07G021390	7.09622e-101	0.880643	0.791	0.381	2.61027e-96	0	0.900891	0.287503	Symbols: | Oxidoreductase, zinc-binding dehydrogenase family protein | chr4:7600682-7602567 FORWARD LENGTH=329
Ghir_A13G020580	3.00125e-100	0.847252	0.578	0.136	1.10398e-95	0	0.582518	0.120713	Symbols: | unknown protein; INVOLVED IN: response to salt stress; LOCATED IN: chloroplast, plasma membrane, membrane; EXPRESSED IN: 23 plant structures; EXPRESSED DURING: 13 growth stages; BEST Arabidopsis thaliana protein match is: unknown protein (TAIR:AT4G29780.1); Has 1807 Blast hits to 1807 proteins in 277 species: Archae - 0; Bacteria - 0; Metazoa - 736; Fungi - 347; Plants - 385; Viruses -…
Ghir_D02G015810	9.04335e-100	0.937519	0.517	0.099	3.32651e-95	0	0.582094	0.0952529	Symbols: | B12D protein | chr3:17778471-17779299 FORWARD LENGTH=88
Ghir_A06G022930	1.03838e-99	0.63197	0.475	0.076	3.81956e-95	0	0.392406	0.052495	Symbols: EDA16 | SNF2 domain-containing protein / helicase domain-containing protein / zinc finger protein-related | chr1:22535038-22540610 REVERSE LENGTH=1280
Ghir_D11G024760	1.06841e-99	0.940914	0.708	0.285	3.93005e-95	0	0.728447	0.193671	NA
Ghir_D05G037290	1.80673e-99	0.870203	0.588	0.156	6.64586e-95	0	0.580865	0.116	Symbols: SCL5 | scarecrow-like 5 | chr1:18737398-18739547 REVERSE LENGTH=597
Ghir_D05G015290	2.81056e-99	0.968887	0.478	0.084	1.03383e-94	0	0.538495	0.06577	Symbols: WRKY28, ATWRKY28 | WRKY DNA-binding protein 28 | chr4:10061508-10062691 FORWARD LENGTH=318
Ghir_A01G019570	6.0549e-99	1.00741	0.55	0.129	2.22724e-94	0	0.600219	0.10067	Symbols: NHL3 | NDR1/HIN1-like 3 | chr5:1931016-1931711 REVERSE LENGTH=231
Ghir_D10G019460	9.6142e-99	1.01343	0.612	0.194	3.53649e-94	0	0.651942	0.127721	Symbols: | Plant neutral invertase family protein | chr3:2012309-2015471 FORWARD LENGTH=664
Ghir_D08G014980	1.68614e-98	0.974882	0.557	0.139	6.2023e-94	0	0.595633	0.10292	Symbols: WRKY22, AtWRKY22 | WRKY family transcription factor | chr4:522839-524129 REVERSE LENGTH=298
Ghir_D10G001510	2.28188e-98	0.644179	0.583	0.137	8.39367e-94	0	0.499802	0.112991	Symbols: | B-cell receptor-associated protein 31-like | chr1:4014958-4016222 FORWARD LENGTH=221
Ghir_A11G029050	3.39858e-98	0.998532	0.597	0.177	1.25013e-93	0	0.656624	0.12787	Symbols: | Hypoxia-responsive family protein | chr3:1612860-1613748 FORWARD LENGTH=97
Ghir_A05G001590	6.70141e-98	0.951135	0.416	0.05	2.46505e-93	0	0.457093	0.0382418	Symbols: ATBCB, BCB, SAG14 | blue-copper-binding protein | chr5:6826626-6827408 FORWARD LENGTH=196
Ghir_D13G025580	7.46128e-98	1.46877	0.744	0.396	2.74456e-93	0	0.976049	0.235373	Symbols: RPL10B | Ribosomal protein L16p/L10e family protein | chr1:9321709-9322813 FORWARD LENGTH=221
Ghir_D07G002910	1.22706e-97	1.46675	0.486	0.096	4.51363e-93	0	0.673377	0.0709039	Symbols: | S-adenosyl-L-methionine-dependent methyltransferases superfamily protein | chr2:17251981-17252886 FORWARD LENGTH=269
Ghir_D10G016490	1.34921e-97	2.65607	0.54	0.142	4.96295e-93	0	1.11361	0.113017	NA
Ghir_D05G025040	1.43509e-97	0.88464	0.459	0.076	5.27883e-93	0	0.459018	0.0492028	Symbols: ATCK1, CK, CK1 | choline kinase 1 | chr1:26971537-26973177 FORWARD LENGTH=346
Ghir_D13G000830	3.91609e-97	0.495616	0.686	0.199	1.44049e-92	0	0.71662	0.240833	NA
Ghir_D12G026840	5.55815e-97	0.780956	0.557	0.13	2.04451e-92	0	0.554451	0.111929	Symbols: WRKY27, ATWRKY27 | WRKY DNA-binding protein 27 | chr5:21410996-21412218 FORWARD LENGTH=348
Ghir_A08G025830	5.97336e-97	0.810537	0.671	0.226	2.19724e-92	0	0.635894	0.171024	Symbols: | unknown protein; INVOLVED IN: response to salt stress; LOCATED IN: chloroplast, plasma membrane, membrane; EXPRESSED IN: 23 plant structures; EXPRESSED DURING: 13 growth stages; BEST Arabidopsis thaliana protein match is: unknown protein (TAIR:AT4G29780.1); Has 1807 Blast hits to 1807 proteins in 277 species: Archae - 0; Bacteria - 0; Metazoa - 736; Fungi - 347; Plants - 385; Viruses -…
Ghir_A10G022420	9.52347e-97	0.802504	0.512	0.107	3.50311e-92	0	0.507185	0.0815032	Symbols: APK1A | Protein kinase superfamily protein | chr1:2331369-2333589 REVERSE LENGTH=424
Ghir_A12G016780	1.19222e-96	0.643445	0.432	0.059	4.38546e-92	0	0.37148	0.0394475	Symbols: ACO3 | aconitase 3 | chr2:2141591-2146350 FORWARD LENGTH=990
Ghir_A07G024800	1.53318e-96	0.920122	0.635	0.201	5.63965e-92	0	0.682086	0.162573	Symbols: | GRAM domain family protein | chr5:4207081-4208079 FORWARD LENGTH=272
Ghir_D05G026730	1.7298e-96	0.899088	0.568	0.135	6.3629e-92	0	0.631497	0.133909	Symbols: CYP81D8 | cytochrome P450, family 81, subfamily D, polypeptide 8 | chr4:17569971-17571678 REVERSE LENGTH=497
Ghir_A08G015780	3.23339e-96	1.25592	0.729	0.327	1.18937e-91	0	0.849554	0.224222	NA
Ghir_A03G020320	3.83744e-96	0.943656	0.545	0.133	1.41157e-91	0	0.548674	0.0947034	Symbols: GH3.1 | Auxin-responsive GH3 family protein | chr2:6451659-6453670 REVERSE LENGTH=590
Ghir_D10G007800	5.12687e-96	0.892517	0.607	0.179	1.88587e-91	0	0.625974	0.137968	Symbols: NTT1, ATNTT1 | nucleotide transporter 1 | chr1:30191954-30194280 FORWARD LENGTH=624
Ghir_A10G023690	8.43617e-96	1.2023	0.458	0.078	3.10316e-91	0	0.564545	0.0593592	Symbols: TMP-C, PIP1;4, PIP1E | plasma membrane intrinsic protein 1;4 | chr4:186143-187531 REVERSE LENGTH=287
Ghir_A02G009260	1.07042e-95	0.94514	0.485	0.088	3.93742e-91	0	0.531212	0.0774764	Symbols: CML42 | calmodulin like 42 | chr4:11133309-11133884 REVERSE LENGTH=191
Ghir_D02G008050	1.39157e-95	0.780747	0.537	0.122	5.11876e-91	0	0.508722	0.0937277	Symbols: ATAF1, ANAC002 | NAC (No Apical Meristem) domain transcriptional regulator superfamily protein | chr1:268471-269514 FORWARD LENGTH=289
Ghir_D02G018060	1.43442e-95	0.861718	0.498	0.093	5.27639e-91	0	0.542702	0.0919665	Symbols: ANAC083, VNI2, NAC083 | NAC domain containing protein 83 | chr5:4196643-4197577 FORWARD LENGTH=252
Ghir_A12G013280	2.2435e-95	0.959108	0.471	0.086	8.2525e-91	0	0.514896	0.0633335	Symbols: WRKY23, ATWRKY23 | WRKY DNA-binding protein 23 | chr2:19405045-19406446 REVERSE LENGTH=337
Ghir_D03G015780	2.97299e-95	0.799197	0.647	0.208	1.09359e-90	0	0.663655	0.17555	Symbols: WRKY33, ATWRKY33 | WRKY DNA-binding protein 33 | chr2:16108476-16110539 FORWARD LENGTH=519
Ghir_A08G004400	6.01916e-95	0.962112	0.429	0.061	2.21409e-90	0	0.477652	0.0475035	NA
Ghir_A12G020640	2.64949e-94	0.842701	0.393	0.043	9.74587e-90	0	0.414951	0.0328005	Symbols: | FUNCTIONS IN: molecular_function unknown; INVOLVED IN: biological_process unknown; LOCATED IN: vacuole; EXPRESSED IN: 24 plant structures; EXPRESSED DURING: 15 growth stages; CONTAINS InterPro DOMAIN/s: Stress up-regulated Nod 19 (InterPro:IPR011692); Has 30201 Blast hits to 17322 proteins in 780 species: Archae - 12; Bacteria - 1396; Metazoa - 17338; Fungi - 3422; Plants - 5037; Virus…
Ghir_D05G010490	3.422e-94	1.05785	0.496	0.103	1.25875e-89	0	0.575417	0.0818625	Symbols: ATACA7, ACA7 | alpha carbonic anhydrase 7 | chr1:2517022-2518546 REVERSE LENGTH=275
Ghir_D13G024100	1.46417e-93	0.750929	0.65	0.212	5.38581e-89	0	0.661137	0.184216	Symbols: | FAD/NAD(P)-binding oxidoreductase family protein | chr3:15902004-15903402 REVERSE LENGTH=367
Ghir_A08G014080	1.59863e-93	0.89176	0.596	0.173	5.88041e-89	0	0.63218	0.141616	Symbols: WRKY22, AtWRKY22 | WRKY family transcription factor | chr4:522839-524129 REVERSE LENGTH=298
Ghir_A02G016730	2.42951e-93	0.83131	0.662	0.232	8.9367e-89	0	0.635613	0.167105	Symbols: ACA2 | calcium ATPase 2 | chr4:17683225-17686808 REVERSE LENGTH=1014
Ghir_A12G007510	2.46293e-93	0.820247	0.472	0.08	9.05966e-89	0	0.497161	0.0819712	Symbols: | Integrase-type DNA-binding superfamily protein | chr5:24852639-24853744 REVERSE LENGTH=248
Ghir_A04G004050	5.14684e-93	0.75559	0.542	0.139	1.89321e-88	0	0.507827	0.096549	Symbols: PSBK | photosystem II reaction center protein K precursor | chrC:7017-7202 FORWARD LENGTH=61
Ghir_D05G013590	1.61058e-92	1.05463	0.435	0.069	5.92435e-88	0	0.493438	0.0498804	Symbols: | Pyridoxal phosphate phosphatase-related protein | chr1:6090763-6091975 REVERSE LENGTH=279
Ghir_A13G024170	1.92075e-92	0.947747	0.614	0.192	7.06528e-88	0	0.652995	0.152285	Symbols: RHL41, ZAT12 | C2H2-type zinc finger family protein | chr5:24103073-24103561 FORWARD LENGTH=162
Ghir_A05G021200	2.055e-92	0.826403	0.424	0.061	7.55912e-88	0	0.431506	0.0471915	NA
Ghir_A12G026510	4.44291e-92	0.761221	0.481	0.096	1.63428e-87	0	0.441517	0.0645633	Symbols: UBC9 | ubiquitin conjugating enzyme 9 | chr4:13916065-13917293 REVERSE LENGTH=178
Ghir_A01G021750	5.92043e-92	0.913381	0.538	0.13	2.17777e-87	0	0.572178	0.108386	Symbols: | PAR1 protein | chr3:20014032-20015299 REVERSE LENGTH=183
Ghir_A08G012840	1.86256e-91	0.969333	0.426	0.065	6.85124e-87	0	0.479759	0.0490574	Symbols: WRKY23, ATWRKY23 | WRKY DNA-binding protein 23 | chr2:19405045-19406446 REVERSE LENGTH=337
Ghir_D01G023260	2.41541e-91	0.853997	0.432	0.065	8.88484e-87	0	0.451573	0.0539033	Symbols: | PAR1 protein | chr3:20014032-20015299 REVERSE LENGTH=183
Ghir_D12G003470	4.02955e-91	0.97526	0.499	0.11	1.48223e-86	0	0.532156	0.0827096	Symbols: ERD7 | Senescence/dehydration-associated protein-related | chr2:7755923-7757798 REVERSE LENGTH=452
Ghir_D09G012720	4.04397e-91	0.86163	0.581	0.176	1.48753e-86	0	0.598	0.128675	Symbols: AGK2, GK-2 | guanylate kinase | chr3:21307269-21309193 FORWARD LENGTH=390
Ghir_A01G012360	5.86926e-91	1.12155	0.473	0.093	2.15895e-86	0	0.578186	0.078983	NA
Ghir_D01G002080	6.93071e-91	0.69325	0.494	0.098	2.54939e-86	0	0.462379	0.0835171	Symbols: JAZ10, TIFY9, JAS1 | jasmonate-zim-domain protein 10 | chr5:4219001-4220502 FORWARD LENGTH=197
Ghir_A08G012550	8.12497e-91	1.19933	0.388	0.048	2.98869e-86	0	0.523903	0.0369695	Symbols: ATGSTF6, GST1, ERD11, ATGSTF3, GSTF6, ATGST1 | glutathione S-transferase 6 | chr1:661363-662191 REVERSE LENGTH=208
Ghir_A10G000730	1.98288e-90	0.789425	0.583	0.164	7.29382e-86	0	0.594053	0.140044	Symbols: WRKY6, ATWRKY6 | WRKY family transcription factor | chr1:23016887-23019155 REVERSE LENGTH=553
Ghir_D04G012060	7.29616e-90	0.849519	0.475	0.091	2.68382e-85	0	0.496958	0.0791769	Symbols: | Heavy metal transport/detoxification superfamily protein | chr2:15515216-15516754 FORWARD LENGTH=386
Ghir_D09G024700	9.29629e-90	0.73582	0.443	0.075	3.41955e-85	0	0.430713	0.0580968	Symbols: WRKY48, ATWRKY48 | WRKY DNA-binding protein 48 | chr5:20090890-20092867 FORWARD LENGTH=399
Ghir_D01G006680	9.68828e-90	0.676587	0.489	0.101	3.56374e-85	0	0.43744	0.0753533	Symbols: PAT1 | GRAS family transcription factor | chr5:19522497-19524053 REVERSE LENGTH=490
Ghir_A10G002530	1.53935e-89	0.945666	0.347	0.028	5.66233e-85	0	0.394574	0.0204975	Symbols: GRX480, roxy19 | Thioredoxin superfamily protein | chr1:10013634-10014047 REVERSE LENGTH=137
Ghir_D10G024590	2.16996e-89	0.961137	0.495	0.112	7.98199e-85	0	0.551876	0.0858407	Symbols: APK1A | Protein kinase superfamily protein | chr1:2331369-2333589 REVERSE LENGTH=424
Ghir_A11G027650	4.50847e-89	0.7955	0.537	0.14	1.65839e-84	0	0.524103	0.102568	Symbols: | Cytidine/deoxycytidylate deaminase family protein | chr5:10044209-10045484 REVERSE LENGTH=204
Ghir_D12G018120	7.2615e-89	0.692321	0.495	0.104	2.67107e-84	0	0.461669	0.0846948	Symbols: | Glycolipid transfer protein (GLTP) family protein | chr4:18410172-18410861 FORWARD LENGTH=229
Ghir_A03G012560	8.03532e-89	0.606037	0.482	0.096	2.95571e-84	0	0.40386	0.071091	Symbols: XTR2, EXGT-A2, ATXTH28, XTH28 | xyloglucan endotransglucosylase/hydrolase 28 | chr1:5066806-5068466 REVERSE LENGTH=332
Ghir_D09G011270	9.74769e-89	0.8593	0.465	0.093	3.58559e-84	0	0.479353	0.0663614	Symbols: ATCYSB, ATCYS6, CYSB | cystatin B | chr3:3960523-3961876 REVERSE LENGTH=234
Ghir_D02G016840	1.05814e-88	0.835522	0.617	0.199	3.89225e-84	0	0.624479	0.158567	Symbols: | Protein of unknown function (DUF1645) | chr1:8385363-8386250 FORWARD LENGTH=295
Ghir_D09G004190	1.14185e-88	0.691331	0.541	0.136	4.20017e-84	0	0.476068	0.0993053	Symbols: MUB4 | membrane-anchored ubiquitin-fold protein 4 precursor | chr3:9946467-9947444 REVERSE LENGTH=120
Ghir_D08G016240	1.45775e-88	0.754781	0.698	0.298	5.36218e-84	0	0.682931	0.212037	Symbols: | A20/AN1-like zinc finger family protein | chr3:4012707-4013189 FORWARD LENGTH=160
Ghir_A12G023280	1.46397e-88	0.934098	0.508	0.12	5.38507e-84	0	0.550965	0.094708	Symbols: | Lactate/malate dehydrogenase family protein | chr4:9674057-9675309 FORWARD LENGTH=353
Ghir_D06G013890	3.11731e-88	0.633949	0.466	0.087	1.14667e-83	0	0.41025	0.0685806	Symbols: SC3 | secretory carrier 3 | chr1:22586035-22588664 FORWARD LENGTH=289
Ghir_D08G003410	3.57512e-88	0.64812	0.469	0.09	1.31507e-83	0	0.411907	0.0680472	Symbols: | A20/AN1-like zinc finger family protein | chr3:4012707-4013189 FORWARD LENGTH=160
Ghir_D02G024580	4.55647e-88	0.700786	0.473	0.094	1.67605e-83	0	0.435899	0.0720542	Symbols: | Transducin/WD40 repeat-like superfamily protein | chr2:11268035-11269432 FORWARD LENGTH=465
Ghir_D04G010610	5.04436e-88	0.878965	0.986	0.973	1.85552e-83	0	1.26883	0.644135	Symbols: COX1 | cytochrome oxidase | chrM:349830-351413 REVERSE LENGTH=527
Ghir_A08G021030	5.57038e-88	0.792322	0.565	0.154	2.04901e-83	0	0.549125	0.123311	Symbols: | Protein phosphatase 2C family protein | chr2:12814437-12815904 FORWARD LENGTH=396
Ghir_D13G017890	7.61869e-88	0.699424	0.458	0.089	2.80246e-83	0	0.416672	0.0609724	Symbols: | Uncharacterized conserved protein (DUF2215) | chr1:10103158-10104588 FORWARD LENGTH=476
Ghir_A13G015990	1.11407e-87	1.11366	0.55	0.162	4.098e-83	0	0.664253	0.122267	Symbols: ATGA2OX1, GA2OX1 | Arabidopsis thaliana gibberellin 2-oxidase 1 | chr1:29511772-29512990 REVERSE LENGTH=329
Ghir_D10G017260	1.44931e-87	1.01059	0.554	0.17	5.33114e-83	0	0.595968	0.109273	Symbols: BAM1, BMY7, TR-BAMY | beta-amylase 1 | chr3:8641722-8644199 FORWARD LENGTH=575
Ghir_A01G006600	4.32166e-87	0.616953	0.74	0.324	1.58968e-82	0	0.723743	0.262656	Symbols: UBQ10 | polyubiquitin 10 | chr4:2718559-2719932 FORWARD LENGTH=457
Ghir_D12G026560	6.64267e-87	0.848771	0.576	0.183	2.44344e-82	0	0.551563	0.12099	Symbols: UBC10 | ubiquitin-conjugating enzyme 10 | chr5:21632802-21633989 REVERSE LENGTH=148
Ghir_D13G024910	7.30345e-87	0.91736	0.581	0.173	2.6865e-82	0	0.62944	0.14775	Symbols: RHL41, ZAT12 | C2H2-type zinc finger family protein | chr5:24103073-24103561 FORWARD LENGTH=162
Ghir_D02G017530	1.30873e-86	0.655125	0.597	0.179	4.81403e-82	0	0.535534	0.141798	Symbols: | Actin cross-linking protein | chr1:9407557-9411074 REVERSE LENGTH=519
Ghir_D04G016300	1.45e-86	0.860848	0.502	0.113	5.3337e-82	0	0.527842	0.0989535	Symbols: | Nucleotide-sugar transporter family protein | chr1:7376148-7377810 REVERSE LENGTH=348
Ghir_A07G024720	1.8163e-86	1.15697	0.496	0.12	6.68109e-82	0	0.636016	0.101516	Symbols: | NAD(P)-binding Rossmann-fold superfamily protein | chr3:327747-328833 REVERSE LENGTH=296
Ghir_D13G013270	2.03103e-86	0.749995	0.495	0.116	7.47093e-82	0	0.463011	0.0790355	Symbols: CINV2 | cytosolic invertase 2 | chr4:6021312-6023310 REVERSE LENGTH=558
Ghir_A08G010800	4.85081e-86	0.843724	0.492	0.11	1.78432e-81	0	0.516833	0.0928098	Symbols: | SAUR-like auxin-responsive protein family | chr2:19180904-19181269 FORWARD LENGTH=121
Ghir_D03G002300	9.30721e-86	1.10357	0.494	0.118	3.42356e-81	0	0.612323	0.0992665	Symbols: HSF4, HSFB1, AT-HSFB1, ATHSF4 | heat shock factor 4 | chr4:17440660-17441706 FORWARD LENGTH=284
Ghir_A11G026000	9.70973e-86	0.758843	0.519	0.127	3.57163e-81	0	0.511786	0.106144	NA
Ghir_A05G025670	1.04719e-85	0.868012	0.498	0.11	3.85199e-81	0	0.553895	0.108605	Symbols: | Integrase-type DNA-binding superfamily protein | chr1:26938612-26939043 FORWARD LENGTH=143
Ghir_D10G006080	1.59219e-85	0.932462	0.538	0.149	5.85671e-81	0	0.557108	0.108261	Symbols: LOX3 | lipoxygenase 3 | chr1:5977512-5981384 FORWARD LENGTH=919
Ghir_D05G002370	2.31181e-85	1.02759	0.414	0.064	8.50377e-81	0	0.483992	0.0575915	Symbols: DVL10, RTFL12 | ROTUNDIFOLIA like 12 | chr4:7785883-7786050 REVERSE LENGTH=55
Ghir_D01G008140	2.48745e-85	0.647833	0.413	0.065	9.14984e-81	0	0.371465	0.0464709	Symbols: SCL5 | scarecrow-like 5 | chr1:18737398-18739547 REVERSE LENGTH=597
Ghir_A06G010870	2.67805e-85	0.731284	0.601	0.196	9.85094e-81	0	0.596497	0.158742	Symbols: WRKY40, ATWRKY40 | WRKY DNA-binding protein 40 | chr1:30383834-30385356 FORWARD LENGTH=302
Ghir_D11G029180	3.09541e-85	1.28149	0.673	0.312	1.13862e-80	0	0.846024	0.207211	Symbols: | Methionine sulfoxide reductase (MSS4-like) family protein | chr3:1606487-1608030 REVERSE LENGTH=168
Ghir_D05G004860	4.30983e-85	0.65498	0.404	0.06	1.58533e-80	0	0.366938	0.0442558	Symbols: | Protein kinase family protein with leucine-rich repeat domain | chr5:9050880-9053978 FORWARD LENGTH=1005
Ghir_A09G011720	4.41512e-85	0.757557	0.439	0.081	1.62406e-80	0	0.431012	0.0608211	Symbols: | Tryptophan/tyrosine permease | chr5:6579019-6581699 FORWARD LENGTH=505
Ghir_D11G029210	6.42433e-85	0.872531	0.494	0.124	2.36312e-80	0	0.51085	0.0845762	Symbols: | Hypoxia-responsive family protein | chr3:1612860-1613748 FORWARD LENGTH=97
Ghir_A07G002920	7.12785e-85	0.777623	0.404	0.061	2.62191e-80	0	0.406053	0.0465455	Symbols: | S-adenosyl-L-methionine-dependent methyltransferases superfamily protein | chr2:17251981-17252886 FORWARD LENGTH=269
Ghir_A08G004050	1.00472e-84	1.19534	0.665	0.302	3.69575e-80	0	0.779047	0.196016	Symbols: AOC4 | allene oxide cyclase 4 | chr1:4547624-4548552 FORWARD LENGTH=254
Ghir_D08G021830	1.05701e-84	0.738467	0.62	0.213	3.88811e-80	0	0.601276	0.165539	Symbols: | Protein phosphatase 2C family protein | chr2:12814437-12815904 FORWARD LENGTH=396
Ghir_A08G009900	1.39734e-84	0.839094	0.712	0.322	5.13996e-80	0	0.697211	0.218976	Symbols: TET7 | tetraspanin7 | chr4:13942566-13943621 REVERSE LENGTH=263
Ghir_D12G005560	2.28962e-84	0.821843	0.604	0.198	8.42213e-80	0	0.665733	0.178443	Symbols: | unknown protein; BEST Arabidopsis thaliana protein match is: unknown protein (TAIR:AT3G48180.1); Has 88 Blast hits to 88 proteins in 15 species: Archae - 0; Bacteria - 0; Metazoa - 0; Fungi - 0; Plants - 88; Viruses - 0; Other Eukaryotes - 0 (source: NCBI BLink). | chr1:6568142-6568402 FORWARD LENGTH=86
Ghir_A02G017330	3.55761e-84	1.00883	0.509	0.133	1.30863e-79	0	0.591018	0.105679	Symbols: HSF4, HSFB1, AT-HSFB1, ATHSF4 | heat shock factor 4 | chr4:17440660-17441706 FORWARD LENGTH=284
Ghir_A05G031410	3.80147e-84	0.683929	0.417	0.07	1.39833e-79	0	0.389001	0.0509941	Symbols: | Galactose oxidase/kelch repeat superfamily protein | chr2:838378-839781 FORWARD LENGTH=467
Ghir_A02G019450	1.12319e-83	0.602003	0.509	0.119	4.13154e-79	0	0.440941	0.0976409	Symbols: | Protein phosphatase 2C family protein | chr3:19097924-19099244 REVERSE LENGTH=361
Ghir_D12G025280	1.21597e-83	0.703738	0.475	0.1	4.47282e-79	0	0.45535	0.0855433	Symbols: | unknown protein; Has 76 Blast hits to 76 proteins in 13 species: Archae - 0; Bacteria - 0; Metazoa - 1; Fungi - 0; Plants - 75; Viruses - 0; Other Eukaryotes - 0 (source: NCBI BLink). | chr4:12520010-12520762 REVERSE LENGTH=250
Ghir_A12G000720	3.01816e-83	0.717372	0.495	0.116	1.1102e-78	0	0.45742	0.088107	Symbols: ATGID1B, GID1B | alpha/beta-Hydrolases superfamily protein | chr3:23289717-23290998 FORWARD LENGTH=358
Ghir_D05G022050	1.11206e-82	0.946774	0.501	0.127	4.0906e-78	0	0.564015	0.102421	Symbols: | Phosphoglycerate mutase family protein | chr5:25773009-25775104 REVERSE LENGTH=282
Ghir_D04G015160	1.9524e-82	0.944233	0.542	0.158	7.18172e-78	0	0.607684	0.129967	Symbols: ANAC083, VNI2, NAC083 | NAC domain containing protein 83 | chr5:4196643-4197577 FORWARD LENGTH=252
Ghir_D12G018100	2.00559e-82	0.9111	0.656	0.264	7.37736e-78	0	0.73018	0.208294	Symbols: | unknown protein; BEST Arabidopsis thaliana protein match is: unknown protein (TAIR:AT3G25870.1); Has 69 Blast hits to 69 proteins in 16 species: Archae - 0; Bacteria - 0; Metazoa - 6; Fungi - 0; Plants - 63; Viruses - 0; Other Eukaryotes - 0 (source: NCBI BLink). | chr1:4577229-4577813 REVERSE LENGTH=194
Ghir_A03G023500	2.05605e-82	0.691488	0.446	0.089	7.56296e-78	0	0.404743	0.0623894	Symbols: PID, ABR | Protein kinase superfamily protein | chr2:14589934-14591557 REVERSE LENGTH=438
Ghir_A07G008430	2.43577e-82	0.875112	0.544	0.159	8.95973e-78	0	0.540735	0.11495	Symbols: CML23 | calmodulin like 23 | chr1:24770856-24771329 REVERSE LENGTH=157
Ghir_A06G016250	3.68892e-82	0.579373	0.452	0.093	1.35693e-77	0	0.378099	0.0644638	Symbols: | Core-2/I-branching beta-1,6-N-acetylglucosaminyltransferase family protein | chr1:4031768-4033946 REVERSE LENGTH=383
Ghir_A06G003880	4.29067e-82	0.864831	0.58	0.196	1.57828e-77	0	0.569042	0.131804	Symbols: RAP2.4 | related to AP2 4 | chr1:29364790-29365794 FORWARD LENGTH=334
Ghir_D11G025020	6.58865e-82	1.61784	0.525	0.158	2.42357e-77	0	0.772038	0.125754	NA
Ghir_A05G000800	8.54804e-82	0.71991	0.565	0.173	3.14431e-77	0	0.518807	0.125248	Symbols: TET7 | tetraspanin7 | chr4:13942566-13943621 REVERSE LENGTH=263
Ghir_A10G001680	1.15325e-81	0.798785	0.563	0.171	4.24211e-77	0	0.562189	0.134353	Symbols: | Protein of unknown function (DUF761) | chr1:22593756-22594986 REVERSE LENGTH=344
Ghir_D05G031250	1.29957e-81	0.678952	0.424	0.079	4.78034e-77	0	0.397636	0.0571881	Symbols: | Galactose oxidase/kelch repeat superfamily protein | chr2:838378-839781 FORWARD LENGTH=467
Ghir_A03G003080	1.34437e-81	0.74357	0.607	0.218	4.94515e-77	0	0.571519	0.15233	Symbols: CIPK11, PKS5, SIP4, SNRK3.22 | SOS3-interacting protein 4 | chr2:12937265-12938572 REVERSE LENGTH=435
Ghir_A13G018660	1.47491e-81	0.929744	0.708	0.352	5.42532e-77	0	0.767313	0.240323	Symbols: | Hypoxia-responsive family protein | chr3:1612860-1613748 FORWARD LENGTH=97
Ghir_D11G012230	2.17583e-81	0.627292	0.342	0.036	8.00359e-77	0	0.321818	0.0253549	Symbols: ATMRP4, EST3, MRP4, ABCC4 | multidrug resistance-associated protein 4 | chr2:19574944-19580383 FORWARD LENGTH=1516
Ghir_D02G008070	2.58652e-81	0.574587	0.488	0.111	9.51426e-77	0	0.41303	0.0876081	Symbols: | Eukaryotic aspartyl protease family protein | chr1:16787508-16789318 REVERSE LENGTH=405
Ghir_A05G010390	3.12372e-81	0.706531	0.685	0.274	1.14903e-76	0	0.677737	0.225316	Symbols: | Leucine-rich repeat (LRR) family protein | chr5:7164758-7166904 FORWARD LENGTH=218
Ghir_D03G006560	5.41539e-81	0.578219	0.452	0.088	1.992e-76	0	0.384144	0.072135	Symbols: | unknown protein; FUNCTIONS IN: molecular_function unknown; INVOLVED IN: biological_process unknown; LOCATED IN: cellular_component unknown; EXPRESSED IN: 23 plant structures; EXPRESSED DURING: 13 growth stages; BEST Arabidopsis thaliana protein match is: unknown protein (TAIR:AT4G19950.1); Has 246 Blast hits to 244 proteins in 29 species: Archae - 2; Bacteria - 16; Metazoa - 0; Fungi -…
Ghir_A06G022970	5.62835e-81	0.793864	0.678	0.278	2.07033e-76	0	0.6414	0.198158	Symbols: ERF11, ATERF11 | ERF domain protein 11 | chr1:9956351-9956851 REVERSE LENGTH=166
Ghir_D09G021860	5.905e-81	0.665327	0.426	0.079	2.1721e-76	0	0.391467	0.0592516	Symbols: | Protein kinase superfamily protein | chr5:332829-334180 FORWARD LENGTH=333
Ghir_A11G003190	7.16433e-81	0.881964	0.541	0.171	2.63533e-76	0	0.566439	0.116398	Symbols: NTRA, ATNTRA, NTR2 | NADPH-dependent thioredoxin reductase A | chr2:7564357-7566219 FORWARD LENGTH=378
Ghir_A09G012430	1.10288e-80	0.724533	0.374	0.052	4.05684e-76	0	0.376285	0.0401356	Symbols: | Late embryogenesis abundant (LEA) hydroxyproline-rich glycoprotein family | chr1:24431642-24432898 REVERSE LENGTH=252
Ghir_D12G013520	1.19547e-80	0.811328	0.391	0.061	4.39741e-76	0	0.404366	0.0453048	Symbols: WRKY23, ATWRKY23 | WRKY DNA-binding protein 23 | chr2:19405045-19406446 REVERSE LENGTH=337
Ghir_A11G014220	1.34701e-80	0.627741	0.335	0.034	4.95484e-76	0	0.317661	0.0239568	Symbols: IAA13 | auxin-induced protein 13 | chr2:14114569-14115757 REVERSE LENGTH=247
Ghir_A01G021050	2.55798e-80	0.879702	0.35	0.042	9.40928e-76	0	0.389712	0.0288259	Symbols: GSTL3 | Glutathione S-transferase family protein | chr5:632877-634858 FORWARD LENGTH=235
Ghir_D02G020190	2.62241e-80	0.607237	0.494	0.118	9.64627e-76	0	0.425538	0.0902981	Symbols: | Transmembrane amino acid transporter family protein | chr2:17531323-17532564 REVERSE LENGTH=413
Ghir_A09G022210	2.67011e-80	0.768992	0.564	0.161	9.82172e-76	0	0.586077	0.155668	Symbols: ATEP3, ATCHITIV, CHIV, EP3 | homolog of carrot EP3-3 chitinase | chr3:20145935-20147034 FORWARD LENGTH=273
Ghir_A01G014750	2.83578e-80	0.548755	0.348	0.04	1.04311e-75	0	0.302406	0.0278902	Symbols: DPL1, ATDPL1 | dihydrosphingosine phosphate lyase | chr1:9748812-9752618 FORWARD LENGTH=544
Ghir_A06G012630	4.88974e-80	0.864291	0.609	0.208	1.79864e-75	0	0.684621	0.190671	Symbols: AHA1, PMA, OST2, HA1 | H(+)-ATPase 1 | chr2:8221858-8227268 FORWARD LENGTH=949
Ghir_A01G012380	6.68922e-80	1.04411	0.436	0.086	2.46056e-75	0	0.547249	0.0862478	NA
Ghir_A05G000740	9.74165e-80	0.69995	0.537	0.156	3.58337e-75	0	0.503139	0.117572	Symbols: | Double Clp-N motif-containing P-loop nucleoside triphosphate hydrolases superfamily protein | chr5:23384794-23388052 FORWARD LENGTH=990
Ghir_A11G006670	2.21053e-79	0.859478	0.521	0.16	8.1312e-75	0	0.539763	0.105971	Symbols: CSY2 | citrate synthase 2 | chr3:21724564-21727458 REVERSE LENGTH=514
Ghir_D03G002900	2.32274e-79	0.669777	0.624	0.224	8.54396e-75	0	0.558758	0.166518	Symbols: ACA2 | calcium ATPase 2 | chr4:17683225-17686808 REVERSE LENGTH=1014
Ghir_A05G017170	2.79673e-79	0.799006	0.423	0.084	1.02875e-74	0	0.421738	0.0575027	Symbols: STP1, ATSTP1 | sugar transporter 1 | chr1:3777460-3780133 FORWARD LENGTH=522
Ghir_D01G005160	3.73243e-79	0.831897	0.486	0.118	1.37294e-74	0	0.511684	0.103722	Symbols: | sodium/calcium exchanger family protein / calcium-binding EF hand family protein | chr1:19844790-19847533 FORWARD LENGTH=585
Ghir_D07G023510	3.84582e-79	0.810854	0.616	0.213	1.41464e-74	0	0.674344	0.199378	Symbols: PMZ, SAP12 | zinc finger (AN1-like) family protein | chr3:10520585-10521223 FORWARD LENGTH=186
Ghir_D01G018420	4.06261e-79	0.75074	0.378	0.057	1.49439e-74	0	0.386891	0.0431382	Symbols: ENDO 2 | endonuclease 2 | chr1:25596718-25598264 FORWARD LENGTH=290
Ghir_D08G014760	4.07157e-79	0.545944	0.505	0.13	1.49769e-74	0	0.402488	0.090602	Symbols: | C2 calcium/lipid-binding plant phosphoribosyltransferase family protein | chr4:7013956-7017846 REVERSE LENGTH=1011
Ghir_A08G003280	4.47253e-79	0.739676	0.478	0.11	1.64517e-74	0	0.486483	0.0991752	Symbols: | basic helix-loop-helix (bHLH) DNA-binding superfamily protein | chr2:17611428-17613163 REVERSE LENGTH=359
Ghir_D09G016380	4.60444e-79	1.01552	0.476	0.124	1.6937e-74	0	0.520136	0.0806721	Symbols: GSTL3 | Glutathione S-transferase family protein | chr5:632877-634858 FORWARD LENGTH=235
Ghir_D06G013940	8.60172e-79	0.549492	0.419	0.078	3.16406e-74	0	0.343841	0.0537207	Symbols: EDA16 | SNF2 domain-containing protein / helicase domain-containing protein / zinc finger protein-related | chr1:22535038-22540610 REVERSE LENGTH=1280
Ghir_A05G004220	1.1104e-78	0.729671	0.43	0.084	4.0845e-74	0	0.415969	0.0659293	Symbols: | unknown protein; INVOLVED IN: response to salt stress; LOCATED IN: chloroplast, plasma membrane, membrane; EXPRESSED IN: 23 plant structures; EXPRESSED DURING: 13 growth stages; BEST Arabidopsis thaliana protein match is: unknown protein (TAIR:AT4G29780.1); Has 1807 Blast hits to 1807 proteins in 277 species: Archae - 0; Bacteria - 0; Metazoa - 736; Fungi - 347; Plants - 385; Viruses -…
Ghir_D10G006760	1.17126e-78	0.830791	0.658	0.284	4.30837e-74	0	0.660364	0.198404	Symbols: VPS46.2, CHMP1A | SNF7 family protein | chr1:27473938-27474848 FORWARD LENGTH=203
Ghir_A05G033720	2.15317e-78	0.558573	0.519	0.13	7.92021e-74	0	0.432813	0.108385	Symbols: MMP | matrix metalloproteinase | chr1:26424005-26425141 FORWARD LENGTH=378
Ghir_D10G001480	5.24516e-78	0.609454	0.427	0.081	1.92938e-73	0	0.385444	0.0671399	Symbols: WRKY6, ATWRKY6 | WRKY family transcription factor | chr1:23016887-23019155 REVERSE LENGTH=553
Ghir_D04G013750	5.42691e-78	0.604238	0.519	0.147	1.99623e-73	0	0.438135	0.101696	Symbols: | O-fucosyltransferase family protein | chr2:15894162-15897452 REVERSE LENGTH=638
Ghir_D09G016060	6.57044e-78	0.697963	0.424	0.084	2.41687e-73	0	0.398452	0.0611351	Symbols: HSC70-1, HSP70-1, AT-HSC70-1, HSC70 | heat shock cognate protein 70-1 | chr5:554055-556334 REVERSE LENGTH=651
Ghir_A02G006800	6.77727e-78	0.64231	0.535	0.148	2.49295e-73	0	0.503474	0.131894	Symbols: PUB29, ATPUB29 | plant U-box 29 | chr3:6434234-6435481 REVERSE LENGTH=415
Ghir_D11G016380	1.06043e-77	0.648349	0.518	0.128	3.9007e-73	0	0.52615	0.139751	NA
Ghir_D03G004830	1.09929e-77	0.546436	0.391	0.063	4.04364e-73	0	0.337115	0.0499051	Symbols: ABR1 | Integrase-type DNA-binding superfamily protein | chr5:25891679-25893656 FORWARD LENGTH=391
Ghir_D05G029480	2.35845e-77	0.676521	0.373	0.057	8.67533e-73	0	0.362192	0.040853	Symbols: ZIFL1 | zinc induced facilitator-like 1 | chr5:4438318-4441289 FORWARD LENGTH=478
Ghir_D03G016820	3.80991e-77	0.679537	0.519	0.147	1.40144e-72	0	0.474895	0.108824	Symbols: IQD22 | IQ-domain 22 | chr4:12087283-12090408 FORWARD LENGTH=484
Ghir_D03G011590	4.0568e-77	0.644821	0.45	0.099	1.49225e-72	0	0.414409	0.0770062	Symbols: GDH2 | glutamate dehydrogenase 2 | chr5:2356153-2358012 FORWARD LENGTH=411
Ghir_D09G016530	8.10431e-77	0.544682	0.46	0.104	2.98109e-72	0	0.375816	0.075762	Symbols: AtIPCS1 | Arabidopsis Inositol phosphorylceramide synthase 1 | chr3:20006098-20008020 FORWARD LENGTH=305
Ghir_A11G028970	1.36043e-76	0.999162	0.709	0.376	5.00421e-72	0	0.781903	0.246511	Symbols: | Rubber elongation factor protein (REF) | chr3:1593540-1594802 FORWARD LENGTH=246
Ghir_A10G017720	1.7709e-76	0.740185	0.458	0.109	6.51409e-72	0	0.441773	0.0789715	Symbols: ATCP1, CP1 | Ca2+-binding protein 1 | chr5:20070812-20071294 FORWARD LENGTH=160
Ghir_D05G026510	1.80956e-76	0.918698	0.463	0.118	6.65629e-72	0	0.489762	0.0794088	Symbols: AOS, CYP74A, DDE2 | allene oxide synthase | chr5:17097803-17099359 REVERSE LENGTH=518
Ghir_A11G007870	2.30429e-76	0.644406	0.534	0.158	8.47611e-72	0	0.474109	0.117246	Symbols: | UDP-glucose 6-dehydrogenase family protein | chr3:11267375-11268817 REVERSE LENGTH=480
Ghir_A08G016990	2.57665e-76	0.636501	0.508	0.134	9.47794e-72	0	0.497144	0.124463	Symbols: | Protein kinase superfamily protein | chr5:19118683-19120528 REVERSE LENGTH=410
Ghir_A06G017180	4.50695e-76	0.821934	0.404	0.076	1.65784e-71	0	0.427053	0.0583374	Symbols: SAG20, WI12, ATWI-12 | senescence associated gene 20 | chr3:3442776-3443108 FORWARD LENGTH=110
Ghir_A01G006390	1.17134e-75	0.569876	0.447	0.099	4.30865e-71	0	0.375991	0.0716331	Symbols: PAT1 | GRAS family transcription factor | chr5:19522497-19524053 REVERSE LENGTH=490
Ghir_A05G012730	1.26006e-75	0.812427	0.383	0.062	4.635e-71	0	0.417173	0.0569268	Symbols: PDR12, ATPDR12, ABCG40, ATABCG40 | pleiotropic drug resistance 12 | chr1:5331993-5338175 REVERSE LENGTH=1423
Ghir_A09G017080	2.67706e-75	0.558237	0.527	0.153	9.84729e-71	0	0.425644	0.106817	Symbols: AtIPCS1 | Arabidopsis Inositol phosphorylceramide synthase 1 | chr3:20006098-20008020 FORWARD LENGTH=305
Ghir_A09G014700	2.69591e-75	0.857606	0.62	0.264	9.91665e-71	0	0.631739	0.175815	Symbols: ATMDAR1, MDAR1 | monodehydroascorbate reductase 1 | chr3:19601477-19604366 REVERSE LENGTH=466
Ghir_A09G013500	3.17012e-75	0.7454	0.449	0.096	1.1661e-70	0	0.450523	0.0915448	Symbols: PGIP1, ATPGIP1 | polygalacturonase inhibiting protein 1 | chr5:2132373-2133434 FORWARD LENGTH=330
Ghir_A10G023720	4.89056e-75	0.647124	0.55	0.167	1.79894e-70	0	0.517841	0.142486	Symbols: HSPRO2, ATHSPRO2 | ortholog of sugar beet HS1 PRO-1 2 | chr2:16700649-16701956 REVERSE LENGTH=435
Ghir_D06G014500	6.14438e-75	0.72882	0.581	0.199	2.26015e-70	0	0.55311	0.153167	Symbols: ERF11, ATERF11 | ERF domain protein 11 | chr1:9956351-9956851 REVERSE LENGTH=166
Ghir_A05G006320	7.21166e-75	0.664504	0.43	0.094	2.65274e-70	0	0.404793	0.0682159	Symbols: | DnaJ/Hsp40 cysteine-rich domain superfamily protein | chr2:10587118-10588240 REVERSE LENGTH=144
Ghir_D09G015870	1.24282e-74	0.551435	0.571	0.188	4.57159e-70	0	0.466416	0.135219	Symbols: UNE18, ORP3A | Oxysterol-binding family protein | chr5:413639-416016 FORWARD LENGTH=453
Ghir_A05G008990	1.37082e-74	0.637843	0.519	0.156	5.04242e-70	0	0.465001	0.111992	Symbols: | zinc finger (CCCH-type) family protein | chr5:23693959-23695782 FORWARD LENGTH=607
Ghir_A05G002030	1.46883e-74	0.611171	0.452	0.104	5.40293e-70	0	0.385361	0.0748448	Symbols: KCS11 | 3-ketoacyl-CoA synthase 11 | chr2:11330094-11331623 FORWARD LENGTH=509
Ghir_A11G012290	1.61572e-74	0.535673	0.401	0.075	5.94325e-70	0	0.3338	0.0530489	Symbols: ATMRP4, EST3, MRP4, ABCC4 | multidrug resistance-associated protein 4 | chr2:19574944-19580383 FORWARD LENGTH=1516
Ghir_A06G003020	1.64228e-74	0.736602	0.436	0.092	6.04094e-70	0	0.495349	0.0999033	Symbols: | Cox19-like CHCH family protein | chr5:2970733-2971970 FORWARD LENGTH=139
Ghir_A11G022630	1.88394e-74	0.666283	0.449	0.101	6.9299e-70	0	0.425552	0.0837861	Symbols: ATPSK5, PSK5 | phytosulfokine 5 precursor | chr5:26351593-26352055 FORWARD LENGTH=77
Ghir_A10G018220	2.05769e-74	1.169	0.354	0.053	7.569e-70	0	0.487238	0.0456479	Symbols: | unknown protein; Has 30201 Blast hits to 17322 proteins in 780 species: Archae - 12; Bacteria - 1396; Metazoa - 17338; Fungi - 3422; Plants - 5037; Viruses - 0; Other Eukaryotes - 2996 (source: NCBI BLink). | chr5:1550273-1550821 FORWARD LENGTH=182
Ghir_D02G021390	3.57619e-74	0.932376	0.686	0.35	1.31546e-69	0	0.720203	0.228497	NA
Ghir_A11G013620	3.58468e-74	2.37068	0.453	0.121	1.31859e-69	0	0.796041	0.088438	Symbols: | Serine protease inhibitor, potato inhibitor I-type family protein | chr2:16236546-16237050 REVERSE LENGTH=70
Ghir_A03G023160	6.86198e-74	0.594502	0.381	0.063	2.52411e-69	0	0.345153	0.0512332	Symbols: | Transducin/WD40 repeat-like superfamily protein | chr2:11268035-11269432 FORWARD LENGTH=465
Ghir_D11G027680	9.02455e-74	0.755776	0.329	0.041	3.31959e-69	0	0.357942	0.0296513	Symbols: | Pyridoxal-dependent decarboxylase family protein | chr3:4806771-4808954 FORWARD LENGTH=484
Ghir_D13G001600	1.30746e-73	0.595734	0.44	0.092	4.80934e-69	0	0.412592	0.0928622	Symbols: | unknown protein; BEST Arabidopsis thaliana protein match is: unknown protein (TAIR:AT5G12010.1); Has 945 Blast hits to 944 proteins in 87 species: Archae - 0; Bacteria - 0; Metazoa - 519; Fungi - 43; Plants - 365; Viruses - 0; Other Eukaryotes - 18 (source: NCBI BLink). | chr4:14579859-14581481 FORWARD LENGTH=540
Ghir_A05G029330	1.32631e-73	0.535868	0.502	0.135	4.87871e-69	0	0.402648	0.0995984	Symbols: | LEM3 (ligand-effect modulator 3) family protein / CDC50 family protein | chr1:20275732-20277793 REVERSE LENGTH=349
Ghir_A01G000790	1.65835e-73	0.727396	0.486	0.134	6.10006e-69	0	0.45688	0.0957048	Symbols: | Vacuolar import/degradation, Vid27-related protein | chr3:6664383-6666423 FORWARD LENGTH=648
Ghir_D04G007930	1.6593e-73	0.560629	0.42	0.083	6.10355e-69	0	0.378376	0.0746603	Symbols: ANAC083, VNI2, NAC083 | NAC domain containing protein 83 | chr5:4196643-4197577 FORWARD LENGTH=252
Ghir_D12G023420	1.74742e-73	0.592499	0.419	0.083	6.42771e-69	0	0.382501	0.0718858	Symbols: | Protein of unknown function (DUF1442) | chr2:18698619-18699360 FORWARD LENGTH=215
Ghir_D01G006890	1.92907e-73	0.68907	0.66	0.282	7.09588e-69	0	0.642301	0.219237	Symbols: UBQ10 | polyubiquitin 10 | chr4:2718559-2719932 FORWARD LENGTH=457
Ghir_A05G019840	2.17008e-73	0.700257	0.43	0.101	7.98243e-69	0	0.410445	0.0659961	Symbols: | Sec14p-like phosphatidylinositol transfer family protein | chr1:28214405-28215686 FORWARD LENGTH=296
Ghir_A07G010400	2.23076e-73	0.729882	0.417	0.089	8.20563e-69	0	0.421246	0.0682194	Symbols: | Domain of unknown function (DUF966) | chr5:24090950-24092804 FORWARD LENGTH=423
Ghir_D12G001950	6.10001e-73	0.859452	0.407	0.084	2.24383e-68	0	0.431459	0.061835	NA
Ghir_D05G032000	8.79623e-73	0.801903	0.567	0.203	3.23561e-68	0	0.579188	0.153151	Symbols: NTF2A | nuclear transport factor 2A | chr1:9484615-9485790 REVERSE LENGTH=122
Ghir_D11G032650	1.18976e-72	0.923935	0.624	0.253	4.37643e-68	0	0.671578	0.196454	Symbols: SRC2, (AT)SRC2 | soybean gene regulated by cold-2 | chr1:2927767-2928741 FORWARD LENGTH=324
Ghir_D05G004050	1.23591e-72	0.814677	0.527	0.175	4.54617e-68	0	0.55001	0.127932	Symbols: CID7 | CTC-interacting domain 7 | chr2:11188143-11190579 REVERSE LENGTH=567
Ghir_D02G024810	1.23859e-72	0.785706	0.469	0.127	4.55604e-68	0	0.465507	0.0895137	Symbols: CYTC-1, ATCYTC-A | CYTOCHROME C-1 | chr1:8079384-8080286 FORWARD LENGTH=114
Ghir_D11G027810	1.44366e-72	0.677758	0.469	0.125	5.31036e-68	0	0.424907	0.0851593	Symbols: | Cytidine/deoxycytidylate deaminase family protein | chr5:10044209-10045484 REVERSE LENGTH=204
Ghir_A03G003580	1.53647e-72	0.54428	0.401	0.077	5.65175e-68	0	0.343966	0.0588804	Symbols: | Protein phosphatase 2C family protein | chr2:12814437-12815904 FORWARD LENGTH=396
Ghir_A03G010970	1.62744e-72	0.741418	0.558	0.194	5.98637e-68	0	0.537771	0.144834	Symbols: | Regulator of Vps4 activity in the MVB pathway protein | chr1:4569622-4571043 REVERSE LENGTH=409
Ghir_D07G012450	1.70531e-72	0.618907	0.495	0.139	6.2728e-68	0	0.436746	0.10147	Symbols: | NAD(P)-binding Rossmann-fold superfamily protein | chr1:293396-294888 FORWARD LENGTH=295
Ghir_D10G026190	1.73862e-72	0.589077	0.413	0.083	6.39534e-68	0	0.374076	0.0688804	Symbols: HSPRO2, ATHSPRO2 | ortholog of sugar beet HS1 PRO-1 2 | chr2:16700649-16701956 REVERSE LENGTH=435
Ghir_A12G001530	1.78757e-72	1.26034	0.532	0.189	6.57538e-68	0	0.714813	0.144214	Symbols: | Aldolase-type TIM barrel family protein | chr5:25697623-25698945 REVERSE LENGTH=333
Ghir_A13G000060	1.81171e-72	0.860002	0.652	0.311	6.66418e-68	0	0.655606	0.201891	Symbols: ERD15, LSR1, CID1 | dehydration-induced protein (ERD15) | chr2:17269736-17270314 FORWARD LENGTH=163
Ghir_A01G020640	2.35201e-72	1.06582	0.302	0.03	8.65165e-68	0	0.402916	0.0238814	NA
Ghir_A08G005240	4.2317e-72	0.999489	0.642	0.299	1.55659e-67	0	0.711991	0.20376	Symbols: SUM1, SUMO 1, SUMO1, ATSUMO1 | small ubiquitin-like modifier 1 | chr4:13497466-13498458 FORWARD LENGTH=100
Ghir_A01G009850	4.53824e-72	0.743717	0.498	0.143	1.66935e-67	0	0.493117	0.11316	Symbols: | unknown protein; BEST Arabidopsis thaliana protein match is: unknown protein (TAIR:AT1G75860.1); Has 471 Blast hits to 438 proteins in 92 species: Archae - 0; Bacteria - 14; Metazoa - 217; Fungi - 43; Plants - 91; Viruses - 1; Other Eukaryotes - 105 (source: NCBI BLink). | chr1:6969314-6970699 REVERSE LENGTH=285
Ghir_D02G024830	5.13036e-72	0.59083	0.436	0.099	1.88715e-67	0	0.388884	0.0773071	Symbols: AAT1, CAT1 | amino acid transporter 1 | chr4:11270318-11273775 FORWARD LENGTH=594
Ghir_A07G022880	5.24749e-72	0.770227	0.504	0.141	1.93024e-67	0	0.534303	0.130979	Symbols: PHT1;7 | phosphate transporter 1;7 | chr3:20248463-20250070 REVERSE LENGTH=535
Ghir_D05G029420	8.70346e-72	0.554396	0.515	0.153	3.20148e-67	0	0.418424	0.105716	Symbols: | LEM3 (ligand-effect modulator 3) family protein / CDC50 family protein | chr1:20275732-20277793 REVERSE LENGTH=349
Ghir_A13G012660	1.14742e-71	0.801384	0.573	0.218	4.22068e-67	0	0.556162	0.143549	Symbols: CINV2 | cytosolic invertase 2 | chr4:6021312-6023310 REVERSE LENGTH=558
Ghir_A06G016210	1.41721e-71	0.625305	0.357	0.056	5.21306e-67	0	0.348161	0.045996	Symbols: WRKY6, ATWRKY6 | WRKY family transcription factor | chr1:23016887-23019155 REVERSE LENGTH=553
Ghir_D11G020810	1.78514e-71	0.693362	0.44	0.103	6.56647e-67	0	0.421342	0.0805383	Symbols: WRKY15 | WRKY DNA-binding protein 15 | chr2:9924998-9926154 FORWARD LENGTH=317
Ghir_D09G017150	2.11615e-71	0.710865	0.306	0.033	7.78406e-67	0	0.32336	0.0254924	Symbols: | Tautomerase/MIF superfamily protein | chr3:19164229-19165076 REVERSE LENGTH=112
Ghir_D12G018110	4.75475e-71	0.532779	0.394	0.074	1.74899e-66	0	0.337201	0.0593979	NA
Ghir_A02G007100	4.88093e-71	0.618492	0.58	0.216	1.7954e-66	0	0.499707	0.146594	Symbols: SCL1 | SCARECROW-like 1 | chr1:7509721-7511502 FORWARD LENGTH=593
Ghir_A03G000330	5.28938e-71	0.517831	0.387	0.072	1.94564e-66	0	0.319966	0.0514495	Symbols: | Transcription factor jumonji (jmj) family protein / zinc finger (C5HC2 type) family protein | chr5:19046888-19050880 FORWARD LENGTH=787
Ghir_D07G002590	5.64336e-71	0.814962	0.412	0.092	2.07585e-66	0	0.428214	0.0657025	Symbols: ATNADP-ME3, NADP-ME3 | NADP-malic enzyme 3 | chr5:9024549-9028260 FORWARD LENGTH=588
Ghir_D10G004390	9.11491e-71	0.72422	0.424	0.096	3.35283e-66	0	0.435162	0.0802204	Symbols: WRKY71, ATWRKY71 | WRKY DNA-binding protein 71 | chr1:10454482-10455652 FORWARD LENGTH=282
Ghir_A09G013170	1.27524e-70	0.559843	0.361	0.059	4.69085e-66	0	0.317627	0.0428843	Symbols: | zinc finger (C2H2 type, AN1-like) family protein | chr2:17458020-17459414 REVERSE LENGTH=279
Ghir_A12G023450	1.59854e-70	0.675452	0.419	0.09	5.88008e-66	0	0.414924	0.0789278	Symbols: | Protein of unknown function (DUF1442) | chr2:18698619-18699360 FORWARD LENGTH=215
Ghir_D02G011300	1.75048e-70	0.656309	0.453	0.11	6.43898e-66	0	0.418272	0.0888946	Symbols: CML42 | calmodulin like 42 | chr4:11133309-11133884 REVERSE LENGTH=191
Ghir_D12G000700	1.98279e-70	0.508003	0.42	0.087	7.29348e-66	0	0.362984	0.0782697	Symbols: ATGID1B, GID1B | alpha/beta-Hydrolases superfamily protein | chr3:23289717-23290998 FORWARD LENGTH=358
Ghir_D10G019190	2.19074e-70	0.665123	0.44	0.106	8.05842e-66	0	0.411575	0.0809206	Symbols: ATCP1, CP1 | Ca2+-binding protein 1 | chr5:20070812-20071294 FORWARD LENGTH=160
Ghir_D05G006660	2.26813e-70	0.872577	0.478	0.133	8.3431e-66	0	0.522855	0.113463	Symbols: | unknown protein; BEST Arabidopsis thaliana protein match is: unknown protein (TAIR:AT5G57123.1); Has 30201 Blast hits to 17322 proteins in 780 species: Archae - 12; Bacteria - 1396; Metazoa - 17338; Fungi - 3422; Plants - 5037; Viruses - 0; Other Eukaryotes - 2996 (source: NCBI BLink). | chr5:3377817-3378020 FORWARD LENGTH=67
Ghir_A06G001440	2.52067e-70	0.572559	0.517	0.159	9.27204e-66	0	0.439176	0.114448	Symbols: | Peptidase S24/S26A/S26B/S26C family protein | chr1:2108832-2110642 FORWARD LENGTH=367
Ghir_A09G010580	2.58741e-70	0.653151	0.397	0.08	9.51754e-66	0	0.373623	0.0610607	Symbols: | Polynucleotidyl transferase, ribonuclease H-like superfamily protein | chr3:15952213-15953055 REVERSE LENGTH=280
Ghir_D05G012500	3.90114e-70	0.842633	0.475	0.126	1.43499e-65	0	0.530748	0.121264	Symbols: PDR12, ATPDR12, ABCG40, ATABCG40 | pleiotropic drug resistance 12 | chr1:5331993-5338175 REVERSE LENGTH=1423
Ghir_D02G002390	4.63772e-70	0.618015	0.404	0.087	1.70594e-65	0	0.373013	0.0627499	Symbols: GAE6 | UDP-D-glucuronate 4-epimerase 6 | chr3:8603645-8605027 FORWARD LENGTH=460
Ghir_A04G014160	6.94013e-70	0.688951	0.315	0.039	2.55286e-65	0	0.327364	0.0300135	Symbols: GLB1, AHB1, ARATH GLB1, NSHB1, ATGLB1, HB1 | hemoglobin 1 | chr2:6982782-6983522 REVERSE LENGTH=160
Ghir_A08G011570	8.17799e-70	0.866314	0.748	0.434	3.00819e-65	0	0.819718	0.308277	Symbols: | unknown protein; FUNCTIONS IN: molecular_function unknown; INVOLVED IN: response to wounding; LOCATED IN: endomembrane system; EXPRESSED IN: 23 plant structures; EXPRESSED DURING: 13 growth stages; BEST Arabidopsis thaliana protein match is: unknown protein (TAIR:AT1G32928.1); Has 42 Blast hits to 42 proteins in 8 species: Archae - 0; Bacteria - 0; Metazoa - 0; Fungi - 0; Plants - 42; …
Ghir_A01G020160	9.92911e-70	2.0332	0.403	0.096	3.65233e-65	0	0.685287	0.0676163	Symbols: PSK1, ATPSK3, PSK3 | PHYTOSULFOKINE 3 PRECURSOR | chr3:16291388-16292118 REVERSE LENGTH=81
Ghir_D05G027290	1.20401e-69	0.607668	0.715	0.323	4.42883e-65	0	0.688259	0.276171	Symbols: SAH7 | Pollen Ole e 1 allergen and extensin family protein | chr4:5550563-5551259 FORWARD LENGTH=159
Ghir_D01G011020	2.07929e-69	1.39386	0.735	0.47	7.64845e-65	0	0.953012	0.294815	Symbols: ATTRX1, ATTRX H1, TRX1 | thioredoxin H-type 1 | chr3:18951123-18951955 REVERSE LENGTH=114
Ghir_D09G014620	2.18022e-69	0.584534	0.488	0.136	8.01973e-65	0	0.42821	0.106613	Symbols: | Pyruvate kinase family protein | chr3:19649046-19652237 FORWARD LENGTH=527
Ghir_A09G011180	2.49172e-69	0.886608	0.833	0.621	9.16553e-65	0	0.862774	0.379482	Symbols: CAM7 | calmodulin 7 | chr3:15664619-15666355 REVERSE LENGTH=149
Ghir_D08G002380	2.87451e-69	0.593366	0.483	0.136	1.05736e-64	0	0.415906	0.0984541	Symbols: ACA10, CIF1, ATACA10 | autoinhibited Ca(2+)-ATPase 10 | chr4:14611225-14618775 REVERSE LENGTH=1069
Ghir_D09G015570	4.76754e-69	0.692158	0.419	0.093	1.75369e-64	0	0.42766	0.0842918	NA
Ghir_D07G002530	7.3125e-69	0.84176	0.919	0.774	2.68983e-64	0	1.08127	0.539502	Symbols: | Mitochondrial transcription termination factor family protein | chr1:29799227-29800426 FORWARD LENGTH=399
Ghir_D07G011720	1.03021e-68	0.614794	0.424	0.098	3.78951e-64	0	0.384231	0.076166	Symbols: | A20/AN1-like zinc finger family protein | chr2:11776640-11777131 REVERSE LENGTH=163
Ghir_A01G011740	1.69269e-68	0.588359	0.463	0.124	6.2264e-64	0	0.409318	0.0937927	Symbols: | transferases, transferring glycosyl groups | chr1:29452823-29457118 FORWARD LENGTH=943
Ghir_D01G014050	1.77943e-68	0.845877	0.436	0.119	6.54544e-64	0	0.462496	0.0774806	Symbols: | Sulfite exporter TauE/SafE family protein | chr2:15352767-15355050 REVERSE LENGTH=459
Ghir_D11G026250	2.11948e-68	0.64036	0.319	0.043	7.7963e-64	0	0.320566	0.0319033	Symbols: ANAC087 | Arabidopsis NAC domain containing protein 87 | chr5:6041241-6042743 REVERSE LENGTH=335
Ghir_D01G011920	2.9651e-68	0.758123	0.571	0.226	1.09068e-63	0	0.564596	0.158405	Symbols: RD21, RD21A | Granulin repeat cysteine protease family protein | chr1:17283139-17285609 REVERSE LENGTH=462
Ghir_A05G007110	3.18781e-68	0.504112	0.351	0.059	1.1726e-63	0	0.298206	0.0409542	Symbols: HMA5 | heavy metal atpase 5 | chr1:23527655-23531109 FORWARD LENGTH=995
Ghir_A12G003720	3.48889e-68	0.612663	0.399	0.081	1.28335e-63	0	0.376581	0.0697134	Symbols: | Arabidopsis phospholipase-like protein (PEARLI 4) family | chr2:7323857-7325374 REVERSE LENGTH=382
Ghir_D10G000070	3.76841e-68	0.555754	0.374	0.07	1.38617e-63	0	0.329423	0.0526462	Symbols: | unknown protein; BEST Arabidopsis thaliana protein match is: unknown protein (TAIR:AT4G30780.1); Has 101 Blast hits to 101 proteins in 16 species: Archae - 0; Bacteria - 0; Metazoa - 0; Fungi - 0; Plants - 95; Viruses - 0; Other Eukaryotes - 6 (source: NCBI BLink). | chr2:10244921-10246715 FORWARD LENGTH=466
Ghir_D09G020600	4.1137e-68	0.50538	0.38	0.073	1.51318e-63	0	0.317676	0.0539041	Symbols: VAMP7B, VAMP721, ATVAMP721, AT VAMP7B | vesicle-associated membrane protein 721 | chr1:1331857-1333426 REVERSE LENGTH=219
Ghir_A07G011680	4.29661e-68	0.749356	0.38	0.074	1.58047e-63	0	0.389682	0.0597314	Symbols: | A20/AN1-like zinc finger family protein | chr2:11776640-11777131 REVERSE LENGTH=163
Ghir_D13G004060	5.40219e-68	0.554238	0.439	0.104	1.98714e-63	0	0.385376	0.086537	Symbols: | Protein of unknown function (DUF1685) | chr4:16288301-16288857 REVERSE LENGTH=154
Ghir_A04G009920	6.05304e-68	0.437642	0.311	0.037	2.22655e-63	0	0.253049	0.0298019	Symbols: | Homeodomain-like superfamily protein | chr2:16018384-16019500 FORWARD LENGTH=289
Ghir_D10G018940	6.62156e-68	0.659765	0.422	0.101	2.43568e-63	0	0.397808	0.0740288	Symbols: AAE7, ACN1 | acyl-activating enzyme 7 | chr3:5773231-5775411 REVERSE LENGTH=569
Ghir_D01G013360	1.00939e-67	0.860302	0.263	0.019	3.71293e-63	0	0.328963	0.0156205	NA
Ghir_D09G016250	1.18444e-67	0.561652	0.272	0.023	4.35683e-63	0	0.261113	0.0147419	Symbols: | Plant protein 1589 of unknown function | chr5:579965-580454 FORWARD LENGTH=91
Ghir_A09G016710	1.22253e-67	0.577805	0.475	0.138	4.49694e-63	0	0.397506	0.0909994	Symbols: AtPPa4, PPa4 | pyrophosphorylase 4 | chr3:19881491-19883308 FORWARD LENGTH=216
Ghir_D10G002480	2.05447e-67	0.745197	0.357	0.063	7.55716e-63	0	0.373637	0.0495054	Symbols: | Protein of unknown function (DUF761) | chr1:22593756-22594986 REVERSE LENGTH=344
Ghir_D08G005370	2.41694e-67	0.775898	0.437	0.115	8.89048e-63	0	0.461719	0.0893691	Symbols: SUM1, SUMO 1, SUMO1, ATSUMO1 | small ubiquitin-like modifier 1 | chr4:13497466-13498458 FORWARD LENGTH=100
Ghir_A02G008520	3.04051e-67	0.7154	0.458	0.12	1.11842e-62	0	0.478436	0.111621	Symbols: | alpha/beta-Hydrolases superfamily protein | chr1:3276108-3278464 REVERSE LENGTH=412
Ghir_D06G000850	3.25547e-67	0.591879	0.439	0.113	1.19749e-62	0	0.384004	0.0792303	Symbols: | Protein of unknown function (DUF1195) | chr4:17285953-17287281 REVERSE LENGTH=179
Ghir_D09G016890	3.36206e-67	0.47959	0.324	0.044	1.2367e-62	0	0.275689	0.0355717	Symbols: | Homeodomain-like superfamily protein | chr5:155784-157451 REVERSE LENGTH=323
Ghir_A12G026890	3.42665e-67	0.557088	0.373	0.073	1.26046e-62	0	0.326547	0.0496005	Symbols: | unknown protein; BEST Arabidopsis thaliana protein match is: unknown protein (TAIR:AT4G25690.2); Has 30201 Blast hits to 17322 proteins in 780 species: Archae - 12; Bacteria - 1396; Metazoa - 17338; Fungi - 3422; Plants - 5037; Viruses - 0; Other Eukaryotes - 2996 (source: NCBI BLink). | chr4:13085431-13085997 REVERSE LENGTH=188
Ghir_D11G035640	3.6913e-67	0.594956	0.542	0.185	1.35781e-62	0	0.488043	0.144519	Symbols: HD2C, HDT3 | histone deacetylase 2C | chr5:981994-983961 FORWARD LENGTH=294
Ghir_A08G017570	4.56333e-67	0.660735	0.568	0.225	1.67858e-62	0	0.515684	0.150685	Symbols: | myb-like transcription factor family protein | chr5:19227001-19228546 FORWARD LENGTH=365
Ghir_D05G008980	4.80343e-67	0.570111	0.502	0.155	1.76689e-62	0	0.442481	0.118767	Symbols: | zinc finger (CCCH-type) family protein | chr5:23693959-23695782 FORWARD LENGTH=607
Ghir_D03G005750	5.45821e-67	0.801035	0.275	0.025	2.00775e-62	0	0.315332	0.0170442	Symbols: ATCWINV1, ATBFRUCT1 | Glycosyl hydrolases family 32 protein | chr3:4533084-4535831 REVERSE LENGTH=584
Ghir_A04G010910	5.72751e-67	0.813179	0.481	0.143	2.10681e-62	0	0.506515	0.11697	Symbols: ANAC083, VNI2, NAC083 | NAC domain containing protein 83 | chr5:4196643-4197577 FORWARD LENGTH=252
Ghir_A12G025630	6.52269e-67	0.603305	0.354	0.063	2.39931e-62	0	0.328851	0.044298	Symbols: | Nucleoporin autopeptidase | chr1:3407265-3412045 REVERSE LENGTH=1041
Ghir_A03G022310	6.76988e-67	0.669489	0.403	0.091	2.49023e-62	0	0.389421	0.067785	Symbols: | Arabidopsis phospholipase-like protein (PEARLI 4) family | chr4:16712660-16714225 REVERSE LENGTH=401
Ghir_D12G013430	7.60625e-67	0.625689	0.422	0.107	2.79788e-62	0	0.381417	0.0698251	Symbols: ATARFA1F, ARFA1F | ADP-ribosylation factor A1F | chr1:3513189-3514230 REVERSE LENGTH=181
Ghir_A10G011320	7.62059e-67	0.591464	0.506	0.161	2.80316e-62	0	0.427683	0.110056	Symbols: | HR-like lesion-inducing protein-related | chr4:8302171-8303738 REVERSE LENGTH=158
Ghir_A10G003600	8.65323e-67	0.818301	0.39	0.084	3.183e-62	0	0.435443	0.0697451	Symbols: WRKY71, ATWRKY71 | WRKY DNA-binding protein 71 | chr1:10454482-10455652 FORWARD LENGTH=282
Ghir_A01G016470	9.29728e-67	0.709377	0.354	0.062	3.41991e-62	0	0.361231	0.0495148	Symbols: sks5 | SKU5 similar 5 | chr1:28578211-28581020 REVERSE LENGTH=541
Ghir_D01G023080	1.05647e-66	0.750229	0.304	0.038	3.88613e-62	0	0.324768	0.0279316	Symbols: | Haloacid dehalogenase-like hydrolase (HAD) superfamily protein | chr5:449132-450507 FORWARD LENGTH=280
Ghir_A10G004560	1.54632e-66	0.523772	0.309	0.039	5.68799e-62	0	0.28029	0.0310177	Symbols: | Leucine-rich repeat transmembrane protein kinase | chr1:20994931-21000887 REVERSE LENGTH=1032
Ghir_D11G032810	2.2313e-66	0.472832	0.355	0.061	8.20763e-62	0	0.293384	0.0467331	Symbols: | Methyltransferase-related protein | chr5:6000014-6000331 REVERSE LENGTH=76
Ghir_A10G017920	2.38226e-66	0.570403	0.384	0.081	8.7629e-62	0	0.336103	0.0550662	Symbols: | Plant neutral invertase family protein | chr3:2012309-2015471 FORWARD LENGTH=664
Ghir_A08G013120	2.40906e-66	0.574897	0.38	0.08	8.86148e-62	0	0.338801	0.0535815	Symbols: | unknown protein; LOCATED IN: cellular_component unknown; EXPRESSED IN: 23 plant structures; EXPRESSED DURING: 15 growth stages; Has 553 Blast hits to 216 proteins in 93 species: Archae - 0; Bacteria - 124; Metazoa - 193; Fungi - 58; Plants - 108; Viruses - 0; Other Eukaryotes - 70 (source: NCBI BLink). | chr3:22964945-22971149 FORWARD LENGTH=1254
Ghir_D12G028340	2.78857e-66	0.950909	0.531	0.192	1.02575e-61	0	0.581516	0.143381	Symbols: | Calcium-binding EF-hand family protein | chr1:6268273-6268785 REVERSE LENGTH=170
Ghir_D07G020020	2.91973e-66	0.689965	0.399	0.086	1.07399e-61	0	0.398797	0.0745325	Symbols: | UDP-Glycosyltransferase superfamily protein | chr3:7676927-7678414 REVERSE LENGTH=495
Ghir_D04G012380	3.1693e-66	0.704593	0.682	0.342	1.1658e-61	0	0.655247	0.241543	Symbols: UBQ10 | polyubiquitin 10 | chr4:2718559-2719932 FORWARD LENGTH=457
Ghir_D04G014430	3.46112e-66	0.447804	0.325	0.047	1.27314e-61	0	0.265022	0.0351111	Symbols: ATAMT2, AMT2;1, AMT2 | ammonium transporter 2 | chr2:16039672-16042291 REVERSE LENGTH=475
Ghir_A01G022810	4.02584e-66	1.43256	0.59	0.254	1.48086e-61	0	0.819324	0.212883	Symbols: LTI29, LTI45, ERD10 | Dehydrin family protein | chr1:7088235-7089107 REVERSE LENGTH=260
Ghir_D05G020900	7.21218e-66	0.618178	0.458	0.129	2.65293e-61	0	0.41593	0.0940808	Symbols: | RING/U-box superfamily protein | chr1:17099335-17101683 FORWARD LENGTH=645
Ghir_D01G012620	8.01809e-66	0.607127	0.39	0.083	2.94937e-61	0	0.363703	0.0649538	Symbols: | transferases, transferring glycosyl groups | chr1:29452823-29457118 FORWARD LENGTH=943
Ghir_D05G020140	9.48283e-66	0.49343	0.355	0.062	3.48817e-61	0	0.29552	0.0466816	Symbols: DA1 | DA1 | chr1:6663327-6665845 FORWARD LENGTH=532
Ghir_A06G007960	9.91533e-66	0.798072	0.43	0.113	3.64726e-61	0	0.44654	0.0835549	Symbols: OPR3 | oxophytodienoate-reductase 3 | chr2:2359240-2361971 REVERSE LENGTH=391
Ghir_A12G014650	9.9787e-66	0.598327	0.509	0.159	3.67057e-61	0	0.484335	0.139802	Symbols: PBP1 | pinoid-binding protein 1 | chr5:22121458-22121841 FORWARD LENGTH=127
Ghir_D01G018250	1.16257e-65	0.520485	0.468	0.118	4.27641e-61	0	0.411442	0.116443	Symbols: LYM2 | lysm domain GPI-anchored protein 2 precursor | chr2:7459156-7460648 FORWARD LENGTH=350
Ghir_A12G009480	1.39681e-65	0.89656	0.525	0.188	5.13804e-61	0	0.594516	0.149788	Symbols: ELI3-2, ELI3, ATCAD8, CAD-B2 | elicitor-activated gene 3-2 | chr4:17855964-17857388 FORWARD LENGTH=359
Ghir_D10G023300	1.61918e-65	0.598507	0.39	0.082	5.95599e-61	0	0.358471	0.0661552	Symbols: | alpha/beta-Hydrolases superfamily protein | chr2:16460442-16462872 FORWARD LENGTH=317
Ghir_D01G004140	2.84352e-65	0.50501	0.427	0.107	1.04596e-60	0	0.346603	0.0748835	Symbols: RHM1, ROL1, ATRHM1 | rhamnose biosynthesis 1 | chr1:29550110-29552207 FORWARD LENGTH=669
Ghir_A10G005940	5.58469e-65	0.745949	0.557	0.216	2.05427e-60	0	0.537996	0.151704	Symbols: VPS46.2, CHMP1A | SNF7 family protein | chr1:27473938-27474848 FORWARD LENGTH=203
Ghir_D05G005180	6.27018e-65	0.71083	0.334	0.054	2.30642e-60	0	0.350266	0.0458591	Symbols: | Sulfite exporter TauE/SafE family protein | chr2:10977174-10979677 FORWARD LENGTH=476
Ghir_A05G040780	7.25238e-65	0.497776	0.42	0.097	2.66771e-60	0	0.355439	0.0817622	Symbols: ALA1 | aminophospholipid ATPase 1 | chr5:1445509-1449568 FORWARD LENGTH=1158
Ghir_A11G009850	8.92336e-65	0.626449	0.64	0.307	3.28237e-60	0	0.56413	0.198994	Symbols: | CONTAINS InterPro DOMAIN/s: Protein BYPASS related (InterPro:IPR008511); BEST Arabidopsis thaliana protein match is: Protein of unknown function (DUF793) (TAIR:AT1G01550.2); Has 153 Blast hits to 139 proteins in 20 species: Archae - 0; Bacteria - 2; Metazoa - 1; Fungi - 0; Plants - 150; Viruses - 0; Other Eukaryotes - 0 (source: NCBI BLink). | chr2:18948317-18949360 REVERSE LENGTH=347
Ghir_A03G012730	1.17598e-64	0.660507	0.471	0.136	4.32571e-60	0	0.443278	0.111581	Symbols: GAD4 | glutamate decarboxylase 4 | chr2:474375-476495 REVERSE LENGTH=493
Ghir_D13G000260	1.19152e-64	0.525507	0.39	0.087	4.38289e-60	0	0.326599	0.0587719	Symbols: ERD15, LSR1, CID1 | dehydration-induced protein (ERD15) | chr2:17269736-17270314 FORWARD LENGTH=163
Ghir_A05G035870	3.51095e-64	0.601539	0.748	0.423	1.29147e-59	0	0.656961	0.282115	Symbols: GAE1 | UDP-D-glucuronate 4-epimerase 1 | chr4:14881976-14883265 REVERSE LENGTH=429
Ghir_D09G012800	5.52972e-64	1.25327	0.504	0.175	2.03405e-59	0	0.733496	0.169762	NA
Ghir_D08G021840	5.60272e-64	0.590067	0.45	0.121	2.0609e-59	0	0.41405	0.101704	Symbols: MAPKKK13 | mitogen-activated protein kinase kinase kinase 13 | chr1:2194279-2195778 REVERSE LENGTH=499
Ghir_A09G008280	6.84107e-64	0.521466	0.374	0.076	2.51642e-59	0	0.323099	0.0588559	Symbols: PUB17, ATPUB17 | plant U-box 17 | chr1:10264412-10266601 FORWARD LENGTH=729
Ghir_D01G006880	7.41628e-64	0.758667	0.688	0.356	2.728e-59	0	0.651065	0.239353	Symbols: UBQ10 | polyubiquitin 10 | chr4:2718559-2719932 FORWARD LENGTH=457
Ghir_A09G022360	8.1643e-64	0.527168	0.476	0.143	3.00315e-59	0	0.397704	0.103874	Symbols: IQD14 | IQ-domain 14 | chr2:18109302-18111587 FORWARD LENGTH=669
Ghir_A08G024060	1.2292e-63	1.01715	0.322	0.051	4.52148e-59	0	0.41942	0.0481202	Symbols: ATPA2, PA2 | peroxidase 2 | chr5:2077567-2078857 REVERSE LENGTH=335
Ghir_A05G017680	1.43656e-63	0.553564	0.367	0.075	5.28426e-59	0	0.322531	0.0528995	Symbols: | ERD (early-responsive to dehydration stress) family protein | chr4:11715976-11719144 REVERSE LENGTH=771
Ghir_D05G002570	1.49864e-63	0.527505	0.378	0.081	5.5126e-59	0	0.328011	0.0583553	Symbols: ATPERK1, PERK1 | proline extensin-like receptor kinase 1 | chr3:8960411-8963303 FORWARD LENGTH=652
Ghir_D02G011890	2.22224e-63	0.617173	0.498	0.159	8.17429e-59	0	0.462688	0.129749	Symbols: | Regulator of Vps4 activity in the MVB pathway protein | chr1:4569622-4571043 REVERSE LENGTH=409
Ghir_A07G025180	2.34704e-63	0.796785	0.478	0.153	8.63335e-59	0	0.483775	0.111488	Symbols: ATEXO70H7, EXO70H7 | exocyst subunit exo70 family protein H7 | chr5:24064100-24066004 REVERSE LENGTH=634
Ghir_A02G005980	2.37517e-63	0.534779	0.354	0.069	8.73682e-59	0	0.310773	0.0475739	Symbols: SPL1 | squamosa promoter binding protein-like 1 | chr2:19337144-19340552 FORWARD LENGTH=881
Ghir_A11G013500	4.05215e-63	0.567911	0.38	0.081	1.49054e-58	0	0.344491	0.0635871	Symbols: PLA-I{gamma}1 | alpha/beta-Hydrolases superfamily protein | chr1:2089538-2091443 REVERSE LENGTH=515
Ghir_A09G024790	4.06316e-63	0.641723	0.321	0.053	1.49459e-58	0	0.321884	0.0359956	Symbols: | Uncharacterised protein family (UPF0497) | chr4:8909162-8910641 FORWARD LENGTH=193
Ghir_A12G005430	4.11687e-63	0.554726	0.337	0.059	1.51435e-58	0	0.305673	0.0418052	Symbols: DIN9, PMI2 | Mannose-6-phosphate isomerase, type I | chr1:25042324-25044412 FORWARD LENGTH=441
Ghir_A02G014390	4.48446e-63	0.665093	0.302	0.042	1.64956e-58	0	0.303	0.0309114	NA
Ghir_D05G010100	5.21895e-63	0.522916	0.658	0.301	1.91974e-58	0	0.583408	0.233004	Symbols: | Leucine-rich repeat (LRR) family protein | chr5:7164758-7166904 FORWARD LENGTH=218
Ghir_D06G000950	5.97928e-63	0.705991	0.327	0.056	2.19942e-58	0	0.338629	0.0382943	Symbols: anac028, NAC028 | NAC domain containing protein 28 | chr1:24520933-24524108 REVERSE LENGTH=631
Ghir_A13G021640	6.75276e-63	0.646822	0.39	0.086	2.48394e-58	0	0.38329	0.0768803	Symbols: | unknown protein; BEST Arabidopsis thaliana protein match is: unknown protein (TAIR:AT5G35110.1); Has 34 Blast hits to 34 proteins in 7 species: Archae - 0; Bacteria - 0; Metazoa - 1; Fungi - 0; Plants - 33; Viruses - 0; Other Eukaryotes - 0 (source: NCBI BLink). | chr2:19079457-19079861 FORWARD LENGTH=134
Ghir_D06G017080	6.85983e-63	0.522189	0.384	0.085	2.52332e-58	0	0.326045	0.0613727	Symbols: | Core-2/I-branching beta-1,6-N-acetylglucosaminyltransferase family protein | chr1:4031768-4033946 REVERSE LENGTH=383
Ghir_A05G016830	9.64404e-63	0.422455	0.322	0.05	3.54746e-58	0	0.26014	0.0393178	Symbols: EDA16 | SNF2 domain-containing protein / helicase domain-containing protein / zinc finger protein-related | chr1:22535038-22540610 REVERSE LENGTH=1280
Ghir_A04G005840	9.88735e-63	0.641858	0.698	0.372	3.63696e-58	0	0.648426	0.261136	Symbols: RPS7.2 | ribosomal protein S7 | chrC:140704-141171 FORWARD LENGTH=155
Ghir_A05G027050	1.0807e-62	0.631136	0.423	0.109	3.97526e-58	0	0.381555	0.0822865	Symbols: | INVOLVED IN: 10-formyltetrahydrofolate biosynthetic process, folic acid and derivative biosynthetic process; EXPRESSED IN: 24 plant structures; EXPRESSED DURING: 15 growth stages; CONTAINS InterPro DOMAIN/s: Serine hydrolase (InterPro:IPR005645); BEST Arabidopsis thaliana protein match is: alpha/beta-Hydrolases superfamily protein (TAIR:AT5G65400.1); Has 30201 Blast hits to 17322 prote…
Ghir_A11G024840	1.23122e-62	1.4974	0.495	0.182	4.52891e-58	0	0.71403	0.135429	NA
Ghir_A05G009790	1.34885e-62	0.477318	0.354	0.067	4.96159e-58	0	0.294471	0.0506598	Symbols: PLL5 | pol-like 5 | chr1:2349189-2351437 FORWARD LENGTH=662
Ghir_A07G001920	1.55278e-62	0.641934	0.426	0.116	5.71176e-58	0	0.395672	0.0802365	Symbols: | Transmembrane proteins 14C | chr3:15406088-15407699 FORWARD LENGTH=240
Ghir_D09G021480	1.75191e-62	0.649027	0.377	0.081	6.44423e-58	0	0.361485	0.0657431	Symbols: ATEP3, ATCHITIV, CHIV, EP3 | homolog of carrot EP3-3 chitinase | chr3:20145935-20147034 FORWARD LENGTH=273
Ghir_D08G004600	1.84887e-62	0.607757	0.265	0.026	6.80088e-58	0	0.268564	0.0192739	NA
Ghir_D05G016660	2.18884e-62	0.436205	0.325	0.053	8.05142e-58	0	0.259225	0.0367474	Symbols: EDA16 | SNF2 domain-containing protein / helicase domain-containing protein / zinc finger protein-related | chr1:22535038-22540610 REVERSE LENGTH=1280
Ghir_D01G014640	3.0613e-62	0.563691	0.318	0.05	1.12607e-57	0	0.291013	0.0364838	Symbols: UGT74B1 | UDP-glucosyl transferase 74B1 | chr1:8525547-8527010 REVERSE LENGTH=460
Ghir_D10G026560	3.79122e-62	0.631921	0.642	0.301	1.39456e-57	0	0.613772	0.227049	Symbols: CZF1, ZFAR1, SZF2, ATSZF2 | zinc finger (CCCH-type) family protein | chr2:16772537-16774330 FORWARD LENGTH=597
Ghir_D13G020400	3.96404e-62	0.574846	0.524	0.18	1.45813e-57	0	0.454345	0.136138	Symbols: FAD6, FADC, SFD4 | fatty acid desaturase 6 | chr4:15057278-15059673 REVERSE LENGTH=448
Ghir_A01G002020	3.9891e-62	0.453991	0.399	0.09	1.46735e-57	0	0.324343	0.0733533	Symbols: | unknown protein; LOCATED IN: endomembrane system; BEST Arabidopsis thaliana protein match is: unknown protein (TAIR:AT2G31090.1); Has 70 Blast hits to 70 proteins in 13 species: Archae - 0; Bacteria - 0; Metazoa - 0; Fungi - 0; Plants - 70; Viruses - 0; Other Eukaryotes - 0 (source: NCBI BLink). | chr2:8850367-8850835 REVERSE LENGTH=73
Ghir_A10G022100	4.72156e-62	0.54301	0.424	0.113	1.73678e-57	0	0.358781	0.0783466	Symbols: | Uncharacterised protein family (UPF0497) | chr3:20534785-20535620 FORWARD LENGTH=194
Ghir_D06G018100	5.01646e-62	0.686743	0.386	0.089	1.84525e-57	0	0.380354	0.0681678	Symbols: SAG20, WI12, ATWI-12 | senescence associated gene 20 | chr3:3442776-3443108 FORWARD LENGTH=110
Ghir_A04G000330	5.48663e-62	0.733378	0.455	0.138	2.0182e-57	0	0.447991	0.101034	Symbols: | Chaperone DnaJ-domain superfamily protein | chr3:4310827-4311300 REVERSE LENGTH=157
Ghir_D03G015930	5.7153e-62	0.520885	0.475	0.143	2.10232e-57	0	0.40072	0.109439	Symbols: CIPK11, PKS5, SIP4, SNRK3.22 | SOS3-interacting protein 4 | chr2:12937265-12938572 REVERSE LENGTH=435
Ghir_D10G008180	6.63919e-62	0.699456	0.376	0.081	2.44216e-57	0	0.391091	0.0719444	Symbols: | unknown protein; FUNCTIONS IN: molecular_function unknown; INVOLVED IN: biological_process unknown; LOCATED IN: endomembrane system; BEST Arabidopsis thaliana protein match is: unknown protein (TAIR:AT3G15760.1); Has 35333 Blast hits to 34131 proteins in 2444 species: Archae - 798; Bacteria - 22429; Metazoa - 974; Fungi - 991; Plants - 531; Viruses - 0; Other Eukaryotes - 9610 (source:…
Ghir_D09G002120	6.84805e-62	0.591383	0.489	0.162	2.51899e-57	0	0.44478	0.119998	Symbols: | Phosphoglycerate mutase-like family protein | chr5:4876898-4885615 FORWARD LENGTH=1059
Ghir_A13G019660	7.7487e-62	0.591606	0.504	0.173	2.85028e-57	0	0.45096	0.126308	Symbols: FAD6, FADC, SFD4 | fatty acid desaturase 6 | chr4:15057278-15059673 REVERSE LENGTH=448
Ghir_A09G016990	7.84295e-62	1.09861	0.468	0.151	2.88495e-57	0	0.610026	0.131935	Symbols: ATGSTU8, GSTU8 | glutathione S-transferase TAU 8 | chr3:2848407-2849226 REVERSE LENGTH=224
Ghir_A08G003320	7.96062e-62	0.523514	0.377	0.084	2.92824e-57	0	0.324018	0.0588353	Symbols: | A20/AN1-like zinc finger family protein | chr3:4012707-4013189 FORWARD LENGTH=160
Ghir_D11G027270	8.41783e-62	0.498221	0.342	0.065	3.09641e-57	0	0.291066	0.0435305	Symbols: | Protein of unknown function, DUF593 | chr1:2813578-2817078 REVERSE LENGTH=1113
Ghir_A05G020970	9.59129e-62	0.527995	0.439	0.124	3.52806e-57	0	0.366486	0.0855429	Symbols: | RING/U-box superfamily protein | chr1:17099335-17101683 FORWARD LENGTH=645
Ghir_D09G014980	1.82196e-61	0.696679	0.57	0.221	6.70189e-57	0	0.59061	0.194315	Symbols: | Heavy metal transport/detoxification superfamily protein | chr2:15515216-15516754 FORWARD LENGTH=386
Ghir_A06G007240	1.86522e-61	0.613985	0.292	0.041	6.86102e-57	0	0.290682	0.0260526	Symbols: PFK3 | phosphofructokinase 3 | chr4:13301094-13304030 REVERSE LENGTH=489
Ghir_A06G000990	2.60523e-61	0.489862	0.312	0.049	9.58307e-57	0	0.26965	0.0347737	Symbols: | Protein of unknown function (DUF1195) | chr4:17285953-17287281 REVERSE LENGTH=179
Ghir_D02G012130	2.73909e-61	0.442024	0.319	0.052	1.00755e-56	0	0.264313	0.0394566	Symbols: | basic helix-loop-helix (bHLH) DNA-binding superfamily protein | chr1:3494115-3495104 REVERSE LENGTH=181
Ghir_D11G029150	2.79552e-61	0.847443	0.698	0.403	1.0283e-56	0	0.742049	0.278243	Symbols: | Rubber elongation factor protein (REF) | chr3:1593540-1594802 FORWARD LENGTH=246
Ghir_A07G013660	2.95496e-61	0.671879	0.459	0.139	1.08695e-56	0	0.422339	0.0997827	Symbols: ATBZIP53, BZIP53 | basic region/leucine zipper motif 53 | chr3:23091844-23092284 REVERSE LENGTH=146
Ghir_A03G002180	3.27137e-61	0.503235	0.388	0.093	1.20334e-56	0	0.326282	0.0644006	Symbols: IQD22 | IQ-domain 22 | chr4:12087283-12090408 FORWARD LENGTH=484
Ghir_D08G004830	4.04885e-61	0.761941	0.268	0.029	1.48933e-56	0	0.29989	0.0215505	Symbols: SAG21, AtLEA5 | senescence-associated gene 21 | chr4:1046414-1046807 REVERSE LENGTH=97
Ghir_A09G014760	4.65721e-61	0.533491	0.417	0.108	1.71311e-56	0	0.368417	0.0843323	Symbols: | A20/AN1-like zinc finger family protein | chr2:15229388-15229873 FORWARD LENGTH=161
Ghir_D13G004650	5.2431e-61	0.683559	0.486	0.158	1.92862e-56	0	0.518209	0.146239	Symbols: | unknown protein; FUNCTIONS IN: molecular_function unknown; INVOLVED IN: biological_process unknown; LOCATED IN: cellular_component unknown; Has 10 Blast hits to 10 proteins in 5 species: Archae - 0; Bacteria - 0; Metazoa - 0; Fungi - 0; Plants - 10; Viruses - 0; Other Eukaryotes - 0 (source: NCBI BLink). | chr3:6815073-6815354 REVERSE LENGTH=93
Ghir_A12G027250	9.73577e-61	0.528344	0.292	0.039	3.5812e-56	0	0.280474	0.0356204	Symbols: | FAD-binding Berberine family protein | chr5:17910694-17912295 REVERSE LENGTH=533
Ghir_D09G021900	1.16192e-60	0.41273	0.309	0.048	4.27401e-56	0	0.243769	0.0327402	Symbols: ATSIK | Protein kinase superfamily protein | chr3:2658129-2659984 REVERSE LENGTH=557
Ghir_D01G017480	1.17291e-60	0.549655	0.541	0.205	4.31443e-56	0	0.456424	0.143408	Symbols: ATPH | ATP synthase subunit C family protein | chrC:13262-13507 REVERSE LENGTH=81
Ghir_D08G022560	1.17411e-60	0.516733	0.361	0.076	4.31884e-56	0	0.308214	0.0533203	Symbols: RALFL33 | ralf-like 33 | chr4:8984915-8985265 FORWARD LENGTH=116
Ghir_A04G007990	1.34943e-60	0.768869	0.324	0.056	4.96374e-56	0	0.362608	0.048033	Symbols: | Heavy metal transport/detoxification superfamily protein | chr2:15515216-15516754 FORWARD LENGTH=386
Ghir_A02G002190	1.35703e-60	0.611563	0.6	0.258	4.99171e-56	0	0.571375	0.203366	Symbols: GAE6 | UDP-D-glucuronate 4-epimerase 6 | chr3:8603645-8605027 FORWARD LENGTH=460
Ghir_D06G001300	1.88382e-60	0.489946	0.44	0.127	6.92946e-56	0	0.353791	0.0867953	Symbols: | Peptidase S24/S26A/S26B/S26C family protein | chr1:2108832-2110642 FORWARD LENGTH=367
Ghir_D12G016380	2.17915e-60	0.56133	0.296	0.043	8.0158e-56	0	0.290105	0.0332885	Symbols: RPI2 | ribose-5-phosphate isomerase 2 | chr2:149192-149989 REVERSE LENGTH=265
Ghir_A12G021150	2.52544e-60	0.443055	0.324	0.053	9.28958e-56	0	0.270508	0.0444179	Symbols: ATTPPA | Haloacid dehalogenase-like hydrolase (HAD) superfamily protein | chr5:20902266-20904292 FORWARD LENGTH=385
Ghir_A01G009270	2.57684e-60	0.519793	0.443	0.121	9.47864e-56	0	0.397533	0.108968	Symbols: | unknown protein; FUNCTIONS IN: molecular_function unknown; INVOLVED IN: N-terminal protein myristoylation; LOCATED IN: cellular_component unknown; EXPRESSED IN: 24 plant structures; EXPRESSED DURING: 14 growth stages; BEST Arabidopsis thaliana protein match is: unknown protein (TAIR:AT1G76600.1); Has 206 Blast hits to 206 proteins in 13 species: Archae - 0; Bacteria - 0; Metazoa - 0; F…
Ghir_A05G029390	2.6194e-60	0.731521	0.355	0.076	9.63521e-56	0	0.384052	0.0610694	Symbols: ZIFL1 | zinc induced facilitator-like 1 | chr5:4438318-4441289 FORWARD LENGTH=478
Ghir_D10G014180	2.85748e-60	0.439153	0.341	0.064	1.0511e-55	0	0.275444	0.0479218	Symbols: | MAC/Perforin domain-containing protein | chr1:5091020-5093873 FORWARD LENGTH=627
Ghir_A05G010290	4.42257e-60	0.493844	0.37	0.079	1.6268e-55	0	0.319541	0.0653595	Symbols: ATMPK3, MPK3, ATMAPK3 | mitogen-activated protein kinase 3 | chr3:16756918-16758476 FORWARD LENGTH=370
Ghir_D05G018880	6.52236e-60	0.822856	0.35	0.073	2.39919e-55	0	0.384955	0.0561368	Symbols: | unknown protein; BEST Arabidopsis thaliana protein match is: unknown protein (TAIR:AT1G75860.1); Has 471 Blast hits to 438 proteins in 92 species: Archae - 0; Bacteria - 14; Metazoa - 217; Fungi - 43; Plants - 91; Viruses - 1; Other Eukaryotes - 105 (source: NCBI BLink). | chr1:6969314-6970699 REVERSE LENGTH=285
Ghir_D12G016890	7.18792e-60	0.615675	0.412	0.11	2.64401e-55	0	0.390595	0.0834754	Symbols: TOM3 | tobamovirus multiplication protein 3 | chr2:560976-562961 FORWARD LENGTH=303
Ghir_A12G002480	1.04642e-59	0.492052	0.357	0.078	3.84915e-55	0	0.296507	0.0497986	Symbols: ATRBP47B, RBP47B | RNA-binding protein 47B | chr3:6611398-6613823 REVERSE LENGTH=435
Ghir_D08G017860	1.19616e-59	0.510402	0.368	0.079	4.39997e-55	0	0.325178	0.0653946	Symbols: | Protein kinase superfamily protein | chr5:19118683-19120528 REVERSE LENGTH=410
Ghir_A06G018040	1.20985e-59	0.638668	0.317	0.053	4.4503e-55	0	0.335175	0.0481927	Symbols: | C2H2 and C2HC zinc fingers superfamily protein | chr2:15706454-15706990 FORWARD LENGTH=178
Ghir_A08G006730	1.50913e-59	0.716814	0.374	0.087	5.55119e-55	0	0.371314	0.0645586	Symbols: ATAUX2-11, IAA4 | AUX/IAA transcriptional regulator family protein | chr5:17550465-17551206 FORWARD LENGTH=186
Ghir_A08G022370	1.602e-59	1.09485	0.508	0.186	5.89282e-55	0	0.63775	0.160347	Symbols: | NAD(P)-linked oxidoreductase superfamily protein | chr1:22349892-22351668 REVERSE LENGTH=345
Ghir_A05G020470	2.41139e-59	0.419969	0.322	0.056	8.87006e-55	0	0.256351	0.0398565	Symbols: MAPKKK5 | mitogen-activated protein kinase kinase kinase 5 | chr5:26695965-26699159 REVERSE LENGTH=716
Ghir_D11G001580	2.56822e-59	0.520502	0.401	0.105	9.44694e-55	0	0.34158	0.0723685	Symbols: | Major facilitator superfamily protein | chr4:13831203-13833521 FORWARD LENGTH=460
Ghir_D13G004360	3.10515e-59	0.581749	0.476	0.14	1.1422e-54	0	0.479799	0.149164	Symbols: | Plant basic secretory protein (BSP) family protein | chr2:6608689-6609366 FORWARD LENGTH=225
Ghir_D07G013880	3.33674e-59	0.592972	0.462	0.146	1.22738e-54	0	0.401154	0.101722	Symbols: ATBZIP53, BZIP53 | basic region/leucine zipper motif 53 | chr3:23091844-23092284 REVERSE LENGTH=146
Ghir_D02G018110	5.8108e-59	0.573048	0.332	0.064	2.13744e-54	0	0.312138	0.0472738	Symbols: | CONTAINS InterPro DOMAIN/s: LPS-induced tumor necrosis factor alpha factor (InterPro:IPR006629); Has 30201 Blast hits to 17322 proteins in 780 species: Archae - 12; Bacteria - 1396; Metazoa - 17338; Fungi - 3422; Plants - 5037; Viruses - 0; Other Eukaryotes - 2996 (source: NCBI BLink). | chr5:4204987-4206205 REVERSE LENGTH=134
Ghir_A11G025790	6.73506e-59	0.47502	0.358	0.079	2.47742e-54	0	0.29701	0.0538542	Symbols: NHX2, ATNHX2 | sodium hydrogen exchanger 2 | chr3:1393456-1396784 REVERSE LENGTH=546
Ghir_A02G002860	7.74042e-59	0.774396	0.314	0.055	2.84724e-54	0	0.34678	0.0415709	Symbols: ATGSTU7, GST25, GSTU7 | glutathione S-transferase tau 7 | chr2:12618111-12618871 REVERSE LENGTH=227
Ghir_D13G004500	9.71188e-59	0.414301	0.361	0.076	3.57242e-54	0	0.279262	0.0569919	Symbols: | Protein phosphatase 2C family protein | chr4:16260876-16262703 FORWARD LENGTH=380
Ghir_D12G025770	1.00464e-58	0.697613	0.6	0.281	3.69548e-54	0	0.557396	0.185395	Symbols: | unknown protein; BEST Arabidopsis thaliana protein match is: unknown protein (TAIR:AT3G49550.1); Has 1807 Blast hits to 1807 proteins in 277 species: Archae - 0; Bacteria - 0; Metazoa - 736; Fungi - 347; Plants - 385; Viruses - 0; Other Eukaryotes - 339 (source: NCBI BLink). | chr5:8428577-8429017 FORWARD LENGTH=146
Ghir_A01G022840	1.02413e-58	0.588285	0.262	0.03	3.76716e-54	0	0.266785	0.0217832	Symbols: | sodium/calcium exchanger family protein / calcium-binding EF hand family protein | chr1:19844790-19847533 FORWARD LENGTH=585
Ghir_A02G002850	1.31197e-58	0.676683	0.365	0.083	4.82596e-54	0	0.383451	0.0710562	Symbols: ATGSTU7, GST25, GSTU7 | glutathione S-transferase tau 7 | chr2:12618111-12618871 REVERSE LENGTH=227
Ghir_A05G041650	1.33416e-58	0.571018	0.318	0.059	4.90757e-54	0	0.303879	0.0400366	Symbols: | Protein kinase superfamily protein | chr5:1544206-1547082 REVERSE LENGTH=540
Ghir_D11G016590	1.38105e-58	0.521673	0.409	0.11	5.08005e-54	0	0.349367	0.0784101	NA
Ghir_D13G003860	1.48984e-58	0.468053	0.383	0.093	5.48022e-54	0	0.311348	0.0644098	Symbols: ATRBP47B, RBP47B | RNA-binding protein 47B | chr3:6611398-6613823 REVERSE LENGTH=435
Ghir_A07G014530	1.61191e-58	0.429016	0.4	0.1	5.92925e-54	0	0.318436	0.0768916	Symbols: ATPI4K GAMMA 4, UBDK GAMMA 4, PI4K GAMMA 4 | phosphoinositide 4-kinase gamma 4 | chr2:19086741-19088534 REVERSE LENGTH=566
Ghir_D12G023560	1.91457e-58	0.501081	0.358	0.08	7.04255e-54	0	0.305797	0.0547159	Symbols: | A20/AN1-like zinc finger family protein | chr4:7215341-7215868 FORWARD LENGTH=175
Ghir_A12G018650	2.18378e-58	0.46362	0.309	0.052	8.0328e-54	0	0.264539	0.0373005	Symbols: ATATH6, ATH6 | ABC2 homolog 6 | chr3:17624500-17628972 FORWARD LENGTH=935
Ghir_A06G009660	2.54985e-58	0.519462	0.338	0.069	9.37937e-54	0	0.29773	0.0469285	Symbols: ATNADP-ME3, NADP-ME3 | NADP-malic enzyme 3 | chr5:9024549-9028260 FORWARD LENGTH=588
Ghir_A07G010730	2.9552e-58	0.45726	0.386	0.093	1.08704e-53	0	0.312527	0.0692543	Symbols: SCL14, ATGRAS2, GRAS2 | SCARECROW-like 14 | chr1:2313828-2316137 REVERSE LENGTH=769
Ghir_A03G023430	3.64997e-58	0.508079	0.383	0.09	1.34261e-53	0	0.335222	0.0735911	Symbols: AAT1, CAT1 | amino acid transporter 1 | chr4:11270318-11273775 FORWARD LENGTH=594
Ghir_A05G017200	3.7352e-58	0.704066	0.282	0.04	1.37396e-53	0	0.310239	0.0307208	Symbols: ATMYB102, ATM4, MYB102 | MYB-like 102 | chr4:11418425-11419652 REVERSE LENGTH=350
Ghir_A12G016050	3.99962e-58	0.463949	0.283	0.039	1.47122e-53	0	0.255065	0.0312749	Symbols: | chaperone protein dnaJ-related | chr5:17357693-17357986 REVERSE LENGTH=97
Ghir_A11G027120	4.91935e-58	0.418913	0.272	0.034	1.80954e-53	0	0.229467	0.0252299	Symbols: | Protein of unknown function, DUF593 | chr1:2813578-2817078 REVERSE LENGTH=1113
Ghir_D01G009680	6.90541e-58	0.54666	0.564	0.239	2.54009e-53	0	0.469525	0.158156	Symbols: SPL14, FBR6, SPL1R2, ATSPL14 | squamosa promoter binding protein-like 14 | chr1:7325042-7328933 FORWARD LENGTH=1035
Ghir_A03G008900	6.9574e-58	0.472621	0.335	0.067	2.55921e-53	0	0.281282	0.0467401	Symbols: | Protein of unknown function (DUF3317) | chr2:13170953-13171835 FORWARD LENGTH=56
Ghir_D05G022770	1.10353e-57	0.75916	0.771	0.543	4.05923e-53	0	0.777559	0.345491	Symbols: | Histone superfamily protein | chr5:3472591-3473349 REVERSE LENGTH=136
Ghir_D12G021860	1.10641e-57	0.455803	0.299	0.047	4.06983e-53	0	0.252215	0.0340941	Symbols: CSLD3, KJK, ATCSLD3 | cellulose synthase-like D3 | chr3:687873-691629 FORWARD LENGTH=1145
Ghir_D05G015230	1.37614e-57	0.504637	0.55	0.21	5.06199e-53	0	0.525588	0.191199	Symbols: | unknown protein; Has 35333 Blast hits to 34131 proteins in 2444 species: Archae - 798; Bacteria - 22429; Metazoa - 974; Fungi - 991; Plants - 531; Viruses - 0; Other Eukaryotes - 9610 (source: NCBI BLink). | chr1:1973992-1974273 REVERSE LENGTH=93
Ghir_A07G005910	1.50086e-57	0.606112	0.466	0.159	5.52078e-53	0	0.418996	0.107361	Symbols: | Protein kinase superfamily protein | chr1:25327727-25330965 REVERSE LENGTH=752
Ghir_A07G019140	1.60592e-57	0.76673	0.311	0.056	5.90722e-53	0	0.343848	0.0399854	Symbols: | Thioredoxin superfamily protein | chr5:15573745-15574945 REVERSE LENGTH=217
Ghir_A05G032400	1.97288e-57	0.441611	0.347	0.07	7.25703e-53	0	0.290854	0.0590087	Symbols: CRK2 | cysteine-rich RLK (RECEPTOR-like protein kinase) 2 | chr1:26584888-26587334 REVERSE LENGTH=649
Ghir_D04G015810	2.05932e-57	0.540596	0.368	0.083	7.57501e-53	0	0.344725	0.0731644	Symbols: AtMYB41, MYB41 | myb domain protein 41 | chr4:13968166-13969384 REVERSE LENGTH=282
Ghir_D03G018770	2.3059e-57	0.425991	0.317	0.056	8.48202e-53	0	0.258187	0.0414355	Symbols: | Transcription factor jumonji (jmj) family protein / zinc finger (C5HC2 type) family protein | chr5:19046888-19050880 FORWARD LENGTH=787
Ghir_A12G022170	2.88756e-57	0.605915	0.368	0.086	1.06216e-52	0	0.35613	0.069657	Symbols: | unknown protein; Has 39 Blast hits to 39 proteins in 10 species: Archae - 0; Bacteria - 0; Metazoa - 0; Fungi - 0; Plants - 39; Viruses - 0; Other Eukaryotes - 0 (source: NCBI BLink). | chr2:14861635-14862000 REVERSE LENGTH=121
Ghir_A09G024220	4.26321e-57	0.542459	0.456	0.147	1.56818e-52	0	0.404011	0.109112	Symbols: | Protein of unknown function (DUF3527) | chr2:14140901-14142870 FORWARD LENGTH=603
Ghir_D11G005430	4.53991e-57	0.611543	0.337	0.067	1.66996e-52	0	0.343063	0.062662	NA
Ghir_D05G019850	4.95352e-57	0.482666	0.268	0.034	1.8221e-52	0	0.245139	0.0250492	Symbols: RBOHD, ATRBOHD | respiratory burst oxidase homologue D | chr5:19397585-19401768 FORWARD LENGTH=921
Ghir_D13G019010	5.34811e-57	0.417085	0.258	0.03	1.96725e-52	0	0.218573	0.0203433	Symbols: | O-Glycosyl hydrolases family 17 protein | chr1:24054220-24056194 REVERSE LENGTH=481
Ghir_A07G011450	6.87423e-57	0.677762	0.342	0.073	2.52862e-52	0	0.34346	0.0548566	Symbols: | unknown protein; BEST Arabidopsis thaliana protein match is: unknown protein (TAIR:AT4G22758.1); Has 131 Blast hits to 131 proteins in 17 species: Archae - 0; Bacteria - 0; Metazoa - 0; Fungi - 0; Plants - 131; Viruses - 0; Other Eukaryotes - 0 (source: NCBI BLink). | chr2:11860734-11861306 FORWARD LENGTH=190
Ghir_A13G001850	7.68743e-57	0.903598	0.314	0.059	2.82774e-52	0	0.374861	0.0452147	Symbols: ATEXPA4, ATEXP4, ATHEXP ALPHA 1.6, EXPA4 | expansin A4 | chr2:16544246-16545434 REVERSE LENGTH=257
Ghir_A03G018780	7.84759e-57	0.554671	0.473	0.159	2.88666e-52	0	0.412991	0.115696	Symbols: CPK6, ATCDPK3, ATCPK6 | Calcium-dependent protein kinase family protein | chr2:7517005-7519239 FORWARD LENGTH=544
Ghir_D05G024330	8.11064e-57	0.562176	0.417	0.122	2.98342e-52	0	0.370422	0.0851367	Symbols: | Target of Myb protein 1 | chr1:7485806-7488032 REVERSE LENGTH=506
Ghir_D12G005100	1.03781e-56	0.394046	0.321	0.059	3.81746e-52	0	0.248374	0.0426759	Symbols: | Domain of unknown function (DUF23) | chr5:18019209-18021266 REVERSE LENGTH=519
Ghir_A07G005540	1.1e-56	0.514243	0.334	0.067	4.04624e-52	0	0.298132	0.0504785	Symbols: ATHVA22E, HVA22E | HVA22 homologue E | chr5:20633442-20634502 REVERSE LENGTH=116
Ghir_D02G003740	1.34143e-56	0.461425	0.378	0.089	4.93431e-52	0	0.328374	0.0791611	NA
Ghir_A10G000740	1.47387e-56	0.718358	0.465	0.166	5.42148e-52	0	0.457556	0.110983	Symbols: APA1, ATAPA1 | aspartic proteinase A1 | chr1:4017119-4019874 REVERSE LENGTH=506
Ghir_A11G024670	1.68685e-56	0.652821	0.594	0.278	6.2049e-52	0	0.540771	0.188883	NA
Ghir_A01G014240	1.92809e-56	0.61868	0.255	0.03	7.09228e-52	0	0.265117	0.0209443	Symbols: atnudt18, NUDT18 | nudix hydrolase homolog 18 | chr1:5124993-5125805 FORWARD LENGTH=176
Ghir_D13G025460	2.09731e-56	0.566019	0.373	0.093	7.71474e-52	0	0.349043	0.0698936	Symbols: ATUBA1, MOS5, UBA1 | ubiquitin-activating enzyme 1 | chr2:12852632-12857369 REVERSE LENGTH=1080
Ghir_A05G006590	2.30291e-56	0.637793	0.378	0.093	8.47103e-52	0	0.3682	0.0777455	Symbols: | unknown protein; BEST Arabidopsis thaliana protein match is: unknown protein (TAIR:AT5G57123.1); Has 30201 Blast hits to 17322 proteins in 780 species: Archae - 12; Bacteria - 1396; Metazoa - 17338; Fungi - 3422; Plants - 5037; Viruses - 0; Other Eukaryotes - 2996 (source: NCBI BLink). | chr5:3377817-3378020 FORWARD LENGTH=67
Ghir_A05G018900	2.39923e-56	0.566924	0.288	0.044	8.82534e-52	0	0.281573	0.0341713	NA
Ghir_D02G004720	2.51252e-56	0.440691	0.363	0.082	9.24205e-52	0	0.289285	0.0602085	Symbols: | unknown protein; Has 11 Blast hits to 11 proteins in 4 species: Archae - 0; Bacteria - 0; Metazoa - 0; Fungi - 0; Plants - 11; Viruses - 0; Other Eukaryotes - 0 (source: NCBI BLink). | chr4:11602029-11603082 FORWARD LENGTH=154
Ghir_D11G009810	2.53908e-56	0.508441	0.491	0.175	9.33976e-52	0	0.406164	0.121718	Symbols: BPS1 | Protein of unknown function (DUF793) | chr1:200526-201575 FORWARD LENGTH=349
Ghir_A07G007120	2.9345e-56	0.439993	0.401	0.105	1.07942e-51	0	0.326032	0.0819286	Symbols: | Protein of unknown function (DUF962) | chr1:6458020-6459658 REVERSE LENGTH=206
Ghir_D06G011760	2.97238e-56	0.416277	0.283	0.042	1.09336e-51	0	0.232618	0.0293134	Symbols: | Protein of unknown function (DUF1644) | chr4:15244259-15245474 FORWARD LENGTH=308
Ghir_A05G027240	3.15051e-56	0.557155	0.363	0.083	1.15888e-51	0	0.363304	0.0780761	Symbols: | VQ motif-containing protein | chr1:13321214-13322122 REVERSE LENGTH=302
Ghir_D08G012100	9.49531e-56	0.614721	0.419	0.124	3.49275e-51	0	0.392057	0.0923399	Symbols: | DCD (Development and Cell Death) domain protein | chr5:16815630-16816932 FORWARD LENGTH=349
Ghir_A03G015520	1.04572e-55	0.42512	0.253	0.03	3.84658e-51	0	0.220123	0.0203354	Symbols: CA2, CA18, BETA CA2 | carbonic anhydrase 2 | chr5:4758257-4762382 FORWARD LENGTH=331
Ghir_A05G021280	1.53771e-55	0.488035	0.365	0.086	5.65632e-51	0	0.318048	0.0682435	Symbols: APUM12, PUM12 | pumilio 12 | chr5:22881721-22883842 FORWARD LENGTH=596
Ghir_A05G014080	1.55863e-55	0.57349	0.387	0.104	5.73328e-51	0	0.357399	0.0757964	Symbols: | Protein of unknown function (DUF3511) | chr2:8431581-8431931 FORWARD LENGTH=116
Ghir_D04G010040	1.62923e-55	0.529199	0.501	0.181	5.99295e-51	0	0.426242	0.132314	Symbols: SYP121, AT-SYR1, ATSYP121, SYR1, ATSYR1, PEN1 | syntaxin of plants 121 | chr3:3729540-3730868 REVERSE LENGTH=346
Ghir_D11G007820	1.80772e-55	0.475022	0.377	0.096	6.6495e-51	0	0.313683	0.0670677	Symbols: | UDP-glucose 6-dehydrogenase family protein | chr3:11267375-11268817 REVERSE LENGTH=480
Ghir_D03G008210	1.9596e-55	0.568936	0.65	0.336	7.2082e-51	0	0.572575	0.233574	Symbols: RPL2.2 | ribosomal protein L2 | chrC:152806-154312 FORWARD LENGTH=274
Ghir_A13G005740	2.99839e-55	0.462809	0.332	0.07	1.10293e-50	0	0.278828	0.0488089	Symbols: | B-box type zinc finger family protein | chr4:13675853-13676616 FORWARD LENGTH=223
Ghir_D04G014140	5.53507e-55	0.408495	0.273	0.039	2.03602e-50	0	0.226985	0.0278456	Symbols: | Homeodomain-like superfamily protein | chr2:16018384-16019500 FORWARD LENGTH=289
Ghir_A02G006380	6.91526e-55	0.67123	0.443	0.148	2.54371e-50	0	0.427643	0.104465	Symbols: | Protein of unknown function (DUF668) | chr1:12520713-12524046 FORWARD LENGTH=657
Ghir_D06G003670	7.50903e-55	0.383115	0.41	0.108	2.76212e-50	0	0.327144	0.0954127	Symbols: | Protein phosphatase 2C family protein | chr1:12736386-12737727 REVERSE LENGTH=282
Ghir_A05G015800	8.59425e-55	0.61688	0.429	0.122	3.16131e-50	0	0.453221	0.132754	Symbols: | unknown protein; FUNCTIONS IN: molecular_function unknown; INVOLVED IN: biological_process unknown; LOCATED IN: endomembrane system; Has 18 Blast hits to 18 proteins in 5 species: Archae - 0; Bacteria - 0; Metazoa - 0; Fungi - 0; Plants - 18; Viruses - 0; Other Eukaryotes - 0 (source: NCBI BLink). | chr1:10245055-10245378 FORWARD LENGTH=107
Ghir_D09G019360	1.16968e-54	0.669551	0.658	0.354	4.30256e-50	0	0.609249	0.238725	Symbols: | unknown protein; BEST Arabidopsis thaliana protein match is: unknown protein (TAIR:AT4G10970.4); Has 52 Blast hits to 52 proteins in 12 species: Archae - 0; Bacteria - 0; Metazoa - 0; Fungi - 0; Plants - 52; Viruses - 0; Other Eukaryotes - 0 (source: NCBI BLink). | chr4:12427055-12429287 FORWARD LENGTH=198
Ghir_A09G017440	1.41314e-54	0.485499	0.301	0.053	5.19811e-50	0	0.279663	0.0449858	Symbols: | Homeodomain-like superfamily protein | chr5:155784-157451 REVERSE LENGTH=323
Ghir_D02G020760	1.54596e-54	0.49739	0.364	0.087	5.68666e-50	0	0.314669	0.066891	Symbols: ATGCH, GCH, ATRIBA1, RFD1 | GTP cyclohydrolase II | chr5:25718459-25720790 FORWARD LENGTH=543
Ghir_D05G017530	1.81948e-54	0.560828	0.374	0.098	6.69277e-50	0	0.337497	0.0687432	Symbols: APR3, PRH-26, PRH26, ATAPR3 | APS reductase 3 | chr4:11657284-11658973 REVERSE LENGTH=458
Ghir_D04G003660	2.16256e-54	0.459191	0.471	0.156	7.95478e-50	0	0.383235	0.119234	Symbols: PAD4, ATPAD4 | alpha/beta-Hydrolases superfamily protein | chr3:19431566-19434292 FORWARD LENGTH=541
Ghir_A05G005070	2.31185e-54	0.780091	0.386	0.101	8.50393e-50	0	0.435391	0.0993522	Symbols: | Sulfite exporter TauE/SafE family protein | chr2:10977174-10979677 FORWARD LENGTH=476
Ghir_D07G009610	2.63132e-54	0.427485	0.304	0.056	9.67904e-50	0	0.25142	0.0390182	Symbols: LACS8 | AMP-dependent synthetase and ligase family protein | chr2:1516086-1519178 FORWARD LENGTH=720
Ghir_A02G003670	3.96494e-54	0.652629	0.409	0.121	1.45846e-49	0	0.406786	0.0952071	Symbols: ATAUX2-11, IAA4 | AUX/IAA transcriptional regulator family protein | chr5:17550465-17551206 FORWARD LENGTH=186
Ghir_A08G007480	3.96678e-54	0.425625	0.269	0.038	1.45914e-49	0	0.232793	0.0300386	NA
Ghir_A01G010990	5.00845e-54	0.797935	0.588	0.297	1.84231e-49	0	0.580143	0.189274	Symbols: PAB2, PABP2, ATPAB2 | poly(A) binding protein 2 | chr4:16336732-16339892 FORWARD LENGTH=629
Ghir_D08G009500	5.44762e-54	0.680962	0.679	0.385	2.00385e-49	0	0.647904	0.265899	Symbols: TET8 | tetraspanin8 | chr2:10135859-10137352 REVERSE LENGTH=273
Ghir_D05G029360	5.59118e-54	0.399355	0.335	0.072	2.05666e-49	0	0.261542	0.0512223	Symbols: VPS60.1 | SNF7 family protein | chr3:3323501-3324905 REVERSE LENGTH=235
Ghir_A12G001000	5.69929e-54	0.547109	0.473	0.17	2.09643e-49	0	0.408207	0.117996	Symbols: ATGSTF6, GST1, ERD11, ATGSTF3, GSTF6, ATGST1 | glutathione S-transferase 6 | chr1:661363-662191 REVERSE LENGTH=208
Ghir_A10G022440	5.77573e-54	0.430428	0.312	0.059	2.12454e-49	0	0.258884	0.0443372	Symbols: | Calcium-dependent lipid-binding (CaLB domain) family protein | chr3:20564356-20566092 FORWARD LENGTH=156
Ghir_D02G015360	8.75975e-54	0.766702	0.676	0.407	3.22218e-49	0	0.674189	0.268222	Symbols: | Ribosome associated membrane protein RAMP4 | chr1:9493064-9493898 FORWARD LENGTH=68
Ghir_A12G021660	9.55504e-54	0.61194	0.302	0.056	3.51473e-49	0	0.309479	0.045613	Symbols: UGT73B5 | UDP-glucosyl transferase 73B5 | chr2:6758817-6760452 FORWARD LENGTH=484
Ghir_A13G003330	1.09653e-53	0.420685	0.338	0.075	4.03348e-49	0	0.269536	0.0523729	Symbols: | T-complex protein 11 | chr1:8117521-8121854 FORWARD LENGTH=1131
Ghir_A10G013590	1.28058e-53	0.382455	0.314	0.059	4.7105e-49	0	0.244287	0.0454287	Symbols: | S-adenosyl-L-methionine-dependent methyltransferases superfamily protein | chr2:17996874-17999158 REVERSE LENGTH=351
Ghir_A09G023470	1.28325e-53	0.517094	0.407	0.117	4.72032e-49	0	0.353082	0.0892831	Symbols: CML11 | calmodulin-like 11 | chr3:8124286-8125835 REVERSE LENGTH=173
Ghir_A10G023950	1.87342e-53	0.430675	0.335	0.073	6.89119e-49	0	0.275731	0.0541839	Symbols: NGA4 | AP2/B3-like transcriptional factor family protein | chr4:639791-640792 FORWARD LENGTH=333
Ghir_A07G016260	2.13418e-53	0.375441	0.298	0.053	7.85036e-49	0	0.229232	0.0364114	Symbols: | Haem oxygenase-like, multi-helical | chr5:12085328-12088569 REVERSE LENGTH=617
Ghir_D02G018080	2.32341e-53	0.40995	0.35	0.079	8.54644e-49	0	0.284086	0.0641489	Symbols: | hydroxyproline-rich glycoprotein family protein | chr2:14183552-14187666 FORWARD LENGTH=623
Ghir_D10G020040	2.33781e-53	0.683087	0.289	0.052	8.59941e-49	0	0.308885	0.0370054	Symbols: ATAZG1, AZG1 | AZA-guanine resistant1 | chr3:3424986-3426725 REVERSE LENGTH=579
Ghir_A05G013750	2.35411e-53	0.581221	0.54	0.236	8.65935e-49	0	0.479999	0.161653	Symbols: VPS46.1, CHMP1B | vacuolar protein sorting 46.1 | chr1:6099210-6100153 FORWARD LENGTH=203
Ghir_A02G003360	2.54751e-53	0.420042	0.324	0.067	9.37076e-49	0	0.265669	0.051274	NA
Ghir_A06G012720	2.92157e-53	0.580958	0.502	0.194	1.07467e-48	0	0.498925	0.161895	Symbols: WRKY11, ATWRKY11 | WRKY DNA-binding protein 11 | chr4:15290065-15291458 REVERSE LENGTH=325
Ghir_A10G022760	3.0231e-53	0.449527	0.374	0.093	1.11202e-48	0	0.312106	0.0749376	Symbols: | Protein kinase family protein | chr5:405895-408220 REVERSE LENGTH=657
Ghir_A03G018320	3.04863e-53	0.442866	0.329	0.07	1.12141e-48	0	0.276688	0.0537506	Symbols: | alpha/beta-Hydrolases superfamily protein | chr3:6959644-6961367 FORWARD LENGTH=434
Ghir_A02G003560	3.27813e-53	0.643604	0.478	0.181	1.20583e-48	0	0.465074	0.131653	Symbols: ATARD2 | RmlC-like cupins superfamily protein | chr4:8424897-8426174 REVERSE LENGTH=201
Ghir_A11G002800	4.43404e-53	0.599965	0.417	0.134	1.63102e-48	0	0.375113	0.0876209	Symbols: ACX1, ATACX1 | acyl-CoA oxidase 1 | chr4:9424930-9428689 REVERSE LENGTH=664
Ghir_D13G004600	5.03649e-53	0.720286	0.541	0.234	1.85262e-48	0	0.549923	0.18221	Symbols: STZ, ZAT10 | salt tolerance zinc finger | chr1:9648302-9648985 REVERSE LENGTH=227
Ghir_D06G001870	6.17933e-53	0.571552	0.387	0.107	2.273e-48	0	0.378555	0.0910637	Symbols: WRKY7, ATWRKY7 | WRKY DNA-binding protein 7 | chr4:12571930-12573446 FORWARD LENGTH=353
Ghir_D12G020740	6.41903e-53	0.397078	0.363	0.089	2.36118e-48	0	0.283222	0.0659404	Symbols: LCB2 | long chain base2 | chr5:7981889-7985037 FORWARD LENGTH=489
Ghir_A05G023050	6.53518e-53	0.517857	0.427	0.136	2.4039e-48	0	0.361755	0.0945204	Symbols: | Outer arm dynein light chain 1 protein | chr1:29430226-29432516 FORWARD LENGTH=681
Ghir_D08G023180	7.10434e-53	1.20975	0.515	0.221	2.61326e-48	0	0.676365	0.177459	Symbols: | NAD(P)-linked oxidoreductase superfamily protein | chr1:22349892-22351668 REVERSE LENGTH=345
Ghir_A03G019350	7.89608e-53	0.485803	0.387	0.105	2.90449e-48	0	0.33389	0.0816029	Symbols: ATGCH, GCH, ATRIBA1, RFD1 | GTP cyclohydrolase II | chr5:25718459-25720790 FORWARD LENGTH=543
Ghir_A05G004510	1.05561e-52	0.587379	0.265	0.04	3.88296e-48	0	0.269799	0.028636	Symbols: NDL2 | N-MYC downregulated-like 2 | chr5:3799682-3802496 FORWARD LENGTH=344
Ghir_D07G005890	1.13494e-52	0.611608	0.537	0.235	4.17477e-48	0	0.478217	0.155795	Symbols: | Protein kinase superfamily protein | chr1:25327727-25330965 REVERSE LENGTH=752
Ghir_D05G009520	1.25323e-52	0.351619	0.276	0.042	4.60988e-48	0	0.215336	0.0338562	Symbols: PLL5 | pol-like 5 | chr1:2349189-2351437 FORWARD LENGTH=662
Ghir_D03G014240	1.27948e-52	0.882563	0.512	0.207	4.70645e-48	0	0.583918	0.179038	Symbols: RHL41, ZAT12 | C2H2-type zinc finger family protein | chr5:24103073-24103561 FORWARD LENGTH=162
Ghir_D04G013470	1.30589e-52	0.48607	0.276	0.045	4.80359e-48	0	0.249478	0.0305606	Symbols: | NAD(P)-linked oxidoreductase superfamily protein | chr2:15834888-15836659 FORWARD LENGTH=315
Ghir_D08G012530	2.27106e-52	0.454615	0.44	0.142	8.35386e-48	0	0.358065	0.104734	Symbols: | unknown protein; Has 1807 Blast hits to 1807 proteins in 277 species: Archae - 0; Bacteria - 0; Metazoa - 736; Fungi - 347; Plants - 385; Viruses - 0; Other Eukaryotes - 339 (source: NCBI BLink). | chr5:16757951-16758529 FORWARD LENGTH=192
Ghir_A05G018870	2.28655e-52	0.561416	0.322	0.07	8.41084e-48	0	0.301279	0.0520752	Symbols: | unknown protein; BEST Arabidopsis thaliana protein match is: unknown protein (TAIR:AT1G20100.1); Has 258 Blast hits to 235 proteins in 58 species: Archae - 0; Bacteria - 4; Metazoa - 59; Fungi - 16; Plants - 90; Viruses - 0; Other Eukaryotes - 89 (source: NCBI BLink). | chr1:28484255-28485743 REVERSE LENGTH=297
Ghir_A05G008860	2.89762e-52	0.586053	0.414	0.126	1.06586e-47	0	0.413467	0.110124	NA
Ghir_D11G000900	3.57862e-52	0.732672	0.624	0.349	1.31636e-47	0	0.628171	0.232885	Symbols: PRH75 | DEAD box RNA helicase (PRH75) | chr5:24980542-24983879 REVERSE LENGTH=671
Ghir_A03G000590	4.59641e-52	0.496686	0.378	0.104	1.69074e-47	0	0.324961	0.0740953	Symbols: AGD9 | ARF-GAP domain 9 | chr5:18969950-18971817 REVERSE LENGTH=402
Ghir_A05G039410	4.72055e-52	0.460216	0.417	0.129	1.73641e-47	0	0.341585	0.0927628	Symbols: PAD4, ATPAD4 | alpha/beta-Hydrolases superfamily protein | chr3:19431566-19434292 FORWARD LENGTH=541
Ghir_A06G016920	5.31999e-52	0.383561	0.335	0.076	1.95691e-47	0	0.255857	0.0520818	Symbols: | C2 calcium/lipid-binding and GRAM domain containing protein | chr1:830968-834996 FORWARD LENGTH=1020
Ghir_D11G006470	5.41923e-52	0.560193	0.479	0.181	1.99341e-47	0	0.424088	0.127299	Symbols: | Thioesterase superfamily protein | chr1:1147721-1148352 REVERSE LENGTH=155
Ghir_D01G021520	7.01144e-52	0.574301	0.636	0.321	2.57909e-47	0	0.564013	0.23014	Symbols: | A20/AN1-like zinc finger family protein | chr2:15229388-15229873 FORWARD LENGTH=161
Ghir_A07G023430	7.12849e-52	0.730238	0.427	0.137	2.62215e-47	0	0.492361	0.137876	Symbols: PMZ, SAP12 | zinc finger (AN1-like) family protein | chr3:10520585-10521223 FORWARD LENGTH=186
Ghir_D05G025680	7.84766e-52	0.417839	0.304	0.056	2.88668e-47	0	0.263038	0.0525234	Symbols: | Integrase-type DNA-binding superfamily protein | chr1:26938612-26939043 FORWARD LENGTH=143
Ghir_D10G024150	9.05552e-52	0.395984	0.344	0.081	3.33098e-47	0	0.267321	0.0571655	Symbols: | Uncharacterised protein family (UPF0497) | chr3:20534785-20535620 FORWARD LENGTH=194
Ghir_D04G013520	9.39841e-52	0.440285	0.37	0.098	3.45711e-47	0	0.297182	0.0680385	Symbols: PRA1.A1 | prenylated RAB acceptor 1.A1 | chr5:401163-402471 FORWARD LENGTH=209
Ghir_D03G018570	1.1711e-51	0.561639	0.433	0.147	4.30776e-47	0	0.393926	0.104638	Symbols: AGD8 | ARF-GAP domain 8 | chr4:9937121-9939146 FORWARD LENGTH=413
Ghir_D06G017890	1.47804e-51	0.383244	0.376	0.1	5.43684e-47	0	0.279302	0.0688036	Symbols: | C2 calcium/lipid-binding and GRAM domain containing protein | chr1:830968-834996 FORWARD LENGTH=1020
Ghir_A07G009580	1.51558e-51	0.38328	0.347	0.083	5.5749e-47	0	0.262842	0.0578437	Symbols: OBE2 | Protein of unknown function (DUF1423) | chr5:19528019-19529820 REVERSE LENGTH=574
Ghir_D05G022930	1.76921e-51	0.360459	0.324	0.07	6.50785e-47	0	0.240974	0.0483565	Symbols: TSD2, QUA2, OSU1 | S-adenosyl-L-methionine-dependent methyltransferases superfamily protein | chr1:29433173-29435815 REVERSE LENGTH=684
Ghir_D09G024550	1.87553e-51	0.411988	0.347	0.083	6.89897e-47	0	0.279019	0.0618225	Symbols: | Calcium-dependent lipid-binding (CaLB domain) family protein | chr3:5617112-5618194 REVERSE LENGTH=360
Ghir_A06G019580	2.06575e-51	0.342783	0.292	0.053	7.59866e-47	0	0.219535	0.0382152	Symbols: HSR8, MUR4, UXE1 | NAD(P)-binding Rossmann-fold superfamily protein | chr1:10855496-10857970 FORWARD LENGTH=419
Ghir_A13G016000	2.23327e-51	0.419215	0.312	0.065	8.21487e-47	0	0.259156	0.0470684	Symbols: | RING/U-box superfamily protein | chr1:29505278-29507272 FORWARD LENGTH=401
Ghir_A08G002790	2.65656e-51	0.400144	0.315	0.066	9.77188e-47	0	0.253322	0.0479537	Symbols: ATCOL5, COL5 | CONSTANS-like 5 | chr5:23355573-23356729 FORWARD LENGTH=355
Ghir_D09G016240	2.65657e-51	0.510322	0.311	0.065	9.77193e-47	0	0.287974	0.0489727	Symbols: | C2H2 and C2HC zinc fingers superfamily protein | chr2:15706454-15706990 FORWARD LENGTH=178
Ghir_A13G004500	2.90452e-51	0.486781	0.36	0.09	1.0684e-46	0	0.348933	0.0867191	Symbols: | unknown protein; FUNCTIONS IN: molecular_function unknown; INVOLVED IN: biological_process unknown; LOCATED IN: cellular_component unknown; Has 10 Blast hits to 10 proteins in 5 species: Archae - 0; Bacteria - 0; Metazoa - 0; Fungi - 0; Plants - 10; Viruses - 0; Other Eukaryotes - 0 (source: NCBI BLink). | chr3:6815073-6815354 REVERSE LENGTH=93
Ghir_A07G023630	4.58297e-51	0.66182	0.373	0.108	1.6858e-46	0	0.376604	0.0753517	Symbols: FDH | formate dehydrogenase | chr5:4777043-4779190 FORWARD LENGTH=384
Ghir_D06G008310	5.38699e-51	0.560687	0.319	0.069	1.98155e-46	0	0.32055	0.0623801	Symbols: | Protein kinase superfamily protein | chr2:2287514-2289270 REVERSE LENGTH=462
Ghir_A02G000650	6.24853e-51	0.473128	0.416	0.129	2.29846e-46	0	0.352889	0.09817	Symbols: | ENTH/VHS/GAT family protein | chr2:16086912-16090047 REVERSE LENGTH=671
Ghir_D09G021620	6.59993e-51	0.486826	0.422	0.136	2.42772e-46	0	0.35609	0.0970962	Symbols: IQD14 | IQ-domain 14 | chr2:18109302-18111587 FORWARD LENGTH=669
Ghir_A08G017420	7.15497e-51	0.398948	0.258	0.038	2.63188e-46	0	0.217433	0.0275446	Symbols: ATERF-1, ERF-1 | ethylene responsive element binding factor 1 | chr4:9759405-9760211 FORWARD LENGTH=268
Ghir_D01G021040	9.0286e-51	0.475895	0.265	0.041	3.32108e-46	0	0.252354	0.0360894	Symbols: NHL3 | NDR1/HIN1-like 3 | chr5:1931016-1931711 REVERSE LENGTH=231
Ghir_D12G009540	9.50239e-51	0.432843	0.365	0.091	3.49536e-46	0	0.353422	0.100795	Symbols: | Integrase-type DNA-binding superfamily protein | chr5:24852639-24853744 REVERSE LENGTH=248
Ghir_A05G017630	9.53519e-51	0.415695	0.337	0.076	3.50743e-46	0	0.274089	0.0620207	Symbols: WRKY6, ATWRKY6 | WRKY family transcription factor | chr1:23016887-23019155 REVERSE LENGTH=553
Ghir_D01G004400	9.92594e-51	0.436507	0.424	0.134	3.65116e-46	0	0.342737	0.0996548	Symbols: | SecY protein transport family protein | chr2:14462635-14464572 FORWARD LENGTH=475
Ghir_D05G022870	1.02014e-50	0.464225	0.518	0.193	3.7525e-46	0	0.515533	0.203343	Symbols: EXL2 | EXORDIUM like 2 | chr5:25703980-25704897 FORWARD LENGTH=305
Ghir_D08G000950	1.12974e-50	0.438949	0.357	0.093	4.15562e-46	0	0.289252	0.0642286	Symbols: SKD1, VPS4, ATSKD1 | AAA-type ATPase family protein | chr2:11781226-11783730 FORWARD LENGTH=435
Ghir_A06G000060	1.36434e-50	0.617739	0.439	0.151	5.01858e-46	0	0.411658	0.111624	Symbols: ATAMY2, AMY2 | alpha-amylase-like 2 | chr1:28561647-28563914 FORWARD LENGTH=413
Ghir_D09G013870	1.47073e-50	0.525958	0.301	0.061	5.40992e-46	0	0.281102	0.045186	Symbols: NHL3 | NDR1/HIN1-like 3 | chr5:1931016-1931711 REVERSE LENGTH=231
Ghir_A04G005470	1.57867e-50	0.496303	0.473	0.168	5.80698e-46	0	0.393761	0.126494	Symbols: SYP121, AT-SYR1, ATSYP121, SYR1, ATSYR1, PEN1 | syntaxin of plants 121 | chr3:3729540-3730868 REVERSE LENGTH=346
Ghir_D08G026770	1.73227e-50	0.354505	0.256	0.038	6.372e-46	0	0.202664	0.0259415	Symbols: JAZ1, TIFY10A | jasmonate-zim-domain protein 1 | chr1:6622312-6623271 FORWARD LENGTH=253
Ghir_D02G016400	2.02558e-50	0.387884	0.301	0.059	7.45089e-46	0	0.242035	0.0443001	Symbols: | Protein of unknown function (DUF707) | chr1:25439204-25441904 FORWARD LENGTH=404
Ghir_D09G018980	2.30314e-50	0.716937	0.399	0.118	8.47189e-46	0	0.402359	0.103079	NA
Ghir_D11G009390	2.47765e-50	0.692471	0.341	0.087	9.11378e-46	0	0.342395	0.0600772	Symbols: | Remorin family protein | chr2:18863147-18864576 REVERSE LENGTH=190
Ghir_A06G019720	2.71387e-50	0.529297	0.354	0.09	9.98269e-46	0	0.322361	0.0725451	Symbols: WRKY40, ATWRKY40 | WRKY DNA-binding protein 40 | chr1:30383834-30385356 FORWARD LENGTH=302
Ghir_A05G022000	3.05759e-50	0.442888	0.34	0.08	1.1247e-45	0	0.286402	0.0634283	Symbols: LRR XI-23, RLK7 | Leucine-rich receptor-like protein kinase family protein | chr1:3252408-3255428 FORWARD LENGTH=977
Ghir_D10G021160	3.37301e-50	0.520883	0.46	0.172	1.24073e-45	0	0.390572	0.115867	Symbols: ATCYSB, ATCYS6, CYSB | cystatin B | chr3:3960523-3961876 REVERSE LENGTH=234
Ghir_A05G006120	3.89286e-50	0.494008	0.373	0.102	1.43195e-45	0	0.325513	0.0792862	Symbols: WRKY40, ATWRKY40 | WRKY DNA-binding protein 40 | chr1:30383834-30385356 FORWARD LENGTH=302
Ghir_A08G011810	3.94819e-50	0.856011	0.37	0.109	1.4523e-45	0	0.435111	0.0832116	Symbols: LSU2 | response to low sulfur 2 | chr5:8443472-8443756 REVERSE LENGTH=94
Ghir_A12G026750	4.65282e-50	0.389473	0.314	0.064	1.71149e-45	0	0.260541	0.0564549	Symbols: WRKY27, ATWRKY27 | WRKY DNA-binding protein 27 | chr5:21410996-21412218 FORWARD LENGTH=348
Ghir_D08G003370	4.83092e-50	0.409931	0.276	0.047	1.777e-45	0	0.236034	0.0375424	Symbols: | basic helix-loop-helix (bHLH) DNA-binding superfamily protein | chr2:17611428-17613163 REVERSE LENGTH=359
Ghir_A06G016640	5.72925e-50	0.640952	0.256	0.039	2.10745e-45	0	0.290641	0.0367927	Symbols: ATTDT, ATSDAT, TDT | tonoplast dicarboxylate transporter | chr5:19287895-19290347 REVERSE LENGTH=540
Ghir_D05G017050	8.03536e-50	0.459065	0.453	0.159	2.95573e-45	0	0.37055	0.115548	Symbols: | PLAC8 family protein | chr1:3832695-3833921 FORWARD LENGTH=254
Ghir_D01G001940	9.60908e-50	0.399289	0.345	0.085	3.5346e-45	0	0.274902	0.0636468	Symbols: | unknown protein; LOCATED IN: endomembrane system; BEST Arabidopsis thaliana protein match is: unknown protein (TAIR:AT2G31090.1); Has 70 Blast hits to 70 proteins in 13 species: Archae - 0; Bacteria - 0; Metazoa - 0; Fungi - 0; Plants - 70; Viruses - 0; Other Eukaryotes - 0 (source: NCBI BLink). | chr2:8850367-8850835 REVERSE LENGTH=73
Ghir_D12G020390	1.09023e-49	0.897074	0.548	0.276	4.01031e-45	0	0.616118	0.190753	Symbols: | secE/sec61-gamma protein transport protein | chr5:20552168-20552509 REVERSE LENGTH=69
Ghir_D09G022710	1.09434e-49	0.558635	0.424	0.139	4.02541e-45	0	0.389815	0.110005	Symbols: CML11 | calmodulin-like 11 | chr3:8124286-8125835 REVERSE LENGTH=173
Ghir_D02G014080	1.5199e-49	0.3849	0.276	0.048	5.59079e-45	0	0.231509	0.0389218	Symbols: | ARM repeat superfamily protein | chr5:14887744-14889051 FORWARD LENGTH=435
Ghir_A13G023470	1.58318e-49	0.451058	0.475	0.177	5.82358e-45	0	0.445157	0.156578	Symbols: | FAD/NAD(P)-binding oxidoreductase family protein | chr3:15902004-15903402 REVERSE LENGTH=367
Ghir_D07G024900	1.7674e-49	0.597787	0.37	0.102	6.50121e-45	0	0.38382	0.0960502	Symbols: | GRAM domain family protein | chr5:4207081-4208079 FORWARD LENGTH=272
Ghir_A07G000960	2.6786e-49	0.926063	0.38	0.123	9.85295e-45	0	0.452834	0.0830547	Symbols: OXS3, ATOXS3 | oxidative stress 3 | chr5:22895847-22896502 REVERSE LENGTH=172
Ghir_A02G002840	2.74373e-49	0.872989	0.334	0.087	1.00925e-44	0	0.386957	0.0613076	Symbols: ATGSTU7, GST25, GSTU7 | glutathione S-transferase tau 7 | chr2:12618111-12618871 REVERSE LENGTH=227
Ghir_D01G021030	2.85433e-49	0.552698	0.285	0.054	1.04994e-44	0	0.286086	0.044818	Symbols: NHL1 | NDR1/HIN1-like 1 | chr3:3679031-3679660 REVERSE LENGTH=209
Ghir_A08G015480	3.13884e-49	0.573389	0.525	0.23	1.15459e-44	0	0.471919	0.16174	Symbols: | A20/AN1-like zinc finger family protein | chr3:4012707-4013189 FORWARD LENGTH=160
Ghir_A01G021010	3.2694e-49	0.432073	0.345	0.086	1.20262e-44	0	0.290358	0.0675546	Symbols: | Protein kinase superfamily protein | chr5:635545-637374 REVERSE LENGTH=378
Ghir_D10G019250	3.47048e-49	0.393675	0.358	0.09	1.27658e-44	0	0.293762	0.0782931	Symbols: WRKY48, ATWRKY48 | WRKY DNA-binding protein 48 | chr5:20090890-20092867 FORWARD LENGTH=399
Ghir_D08G024720	3.79856e-49	0.503116	0.321	0.076	1.39726e-44	0	0.29121	0.0532447	Symbols: | Protein phosphatase 2C family protein | chr3:593601-595457 REVERSE LENGTH=527
Ghir_A08G011670	4.33774e-49	0.503771	0.331	0.082	1.59559e-44	0	0.294461	0.0560025	Symbols: | Nucleoporin autopeptidase | chr1:3407265-3412045 REVERSE LENGTH=1041
Ghir_A05G032490	4.86171e-49	0.402667	0.294	0.059	1.78833e-44	0	0.240354	0.0411189	Symbols: | Domain of unknown function (DUF220) | chr1:26562250-26563608 FORWARD LENGTH=338
Ghir_A05G032090	5.13823e-49	0.609917	0.498	0.211	1.89005e-44	0	0.473217	0.152429	Symbols: NTF2A | nuclear transport factor 2A | chr1:9484615-9485790 REVERSE LENGTH=122
Ghir_D01G006540	6.24801e-49	0.709985	0.263	0.045	2.29827e-44	0	0.293249	0.0332148	Symbols: | Quinone reductase family protein | chr4:13661458-13663243 REVERSE LENGTH=205
Ghir_A11G022360	7.14118e-49	0.470272	0.345	0.087	2.62681e-44	0	0.32014	0.0774933	Symbols: | basic helix-loop-helix (bHLH) DNA-binding superfamily protein | chr4:17796362-17797647 REVERSE LENGTH=328
Ghir_D12G024800	7.67753e-49	0.446076	0.321	0.072	2.8241e-44	0	0.288542	0.0652456	Symbols: WRKY53, ATWRKY53 | WRKY family transcription factor | chr4:12392666-12393739 REVERSE LENGTH=324
Ghir_A08G011350	8.05412e-49	0.542165	0.329	0.079	2.96263e-44	0	0.303101	0.0626999	Symbols: | DCD (Development and Cell Death) domain protein | chr5:16815630-16816932 FORWARD LENGTH=349
Ghir_D09G000050	8.23859e-49	0.454515	0.388	0.119	3.03048e-44	0	0.317339	0.0808246	Symbols: AK3 | aspartate kinase 3 | chr3:340739-343410 REVERSE LENGTH=559
Ghir_D12G003600	1.03933e-48	0.55032	0.334	0.082	3.82306e-44	0	0.323954	0.0675431	Symbols: | Arabidopsis phospholipase-like protein (PEARLI 4) family | chr2:7323857-7325374 REVERSE LENGTH=382
Ghir_A11G033450	1.04074e-48	0.321764	0.286	0.055	3.82827e-44	0	0.210307	0.0381753	Symbols: | Transcription elongation factor (TFIIS) family protein | chr5:1520353-1522297 FORWARD LENGTH=436
Ghir_D09G023370	1.06371e-48	0.467897	0.401	0.127	3.91274e-44	0	0.340718	0.0923587	Symbols: | Protein of unknown function (DUF3527) | chr2:14140901-14142870 FORWARD LENGTH=603
Ghir_D07G014810	1.16557e-48	0.345596	0.289	0.056	4.28743e-44	0	0.222387	0.0417004	Symbols: ATPI4K GAMMA 4, UBDK GAMMA 4, PI4K GAMMA 4 | phosphoinositide 4-kinase gamma 4 | chr2:19086741-19088534 REVERSE LENGTH=566
Ghir_D11G003820	1.1862e-48	0.42189	0.342	0.088	4.36331e-44	0	0.274698	0.06027	Symbols: RGP3, RGP | reversibly glycosylated polypeptide 3 | chr3:2708347-2709714 REVERSE LENGTH=362
Ghir_A10G020220	1.2199e-48	0.492828	0.253	0.04	4.48728e-44	0	0.245455	0.0296734	Symbols: ATX1, ATATX1 | homolog of anti-oxidant 1 | chr1:24686445-24687327 REVERSE LENGTH=106
Ghir_A11G015470	1.90936e-48	0.466621	0.458	0.166	7.0234e-44	0	0.372435	0.117615	Symbols: RBCL | ribulose-bisphosphate carboxylases | chrC:54958-56397 FORWARD LENGTH=479
Ghir_D07G001470	2.24081e-48	0.406833	0.312	0.071	8.24259e-44	0	0.254481	0.0494715	Symbols: VPS2.1 | SNF7 family protein | chr2:2588740-2590285 REVERSE LENGTH=225
Ghir_D11G036180	2.31427e-48	0.451648	0.357	0.097	8.51283e-44	0	0.303407	0.0724659	Symbols: | Haloacid dehalogenase-like hydrolase (HAD) superfamily protein | chr5:449132-450507 FORWARD LENGTH=280
Ghir_A08G021070	2.47622e-48	0.614694	0.496	0.207	9.10851e-44	0	0.458658	0.146544	Symbols: RANBP1 | RAN binding protein 1 | chr5:23680319-23681714 REVERSE LENGTH=219
Ghir_A01G006260	2.71731e-48	0.587332	0.299	0.064	9.99537e-44	0	0.290226	0.0465524	Symbols: | Quinone reductase family protein | chr4:13661458-13663243 REVERSE LENGTH=205
Ghir_D05G020420	2.87928e-48	0.368371	0.289	0.059	1.05911e-43	0	0.226306	0.039057	Symbols: MAPKKK5 | mitogen-activated protein kinase kinase kinase 5 | chr5:26695965-26699159 REVERSE LENGTH=716
Ghir_A07G012500	3.05825e-48	0.37566	0.288	0.055	1.12495e-43	0	0.235926	0.0454044	Symbols: MLO6, ATMLO6 | Seven transmembrane MLO family protein | chr1:22708875-22712032 REVERSE LENGTH=583
Ghir_A08G011420	3.77452e-48	0.397189	0.319	0.075	1.38842e-43	0	0.254106	0.0519604	Symbols: ADL1, ADL1A, AG68, DRP1A, RSW9, DL1 | dynamin-like protein | chr5:16820661-16824536 REVERSE LENGTH=610
Ghir_D05G001130	3.78069e-48	0.393922	0.291	0.059	1.39069e-43	0	0.23656	0.0410833	Symbols: SGS3, ATSGS3 | XS domain-containing protein / XS zinc finger domain-containing protein-related | chr5:7943621-7945874 FORWARD LENGTH=625
Ghir_D03G015800	4.3249e-48	0.680456	0.283	0.058	1.59087e-43	0	0.305661	0.0401143	Symbols: | RNI-like superfamily protein | chr5:267118-270391 REVERSE LENGTH=665
Ghir_D09G010720	4.85078e-48	0.356708	0.285	0.056	1.78431e-43	0	0.219466	0.0375279	Symbols: | Duplicated homeodomain-like superfamily protein | chr5:1373752-1374529 REVERSE LENGTH=215
Ghir_D02G021530	5.01634e-48	0.621782	0.345	0.092	1.84521e-43	0	0.328628	0.067295	Symbols: STZ, ZAT10 | salt tolerance zinc finger | chr1:9648302-9648985 REVERSE LENGTH=227
Ghir_A05G006800	5.1547e-48	0.423125	0.36	0.101	1.8961e-43	0	0.292194	0.0703654	Symbols: | ABC1 family protein | chr5:8516902-8522616 REVERSE LENGTH=1040
Ghir_A08G002910	5.4634e-48	0.453185	0.383	0.115	2.00966e-43	0	0.318149	0.0823928	Symbols: ATR2, AR2 | P450 reductase 2 | chr4:14796900-14800578 FORWARD LENGTH=712
Ghir_A05G017250	5.51666e-48	0.408774	0.383	0.116	2.02925e-43	0	0.296307	0.0773094	Symbols: | PLAC8 family protein | chr1:3832695-3833921 FORWARD LENGTH=254
Ghir_A01G021660	6.96943e-48	0.418157	0.357	0.098	2.56363e-43	0	0.287666	0.0693102	Symbols: SLT1 | HSP20-like chaperones superfamily protein | chr2:15761466-15762950 REVERSE LENGTH=494
Ghir_D02G007770	7.26219e-48	0.44245	0.391	0.123	2.67132e-43	0	0.307517	0.0792184	Symbols: | S-adenosyl-L-methionine-dependent methyltransferases superfamily protein | chr1:10310424-10313369 REVERSE LENGTH=770
Ghir_A01G007780	7.26574e-48	0.358113	0.255	0.041	2.67263e-43	0	0.203493	0.0288922	Symbols: PAT1 | GRAS family transcription factor | chr5:19522497-19524053 REVERSE LENGTH=490
Ghir_A01G004300	7.93011e-48	0.411624	0.397	0.124	2.91701e-43	0	0.312674	0.0876273	Symbols: | SecY protein transport family protein | chr1:10252662-10254526 FORWARD LENGTH=475
Ghir_D03G007820	9.43994e-48	0.388874	0.345	0.086	3.47239e-43	0	0.281191	0.0729726	Symbols: | Glycosyltransferase family 61 protein | chr2:17360654-17362391 FORWARD LENGTH=500
Ghir_A10G017440	1.00029e-47	0.508087	0.337	0.087	3.67946e-43	0	0.298699	0.0615362	Symbols: AAE7, ACN1 | acyl-activating enzyme 7 | chr3:5773231-5775411 REVERSE LENGTH=569
Ghir_A09G015550	1.04609e-47	0.54169	0.419	0.141	3.84795e-43	0	0.393604	0.114411	Symbols: | Heavy metal transport/detoxification superfamily protein | chr2:15515216-15516754 FORWARD LENGTH=386
Ghir_A03G019190	1.20982e-47	0.415652	0.39	0.118	4.45019e-43	0	0.31544	0.0887799	Symbols: | Calmodulin-binding transcription activator protein with CG-1 and Ankyrin domains | chr5:25686434-25691903 FORWARD LENGTH=1050
Ghir_D05G000710	1.27449e-47	0.421738	0.426	0.141	4.68809e-43	0	0.342822	0.107445	Symbols: ATR2, AR2 | P450 reductase 2 | chr4:14796900-14800578 FORWARD LENGTH=712
Ghir_A12G017840	1.35012e-47	0.364298	0.272	0.05	4.96629e-43	0	0.217556	0.0357332	Symbols: | Glycolipid transfer protein (GLTP) family protein | chr4:18410172-18410861 FORWARD LENGTH=229
Ghir_A01G009280	1.39094e-47	0.443546	0.453	0.169	5.11644e-43	0	0.356504	0.112609	Symbols: SPL14, FBR6, SPL1R2, ATSPL14 | squamosa promoter binding protein-like 14 | chr1:7325042-7328933 FORWARD LENGTH=1035
Ghir_A02G010660	1.51719e-47	0.399306	0.445	0.155	5.58084e-43	0	0.438268	0.158124	Symbols: | unknown protein; BEST Arabidopsis thaliana protein match is: unknown protein (TAIR:AT1G32920.1); Has 35333 Blast hits to 34131 proteins in 2444 species: Archae - 798; Bacteria - 22429; Metazoa - 974; Fungi - 991; Plants - 531; Viruses - 0; Other Eukaryotes - 9610 (source: NCBI BLink). | chr1:11931332-11931586 FORWARD LENGTH=84
Ghir_A11G020730	1.57766e-47	0.450528	0.304	0.068	5.80328e-43	0	0.265181	0.0487706	Symbols: WRKY15 | WRKY DNA-binding protein 15 | chr2:9924998-9926154 FORWARD LENGTH=317
Ghir_D05G031830	1.71228e-47	0.365817	0.319	0.075	6.29847e-43	0	0.250016	0.0555507	Symbols: | Protein kinase superfamily protein | chr1:26673847-26675687 REVERSE LENGTH=425
Ghir_A13G000930	1.72512e-47	0.431708	0.335	0.087	6.34567e-43	0	0.278659	0.0607272	Symbols: | unknown protein; BEST Arabidopsis thaliana protein match is: unknown protein (TAIR:AT3G51940.1); Has 30201 Blast hits to 17322 proteins in 780 species: Archae - 12; Bacteria - 1396; Metazoa - 17338; Fungi - 3422; Plants - 5037; Viruses - 0; Other Eukaryotes - 2996 (source: NCBI BLink). | chr5:1075957-1077358 FORWARD LENGTH=302
Ghir_D05G023650	1.77127e-47	0.574144	0.542	0.257	6.51545e-43	0	0.482345	0.172611	Symbols: | glycine-rich protein | chr4:5188047-5189574 REVERSE LENGTH=113
Ghir_D08G004360	1.77424e-47	0.396617	0.358	0.099	6.52636e-43	0	0.288232	0.0735914	Symbols: | Protein kinase superfamily protein | chr3:23029276-23030864 REVERSE LENGTH=361
Ghir_D05G006400	1.80983e-47	0.393109	0.282	0.056	6.65729e-43	0	0.232165	0.0396708	Symbols: | DnaJ/Hsp40 cysteine-rich domain superfamily protein | chr2:10587118-10588240 REVERSE LENGTH=144
Ghir_A03G015480	2.85091e-47	0.512329	0.45	0.159	1.04868e-42	0	0.423892	0.143293	Symbols: | Protein of unknown function (DUF1645) | chr1:8385363-8386250 FORWARD LENGTH=295
Ghir_A13G014980	2.9793e-47	0.48967	0.376	0.115	1.09591e-42	0	0.323904	0.0790297	Symbols: ATPHOS32, PHOS32 | Adenine nucleotide alpha hydrolases-like superfamily protein | chr5:22097563-22099693 REVERSE LENGTH=242
Ghir_D13G022720	2.98917e-47	0.358253	0.305	0.067	1.09954e-42	0	0.234208	0.0482121	Symbols: PECT1 | phosphorylethanolamine cytidylyltransferase 1 | chr2:16168979-16171680 FORWARD LENGTH=421
Ghir_D08G004270	3.0676e-47	0.506345	0.285	0.059	1.12839e-42	0	0.270815	0.0430758	Symbols: AOC4 | allene oxide cyclase 4 | chr1:4547624-4548552 FORWARD LENGTH=254
Ghir_A09G003280	3.29814e-47	0.408059	0.363	0.101	1.21319e-42	0	0.293127	0.0756113	Symbols: RGLG2 | RING domain ligase2 | chr5:4648355-4650563 REVERSE LENGTH=468
Ghir_D11G036090	3.48217e-47	0.808228	0.469	0.198	1.28088e-42	0	0.476173	0.128034	Symbols: HSC70-1, HSP70-1, AT-HSC70-1, HSC70 | heat shock cognate protein 70-1 | chr5:554055-556334 REVERSE LENGTH=651
Ghir_D13G021800	3.96389e-47	0.423758	0.338	0.084	1.45808e-42	0	0.28012	0.067113	Symbols: FATB | fatty acyl-ACP thioesterases B | chr1:2691546-2693409 REVERSE LENGTH=412
Ghir_A05G036830	4.00199e-47	0.430149	0.296	0.064	1.47209e-42	0	0.258041	0.0477143	Symbols: RGLG2 | RING domain ligase2 | chr5:4648355-4650563 REVERSE LENGTH=468
Ghir_A09G010460	4.01394e-47	0.569247	0.306	0.072	1.47649e-42	0	0.301881	0.052032	Symbols: anac061, NAC061 | NAC domain containing protein 61 | chr3:16022836-16024487 REVERSE LENGTH=241
Ghir_D05G029850	4.66051e-47	0.415322	0.358	0.1	1.71432e-42	0	0.290139	0.0727539	Symbols: NAC2, anac078 | NAC domain containing protein 2 | chr5:1243980-1246416 FORWARD LENGTH=567
Ghir_D12G027590	6.16675e-47	0.407381	0.299	0.066	2.26838e-42	0	0.250485	0.0480435	Symbols: | pfkB-like carbohydrate kinase family protein | chr5:21069709-21071450 FORWARD LENGTH=343
Ghir_D10G005940	6.97697e-47	0.503495	0.377	0.118	2.56641e-42	0	0.332979	0.0826322	Symbols: RSH3, AT-RSH3, ATRSH3 | RELA/SPOT homolog 3 | chr1:20211177-20213761 FORWARD LENGTH=715
Ghir_A02G007610	7.43777e-47	0.477292	0.296	0.065	2.73591e-42	0	0.268861	0.0478347	Symbols: ATAF1, ANAC002 | NAC (No Apical Meristem) domain transcriptional regulator superfamily protein | chr1:268471-269514 FORWARD LENGTH=289
Ghir_D04G012930	7.78522e-47	0.429193	0.41	0.136	2.86372e-42	0	0.32901	0.0960745	Symbols: | unknown protein; BEST Arabidopsis thaliana protein match is: unknown protein (TAIR:AT3G53670.2); Has 186 Blast hits to 186 proteins in 35 species: Archae - 0; Bacteria - 2; Metazoa - 14; Fungi - 7; Plants - 154; Viruses - 0; Other Eukaryotes - 9 (source: NCBI BLink). | chr2:15738645-15739579 FORWARD LENGTH=194
Ghir_D09G010340	8.21363e-47	0.41961	0.283	0.058	3.0213e-42	0	0.241483	0.0409483	Symbols: | Polynucleotidyl transferase, ribonuclease H-like superfamily protein | chr3:15952213-15953055 REVERSE LENGTH=280
Ghir_D04G002660	9.2152e-47	0.343331	0.288	0.058	3.38972e-42	0	0.219958	0.0429083	Symbols: | Tyrosine phosphatase family protein | chr3:606638-607704 REVERSE LENGTH=203
Ghir_A10G007140	9.55084e-47	0.321497	0.455	0.153	3.51318e-42	0	0.408503	0.162976	Symbols: | unknown protein; FUNCTIONS IN: molecular_function unknown; INVOLVED IN: biological_process unknown; LOCATED IN: endomembrane system; BEST Arabidopsis thaliana protein match is: unknown protein (TAIR:AT3G15760.1); Has 35333 Blast hits to 34131 proteins in 2444 species: Archae - 798; Bacteria - 22429; Metazoa - 974; Fungi - 991; Plants - 531; Viruses - 0; Other Eukaryotes - 9610 (source:…
Ghir_D02G017010	1.13228e-46	0.594726	0.483	0.208	4.16499e-42	0	0.437211	0.136732	Symbols: SPDS1 | spermidine synthase 1 | chr1:8420278-8422724 FORWARD LENGTH=378
Ghir_D07G021500	1.15871e-46	0.482294	0.363	0.099	4.26221e-42	0	0.335822	0.0929813	Symbols: | AGC (cAMP-dependent, cGMP-dependent and protein kinase C) kinase family protein | chr4:7598099-7599217 REVERSE LENGTH=372
Ghir_D06G018930	1.16591e-46	0.661145	0.255	0.044	4.28868e-42	0	0.309436	0.0398171	Symbols: | C2H2 and C2HC zinc fingers superfamily protein | chr2:15706454-15706990 FORWARD LENGTH=178
Ghir_A08G021040	1.21621e-46	0.420356	0.345	0.089	4.4737e-42	0	0.306649	0.0826078	Symbols: MAPKKK13 | mitogen-activated protein kinase kinase kinase 13 | chr1:2194279-2195778 REVERSE LENGTH=499
Ghir_D07G022950	1.21658e-46	0.470669	0.354	0.097	4.47508e-42	0	0.323896	0.0828417	Symbols: PHT1;7 | phosphate transporter 1;7 | chr3:20248463-20250070 REVERSE LENGTH=535
Ghir_A07G001450	1.26465e-46	0.400503	0.361	0.102	4.65188e-42	0	0.285787	0.0738503	Symbols: VPS2.1 | SNF7 family protein | chr2:2588740-2590285 REVERSE LENGTH=225
Ghir_D12G029390	1.31431e-46	0.343489	0.262	0.046	4.83455e-42	0	0.207943	0.0340476	Symbols: Tudor1, AtTudor1, TSN1 | TUDOR-SN protein 1 | chr5:2320021-2324892 REVERSE LENGTH=1007
Ghir_D02G014290	1.33696e-46	0.556486	0.358	0.102	4.91787e-42	0	0.350203	0.0865815	Symbols: GAD4 | glutamate decarboxylase 4 | chr2:474375-476495 REVERSE LENGTH=493
Ghir_D09G014420	1.39105e-46	0.408915	0.285	0.059	5.11685e-42	0	0.235225	0.0402171	Symbols: ATMDAR1, MDAR1 | monodehydroascorbate reductase 1 | chr3:19601477-19604366 REVERSE LENGTH=466
Ghir_A03G004640	1.45872e-46	0.785407	0.469	0.187	5.36574e-42	0	0.531663	0.166928	Symbols: RHL41, ZAT12 | C2H2-type zinc finger family protein | chr5:24103073-24103561 FORWARD LENGTH=162
Ghir_D01G000760	1.61377e-46	0.589805	0.353	0.101	5.93608e-42	0	0.329693	0.0722933	Symbols: | Vacuolar import/degradation, Vid27-related protein | chr3:6664383-6666423 FORWARD LENGTH=648
Ghir_A11G004860	1.73615e-46	0.429692	0.386	0.116	6.38626e-42	0	0.332222	0.0980713	Symbols: GATA5 | GATA transcription factor 5 | chr5:26496208-26497309 REVERSE LENGTH=339
Ghir_A01G020020	1.94411e-46	0.516688	0.515	0.222	7.15121e-42	0	0.440111	0.15907	Symbols: | A20/AN1-like zinc finger family protein | chr2:15229388-15229873 FORWARD LENGTH=161
Ghir_D13G002790	2.70204e-46	0.375047	0.252	0.041	9.9392e-42	0	0.215938	0.0340234	Symbols: | MAC/Perforin domain-containing protein | chr1:5091020-5093873 FORWARD LENGTH=627
Ghir_D10G002550	2.76235e-46	0.47942	0.363	0.107	1.0161e-41	0	0.321482	0.0800926	Symbols: | F-box family protein | chr4:11446193-11447025 REVERSE LENGTH=225
Ghir_D08G018430	3.27439e-46	0.513407	0.39	0.129	1.20445e-41	0	0.34495	0.0892418	Symbols: | myb-like transcription factor family protein | chr5:19227001-19228546 FORWARD LENGTH=365
Ghir_D02G013650	3.27919e-46	0.559217	0.511	0.23	1.20622e-41	0	0.453681	0.15664	Symbols: | Adenosylmethionine decarboxylase family protein | chr3:9287413-9288462 REVERSE LENGTH=349
Ghir_A03G003260	3.5497e-46	0.848214	0.276	0.059	1.30572e-41	0	0.346268	0.0398205	Symbols: | RNI-like superfamily protein | chr5:267118-270391 REVERSE LENGTH=665
Ghir_A06G022440	3.72996e-46	0.462166	0.371	0.113	1.37203e-41	0	0.309664	0.0780579	Symbols: | Calcium-dependent lipid-binding (CaLB domain) family protein | chr5:19330470-19331178 FORWARD LENGTH=166
Ghir_A03G010190	4.31166e-46	0.521239	0.368	0.114	1.586e-41	0	0.328806	0.0784137	Symbols: | B-cell receptor-associated 31-like | chr1:17907075-17908327 FORWARD LENGTH=129
Ghir_D05G013490	4.82438e-46	0.525404	0.537	0.247	1.7746e-41	0	0.462303	0.173056	Symbols: VPS46.1, CHMP1B | vacuolar protein sorting 46.1 | chr1:6099210-6100153 FORWARD LENGTH=203
Ghir_A13G017170	5.06495e-46	0.534041	0.665	0.374	1.86309e-41	0	0.597595	0.275365	Symbols: RPS7 | mitochondrial ribosomal protein S7 | chrM:314627-315073 FORWARD LENGTH=148
Ghir_D02G020530	5.87029e-46	0.346417	0.285	0.059	2.15933e-41	0	0.221097	0.0429564	Symbols: | Calmodulin-binding transcription activator protein with CG-1 and Ankyrin domains | chr5:25686434-25691903 FORWARD LENGTH=1050
Ghir_D05G006860	8.08228e-46	0.39466	0.371	0.111	2.97298e-41	0	0.289898	0.0783122	Symbols: | ABC1 family protein | chr5:8516902-8522616 REVERSE LENGTH=1040
Ghir_A09G004250	8.50943e-46	0.707139	0.256	0.046	3.13011e-41	0	0.28611	0.0355868	Symbols: | Calcium-dependent lipid-binding (CaLB domain) family protein | chr5:8082789-8083448 FORWARD LENGTH=219
Ghir_A05G029260	8.56416e-46	0.402922	0.334	0.089	3.15024e-41	0	0.268793	0.0615181	Symbols: VPS60.1 | SNF7 family protein | chr3:3323501-3324905 REVERSE LENGTH=235
Ghir_A11G010940	1.00603e-45	0.437619	0.545	0.247	3.70057e-41	0	0.431349	0.172049	Symbols: ATPF | ATPase, F0 complex, subunit B/B', bacterial/chloroplast | chrC:11529-12798 REVERSE LENGTH=184
Ghir_D12G026960	1.09682e-45	0.527157	0.46	0.19	4.03454e-41	0	0.397237	0.123504	Symbols: | unknown protein; BEST Arabidopsis thaliana protein match is: unknown protein (TAIR:AT4G25690.2); Has 30201 Blast hits to 17322 proteins in 780 species: Archae - 12; Bacteria - 1396; Metazoa - 17338; Fungi - 3422; Plants - 5037; Viruses - 0; Other Eukaryotes - 2996 (source: NCBI BLink). | chr4:13085431-13085997 REVERSE LENGTH=188
Ghir_A08G025200	1.38433e-45	0.552104	0.458	0.187	5.09212e-41	0	0.416468	0.130108	Symbols: RAN3, ATRAN3 | RAN GTPase 3 | chr5:22392285-22393957 FORWARD LENGTH=221
Ghir_A06G005670	1.49652e-45	0.409028	0.337	0.092	5.50478e-41	0	0.269513	0.0616466	Symbols: | RabGAP/TBC domain-containing protein | chr5:21338052-21342848 FORWARD LENGTH=690
Ghir_A04G002820	1.614e-45	0.602707	0.442	0.171	5.93693e-41	0	0.422898	0.12561	Symbols: | unknown protein; FUNCTIONS IN: molecular_function unknown; INVOLVED IN: biological_process unknown; LOCATED IN: cellular_component unknown; Has 30201 Blast hits to 17322 proteins in 780 species: Archae - 12; Bacteria - 1396; Metazoa - 17338; Fungi - 3422; Plants - 5037; Viruses - 0; Other Eukaryotes - 2996 (source: NCBI BLink). | chr3:5249221-5249541 FORWARD LENGTH=106
Ghir_D05G027070	1.96884e-45	0.411889	0.301	0.067	7.24217e-41	0	0.259652	0.0559692	Symbols: | INVOLVED IN: 10-formyltetrahydrofolate biosynthetic process, folic acid and derivative biosynthetic process; EXPRESSED IN: 24 plant structures; EXPRESSED DURING: 15 growth stages; CONTAINS InterPro DOMAIN/s: Serine hydrolase (InterPro:IPR005645); BEST Arabidopsis thaliana protein match is: alpha/beta-Hydrolases superfamily protein (TAIR:AT5G65400.1); Has 30201 Blast hits to 17322 prote…
Ghir_A09G019470	1.97826e-45	0.485929	0.263	0.049	7.27682e-41	0	0.255887	0.0428266	Symbols: | unknown protein; FUNCTIONS IN: molecular_function unknown; INVOLVED IN: biological_process unknown; LOCATED IN: cellular_component unknown; Has 30201 Blast hits to 17322 proteins in 780 species: Archae - 12; Bacteria - 1396; Metazoa - 17338; Fungi - 3422; Plants - 5037; Viruses - 0; Other Eukaryotes - 2996 (source: NCBI BLink). | chr5:21984620-21984868 FORWARD LENGTH=82
Ghir_D02G000640	2.11675e-45	0.443046	0.422	0.15	7.78625e-41	0	0.345594	0.105304	Symbols: | ENTH/VHS/GAT family protein | chr2:16086912-16090047 REVERSE LENGTH=671
Ghir_A08G010810	2.26682e-45	0.318215	0.268	0.05	8.33828e-41	0	0.20189	0.0367457	Symbols: | Calcium-dependent protein kinase (CDPK) family protein | chr5:8339390-8342913 REVERSE LENGTH=594
Ghir_D09G010740	2.52131e-45	0.69721	0.783	0.635	9.27438e-41	0	0.771045	0.388495	Symbols: CAM7 | calmodulin 7 | chr3:15664619-15666355 REVERSE LENGTH=149
Ghir_D06G020840	2.55995e-45	0.561594	0.341	0.094	9.41653e-41	0	0.337073	0.0786208	Symbols: WRKY40, ATWRKY40 | WRKY DNA-binding protein 40 | chr1:30383834-30385356 FORWARD LENGTH=302
Ghir_D07G020000	2.74018e-45	0.445885	0.442	0.165	1.00795e-40	0	0.351465	0.111419	Symbols: ATCCT2, CCT2 | phosphorylcholine cytidylyltransferase2 | chr4:8637793-8639388 FORWARD LENGTH=304
Ghir_D05G037360	3.00378e-45	0.53544	0.39	0.13	1.10491e-40	0	0.345804	0.0903607	Symbols: UBQ10 | polyubiquitin 10 | chr4:2718559-2719932 FORWARD LENGTH=457
Ghir_D08G004260	3.98879e-45	0.747245	0.376	0.124	1.46724e-40	0	0.403303	0.090745	Symbols: AOC4 | allene oxide cyclase 4 | chr1:4547624-4548552 FORWARD LENGTH=254
Ghir_D12G026680	5.82801e-45	0.486206	0.259	0.047	2.14377e-40	0	0.251787	0.0402894	Symbols: ATCHIA, CHIA | chitinase A | chr5:8143805-8145153 REVERSE LENGTH=302
Ghir_A06G021960	6.76438e-45	0.359473	0.331	0.084	2.48821e-40	0	0.259303	0.0660317	Symbols: CRK25 | cysteine-rich RLK (RECEPTOR-like protein kinase) 25 | chr4:2679793-2682309 REVERSE LENGTH=675
Ghir_A10G005240	7.21844e-45	0.514028	0.315	0.079	2.65523e-40	0	0.291453	0.0600086	Symbols: LOX3 | lipoxygenase 3 | chr1:5977512-5981384 FORWARD LENGTH=919
Ghir_A13G020980	8.86523e-45	0.36244	0.275	0.056	3.26098e-40	0	0.222924	0.0414461	Symbols: FATB | fatty acyl-ACP thioesterases B | chr1:2691546-2693409 REVERSE LENGTH=412
Ghir_D05G008500	1.09874e-44	0.346811	0.276	0.056	4.0416e-40	0	0.216578	0.0409337	Symbols: | A20/AN1-like zinc finger family protein | chr2:11776640-11777131 REVERSE LENGTH=163
Ghir_D07G003210	1.14393e-44	0.415422	0.354	0.104	4.20784e-40	0	0.28477	0.0717188	Symbols: | unknown protein; BEST Arabidopsis thaliana protein match is: unknown protein (TAIR:AT4G30630.1); Has 30201 Blast hits to 17322 proteins in 780 species: Archae - 12; Bacteria - 1396; Metazoa - 17338; Fungi - 3422; Plants - 5037; Viruses - 0; Other Eukaryotes - 2996 (source: NCBI BLink). | chr5:23451259-23452463 REVERSE LENGTH=207
Ghir_D05G039240	1.25613e-44	0.569215	0.376	0.123	4.62054e-40	0	0.350046	0.0875238	Symbols: | Chaperone DnaJ-domain superfamily protein | chr3:4310827-4311300 REVERSE LENGTH=157
Ghir_A08G022390	1.282e-44	0.976867	0.348	0.109	4.71571e-40	0	0.427817	0.0782428	Symbols: | NAD(P)-linked oxidoreductase superfamily protein | chr1:22349892-22351668 REVERSE LENGTH=345
Ghir_D08G011300	1.48908e-44	0.333245	0.289	0.064	5.47742e-40	0	0.219952	0.0452039	Symbols: | Calcium-dependent protein kinase (CDPK) family protein | chr5:8339390-8342913 REVERSE LENGTH=594
Ghir_D07G008550	1.55265e-44	0.426177	0.288	0.064	5.71128e-40	0	0.247824	0.0475586	Symbols: CML23 | calmodulin like 23 | chr1:24770856-24771329 REVERSE LENGTH=157
Ghir_A05G032360	1.93603e-44	0.427797	0.348	0.1	7.12149e-40	0	0.28634	0.0708609	Symbols: | alpha/beta-Hydrolases superfamily protein | chr1:3568343-3570466 REVERSE LENGTH=473
Ghir_D05G013800	2.12916e-44	0.315751	0.291	0.064	7.83192e-40	0	0.214426	0.0453357	Symbols: | ATPase E1-E2 type family protein / haloacid dehalogenase-like hydrolase family protein | chr1:6018757-6023201 FORWARD LENGTH=1216
Ghir_A11G001390	2.25984e-44	0.462085	0.355	0.108	8.31258e-40	0	0.30501	0.0746638	Symbols: UBC10 | ubiquitin-conjugating enzyme 10 | chr5:21632802-21633989 REVERSE LENGTH=148
Ghir_D02G024910	2.48545e-44	0.4845	0.335	0.095	9.14249e-40	0	0.302067	0.0682528	Symbols: PID, ABR | Protein kinase superfamily protein | chr2:14589934-14591557 REVERSE LENGTH=438
Ghir_A12G023570	2.76222e-44	0.423056	0.368	0.116	1.01606e-39	0	0.295173	0.0776011	Symbols: | A20/AN1-like zinc finger family protein | chr4:7215341-7215868 FORWARD LENGTH=175
Ghir_D02G005910	3.22125e-44	0.575117	0.256	0.049	1.1849e-39	0	0.260196	0.0362759	Symbols: | RING/U-box superfamily protein | chr1:22242748-22243731 REVERSE LENGTH=327
Ghir_D05G021940	3.44556e-44	0.402527	0.295	0.067	1.26742e-39	0	0.253788	0.0539177	Symbols: LRR XI-23, RLK7 | Leucine-rich receptor-like protein kinase family protein | chr1:3252408-3255428 FORWARD LENGTH=977
Ghir_A06G001880	3.55709e-44	0.418465	0.335	0.095	1.30844e-39	0	0.276919	0.0647752	Symbols: | RING/U-box superfamily protein | chr5:17216649-17219171 REVERSE LENGTH=691
Ghir_A12G017680	3.80231e-44	0.380096	0.341	0.093	1.39864e-39	0	0.270792	0.0713705	Symbols: APK2B | protein kinase 2B | chr2:796889-799250 REVERSE LENGTH=426
Ghir_A07G015300	4.918e-44	0.457377	0.344	0.099	1.80904e-39	0	0.293977	0.0712645	Symbols: ANL2, AHDP | Homeobox-leucine zipper family protein / lipid-binding START domain-containing protein | chr4:299741-304103 REVERSE LENGTH=802
Ghir_D05G001590	5.68925e-44	0.342191	0.253	0.046	2.09273e-39	0	0.205978	0.0349156	Symbols: AVP1, ATAVP3, AVP-3, AtVHP1;1 | Inorganic H pyrophosphatase family protein | chr1:5399115-5402185 FORWARD LENGTH=770
Ghir_D04G015430	5.71414e-44	0.327658	0.272	0.056	2.10189e-39	0	0.214821	0.0426826	Symbols: | Protein kinase superfamily protein | chr1:19772574-19775531 FORWARD LENGTH=694
Ghir_A12G028190	5.96444e-44	0.56949	0.347	0.1	2.19396e-39	0	0.338684	0.0826622	Symbols: | Calcium-binding EF-hand family protein | chr1:6268273-6268785 REVERSE LENGTH=170
Ghir_D06G005500	7.12253e-44	0.415227	0.324	0.085	2.61995e-39	0	0.273037	0.0645849	Symbols: AVP1, ATAVP3, AVP-3, AtVHP1;1 | Inorganic H pyrophosphatase family protein | chr1:5399115-5402185 FORWARD LENGTH=770
Ghir_D01G023190	8.10297e-44	0.473475	0.426	0.162	2.9806e-39	0	0.359688	0.110444	Symbols: HSC70-1, HSP70-1, AT-HSC70-1, HSC70 | heat shock cognate protein 70-1 | chr5:554055-556334 REVERSE LENGTH=651
Ghir_A04G001840	1.02455e-43	0.336131	0.299	0.071	3.7687e-39	0	0.224784	0.0493038	Symbols: | Transmembrane proteins 14C | chr3:7160884-7161991 FORWARD LENGTH=119
Ghir_D12G013400	1.10639e-43	0.511289	0.255	0.047	4.06976e-39	0	0.245135	0.0396114	NA
Ghir_A10G017780	1.32494e-43	0.339093	0.296	0.067	4.87366e-39	0	0.237522	0.0567741	Symbols: WRKY48, ATWRKY48 | WRKY DNA-binding protein 48 | chr5:20090890-20092867 FORWARD LENGTH=399
Ghir_A04G011040	1.43059e-43	0.3922	0.311	0.078	5.26229e-39	0	0.25574	0.0582856	Symbols: | Protein phosphatase 2C family protein | chr4:14048499-14050118 FORWARD LENGTH=283
Ghir_A12G021840	1.60241e-43	0.384093	0.283	0.064	5.89432e-39	0	0.231404	0.0439083	Symbols: CSLD3, KJK, ATCSLD3 | cellulose synthase-like D3 | chr3:687873-691629 FORWARD LENGTH=1145
Ghir_D10G008160	1.6987e-43	0.546179	0.557	0.287	6.24849e-39	0	0.480984	0.187357	Symbols: PLDALPHA2 | phospholipase D alpha 2 | chr1:19583940-19586551 REVERSE LENGTH=810
Ghir_D04G013580	1.94721e-43	0.623204	0.551	0.27	7.16263e-39	0	0.522269	0.199722	Symbols: | Adenine nucleotide alpha hydrolases-like superfamily protein | chr3:19989658-19991019 REVERSE LENGTH=160
Ghir_D07G005560	1.94934e-43	0.418781	0.351	0.1	7.17047e-39	0	0.301862	0.0839056	Symbols: ATHVA22E, HVA22E | HVA22 homologue E | chr5:20633442-20634502 REVERSE LENGTH=116
Ghir_D09G010230	2.19014e-43	0.560397	0.358	0.11	8.0562e-39	0	0.344955	0.0868796	Symbols: anac090, NAC090 | NAC domain containing protein 90 | chr5:7408924-7410038 REVERSE LENGTH=235
Ghir_D06G008300	2.34169e-43	0.68437	0.399	0.147	8.61367e-39	0	0.399204	0.0998664	Symbols: | Cysteine proteinases superfamily protein | chr3:16628704-16630473 REVERSE LENGTH=358
Ghir_D09G016180	2.34517e-43	0.500563	0.472	0.201	8.62648e-39	0	0.400364	0.135894	Symbols: AtPPa4, PPa4 | pyrophosphorylase 4 | chr3:19881491-19883308 FORWARD LENGTH=216
Ghir_A12G019160	2.48118e-43	0.385188	0.383	0.125	9.12678e-39	0	0.298805	0.0882685	Symbols: SNAP33, ATSNAP33, SNP33, ATSNAP33B | soluble N-ethylmaleimide-sensitive factor adaptor protein 33 | chr5:24624027-24625366 FORWARD LENGTH=300
Ghir_D02G002220	2.75516e-43	0.610426	0.275	0.06	1.01346e-38	0	0.301075	0.05295	Symbols: UGT1, UGT75B1 | UDP-glucosyltransferase 75B1 | chr1:1645674-1647083 REVERSE LENGTH=469
Ghir_D11G035050	2.99549e-43	0.538255	0.728	0.486	1.10186e-38	0	0.655963	0.331354	Symbols: NDHH | NAD(P)H dehydrogenase subunit H | chrC:122011-123192 REVERSE LENGTH=393
Ghir_A11G034700	2.9994e-43	0.40596	0.281	0.063	1.1033e-38	0	0.241497	0.0455689	NA
Ghir_A11G002050	3.21186e-43	0.396869	0.424	0.157	1.18145e-38	0	0.328538	0.10747	Symbols: | Bifunctional inhibitor/lipid-transfer protein/seed storage 2S albumin superfamily protein | chr1:23252369-23253481 FORWARD LENGTH=150
Ghir_A07G007580	3.4818e-43	0.418916	0.289	0.068	1.28075e-38	0	0.245917	0.0475961	Symbols: DGK1, ATDGK1 | diacylglycerol kinase1 | chr5:2525197-2528396 REVERSE LENGTH=728
Ghir_D07G011910	3.7897e-43	0.351111	0.291	0.066	1.394e-38	0	0.241058	0.0560838	Symbols: | F-box family protein | chr2:11683954-11684967 REVERSE LENGTH=337
Ghir_D05G037350	4.52442e-43	0.511412	0.341	0.101	1.66426e-38	0	0.310632	0.0726744	Symbols: UBQ4 | ubiquitin 4 | chr5:6973315-6974463 REVERSE LENGTH=382
Ghir_D11G003360	4.9841e-43	0.359451	0.311	0.08	1.83335e-38	0	0.243517	0.056072	Symbols: ATCDPK1, CPK10, CDPK1, AtCPK10 | calcium-dependent protein kinase 1 | chr1:6523468-6525736 REVERSE LENGTH=545
Ghir_A07G008120	6.58761e-43	0.358781	0.396	0.131	2.42319e-38	0	0.297093	0.0950534	Symbols: LPP3, ATLPP3 | lipid phosphate phosphatase 3 | chr3:551534-554411 FORWARD LENGTH=364
Ghir_A12G003860	6.92455e-43	0.376331	0.268	0.056	2.54713e-38	0	0.222509	0.0401693	Symbols: ERD7 | Senescence/dehydration-associated protein-related | chr2:7755923-7757798 REVERSE LENGTH=452
Ghir_D02G012330	7.33968e-43	0.493704	0.404	0.148	2.69983e-38	0	0.346425	0.0991781	Symbols: | Protein of unknown function (DUF760) | chr1:17908746-17910345 REVERSE LENGTH=423
Ghir_D04G020720	7.92678e-43	0.341054	0.262	0.053	2.91579e-38	0	0.210072	0.0388013	Symbols: | unknown protein; FUNCTIONS IN: molecular_function unknown; INVOLVED IN: biological_process unknown; LOCATED IN: chloroplast; EXPRESSED IN: 23 plant structures; EXPRESSED DURING: 13 growth stages; CONTAINS InterPro DOMAIN/s: Protein of unknown function DUF3110 (InterPro:IPR021503); Has 4 Blast hits to 4 proteins in 1 species: Archae - 0; Bacteria - 0; Metazoa - 0; Fungi - 0; Plants - 4;…
Ghir_A03G007160	8.92526e-43	0.424818	0.292	0.071	3.28307e-38	0	0.248989	0.0480661	Symbols: GDH2 | glutamate dehydrogenase 2 | chr5:2356153-2358012 FORWARD LENGTH=411
Ghir_A11G016310	9.63803e-43	0.423453	0.286	0.064	3.54525e-38	0	0.259263	0.05882	NA
Ghir_A03G013420	1.17651e-42	0.494638	0.324	0.089	4.32769e-38	0	0.291267	0.0677205	Symbols: PCR2 | PLANT CADMIUM RESISTANCE 2 | chr1:5128591-5129458 REVERSE LENGTH=152
Ghir_A05G036360	1.37982e-42	0.362402	0.329	0.088	5.07552e-38	0	0.269729	0.0752594	Symbols: APK1A | Protein kinase superfamily protein | chr1:2331369-2333589 REVERSE LENGTH=424
Ghir_A08G009890	1.41229e-42	0.435913	0.322	0.089	5.19496e-38	0	0.274931	0.0630593	Symbols: | Cytochrome c oxidase, subunit Vib family protein | chr5:23426753-23427637 FORWARD LENGTH=78
Ghir_D02G023770	1.83209e-42	0.454261	0.36	0.115	6.73917e-38	0	0.310183	0.0819394	Symbols: | Arabidopsis phospholipase-like protein (PEARLI 4) family | chr4:16712660-16714225 REVERSE LENGTH=401
Ghir_A13G019450	1.86523e-42	0.362888	0.269	0.058	6.86106e-38	0	0.214861	0.0392751	Symbols: Phox1 | Octicosapeptide/Phox/Bem1p (PB1) domain-containing protein / tetratricopeptide repeat (TPR)-containing protein | chr2:10766192-10768517 REVERSE LENGTH=745
Ghir_A05G020840	1.97153e-42	0.398246	0.318	0.087	7.25208e-38	0	0.260807	0.0599424	Symbols: ABF2 | abscisic acid responsive elements-binding factor 2 | chr1:17165420-17167415 REVERSE LENGTH=427
Ghir_A12G006650	2.18011e-42	0.47802	0.399	0.141	8.01931e-38	0	0.338195	0.0986291	NA
Ghir_A05G005500	2.47195e-42	0.559602	0.282	0.068	9.09283e-38	0	0.280577	0.0466067	Symbols: | Low temperature and salt responsive protein family | chr4:13961244-13961560 REVERSE LENGTH=77
Ghir_D10G018150	2.86636e-42	0.370788	0.281	0.064	1.05436e-37	0	0.227013	0.0460898	Symbols: RALFL33 | ralf-like 33 | chr4:8984915-8985265 FORWARD LENGTH=116
Ghir_D02G020980	3.27507e-42	0.495017	0.502	0.23	1.2047e-37	0	0.419223	0.154826	Symbols: | Cox19-like CHCH family protein | chr5:2970733-2971970 FORWARD LENGTH=139
Ghir_D10G022550	3.46051e-42	0.417387	0.378	0.125	1.27291e-37	0	0.309969	0.0908504	Symbols: ATPUB14, PUB14 | plant U-box 14 | chr3:20321524-20323848 FORWARD LENGTH=632
Ghir_A05G013050	3.58598e-42	0.377768	0.304	0.079	1.31907e-37	0	0.244626	0.05344	Symbols: | Pyridoxal phosphate (PLP)-dependent transferases superfamily protein | chr1:30208736-30210643 REVERSE LENGTH=394
Ghir_D08G009510	3.81892e-42	0.465912	0.335	0.101	1.40475e-37	0	0.297842	0.0706041	Symbols: | Cytochrome c oxidase, subunit Vib family protein | chr5:23426753-23427637 FORWARD LENGTH=78
Ghir_D01G006370	4.18693e-42	0.531561	0.262	0.056	1.54012e-37	0	0.255964	0.0408035	Symbols: | Wound-responsive family protein | chr4:6374805-6375077 FORWARD LENGTH=90
Ghir_A12G022080	4.64779e-42	0.369768	0.413	0.143	1.70964e-37	0	0.348645	0.125794	Symbols: | PLATZ transcription factor family protein | chr4:9946046-9947697 FORWARD LENGTH=227
Ghir_A08G003760	5.50741e-42	0.436461	0.387	0.136	2.02585e-37	0	0.31969	0.0928095	Symbols: NTMC2TYPE4, NTMC2T4 | Calcium-dependent lipid-binding (CaLB domain) family protein | chr3:22597485-22600932 FORWARD LENGTH=510
Ghir_D07G013160	5.64628e-42	0.395772	0.345	0.105	2.07693e-37	0	0.275902	0.0714231	Symbols: | DNA binding;zinc ion binding;DNA binding | chr5:4013813-4021018 FORWARD LENGTH=1602
Ghir_D02G018530	5.92778e-42	0.459961	0.406	0.147	2.18048e-37	0	0.341341	0.104603	Symbols: ERF9, ATERF9, ATERF-9 | erf domain protein 9 | chr5:17806742-17807344 FORWARD LENGTH=200
Ghir_A05G033900	6.65712e-42	0.381842	0.317	0.085	2.44876e-37	0	0.254217	0.0613809	NA
Ghir_D04G013760	6.67657e-42	0.4981	0.347	0.107	2.45591e-37	0	0.315603	0.079032	Symbols: | chaperone protein dnaJ-related | chr2:15903315-15905276 REVERSE LENGTH=419
Ghir_A02G010300	6.84565e-42	0.412862	0.381	0.131	2.51811e-37	0	0.31407	0.0927758	Symbols: BIP, BIP2 | Heat shock protein 70 (Hsp 70) family protein | chr5:16807697-16810480 REVERSE LENGTH=668
Ghir_A02G010670	7.63691e-42	0.378388	0.282	0.067	2.80916e-37	0	0.231087	0.0455507	Symbols: ARF9 | auxin response factor 9 | chr4:12451592-12454737 FORWARD LENGTH=638
Ghir_A12G005560	9.04456e-42	0.481401	0.419	0.154	3.32695e-37	0	0.424422	0.146572	Symbols: | unknown protein; BEST Arabidopsis thaliana protein match is: unknown protein (TAIR:AT3G48180.1); Has 88 Blast hits to 88 proteins in 15 species: Archae - 0; Bacteria - 0; Metazoa - 0; Fungi - 0; Plants - 88; Viruses - 0; Other Eukaryotes - 0 (source: NCBI BLink). | chr1:6568142-6568402 FORWARD LENGTH=86
Ghir_A12G018530	9.37219e-42	0.420526	0.409	0.149	3.44747e-37	0	0.330305	0.104741	NA
Ghir_A03G002280	1.02555e-41	0.345249	0.262	0.054	3.77239e-37	0	0.214186	0.0415016	Symbols: AT-HSFB2B, HSFB2B | winged-helix DNA-binding transcription factor family protein | chr4:7043006-7044227 FORWARD LENGTH=377
Ghir_D09G018660	1.06312e-41	0.393635	0.259	0.053	3.91057e-37	0	0.224285	0.0399678	Symbols: CRF4 | cytokinin response factor 4 | chr4:13909732-13910739 REVERSE LENGTH=335
Ghir_A07G023720	1.47959e-41	0.448947	0.269	0.059	5.44252e-37	0	0.250204	0.0480181	Symbols: AO | L-aspartate oxidase | chr5:4769133-4772012 FORWARD LENGTH=651
Ghir_A09G016390	1.53146e-41	0.356507	0.374	0.123	5.63331e-37	0	0.278701	0.0834444	Symbols: UNE18, ORP3A | Oxysterol-binding family protein | chr5:413639-416016 FORWARD LENGTH=453
Ghir_A13G009940	1.68414e-41	0.439906	0.329	0.096	6.19493e-37	0	0.279229	0.0677508	Symbols: | Adenosylmethionine decarboxylase family protein | chr3:9287413-9288462 REVERSE LENGTH=349
Ghir_D06G007990	1.71028e-41	0.653938	0.58	0.313	6.29111e-37	0	0.542685	0.220943	Symbols: | unknown protein; BEST Arabidopsis thaliana protein match is: unknown protein (TAIR:AT5G12010.1); Has 945 Blast hits to 944 proteins in 87 species: Archae - 0; Bacteria - 0; Metazoa - 519; Fungi - 43; Plants - 365; Viruses - 0; Other Eukaryotes - 18 (source: NCBI BLink). | chr4:14579859-14581481 FORWARD LENGTH=540
Ghir_A07G017850	1.86508e-41	0.504242	0.436	0.179	6.8605e-37	0	0.380778	0.122198	Symbols: GRF3, RCI1 | general regulatory factor 3 | chr5:15410277-15411285 FORWARD LENGTH=255
Ghir_D05G000900	2.03097e-41	0.369553	0.319	0.089	7.47072e-37	0	0.254598	0.0628244	Symbols: | Double Clp-N motif-containing P-loop nucleoside triphosphate hydrolases superfamily protein | chr5:23384794-23388052 FORWARD LENGTH=990
Ghir_D12G002230	2.42169e-41	0.401419	0.311	0.084	8.90795e-37	0	0.255539	0.0599177	Symbols: CAD5, ATCAD5, CAD-5 | cinnamyl alcohol dehydrogenase 5 | chr4:16386898-16388666 REVERSE LENGTH=357
Ghir_D06G006150	2.45239e-41	0.591505	0.617	0.373	9.02085e-37	0	0.564777	0.243311	Symbols: RAN3, ATRAN3 | RAN GTPase 3 | chr5:22392285-22393957 FORWARD LENGTH=221
Ghir_D12G019380	2.97653e-41	0.39392	0.384	0.131	1.09489e-36	0	0.30854	0.0952622	Symbols: SNAP33, ATSNAP33, SNP33, ATSNAP33B | soluble N-ethylmaleimide-sensitive factor adaptor protein 33 | chr5:24624027-24625366 FORWARD LENGTH=300
Ghir_D05G031630	3.51857e-41	0.424151	0.306	0.083	1.29427e-36	0	0.258003	0.0560508	Symbols: | RNA-binding (RRM/RBD/RNP motifs) family protein | chr4:9862660-9864498 REVERSE LENGTH=313
Ghir_A07G022270	3.55265e-41	0.517206	0.37	0.126	1.30681e-36	0	0.334491	0.0884564	Symbols: MTO1, CGS, ATCYS1, CGS1 | Pyridoxal phosphate (PLP)-dependent transferases superfamily protein | chr3:39234-41865 REVERSE LENGTH=563
Ghir_D11G022450	3.75705e-41	0.352285	0.279	0.064	1.38199e-36	0	0.224754	0.0482009	Symbols: UCP5, ATPUMP5, DIC1 | uncoupling protein 5 | chr2:9563531-9564472 REVERSE LENGTH=313
Ghir_D04G002450	3.85624e-41	0.31309	0.265	0.057	1.41848e-36	0	0.2006	0.0395227	Symbols: | Eukaryotic aspartyl protease family protein | chr1:1762843-1766150 REVERSE LENGTH=485
Ghir_A01G022540	4.22834e-41	0.416898	0.315	0.09	1.55535e-36	0	0.264873	0.0599707	Symbols: CAT2 | catalase 2 | chr4:16700937-16703215 REVERSE LENGTH=492
Ghir_A05G006560	4.57954e-41	0.321665	0.394	0.13	1.68454e-36	0	0.320348	0.116903	Symbols: WRKY11, ATWRKY11 | WRKY DNA-binding protein 11 | chr4:15290065-15291458 REVERSE LENGTH=325
Ghir_D13G016680	4.60387e-41	0.36135	0.281	0.067	1.69349e-36	0	0.226068	0.0467028	Symbols: | RING/U-box superfamily protein | chr1:29505278-29507272 FORWARD LENGTH=401
Ghir_D05G021850	4.85019e-41	0.483664	0.318	0.089	1.78409e-36	0	0.285221	0.0664293	Symbols: RCD1, CEO, CEO1, ATP8, AtRCD1 | WWE protein-protein interaction domain protein family | chr1:11613427-11615894 FORWARD LENGTH=589
Ghir_D02G004060	7.08559e-41	0.465057	0.302	0.079	2.60636e-36	0	0.28376	0.066832	Symbols: ATAUX2-11, IAA4 | AUX/IAA transcriptional regulator family protein | chr5:17550465-17551206 FORWARD LENGTH=186
Ghir_D05G021240	7.34209e-41	0.373246	0.298	0.075	2.70071e-36	0	0.24996	0.0611458	Symbols: APUM12, PUM12 | pumilio 12 | chr5:22881721-22883842 FORWARD LENGTH=596
Ghir_A12G025750	8.4123e-41	0.460656	0.502	0.235	3.09438e-36	0	0.416456	0.160163	Symbols: | unknown protein; BEST Arabidopsis thaliana protein match is: unknown protein (TAIR:AT3G49550.1); Has 1807 Blast hits to 1807 proteins in 277 species: Archae - 0; Bacteria - 0; Metazoa - 736; Fungi - 347; Plants - 385; Viruses - 0; Other Eukaryotes - 339 (source: NCBI BLink). | chr5:8428577-8429017 FORWARD LENGTH=146
Ghir_D05G031270	9.13246e-41	0.406868	0.407	0.153	3.35928e-36	0	0.314986	0.0995506	Symbols: | S-adenosyl-L-methionine-dependent methyltransferases superfamily protein | chr1:9301146-9303432 REVERSE LENGTH=616
Ghir_A13G021140	1.23168e-40	0.541686	0.322	0.097	4.5306e-36	0	0.303527	0.0658261	Symbols: | unknown protein; FUNCTIONS IN: molecular_function unknown; INVOLVED IN: biological_process unknown; LOCATED IN: chloroplast; EXPRESSED IN: 24 plant structures; EXPRESSED DURING: 15 growth stages; BEST Arabidopsis thaliana protein match is: unknown protein (TAIR:AT1G52720.1); Has 61 Blast hits to 61 proteins in 13 species: Archae - 0; Bacteria - 0; Metazoa - 0; Fungi - 0; Plants - 61; V…
Ghir_D06G011620	1.31687e-40	0.406908	0.321	0.09	4.84398e-36	0	0.27802	0.0730407	Symbols: WRKY11, ATWRKY11 | WRKY DNA-binding protein 11 | chr4:15290065-15291458 REVERSE LENGTH=325
Ghir_D10G008030	1.40147e-40	0.634068	0.319	0.092	5.15517e-36	0	0.345474	0.0799869	Symbols: | unknown protein; CONTAINS InterPro DOMAIN/s: Protein of unknown function DUF761, plant (InterPro:IPR008480); Has 6 Blast hits to 6 proteins in 3 species: Archae - 0; Bacteria - 0; Metazoa - 0; Fungi - 0; Plants - 6; Viruses - 0; Other Eukaryotes - 0 (source: NCBI BLink). | chr1:5292976-5293197 REVERSE LENGTH=73
Ghir_A08G004150	1.69034e-40	0.367813	0.354	0.112	6.21777e-36	0	0.274667	0.079274	Symbols: | Protein kinase superfamily protein | chr3:23029276-23030864 REVERSE LENGTH=361
Ghir_D03G013450	1.72262e-40	0.422669	0.391	0.137	6.3365e-36	0	0.328456	0.105616	Symbols: | zinc finger (C3HC4-type RING finger) family protein | chr3:17178837-17180024 REVERSE LENGTH=395
Ghir_A04G003630	1.76466e-40	0.492235	0.537	0.268	6.49112e-36	0	0.45844	0.18581	Symbols: ATERF-4, ERF4, RAP2.5, ATERF4 | ethylene responsive element binding factor 4 | chr3:5121472-5122140 FORWARD LENGTH=222
Ghir_A08G000190	1.83424e-40	0.343555	0.26	0.057	6.74707e-36	0	0.207685	0.0384812	Symbols: RAP2.7 | related to AP2.7 | chr2:12226168-12228251 REVERSE LENGTH=464
Ghir_A12G027560	2.01453e-40	0.326299	0.265	0.058	7.41027e-36	0	0.210901	0.0441443	Symbols: | pfkB-like carbohydrate kinase family protein | chr5:21069709-21071450 FORWARD LENGTH=343
Ghir_D04G015280	2.30239e-40	0.517029	0.416	0.164	8.46911e-36	0	0.367365	0.113928	Symbols: | Nucleic acid-binding, OB-fold-like protein | chr4:14060054-14060970 FORWARD LENGTH=153
Ghir_D12G004860	2.32143e-40	0.478149	0.342	0.105	8.53916e-36	0	0.342832	0.0974349	Symbols: | VQ motif-containing protein | chr4:18429992-18430864 REVERSE LENGTH=290
Ghir_A11G000850	2.32273e-40	0.499132	0.504	0.24	8.54393e-36	0	0.442359	0.169446	Symbols: PRH75 | DEAD box RNA helicase (PRH75) | chr5:24980542-24983879 REVERSE LENGTH=671
Ghir_A06G018880	2.38806e-40	0.452278	0.342	0.11	8.78426e-36	0	0.298412	0.0759468	Symbols: | DnaJ domain ;Myb-like DNA-binding domain | chr3:3605459-3607402 REVERSE LENGTH=647
Ghir_D02G007880	2.40532e-40	0.332188	0.285	0.07	8.84774e-36	0	0.216891	0.0474697	Symbols: EFS, SDG8, CCR1, ASHH2, LAZ2 | histone methyltransferases(H3-K4 specific);histone methyltransferases(H3-K36 specific) | chr1:29040160-29048810 REVERSE LENGTH=1805
Ghir_A09G016120	2.45553e-40	0.566463	0.437	0.186	9.03243e-36	0	0.412076	0.131354	NA
Ghir_D04G014620	3.57018e-40	0.417095	0.299	0.077	1.31325e-35	0	0.267521	0.0669993	Symbols: WRKY33, ATWRKY33 | WRKY DNA-binding protein 33 | chr2:16108476-16110539 FORWARD LENGTH=519
Ghir_D07G010290	3.63115e-40	0.376731	0.345	0.109	1.33568e-35	0	0.270819	0.0746953	Symbols: ECA1, ATECA1, ACA3 | ER-type Ca2+-ATPase 1 | chr1:2416681-2420572 FORWARD LENGTH=1061
Ghir_A03G016270	4.55038e-40	0.417319	0.36	0.12	1.67381e-35	0	0.295	0.0829379	Symbols: | DNAJ heat shock family protein | chr1:21950738-21952210 FORWARD LENGTH=331
Ghir_A08G001170	5.11835e-40	0.328242	0.278	0.066	1.88273e-35	0	0.216656	0.0481138	Symbols: TPR7 | Tetratricopeptide repeat (TPR)-like superfamily protein | chr5:7273395-7276318 FORWARD LENGTH=554
Ghir_D10G003820	5.17209e-40	0.389614	0.265	0.061	1.9025e-35	0	0.224564	0.0415876	Symbols: | Integrin-linked protein kinase family | chr4:10375685-10378129 FORWARD LENGTH=459
Ghir_A07G021290	5.35207e-40	0.456857	0.394	0.145	1.96871e-35	0	0.335525	0.10332	Symbols: | Auxin-responsive family protein | chr3:9208955-9210353 FORWARD LENGTH=393
Ghir_D07G023730	7.64497e-40	0.732136	0.374	0.137	2.81213e-35	0	0.397596	0.0970219	Symbols: FDH | formate dehydrogenase | chr5:4777043-4779190 FORWARD LENGTH=384
Ghir_A04G011030	8.05482e-40	0.463584	0.361	0.121	2.96288e-35	0	0.317929	0.0897151	Symbols: | Nucleic acid-binding, OB-fold-like protein | chr4:14060054-14060970 FORWARD LENGTH=153
Ghir_D02G020140	9.26059e-40	0.475298	0.353	0.115	3.40642e-35	0	0.305351	0.0824961	Symbols: CPK6, ATCDPK3, ATCPK6 | Calcium-dependent protein kinase family protein | chr2:7517005-7519239 FORWARD LENGTH=544
Ghir_D10G017770	9.86469e-40	0.467419	0.353	0.119	3.62863e-35	0	0.305491	0.0800871	Symbols: BMY3, BAM9 | beta-amylase 3 | chr5:6226138-6227999 FORWARD LENGTH=536
Ghir_A05G027280	1.13601e-39	0.426966	0.414	0.15	4.1787e-35	0	0.357258	0.12838	Symbols: SAH7 | Pollen Ole e 1 allergen and extensin family protein | chr4:5550563-5551259 FORWARD LENGTH=159
Ghir_A05G034790	1.19876e-39	0.362098	0.296	0.076	4.40953e-35	0	0.251255	0.0656953	Symbols: ANAC083, VNI2, NAC083 | NAC domain containing protein 83 | chr5:4196643-4197577 FORWARD LENGTH=252
Ghir_A06G007300	1.88683e-39	0.552761	0.364	0.125	6.94053e-35	0	0.338008	0.0922454	Symbols: SNF7.1 | SNF7 family protein | chr4:14381019-14382342 FORWARD LENGTH=219
Ghir_A10G009590	1.90786e-39	0.341739	0.315	0.09	7.01788e-35	0	0.244463	0.0641438	Symbols: | PHD finger family protein / SWIB complex BAF60b domain-containing protein / GYF domain-containing protein | chr2:7864501-7867317 FORWARD LENGTH=824
Ghir_A07G007420	2.03728e-39	0.613595	0.669	0.445	7.49393e-35	0	0.62273	0.290653	Symbols: RGP3, RGP | reversibly glycosylated polypeptide 3 | chr3:2708347-2709714 REVERSE LENGTH=362
Ghir_A08G013860	2.26667e-39	0.330076	0.322	0.093	8.3377e-35	0	0.246785	0.0687189	Symbols: | C2 calcium/lipid-binding plant phosphoribosyltransferase family protein | chr4:7013956-7017846 REVERSE LENGTH=1011
Ghir_D05G032890	2.95284e-39	0.416416	0.397	0.147	1.08617e-34	0	0.329011	0.107628	NA
Ghir_A10G008910	3.44256e-39	0.529547	0.315	0.087	1.26631e-34	0	0.343703	0.0978242	NA
Ghir_A05G013570	3.47913e-39	0.570583	0.384	0.142	1.27976e-34	0	0.371854	0.106427	Symbols: | unknown protein; BEST Arabidopsis thaliana protein match is: unknown protein (TAIR:AT3G16330.1); Has 114 Blast hits to 114 proteins in 15 species: Archae - 0; Bacteria - 0; Metazoa - 0; Fungi - 0; Plants - 114; Viruses - 0; Other Eukaryotes - 0 (source: NCBI BLink). | chr1:19407559-19408185 REVERSE LENGTH=208
Ghir_A05G032570	4.0366e-39	0.313849	0.301	0.081	1.48482e-34	0	0.224016	0.0569796	Symbols: ATPAP2, ATLPP2, LPP2 | lipid phosphate phosphatase 2 | chr1:5188080-5189476 FORWARD LENGTH=290
Ghir_A09G025410	4.12777e-39	0.309877	0.258	0.056	1.51836e-34	0	0.204105	0.0447007	Symbols: | Calcium-dependent lipid-binding (CaLB domain) family protein | chr3:5617112-5618194 REVERSE LENGTH=360
Ghir_D10G003960	4.19522e-39	0.330776	0.304	0.081	1.54317e-34	0	0.237332	0.062586	Symbols: ATTPS7, TPS7, ATTPSA | trehalose-phosphatase/synthase 7 | chr1:1955413-1958153 FORWARD LENGTH=851
Ghir_D07G010780	4.27638e-39	0.338609	0.268	0.062	1.57302e-34	0	0.216052	0.0471768	Symbols: SCL14, ATGRAS2, GRAS2 | SCARECROW-like 14 | chr1:2313828-2316137 REVERSE LENGTH=769
Ghir_D11G021570	4.58649e-39	0.46576	0.348	0.114	1.68709e-34	0	0.31649	0.0880236	NA
Ghir_A06G000260	6.31394e-39	0.703506	0.531	0.296	2.32252e-34	0	0.535777	0.195528	Symbols: SHD, HSP90.7, AtHsp90.7, AtHsp90-7 | Chaperone protein htpG family protein | chr4:12551902-12555851 REVERSE LENGTH=823
Ghir_D11G021120	6.74435e-39	0.333429	0.292	0.077	2.48084e-34	0	0.226158	0.0540435	Symbols: | RING/U-box superfamily protein with ARM repeat domain | chr2:9845696-9849105 REVERSE LENGTH=829
Ghir_A08G004370	8.11468e-39	0.472539	0.407	0.159	2.9849e-34	0	0.355076	0.115929	Symbols: | Protein phosphatase 2C family protein | chr3:23038516-23040391 REVERSE LENGTH=384
Ghir_D03G008410	8.19883e-39	0.33887	0.305	0.085	3.01586e-34	0	0.236741	0.0601348	Symbols: ATPE | ATP synthase epsilon chain | chrC:52265-52663 REVERSE LENGTH=132
Ghir_D10G025910	8.30421e-39	0.3248	0.292	0.077	3.05462e-34	0	0.222548	0.0536622	Symbols: | Nucleotide-sugar transporter family protein | chr3:3547017-3548539 REVERSE LENGTH=308
Ghir_D12G019740	8.76055e-39	0.446289	0.38	0.141	3.22248e-34	0	0.314153	0.092187	Symbols: RGP1, ATRGP1 | reversibly glycosylated polypeptide 1 | chr3:415463-417304 FORWARD LENGTH=357
Ghir_D09G012670	9.62673e-39	0.370538	0.266	0.062	3.5411e-34	0	0.221249	0.0464751	Symbols: | zinc finger (C2H2 type, AN1-like) family protein | chr2:17458020-17459414 REVERSE LENGTH=279
Ghir_A13G018940	1.0104e-38	0.416151	0.387	0.144	3.71664e-34	0	0.31453	0.0977526	Symbols: | Peptidase C15, pyroglutamyl peptidase I-like | chr1:21256743-21257640 FORWARD LENGTH=219
Ghir_A04G009550	1.07988e-38	0.453413	0.34	0.11	3.97222e-34	0	0.303765	0.0818637	Symbols: | chaperone protein dnaJ-related | chr2:15903315-15905276 REVERSE LENGTH=419
Ghir_A06G003710	1.08753e-38	0.30104	0.337	0.099	4.00038e-34	0	0.265101	0.0875558	Symbols: PAPP2C | phytochrome-associated protein phosphatase type 2C | chr1:7874236-7875496 FORWARD LENGTH=287
Ghir_A01G016650	1.13099e-38	0.420675	0.321	0.09	4.16023e-34	0	0.283041	0.0828484	Symbols: LYM2 | lysm domain GPI-anchored protein 2 precursor | chr2:7459156-7460648 FORWARD LENGTH=350
Ghir_D05G016970	1.14589e-38	1.04649	0.426	0.186	4.21503e-34	0	0.541386	0.148878	Symbols: STP1, ATSTP1 | sugar transporter 1 | chr1:3777460-3780133 FORWARD LENGTH=522
Ghir_D06G002150	1.65634e-38	0.329696	0.338	0.106	6.09268e-34	0	0.255258	0.0750274	Symbols: ACA1, PEA1 | autoinhibited Ca2+-ATPase 1 | chr1:9671912-9676010 REVERSE LENGTH=1020
Ghir_A03G014990	1.8268e-38	0.34179	0.308	0.088	6.71972e-34	0	0.239686	0.0617347	Symbols: | Protein of unknown function (DUF707) | chr1:25439204-25441904 FORWARD LENGTH=404
Ghir_A01G022740	2.0619e-38	0.398367	0.271	0.067	7.58449e-34	0	0.230349	0.045546	Symbols: VAR1, FTSH5 | FtsH extracellular protease family | chr5:16902659-16905102 FORWARD LENGTH=704
Ghir_D05G030350	2.19577e-38	0.398329	0.365	0.127	8.07691e-34	0	0.291489	0.0869039	Symbols: | unknown protein; BEST Arabidopsis thaliana protein match is: unknown protein (TAIR:AT5G45410.3); Has 125 Blast hits to 125 proteins in 36 species: Archae - 2; Bacteria - 31; Metazoa - 0; Fungi - 4; Plants - 88; Viruses - 0; Other Eukaryotes - 0 (source: NCBI BLink). | chr4:12865336-12866638 FORWARD LENGTH=344
Ghir_D09G024070	2.40967e-38	0.397207	0.337	0.107	8.86372e-34	0	0.274455	0.0755542	Symbols: UBC32 | ubiquitin-conjugating enzyme 32 | chr3:5797296-5799467 FORWARD LENGTH=309
Ghir_D02G016880	2.58055e-38	0.33905	0.272	0.066	9.4923e-34	0	0.217146	0.0485825	Symbols: CA2, CA18, BETA CA2 | carbonic anhydrase 2 | chr5:4758257-4762382 FORWARD LENGTH=331
Ghir_Scaffold423G000130	2.93149e-38	0.337157	0.351	0.116	1.07832e-33	0	0.261157	0.0781767	Symbols: BZIP17 | Basic-leucine zipper (bZIP) transcription factor family protein | chr2:17087823-17090326 REVERSE LENGTH=721
Ghir_A04G011120	3.10258e-38	0.302269	0.299	0.081	1.14125e-33	0	0.221744	0.0584752	Symbols: | Protein kinase superfamily protein | chr1:19772574-19775531 FORWARD LENGTH=694
Ghir_D03G009290	3.22501e-38	0.398207	0.384	0.137	1.18629e-33	0	0.370453	0.134688	Symbols: | unknown protein; BEST Arabidopsis thaliana protein match is: unknown protein (TAIR:AT1G32920.1); Has 35333 Blast hits to 34131 proteins in 2444 species: Archae - 798; Bacteria - 22429; Metazoa - 974; Fungi - 991; Plants - 531; Viruses - 0; Other Eukaryotes - 9610 (source: NCBI BLink). | chr1:11931332-11931586 FORWARD LENGTH=84
Ghir_A07G003520	3.39139e-38	0.451801	0.537	0.279	1.24749e-33	0	0.490264	0.212129	Symbols: | unknown protein; FUNCTIONS IN: molecular_function unknown; INVOLVED IN: biological_process unknown; LOCATED IN: chloroplast; EXPRESSED IN: 24 plant structures; EXPRESSED DURING: 15 growth stages; BEST Arabidopsis thaliana protein match is: unknown protein (TAIR:AT2G25250.1); Has 65 Blast hits to 65 proteins in 19 species: Archae - 0; Bacteria - 0; Metazoa - 3; Fungi - 8; Plants - 54; V…
Ghir_A03G019990	3.94988e-38	0.763141	0.564	0.34	1.45292e-33	0	0.580145	0.221629	NA
Ghir_D13G002310	4.43645e-38	0.47444	0.471	0.219	1.6319e-33	0	0.399086	0.147611	Symbols: RSZ33, ATRSZ33, RS2Z33, AT-RS2Z33 | arginine/serine-rich zinc knuckle-containing protein 33 | chr2:15670372-15672331 REVERSE LENGTH=290
Ghir_D01G018380	5.07412e-38	0.370155	0.269	0.067	1.86646e-33	0	0.224808	0.0460142	Symbols: EEL, ATBZIP12, DPBF4 | Basic-leucine zipper (bZIP) transcription factor family protein | chr2:17131249-17132208 FORWARD LENGTH=262
Ghir_A02G005330	5.76187e-38	0.392665	0.374	0.136	2.11945e-33	0	0.299828	0.0931586	Symbols: HRB1 | Drought-responsive family protein | chr5:19959048-19960422 REVERSE LENGTH=211
Ghir_A11G012260	6.05542e-38	0.522156	0.45	0.194	2.22743e-33	0	0.417577	0.150344	Symbols: UXS2, ATUXS2, AUD1 | NAD(P)-binding Rossmann-fold superfamily protein | chr3:23232539-23235353 FORWARD LENGTH=445
Ghir_D05G020460	6.19305e-38	0.31826	0.262	0.061	2.27805e-33	0	0.2065	0.0469731	Symbols: AR781 | Protein of unknown function (DUF1645) | chr2:11283036-11283989 REVERSE LENGTH=317
Ghir_A05G023780	6.22179e-38	0.521235	0.504	0.255	2.28862e-33	0	0.433817	0.165419	Symbols: | glycine-rich protein | chr4:5188047-5189574 REVERSE LENGTH=113
Ghir_D07G001360	6.22474e-38	0.386442	0.407	0.163	2.28971e-33	0	0.312809	0.104734	Symbols: CK1, CKL1 | casein kinase 1 | chr4:13227885-13230508 REVERSE LENGTH=450
Ghir_A12G020150	7.76847e-38	0.595689	0.515	0.279	2.85756e-33	0	0.485682	0.182745	Symbols: | secE/sec61-gamma protein transport protein | chr5:20552168-20552509 REVERSE LENGTH=69
Ghir_D11G030530	7.99376e-38	0.512347	0.57	0.32	2.94043e-33	0	0.501519	0.217949	Symbols: | Translation initiation factor SUI1 family protein | chr1:20268710-20269390 REVERSE LENGTH=113
Ghir_D01G023120	9.67102e-38	0.9636	0.682	0.501	3.55739e-33	0	0.874911	0.370626	Symbols: MT2A, ATMT-K, ATMT-1 | metallothionein 2A | chr3:2889737-2890188 REVERSE LENGTH=81
Ghir_D08G026120	1.09819e-37	0.375858	0.335	0.107	4.03957e-33	0	0.268961	0.076048	Symbols: RAN3, ATRAN3 | RAN GTPase 3 | chr5:22392285-22393957 FORWARD LENGTH=221
Ghir_D11G017370	1.17609e-37	0.352664	0.471	0.206	4.32612e-33	0	0.372529	0.155546	Symbols: | unknown protein; FUNCTIONS IN: molecular_function unknown; INVOLVED IN: biological_process unknown; LOCATED IN: chloroplast; EXPRESSED IN: 24 plant structures; EXPRESSED DURING: 15 growth stages; BEST Arabidopsis thaliana protein match is: unknown protein (TAIR:AT3G02555.1); Has 133 Blast hits to 133 proteins in 18 species: Archae - 0; Bacteria - 0; Metazoa - 0; Fungi - 0; Plants - 133…
Ghir_D07G001950	1.19979e-37	0.491861	0.348	0.121	4.41332e-33	0	0.316979	0.0845787	Symbols: | Transmembrane proteins 14C | chr3:15406088-15407699 FORWARD LENGTH=240
Ghir_D02G013480	1.24245e-37	0.368669	0.268	0.067	4.57022e-33	0	0.220832	0.0447459	Symbols: | 18S pre-ribosomal assembly protein gar2-related | chr2:1162703-1164286 FORWARD LENGTH=439
Ghir_A07G021550	1.29551e-37	0.298523	0.268	0.064	4.7654e-33	0	0.203797	0.0477839	Symbols: RIN4 | RPM1 interacting protein 4 | chr3:9132458-9133747 FORWARD LENGTH=211
Ghir_A06G013720	1.47149e-37	0.338418	0.272	0.067	5.41273e-33	0	0.225191	0.0543873	Symbols: SC3 | secretory carrier 3 | chr1:22586035-22588664 FORWARD LENGTH=289
Ghir_A09G010520	1.62474e-37	0.423534	0.338	0.114	5.97645e-33	0	0.283687	0.0756698	Symbols: | OTU-like cysteine protease family protein | chr2:11699780-11702363 REVERSE LENGTH=506
Ghir_A05G003940	1.94814e-37	0.459419	0.406	0.164	7.16603e-33	0	0.347444	0.113771	Symbols: CID7 | CTC-interacting domain 7 | chr2:11188143-11190579 REVERSE LENGTH=567
Ghir_A13G000300	2.03377e-37	0.303217	0.259	0.061	7.48102e-33	0	0.196325	0.0416041	Symbols: | Protein with RING/U-box and TRAF-like domains | chr3:22871974-22873543 REVERSE LENGTH=326
Ghir_A05G000570	2.13041e-37	0.448317	0.377	0.141	7.83652e-33	0	0.321024	0.0983507	Symbols: ATR2, AR2 | P450 reductase 2 | chr4:14796900-14800578 FORWARD LENGTH=712
Ghir_A01G003350	2.57255e-37	0.41416	0.305	0.091	9.46286e-33	0	0.263226	0.0639046	Symbols: emb1303 | embryo defective 1303 | chr1:21030852-21031886 FORWARD LENGTH=154
Ghir_A06G007750	2.87071e-37	0.585495	0.601	0.339	1.05596e-32	0	0.54486	0.247305	Symbols: | unknown protein; BEST Arabidopsis thaliana protein match is: unknown protein (TAIR:AT5G12010.1); Has 945 Blast hits to 944 proteins in 87 species: Archae - 0; Bacteria - 0; Metazoa - 519; Fungi - 43; Plants - 365; Viruses - 0; Other Eukaryotes - 18 (source: NCBI BLink). | chr4:14579859-14581481 FORWARD LENGTH=540
Ghir_A06G017720	3.13483e-37	0.289834	0.266	0.064	1.15312e-32	0	0.201607	0.0480499	Symbols: | Nucleotide-sugar transporter family protein | chr3:3547017-3548539 REVERSE LENGTH=308
Ghir_A11G003380	3.25104e-37	0.358248	0.304	0.089	1.19586e-32	0	0.243235	0.0620904	Symbols: ATCDPK1, CPK10, CDPK1, AtCPK10 | calcium-dependent protein kinase 1 | chr1:6523468-6525736 REVERSE LENGTH=545
Ghir_A13G024240	4.40534e-37	0.300997	0.289	0.078	1.62046e-32	0	0.218028	0.0574804	Symbols: | Protein kinase superfamily protein | chr1:2428942-2431843 REVERSE LENGTH=538
Ghir_D08G001280	4.80082e-37	0.428698	0.256	0.061	1.76593e-32	0	0.228723	0.043615	Symbols: | Dof-type zinc finger DNA-binding family protein | chr2:12199383-12200627 REVERSE LENGTH=288
Ghir_D09G010910	5.15294e-37	0.33332	0.26	0.062	1.89546e-32	0	0.210546	0.0469286	NA
Ghir_A06G004220	5.20754e-37	0.438748	0.409	0.167	1.91554e-32	0	0.346718	0.117004	Symbols: | Translation initiation factor IF2/IF5 | chr1:13898706-13900025 REVERSE LENGTH=439
Ghir_D06G003230	5.84053e-37	0.328839	0.373	0.131	2.14838e-32	0	0.278652	0.0944835	Symbols: UBP16 | ubiquitin-specific protease 16 | chr4:12679493-12684528 REVERSE LENGTH=1008
Ghir_D09G018650	6.20923e-37	0.364695	0.288	0.081	2.284e-32	0	0.23475	0.0549329	Symbols: UBC10 | ubiquitin-conjugating enzyme 10 | chr5:21632802-21633989 REVERSE LENGTH=148
Ghir_D06G013760	6.29701e-37	0.458862	0.279	0.073	2.31629e-32	0	0.268869	0.0634317	Symbols: ENT3, FUR1, ATENT3 | Major facilitator superfamily protein | chr4:2632886-2634824 REVERSE LENGTH=418
Ghir_A03G002560	6.71964e-37	0.385664	0.305	0.091	2.47175e-32	0	0.256192	0.0652711	Symbols: UBC5 | ubiquitin-conjugating enzyme 5 | chr1:23667888-23669003 REVERSE LENGTH=185
Ghir_A05G034770	7.05124e-37	0.339417	0.291	0.08	2.59373e-32	0	0.233534	0.0601404	Symbols: | hydroxyproline-rich glycoprotein family protein | chr2:14183552-14187666 FORWARD LENGTH=623
Ghir_D07G003300	7.33084e-37	0.398696	0.263	0.065	2.69658e-32	0	0.225374	0.0478965	Symbols: | unknown protein; FUNCTIONS IN: molecular_function unknown; INVOLVED IN: biological_process unknown; LOCATED IN: cellular_component unknown; EXPRESSED IN: 23 plant structures; EXPRESSED DURING: 14 growth stages; BEST Arabidopsis thaliana protein match is: unknown protein (TAIR:AT5G04860.1); Has 84 Blast hits to 73 proteins in 13 species: Archae - 0; Bacteria - 0; Metazoa - 0; Fungi - 0;…
Ghir_A09G023460	7.73599e-37	0.588153	0.324	0.103	2.84561e-32	0	0.326881	0.0869988	Symbols: | ATPase E1-E2 type family protein / haloacid dehalogenase-like hydrolase family protein | chr3:8116335-8119388 REVERSE LENGTH=1017
Ghir_A13G004420	7.96095e-37	0.478729	0.322	0.099	2.92836e-32	0	0.306704	0.0882881	Symbols: STZ, ZAT10 | salt tolerance zinc finger | chr1:9648302-9648985 REVERSE LENGTH=227
Ghir_A08G013440	8.17119e-37	0.31362	0.272	0.07	3.00569e-32	0	0.208844	0.0480641	Symbols: GBF3 | G-box binding factor 3 | chr2:19000859-19002901 FORWARD LENGTH=382
Ghir_D12G017930	8.30625e-37	0.343497	0.338	0.11	3.05537e-32	0	0.271381	0.08517	Symbols: APK2B | protein kinase 2B | chr2:796889-799250 REVERSE LENGTH=426
Ghir_A13G002560	9.71185e-37	0.400795	0.34	0.111	3.57241e-32	0	0.308656	0.0978962	Symbols: | ARM repeat superfamily protein | chr5:14887744-14889051 FORWARD LENGTH=435
Ghir_A10G001670	1.19313e-36	0.297352	0.258	0.061	4.38882e-32	0	0.197993	0.0445203	Symbols: NEV, AGD5 | ARF-GAP domain 5 | chr5:22057262-22061066 REVERSE LENGTH=483
Ghir_D08G017310	1.20189e-36	0.346672	0.301	0.085	4.42102e-32	0	0.241537	0.0667785	Symbols: | PLATZ transcription factor family protein | chr4:9946046-9947697 FORWARD LENGTH=227
Ghir_D05G000960	1.36772e-36	0.443105	0.381	0.146	5.03103e-32	0	0.320299	0.10038	Symbols: TET7 | tetraspanin7 | chr4:13942566-13943621 REVERSE LENGTH=263
Ghir_D08G016010	1.81776e-36	0.561222	0.44	0.193	6.68644e-32	0	0.456763	0.169397	Symbols: | unknown protein; Has 65 Blast hits to 65 proteins in 11 species: Archae - 0; Bacteria - 0; Metazoa - 0; Fungi - 0; Plants - 65; Viruses - 0; Other Eukaryotes - 0 (source: NCBI BLink). | chr3:21262028-21262318 FORWARD LENGTH=96
Ghir_A05G034070	1.87699e-36	0.327043	0.345	0.116	6.90433e-32	0	0.258925	0.0804996	Symbols: EPC1 | Nucleotide-diphospho-sugar transferases superfamily protein | chr3:20715101-20717133 FORWARD LENGTH=334
Ghir_A05G031210	1.89412e-36	0.371606	0.282	0.076	6.96734e-32	0	0.240899	0.0600997	Symbols: HSPRO2, ATHSPRO2 | ortholog of sugar beet HS1 PRO-1 2 | chr2:16700649-16701956 REVERSE LENGTH=435
Ghir_D12G018130	1.93718e-36	0.335879	0.35	0.118	7.12573e-32	0	0.268364	0.085578	Symbols: | agenet domain-containing protein / bromo-adjacent homology (BAH) domain-containing protein | chr1:25752869-25755631 FORWARD LENGTH=648
Ghir_A07G018170	2.06014e-36	0.545789	0.354	0.128	7.57803e-32	0	0.338859	0.0946088	Symbols: | Pyridoxal phosphate (PLP)-dependent transferases superfamily protein | chr2:7666637-7667905 FORWARD LENGTH=422
Ghir_D13G007320	2.35781e-36	0.284067	0.266	0.065	8.67297e-32	0	0.203302	0.0514569	Symbols: | Uncharacterized protein family (UPF0016) | chr1:8962324-8964173 FORWARD LENGTH=230
Ghir_A07G020550	3.00653e-36	0.276481	0.258	0.061	1.10592e-31	0	0.190292	0.0446163	Symbols: | ATPase E1-E2 type family protein / haloacid dehalogenase-like hydrolase family protein | chr3:23407112-23410213 REVERSE LENGTH=1033
Ghir_D10G010790	3.11709e-36	0.379452	0.306	0.094	1.14659e-31	0	0.25427	0.0658875	Symbols: NGA4 | AP2/B3-like transcriptional factor family protein | chr4:639791-640792 FORWARD LENGTH=333
Ghir_D11G007030	4.55799e-36	0.453352	0.253	0.063	1.67661e-31	0	0.234986	0.0429388	Symbols: | Protein kinase superfamily protein | chr3:9810669-9812356 FORWARD LENGTH=380
Ghir_A12G017710	4.5742e-36	0.439656	0.433	0.19	1.68257e-31	0	0.361859	0.130407	Symbols: ATUBC2, UBC2 | ubiquiting-conjugating enzyme 2 | chr2:774271-775149 FORWARD LENGTH=152
Ghir_A10G020550	4.65589e-36	0.373672	0.265	0.067	1.71262e-31	0	0.2324	0.0539409	Symbols: SPD1 | P-loop containing nucleoside triphosphate hydrolases superfamily protein | chr3:3239307-3242274 FORWARD LENGTH=684
Ghir_D11G025510	5.21307e-36	0.489954	0.263	0.065	1.91757e-31	0	0.285114	0.0691972	NA
Ghir_A09G015640	6.37322e-36	0.508391	0.443	0.203	2.34432e-31	0	0.390229	0.137164	Symbols: | ATPase, AAA-type, CDC48 protein | chr3:19723416-19726489 FORWARD LENGTH=815
Ghir_A02G016450	6.8043e-36	0.321026	0.314	0.097	2.50289e-31	0	0.239902	0.0688884	Symbols: | unknown protein; FUNCTIONS IN: molecular_function unknown; INVOLVED IN: biological_process unknown; LOCATED IN: chloroplast thylakoid membrane, Golgi apparatus, plasma membrane, membrane; EXPRESSED IN: 25 plant structures; EXPRESSED DURING: 15 growth stages; BEST Arabidopsis thaliana protein match is: unknown protein (TAIR:AT5G65810.1); Has 64 Blast hits to 64 proteins in 11 species: A…
Ghir_D01G000830	6.89709e-36	0.363325	0.295	0.087	2.53702e-31	0	0.240314	0.0600917	Symbols: | Calcium-dependent lipid-binding (CaLB domain) family protein | chr4:16355035-16356955 FORWARD LENGTH=247
Ghir_A08G004410	7.95403e-36	0.596668	0.482	0.248	2.92581e-31	0	0.455851	0.165725	Symbols: ATARFA1F, ARFA1F | ADP-ribosylation factor A1F | chr1:3513189-3514230 REVERSE LENGTH=181
Ghir_D09G010270	8.04149e-36	0.44584	0.325	0.113	2.95798e-31	0	0.28592	0.0732232	Symbols: | OTU-like cysteine protease family protein | chr2:11699780-11702363 REVERSE LENGTH=506
Ghir_A10G010230	9.28907e-36	0.347649	0.268	0.071	3.41689e-31	0	0.217292	0.0478526	Symbols: BMY3, BAM9 | beta-amylase 3 | chr5:6226138-6227999 FORWARD LENGTH=536
Ghir_D11G006710	9.48878e-36	0.35093	0.258	0.064	3.49035e-31	0	0.21567	0.046611	Symbols: | Haloacid dehalogenase-like hydrolase (HAD) superfamily protein | chr4:13262473-13266282 REVERSE LENGTH=1057
Ghir_A06G004230	1.03639e-35	0.288902	0.259	0.064	3.81227e-31	0	0.195061	0.0452461	Symbols: | Galactosyltransferase family protein | chr1:29260899-29263001 REVERSE LENGTH=393
Ghir_A05G029190	1.70245e-35	0.438014	0.564	0.307	6.26228e-31	0	0.452875	0.206776	Symbols: ATJ3, ATJ | DNAJ homologue 3 | chr3:15869115-15871059 REVERSE LENGTH=420
Ghir_D08G001180	2.08218e-35	0.290499	0.281	0.076	7.65909e-31	0	0.206946	0.0543895	Symbols: TPR7 | Tetratricopeptide repeat (TPR)-like superfamily protein | chr5:7273395-7276318 FORWARD LENGTH=554
Ghir_A13G000730	2.12795e-35	0.382171	0.4	0.162	7.82743e-31	0	0.312068	0.108658	Symbols: | unknown protein; BEST Arabidopsis thaliana protein match is: unknown protein (TAIR:AT3G05570.1); Has 30201 Blast hits to 17322 proteins in 780 species: Archae - 12; Bacteria - 1396; Metazoa - 17338; Fungi - 3422; Plants - 5037; Viruses - 0; Other Eukaryotes - 2996 (source: NCBI BLink). | chr4:18268514-18269034 FORWARD LENGTH=86
Ghir_D03G018830	2.22555e-35	0.420345	0.373	0.145	8.18645e-31	0	0.315369	0.100422	Symbols: IWS1, ATIWS1 | Transcription elongation factor (TFIIS) family protein | chr1:11559146-11561786 REVERSE LENGTH=502
Ghir_A06G016290	2.39748e-35	0.34425	0.259	0.067	8.81887e-31	0	0.213982	0.0465353	Symbols: SRF8 | STRUBBELIG-receptor family 8 | chr4:11723733-11727331 FORWARD LENGTH=703
Ghir_A09G015170	2.62249e-35	0.353962	0.327	0.107	9.64657e-31	0	0.265207	0.0799682	Symbols: | Pyruvate kinase family protein | chr3:19649046-19652237 FORWARD LENGTH=527
Ghir_A12G002010	3.23956e-35	0.292372	0.295	0.084	1.19164e-30	0	0.218394	0.0624228	Symbols: | Leucine-rich repeat (LRR) family protein | chr5:7164758-7166904 FORWARD LENGTH=218
Ghir_D12G002530	3.24869e-35	0.388843	0.275	0.074	1.195e-30	0	0.241931	0.0601806	Symbols: | Protein of unknown function (DUF1645) | chr2:6865807-6866754 REVERSE LENGTH=315
Ghir_D08G021410	5.03375e-35	0.336593	0.322	0.106	1.85162e-30	0	0.249014	0.0729157	Symbols: EIN3, AtEIN3 | Ethylene insensitive 3 family protein | chr3:7260702-7262588 REVERSE LENGTH=628
Ghir_A03G022790	5.75342e-35	0.307031	0.281	0.079	2.11634e-30	0	0.212044	0.0538022	Symbols: | Basic-leucine zipper (bZIP) transcription factor family protein | chr5:17738787-17739734 REVERSE LENGTH=315
Ghir_D11G011410	6.56823e-35	0.347464	0.271	0.074	2.41606e-30	0	0.223898	0.0527945	Symbols: ATG8I, APG8H | Ubiquitin-like superfamily protein | chr3:5274075-5275000 REVERSE LENGTH=115
Ghir_D07G002920	7.02371e-35	0.326872	0.273	0.076	2.5836e-30	0	0.214515	0.0514018	Symbols: | Protein of unknown function (DUF1336) | chr5:13424538-13432787 FORWARD LENGTH=811
Ghir_D07G013830	7.56248e-35	0.61013	0.291	0.088	2.78178e-30	0	0.312108	0.0710268	Symbols: | unknown protein; FUNCTIONS IN: molecular_function unknown; INVOLVED IN: N-terminal protein myristoylation; LOCATED IN: cellular_component unknown; BEST Arabidopsis thaliana protein match is: unknown protein (TAIR:AT5G17350.1); Has 137 Blast hits to 137 proteins in 11 species: Archae - 0; Bacteria - 0; Metazoa - 0; Fungi - 0; Plants - 137; Viruses - 0; Other Eukaryotes - 0 (source: NCBI…
Ghir_A02G011540	7.71951e-35	0.383816	0.976	0.938	2.83954e-30	0	0.831329	0.579365	NA
Ghir_D06G018180	8.39994e-35	0.452102	0.403	0.167	3.08983e-30	0	0.339149	0.115418	Symbols: PRA1.B1 | prenylated RAB acceptor 1.B1 | chr3:20822228-20822857 REVERSE LENGTH=209
Ghir_D11G008170	8.75245e-35	0.335016	0.292	0.087	3.2195e-30	0	0.230738	0.0602463	Symbols: | unknown protein; Has 30201 Blast hits to 17322 proteins in 780 species: Archae - 12; Bacteria - 1396; Metazoa - 17338; Fungi - 3422; Plants - 5037; Viruses - 0; Other Eukaryotes - 2996 (source: NCBI BLink). | chr1:30410959-30411943 FORWARD LENGTH=213
Ghir_D13G013330	1.07235e-34	0.520017	0.412	0.179	3.94451e-30	0	0.382737	0.130256	Symbols: | Proteinase inhibitor, propeptide | chr1:27080453-27081573 REVERSE LENGTH=136
Ghir_A05G009950	1.61081e-34	0.374067	0.368	0.142	5.9252e-30	0	0.290227	0.0947417	Symbols: | Ras-related small GTP-binding family protein | chr5:24107450-24109049 REVERSE LENGTH=216
Ghir_A08G016440	1.66423e-34	0.308144	0.311	0.096	6.12169e-30	0	0.253966	0.0809406	Symbols: | PLATZ transcription factor family protein | chr4:9946046-9947697 FORWARD LENGTH=227
Ghir_A08G014540	2.12153e-34	0.76286	0.534	0.329	7.80383e-30	0	0.567153	0.216604	Symbols: | Preprotein translocase Sec, Sec61-beta subunit protein | chr3:22375132-22375377 REVERSE LENGTH=81
Ghir_D05G012020	2.57873e-34	0.470134	0.285	0.081	9.48559e-30	0	0.289381	0.0822061	Symbols: WRKY40, ATWRKY40 | WRKY DNA-binding protein 40 | chr1:30383834-30385356 FORWARD LENGTH=302
Ghir_D10G019070	2.93633e-34	0.565538	0.453	0.224	1.0801e-29	0	0.422776	0.151366	Symbols: ACLB-2 | ATP citrate lyase subunit B 2 | chr5:20055048-20058195 FORWARD LENGTH=608
Ghir_A07G009100	3.06618e-34	0.324459	0.314	0.102	1.12786e-29	0	0.241282	0.0708594	Symbols: | Protein of unknown function (DUF1068) | chr2:13827849-13829135 FORWARD LENGTH=183
Ghir_A12G004890	4.60928e-34	0.369049	0.364	0.132	1.69548e-29	0	0.351792	0.132708	Symbols: | VQ motif-containing protein | chr4:18429992-18430864 REVERSE LENGTH=290
Ghir_D05G034560	5.15363e-34	0.323469	0.259	0.069	1.89571e-29	0	0.208313	0.0484715	Symbols: RHM1, ROL1, ATRHM1 | rhamnose biosynthesis 1 | chr1:29550110-29552207 FORWARD LENGTH=669
Ghir_A11G027920	5.66274e-34	0.380571	0.377	0.15	2.08298e-29	0	0.30816	0.10578	Symbols: TBP2, ATTBP2 | TATA binding protein 2 | chr1:20726150-20727483 REVERSE LENGTH=200
Ghir_D08G011030	5.68874e-34	0.359581	0.279	0.083	2.09255e-29	0	0.233648	0.0569404	Symbols: | PPPDE putative thiol peptidase family protein | chr4:13083677-13084989 FORWARD LENGTH=255
Ghir_D12G011830	5.93287e-34	0.324819	0.374	0.14	2.18235e-29	0	0.285803	0.103742	Symbols: | fringe-related protein | chr4:126509-130126 FORWARD LENGTH=785
Ghir_D07G019510	8.47628e-34	0.552843	0.476	0.247	3.11792e-29	0	0.440817	0.166688	Symbols: SEP2, AGL4 | K-box region and MADS-box transcription factor family protein | chr3:464554-466687 REVERSE LENGTH=250
Ghir_A06G013930	1.12672e-33	0.456567	0.322	0.11	4.14454e-29	0	0.298414	0.0865682	Symbols: | Protein kinase superfamily protein | chr3:2750285-2752086 FORWARD LENGTH=393
Ghir_D11G019120	1.14427e-33	0.642054	0.443	0.213	4.20908e-29	0	0.436463	0.149718	Symbols: BGAL3 | beta-galactosidase 3 | chr4:17176840-17181143 REVERSE LENGTH=856
Ghir_D05G005540	1.48288e-33	0.35433	0.255	0.068	5.45464e-29	0	0.21048	0.0456188	Symbols: UBP23 | ubiquitin-specific protease 23 | chr5:23470218-23473997 REVERSE LENGTH=859
Ghir_D02G005210	1.55111e-33	0.334782	0.281	0.083	5.70562e-29	0	0.227477	0.0595677	Symbols: | unknown protein; Has 2026 Blast hits to 792 proteins in 129 species: Archae - 2; Bacteria - 12; Metazoa - 1126; Fungi - 267; Plants - 292; Viruses - 0; Other Eukaryotes - 327 (source: NCBI BLink). | chr5:6153924-6155877 FORWARD LENGTH=168
Ghir_D11G021730	2.6194e-33	0.327511	0.253	0.066	9.6352e-29	0	0.206394	0.0494903	Symbols: ATPSK5, PSK5 | phytosulfokine 5 precursor | chr5:26351593-26352055 FORWARD LENGTH=77
Ghir_A09G015960	2.78997e-33	0.290909	0.265	0.074	1.02626e-28	0	0.198153	0.0489096	Symbols: | RING/U-box superfamily protein | chr2:15603748-15607600 REVERSE LENGTH=599
Ghir_D03G004540	3.22063e-33	0.743824	0.255	0.072	1.18468e-28	0	0.289275	0.0472749	NA
Ghir_A03G016260	3.31113e-33	0.317097	0.328	0.111	1.21797e-28	0	0.259699	0.0880566	Symbols: | Actin cross-linking protein | chr1:9407557-9411074 REVERSE LENGTH=519
Ghir_A11G003880	3.32266e-33	0.385739	0.417	0.182	1.22221e-28	0	0.325106	0.121591	Symbols: RGP3, RGP | reversibly glycosylated polypeptide 3 | chr3:2708347-2709714 REVERSE LENGTH=362
Ghir_A01G000880	3.55824e-33	0.335741	0.294	0.093	1.30886e-28	0	0.234794	0.0640236	Symbols: | Calcium-dependent lipid-binding (CaLB domain) family protein | chr4:16355035-16356955 FORWARD LENGTH=247
Ghir_D11G008910	3.95318e-33	0.284357	0.275	0.079	1.45414e-28	0	0.207479	0.0569891	Symbols: NTMC2TYPE4, NTMC2T4 | Calcium-dependent lipid-binding (CaLB domain) family protein | chr3:22597485-22600932 FORWARD LENGTH=510
Ghir_D03G010580	4.03555e-33	0.364389	0.286	0.089	1.48444e-28	0	0.240721	0.0632408	Symbols: | ELM2 domain-containing protein | chr2:1045694-1047130 REVERSE LENGTH=450
Ghir_D08G011230	4.09195e-33	0.425619	0.331	0.123	1.50518e-28	0	0.286871	0.081937	Symbols: | Ypt/Rab-GAP domain of gyp1p superfamily protein | chr3:18297663-18299846 REVERSE LENGTH=539
Ghir_D06G011380	4.40295e-33	0.431169	0.294	0.094	1.61958e-28	0	0.259858	0.065533	Symbols: MGD1, MGDA | monogalactosyl diacylglycerol synthase 1 | chr4:15374222-15376961 FORWARD LENGTH=533
Ghir_A05G038290	4.53741e-33	0.273821	0.256	0.068	1.66904e-28	0	0.18898	0.0469259	Symbols: GAUT13 | galacturonosyltransferase 13 | chr3:9392-11979 FORWARD LENGTH=533
Ghir_A03G016760	4.58272e-33	0.412538	0.296	0.096	1.68571e-28	0	0.25934	0.0679963	Symbols: ANAC083, VNI2, NAC083 | NAC domain containing protein 83 | chr5:4196643-4197577 FORWARD LENGTH=252
Ghir_D07G004620	5.70232e-33	0.449017	0.469	0.24	2.09754e-28	0	0.396611	0.159119	Symbols: | B12D protein | chr3:17778471-17779299 FORWARD LENGTH=88
Ghir_D02G010170	6.44841e-33	0.400258	0.289	0.093	2.37198e-28	0	0.243978	0.0609873	Symbols: OPCL1 | OPC-8:0 CoA ligase1 | chr1:7103645-7105856 REVERSE LENGTH=546
Ghir_A05G024120	6.9525e-33	0.623346	0.377	0.163	2.55741e-28	0	0.371078	0.106413	Symbols: SAPX | stromal ascorbate peroxidase | chr4:5314999-5317071 FORWARD LENGTH=372
Ghir_A13G021750	7.40786e-33	0.595609	0.252	0.069	2.72491e-28	0	0.290574	0.0598926	Symbols: AOP1, AOP, AOP1.1 | 2-oxoglutarate (2OG) and Fe(II)-dependent oxygenase superfamily protein | chr4:1358442-1359620 FORWARD LENGTH=322
Ghir_D02G016010	7.62796e-33	0.490387	0.301	0.101	2.80587e-28	0	0.298878	0.0772826	Symbols: | RPM1-interacting protein 4 (RIN4) family protein | chr5:25365498-25365949 REVERSE LENGTH=80
Ghir_D03G004880	7.89561e-33	0.354868	0.433	0.193	2.90432e-28	0	0.333271	0.134211	Symbols: CESA6, IXR2, E112, PRC1 | cellulose synthase 6 | chr5:25881555-25886333 FORWARD LENGTH=1084
Ghir_A13G022920	1.03838e-32	0.449527	0.327	0.121	3.81956e-28	0	0.291994	0.0811399	Symbols: SIR | sulfite reductase | chr5:1319404-1322298 FORWARD LENGTH=642
Ghir_A05G014890	1.21342e-32	0.382606	0.289	0.093	4.46343e-28	0	0.246697	0.0639969	Symbols: | SBP (S-ribonuclease binding protein) family protein | chr5:18218769-18219741 FORWARD LENGTH=294
Ghir_A02G012190	1.26019e-32	0.30261	0.309	0.097	4.63548e-28	0	0.256506	0.0882307	Symbols: | unknown protein; FUNCTIONS IN: molecular_function unknown; INVOLVED IN: biological_process unknown; LOCATED IN: cellular_component unknown; EXPRESSED IN: 23 plant structures; EXPRESSED DURING: 13 growth stages; BEST Arabidopsis thaliana protein match is: unknown protein (TAIR:AT4G19950.1); Has 246 Blast hits to 244 proteins in 29 species: Archae - 2; Bacteria - 16; Metazoa - 0; Fungi -…
Ghir_D11G001690	1.26067e-32	0.443777	0.403	0.174	4.63724e-28	0	0.351892	0.128161	Symbols: ANAC091, TIP | TCV-interacting protein | chr5:8416920-8418723 REVERSE LENGTH=451
Ghir_D06G004310	2.06314e-32	0.453366	0.384	0.163	7.58906e-28	0	0.338147	0.114563	Symbols: | Translation initiation factor IF2/IF5 | chr1:13898706-13900025 REVERSE LENGTH=439
Ghir_A04G008820	2.18497e-32	0.345929	0.368	0.146	8.0372e-28	0	0.29184	0.104878	Symbols: | unknown protein; BEST Arabidopsis thaliana protein match is: unknown protein (TAIR:AT3G53670.2); Has 186 Blast hits to 186 proteins in 35 species: Archae - 0; Bacteria - 2; Metazoa - 14; Fungi - 7; Plants - 154; Viruses - 0; Other Eukaryotes - 9 (source: NCBI BLink). | chr2:15738645-15739579 FORWARD LENGTH=194
Ghir_A12G002440	2.19211e-32	0.440052	0.538	0.284	8.06346e-28	0	0.448142	0.208834	Symbols: RPOA | RNA polymerase subunit alpha | chrC:77901-78890 REVERSE LENGTH=329
Ghir_D10G005350	2.26343e-32	0.39945	0.338	0.118	8.3258e-28	0	0.325059	0.117761	Symbols: | Leucine-rich repeat transmembrane protein kinase | chr1:20994931-21000887 REVERSE LENGTH=1032
Ghir_A05G016120	3.21989e-32	0.556845	0.273	0.084	1.18441e-27	0	0.262552	0.0565089	Symbols: PDC2 | pyruvate decarboxylase-2 | chr5:22310858-22312681 REVERSE LENGTH=607
Ghir_D06G001770	3.51071e-32	0.294597	0.255	0.07	1.29138e-27	0	0.196716	0.0481406	Symbols: | RING/U-box superfamily protein | chr5:17216649-17219171 REVERSE LENGTH=691
Ghir_D08G011790	3.5856e-32	0.611277	0.686	0.507	1.31893e-27	0	0.736578	0.377467	Symbols: | unknown protein; FUNCTIONS IN: molecular_function unknown; INVOLVED IN: response to wounding; LOCATED IN: endomembrane system; EXPRESSED IN: 23 plant structures; EXPRESSED DURING: 13 growth stages; BEST Arabidopsis thaliana protein match is: unknown protein (TAIR:AT1G32928.1); Has 42 Blast hits to 42 proteins in 8 species: Archae - 0; Bacteria - 0; Metazoa - 0; Fungi - 0; Plants - 42; …
Ghir_D13G002410	3.86777e-32	0.315729	0.253	0.069	1.42272e-27	0	0.210742	0.0532428	Symbols: | Zinc finger (C3HC4-type RING finger) family protein | chr2:16274135-16276651 FORWARD LENGTH=692
Ghir_D08G018130	3.90925e-32	0.361851	0.38	0.153	1.43798e-27	0	0.306827	0.113646	Symbols: ATBI-1, BI-1, ATBI1, BI1 | BAX inhibitor 1 | chr5:19136071-19137585 FORWARD LENGTH=247
Ghir_D13G014120	4.04489e-32	0.323388	0.386	0.156	1.48787e-27	0	0.297555	0.114702	Symbols: LLG1 | LORELEI-LIKE-GPI-ANCHORED PROTEIN 1 | chr5:22736072-22737108 FORWARD LENGTH=168
Ghir_D01G013350	4.46454e-32	0.760803	0.629	0.43	1.64224e-27	0	0.65066	0.295997	NA
Ghir_A03G015760	4.90228e-32	0.320047	0.291	0.093	1.80325e-27	0	0.225112	0.0635033	Symbols: ATTPS9, TPS9 | trehalose-phosphatase/synthase 9 | chr1:8432695-8435506 FORWARD LENGTH=867
Ghir_A09G015710	4.9751e-32	0.296853	0.285	0.087	1.83004e-27	0	0.229557	0.0697456	Symbols: | Protein kinase superfamily protein | chr3:3017199-3018696 FORWARD LENGTH=418
Ghir_A03G004220	5.52901e-32	0.406857	0.373	0.15	2.03379e-27	0	0.31881	0.112883	Symbols: | Late embryogenesis abundant (LEA) hydroxyproline-rich glycoprotein family | chr2:11566383-11567165 FORWARD LENGTH=260
Ghir_D06G022830	6.27899e-32	0.349984	0.285	0.09	2.30966e-27	0	0.238583	0.0660958	Symbols: NSF | AAA-type ATPase family protein | chr4:2489696-2495666 REVERSE LENGTH=742
Ghir_D05G033160	6.33721e-32	0.277653	0.281	0.084	2.33108e-27	0	0.21516	0.0654518	Symbols: MMP | matrix metalloproteinase | chr1:26424005-26425141 FORWARD LENGTH=378
Ghir_A07G019870	6.44621e-32	0.324893	0.256	0.072	2.37117e-27	0	0.212863	0.0529947	Symbols: | Ubiquitin fusion degradation UFD1 family protein | chr4:8823822-8825949 FORWARD LENGTH=561
Ghir_A05G003600	7.95551e-32	0.304309	0.315	0.104	2.92635e-27	0	0.25521	0.0883646	Symbols: JAZ1, TIFY10A | jasmonate-zim-domain protein 1 | chr1:6622312-6623271 FORWARD LENGTH=253
Ghir_D02G017040	8.0244e-32	0.336656	0.268	0.08	2.95169e-27	0	0.217027	0.0539153	Symbols: ATTPS9, TPS9 | trehalose-phosphatase/synthase 9 | chr1:8432695-8435506 FORWARD LENGTH=867
Ghir_A03G014430	8.14928e-32	0.488335	0.329	0.121	2.99763e-27	0	0.319423	0.100164	Symbols: GAPC-2, GAPC2 | glyceraldehyde-3-phosphate dehydrogenase C2 | chr1:4608465-4610494 REVERSE LENGTH=338
Ghir_D11G012240	9.31894e-32	0.289695	0.279	0.086	3.42788e-27	0	0.210744	0.0591601	Symbols: | AAA-type ATPase family protein | chr1:645372-651797 REVERSE LENGTH=1246
Ghir_A06G006070	1.14346e-31	0.476171	0.514	0.29	4.20612e-27	0	0.449487	0.19619	Symbols: RAN3, ATRAN3 | RAN GTPase 3 | chr5:22392285-22393957 FORWARD LENGTH=221
Ghir_D04G011360	1.16913e-31	0.486685	0.518	0.287	4.30054e-27	0	0.454157	0.20072	Symbols: | Aldolase superfamily protein | chr2:15296929-15298387 REVERSE LENGTH=358
Ghir_A01G021680	1.27045e-31	0.441021	0.437	0.211	4.67321e-27	0	0.368429	0.142868	Symbols: HSP70, ATHSP70 | heat shock protein 70 | chr3:3991487-3993689 REVERSE LENGTH=650
Ghir_A11G015340	1.28391e-31	0.274249	0.275	0.083	4.72275e-27	0	0.201503	0.056527	Symbols: BIR1 | BAK1-interacting receptor-like kinase 1 | chr5:19604584-19606532 REVERSE LENGTH=620
Ghir_A05G020430	1.30316e-31	0.490441	0.404	0.182	4.79353e-27	0	0.346774	0.120723	Symbols: | Serine protease inhibitor (SERPIN) family protein | chr1:17558271-17560061 FORWARD LENGTH=391
Ghir_A08G010510	1.72697e-31	0.402514	0.279	0.087	6.35249e-27	0	0.260146	0.0726126	Symbols: WRKY41, AtWRKY41 | WRKY family transcription factor | chr4:6759303-6760763 FORWARD LENGTH=313
Ghir_D08G006850	2.06738e-31	0.489481	0.266	0.08	7.60464e-27	0	0.258208	0.0611104	Symbols: ATAUX2-11, IAA4 | AUX/IAA transcriptional regulator family protein | chr5:17550465-17551206 FORWARD LENGTH=186
Ghir_A05G005680	2.11174e-31	0.31552	0.367	0.147	7.76783e-27	0	0.269084	0.0973032	Symbols: | Nucleotide-sugar transporter family protein | chr4:15636550-15637602 FORWARD LENGTH=350
Ghir_D01G023820	2.13715e-31	0.311852	0.289	0.09	7.8613e-27	0	0.234532	0.0730111	Symbols: ATAMT2, AMT2;1, AMT2 | ammonium transporter 2 | chr2:16039672-16042291 REVERSE LENGTH=475
Ghir_A02G004910	2.37655e-31	0.345855	0.279	0.088	8.74189e-27	0	0.235672	0.0645086	Symbols: | unknown protein; Has 2026 Blast hits to 792 proteins in 129 species: Archae - 2; Bacteria - 12; Metazoa - 1126; Fungi - 267; Plants - 292; Viruses - 0; Other Eukaryotes - 327 (source: NCBI BLink). | chr5:6153924-6155877 FORWARD LENGTH=168
Ghir_A12G017820	2.97088e-31	0.524203	0.432	0.21	1.09281e-26	0	0.39044	0.143459	Symbols: | unknown protein; BEST Arabidopsis thaliana protein match is: unknown protein (TAIR:AT3G25870.1); Has 69 Blast hits to 69 proteins in 16 species: Archae - 0; Bacteria - 0; Metazoa - 6; Fungi - 0; Plants - 63; Viruses - 0; Other Eukaryotes - 0 (source: NCBI BLink). | chr1:4577229-4577813 REVERSE LENGTH=194
Ghir_A06G002010	3.32334e-31	0.274545	0.319	0.11	1.22246e-26	0	0.25841	0.0953251	Symbols: WRKY7, ATWRKY7 | WRKY DNA-binding protein 7 | chr4:12571930-12573446 FORWARD LENGTH=353
Ghir_A03G018600	3.36286e-31	0.43223	0.38	0.164	1.237e-26	0	0.321486	0.110661	Symbols: | Nucleotide-sugar transporter family protein | chr1:7376148-7377810 REVERSE LENGTH=348
Ghir_D13G011660	3.83457e-31	0.275532	0.253	0.072	1.41051e-26	0	0.18975	0.0481157	Symbols: | DNA-binding storekeeper protein-related transcriptional regulator | chr5:10037654-10038937 REVERSE LENGTH=427
Ghir_A03G012000	4.89734e-31	0.345337	0.26	0.076	1.80144e-26	0	0.216502	0.0543912	Symbols: GEK1 | D-aminoacyl-tRNA deacylases | chr2:1156782-1158695 FORWARD LENGTH=317
Ghir_A02G018670	5.30533e-31	0.284701	0.263	0.077	1.95151e-26	0	0.201009	0.0557051	Symbols: CPK28 | calcium-dependent protein kinase 28 | chr5:26456681-26459434 REVERSE LENGTH=523
Ghir_D08G004620	5.49386e-31	0.638712	0.529	0.328	2.02086e-26	0	0.518925	0.213417	Symbols: ATARFA1F, ARFA1F | ADP-ribosylation factor A1F | chr1:3513189-3514230 REVERSE LENGTH=181
Ghir_D07G009080	6.09189e-31	0.41938	0.263	0.081	2.24084e-26	0	0.243673	0.0564888	Symbols: | FUNCTIONS IN: molecular_function unknown; INVOLVED IN: response to cadmium ion; LOCATED IN: plasma membrane; EXPRESSED IN: 25 plant structures; EXPRESSED DURING: 13 growth stages; CONTAINS InterPro DOMAIN/s: Prefoldin (InterPro:IPR009053); BEST Arabidopsis thaliana protein match is: unknown protein (TAIR:AT1G05320.3); Has 470429 Blast hits to 168274 proteins in 4282 species: Archae - 6…
Ghir_D11G028090	6.76069e-31	0.345554	0.335	0.128	2.48685e-26	0	0.265636	0.0871158	Symbols: TBP2, ATTBP2 | TATA binding protein 2 | chr1:20726150-20727483 REVERSE LENGTH=200
Ghir_A13G012690	7.28352e-31	0.412552	0.335	0.127	2.67917e-26	0	0.299799	0.0980972	Symbols: | Proteinase inhibitor, propeptide | chr1:27080453-27081573 REVERSE LENGTH=136
Ghir_A04G015070	8.49007e-31	0.380039	0.417	0.193	3.12299e-26	0	0.340968	0.135597	Symbols: | eukaryotic translation initiation factor 2 (eIF-2) family protein | chr1:28831366-28836310 REVERSE LENGTH=1294
Ghir_A02G012450	9.55883e-31	0.417334	0.39	0.172	3.51612e-26	0	0.330684	0.120524	Symbols: | Calcium-binding EF-hand family protein | chr5:1145579-1147519 FORWARD LENGTH=354
Ghir_D05G015590	1.02171e-30	0.346481	0.291	0.09	3.75828e-26	0	0.290675	0.1043	Symbols: | unknown protein; FUNCTIONS IN: molecular_function unknown; INVOLVED IN: biological_process unknown; LOCATED IN: endomembrane system; Has 18 Blast hits to 18 proteins in 5 species: Archae - 0; Bacteria - 0; Metazoa - 0; Fungi - 0; Plants - 18; Viruses - 0; Other Eukaryotes - 0 (source: NCBI BLink). | chr1:10245055-10245378 FORWARD LENGTH=107
Ghir_A07G004580	1.16959e-30	0.556407	0.632	0.459	4.30222e-26	0	0.592396	0.295165	Symbols: | B12D protein | chr3:17778471-17779299 FORWARD LENGTH=88
Ghir_D02G018430	1.6598e-30	0.454147	0.309	0.113	6.10542e-26	0	0.290771	0.0843006	Symbols: GRX480, roxy19 | Thioredoxin superfamily protein | chr1:10013634-10014047 REVERSE LENGTH=137
Ghir_A13G007350	1.66086e-30	0.325331	0.26	0.079	6.10931e-26	0	0.209368	0.0534701	Symbols: | Galactose oxidase/kelch repeat superfamily protein | chr2:838378-839781 FORWARD LENGTH=467
Ghir_A05G040220	1.81195e-30	0.373758	0.314	0.113	6.66508e-26	0	0.271027	0.0861697	Symbols: AtPP2-B10, PP2-B10 | phloem protein 2-B10 | chr2:619699-620736 REVERSE LENGTH=272
Ghir_A10G010000	1.86415e-30	0.309071	0.296	0.096	6.85708e-26	0	0.250992	0.0849608	Symbols: CRK42 | cysteine-rich RLK (RECEPTOR-like protein kinase) 42 | chr5:16152121-16155038 FORWARD LENGTH=651
Ghir_A06G021770	1.92791e-30	0.332903	0.26	0.078	7.09162e-26	0	0.219756	0.0582911	Symbols: NSF | AAA-type ATPase family protein | chr4:2489696-2495666 REVERSE LENGTH=742
Ghir_A12G026080	2.42009e-30	0.272217	0.252	0.073	8.90206e-26	0	0.189794	0.0496205	Symbols: | Major facilitator superfamily protein | chr4:13831203-13833521 FORWARD LENGTH=460
Ghir_A05G027250	2.44313e-30	0.324659	0.332	0.126	8.98681e-26	0	0.257704	0.0876696	Symbols: | Endoplasmic reticulum vesicle transporter protein | chr1:13450467-13453683 FORWARD LENGTH=489
Ghir_D10G017500	2.84168e-30	0.29652	0.253	0.073	1.04528e-25	0	0.199557	0.0519073	Symbols: | inosine-uridine preferring nucleoside hydrolase family protein | chr5:6291023-6295581 FORWARD LENGTH=890
Ghir_A03G005760	2.95988e-30	0.338406	0.282	0.093	1.08876e-25	0	0.233098	0.0655086	Symbols: | RNA-binding (RRM/RBD/RNP motifs) family protein | chr1:2257732-2260101 REVERSE LENGTH=382
Ghir_A06G005480	3.05614e-30	0.351422	0.368	0.155	1.12417e-25	0	0.287091	0.103234	Symbols: AVP1, ATAVP3, AVP-3, AtVHP1;1 | Inorganic H pyrophosphatase family protein | chr1:5399115-5402185 FORWARD LENGTH=770
Ghir_A13G009040	3.28054e-30	0.349516	0.318	0.119	1.20671e-25	0	0.254919	0.0793071	Symbols: AVA-P2, AVA-2PE, ATVHA-C2 | ATPase, F0/V0 complex, subunit C protein | chr1:6913317-6914322 FORWARD LENGTH=165
Ghir_A12G001350	3.29522e-30	0.290473	0.292	0.098	1.21211e-25	0	0.222207	0.069101	Symbols: | DNA-binding bromodomain-containing protein | chr1:7164537-7167933 REVERSE LENGTH=652
Ghir_A05G023300	3.63088e-30	0.391944	0.399	0.179	1.33558e-25	0	0.31581	0.1183	Symbols: RAP2.4 | related to AP2 4 | chr1:29364790-29365794 FORWARD LENGTH=334
Ghir_A10G007930	3.87486e-30	0.355361	0.262	0.077	1.42533e-25	0	0.262525	0.0812498	Symbols: | Thioesterase superfamily protein | chr3:5480497-5481208 FORWARD LENGTH=157
Ghir_D07G022600	3.94248e-30	0.445278	0.306	0.108	1.4502e-25	0	0.295789	0.093832	Symbols: ATAUX2-11, IAA4 | AUX/IAA transcriptional regulator family protein | chr5:17550465-17551206 FORWARD LENGTH=186
Ghir_A08G004660	4.31777e-30	0.298844	0.275	0.084	1.58825e-25	0	0.278826	0.0966597	Symbols: SAG21, AtLEA5 | senescence-associated gene 21 | chr4:1046414-1046807 REVERSE LENGTH=97
Ghir_A12G017760	4.94396e-30	0.337039	0.275	0.089	1.81859e-25	0	0.226678	0.0627903	Symbols: HIR1, ATHIR1 | SPFH/Band 7/PHB domain-containing membrane-associated protein family | chr5:25201320-25202535 FORWARD LENGTH=286
Ghir_D04G006650	5.04115e-30	0.300455	0.285	0.095	1.85434e-25	0	0.217588	0.0635358	Symbols: | CONTAINS InterPro DOMAIN/s: Putative zinc-finger domain (InterPro:IPR019607); Has 249 Blast hits to 219 proteins in 85 species: Archae - 0; Bacteria - 144; Metazoa - 29; Fungi - 8; Plants - 50; Viruses - 0; Other Eukaryotes - 18 (source: NCBI BLink). | chr2:16510540-16516948 FORWARD LENGTH=1577
Ghir_D13G002850	6.70965e-30	0.359085	0.26	0.078	2.46808e-25	0	0.231683	0.0646657	Symbols: | ARM repeat superfamily protein | chr5:14887744-14889051 FORWARD LENGTH=435
Ghir_A09G012720	8.05807e-30	0.289957	0.256	0.075	2.96408e-25	0	0.211101	0.0610954	Symbols: BIGYIN, FIS1A | Tetratricopeptide repeat (TPR)-like superfamily protein | chr3:21128627-21129981 FORWARD LENGTH=170
Ghir_A03G015080	1.21922e-29	0.391648	0.262	0.083	4.48476e-25	0	0.233564	0.0572738	Symbols: | octicosapeptide/Phox/Bem1p (PB1) domain-containing protein | chr1:26636255-26636887 FORWARD LENGTH=174
Ghir_D05G012840	1.52521e-29	0.584385	0.271	0.09	5.61032e-25	0	0.316863	0.0768792	Symbols: IAA19, MSG2 | indole-3-acetic acid inducible 19 | chr3:5264100-5265378 FORWARD LENGTH=197
Ghir_A09G017020	1.91045e-29	0.477393	0.399	0.187	7.0274e-25	0	0.358426	0.130939	Symbols: | CONTAINS InterPro DOMAIN/s: Uncharacterised conserved protein UCP022260 (InterPro:IPR016802); Has 94 Blast hits to 94 proteins in 14 species: Archae - 0; Bacteria - 0; Metazoa - 0; Fungi - 0; Plants - 94; Viruses - 0; Other Eukaryotes - 0 (source: NCBI BLink). | chr3:19996757-19998197 FORWARD LENGTH=352
Ghir_A10G020610	1.98305e-29	0.282116	0.268	0.084	7.29445e-25	0	0.204715	0.0591879	Symbols: VPS24.1 | SNF7 family protein | chr5:7681380-7682720 FORWARD LENGTH=229
Ghir_D11G009650	2.18879e-29	0.307623	0.278	0.092	8.05126e-25	0	0.215975	0.0619571	Symbols: | unknown protein; FUNCTIONS IN: molecular_function unknown; INVOLVED IN: biological_process unknown; LOCATED IN: cellular_component unknown; EXPRESSED IN: 25 plant structures; EXPRESSED DURING: 15 growth stages; BEST Arabidopsis thaliana protein match is: unknown protein (TAIR:AT4G00355.2); Has 93 Blast hits to 90 proteins in 15 species: Archae - 0; Bacteria - 0; Metazoa - 0; Fungi - 0;…
Ghir_D06G007490	2.78082e-29	0.373902	0.327	0.128	1.0229e-24	0	0.27264	0.0890287	Symbols: SNF7.1 | SNF7 family protein | chr4:14381019-14382342 FORWARD LENGTH=219
Ghir_A03G011070	3.07517e-29	0.366161	0.396	0.181	1.13117e-24	0	0.310699	0.119868	Symbols: | Helicase protein with RING/U-box domain | chr1:1471624-1476067 REVERSE LENGTH=833
Ghir_A02G006300	3.66332e-29	0.317384	0.298	0.105	1.34752e-24	0	0.23828	0.075509	Symbols: STOP1 | C2H2 and C2HC zinc fingers superfamily protein | chr1:12551002-12552501 FORWARD LENGTH=499
Ghir_D12G026640	4.10421e-29	0.332423	0.256	0.08	1.50969e-24	0	0.210776	0.0534554	Symbols: ATMRP14, MRP14, ABCC10 | multidrug resistance-associated protein 14 | chr3:21863519-21868701 REVERSE LENGTH=1453
Ghir_D04G019740	5.2513e-29	0.355019	0.414	0.194	1.93164e-24	0	0.326502	0.134441	Symbols: | eukaryotic translation initiation factor 2 (eIF-2) family protein | chr1:28831366-28836310 REVERSE LENGTH=1294
Ghir_D08G003940	6.20534e-29	0.330675	0.334	0.134	2.28257e-24	0	0.261484	0.089747	Symbols: NTMC2TYPE4, NTMC2T4 | Calcium-dependent lipid-binding (CaLB domain) family protein | chr3:22597485-22600932 FORWARD LENGTH=510
Ghir_A10G011650	7.11001e-29	0.404409	0.263	0.086	2.61535e-24	0	0.238324	0.0595591	Symbols: | BEST Arabidopsis thaliana protein match is: allergen-related (TAIR:AT3G22820.1); Has 35333 Blast hits to 34131 proteins in 2444 species: Archae - 798; Bacteria - 22429; Metazoa - 974; Fungi - 991; Plants - 531; Viruses - 0; Other Eukaryotes - 9610 (source: NCBI BLink). | chr4:8440167-8440693 FORWARD LENGTH=109
Ghir_D10G019260	7.15059e-29	0.312996	0.269	0.088	2.63027e-24	0	0.21457	0.0600695	Symbols: FCA | RNA binding;abscisic acid binding | chr4:9207164-9214412 REVERSE LENGTH=747
Ghir_A05G021080	7.25614e-29	0.415617	0.269	0.09	2.6691e-24	0	0.242679	0.0620121	Symbols: RD21, RD21A | Granulin repeat cysteine protease family protein | chr1:17283139-17285609 REVERSE LENGTH=462
Ghir_A08G002600	7.52499e-29	0.269742	0.283	0.095	2.76799e-24	0	0.209961	0.0666191	Symbols: Fh5, ATFH5 | formin homology5 | chr5:22197856-22201649 REVERSE LENGTH=900
Ghir_D07G000180	7.7474e-29	0.293387	0.259	0.081	2.8498e-24	0	0.203325	0.0558676	Symbols: | RING/U-box superfamily protein | chr5:8545008-8546923 REVERSE LENGTH=520
Ghir_A11G009230	8.1463e-29	0.269912	0.321	0.117	2.99654e-24	0	0.240988	0.0894907	Symbols: | S-adenosyl-L-methionine-dependent methyltransferases superfamily protein | chr4:307815-310298 REVERSE LENGTH=600
Ghir_D10G003220	8.18163e-29	0.431242	0.472	0.246	3.00953e-24	0	0.396893	0.17392	Symbols: ERF9, ATERF9, ATERF-9 | erf domain protein 9 | chr5:17806742-17807344 FORWARD LENGTH=200
Ghir_D10G004330	9.10807e-29	0.306458	0.276	0.093	3.35031e-24	0	0.217655	0.0639125	Symbols: AML5, ML5 | MEI2-like protein 5 | chr1:10290393-10293696 REVERSE LENGTH=800
Ghir_A08G000930	9.58989e-29	0.250041	0.256	0.077	3.52754e-24	0	0.189876	0.0565746	Symbols: SKD1, VPS4, ATSKD1 | AAA-type ATPase family protein | chr2:11781226-11783730 FORWARD LENGTH=435
Ghir_A05G029770	1.12573e-28	0.297937	0.269	0.087	4.14087e-24	0	0.21067	0.0610609	Symbols: NAC2, anac078 | NAC domain containing protein 2 | chr5:1243980-1246416 FORWARD LENGTH=567
Ghir_D08G006430	1.17124e-28	0.325118	0.358	0.15	4.3083e-24	0	0.273801	0.101546	Symbols: ATRAB1B, ARA5, ARA-5, ATRABD2A, RABD2A, RA-5 | RAS 5 | chr1:400350-401788 REVERSE LENGTH=203
Ghir_D13G024850	1.28008e-28	0.280083	0.262	0.083	4.70864e-24	0	0.200182	0.0573074	Symbols: | RNA-binding (RRM/RBD/RNP motifs) family protein | chr5:24140235-24141504 FORWARD LENGTH=245
Ghir_A01G004080	1.31722e-28	0.309636	0.312	0.116	4.84525e-24	0	0.242942	0.0819324	Symbols: RHM1, ROL1, ATRHM1 | rhamnose biosynthesis 1 | chr1:29550110-29552207 FORWARD LENGTH=669
Ghir_D03G011400	1.32143e-28	0.311054	0.35	0.145	4.86075e-24	0	0.265922	0.0980982	Symbols: ATGSL08, GSL8, GSL08, ATGSL8, CHOR | glucan synthase-like 8 | chr2:15454935-15469666 REVERSE LENGTH=1904
Ghir_D09G017360	1.69771e-28	0.366463	0.322	0.129	6.24487e-24	0	0.266644	0.0858591	Symbols: | BAH domain ;TFIIS helical bundle-like domain | chr3:17734270-17739412 REVERSE LENGTH=1613
Ghir_D08G013710	2.02234e-28	0.410978	0.278	0.09	7.43896e-24	0	0.280559	0.0939125	Symbols: PGP21 | P-glycoprotein 21 | chr3:23008755-23013579 REVERSE LENGTH=1296
Ghir_D05G001320	2.18185e-28	0.293239	0.283	0.097	8.02572e-24	0	0.215549	0.0663767	Symbols: | copper ion binding | chr4:15728376-15729897 REVERSE LENGTH=315
Ghir_D12G014800	2.40622e-28	0.306563	0.282	0.093	8.85104e-24	0	0.256387	0.0928181	Symbols: PBP1 | pinoid-binding protein 1 | chr5:22121458-22121841 FORWARD LENGTH=127
Ghir_D04G002790	2.45785e-28	0.3888	0.299	0.111	9.04096e-24	0	0.26239	0.079826	Symbols: AtPP2-B1, PP2-B1 | phloem protein 2-B1 | chr2:590393-591595 REVERSE LENGTH=336
Ghir_A06G002110	2.60884e-28	0.459135	0.318	0.127	9.59636e-24	0	0.293167	0.0890454	Symbols: MYB73, ATMYB73 | myb domain protein 73 | chr4:17540602-17541564 FORWARD LENGTH=320
Ghir_D08G016030	2.65893e-28	0.377738	0.388	0.183	9.78061e-24	0	0.315717	0.121205	Symbols: | Protein of unknown function (DUF1423) | chr3:23446331-23449991 REVERSE LENGTH=1162
Ghir_A11G001580	2.68311e-28	0.292829	0.298	0.107	9.86956e-24	0	0.223991	0.0723329	Symbols: | Major facilitator superfamily protein | chr4:13831203-13833521 FORWARD LENGTH=460
Ghir_D01G005430	3.14678e-28	0.517704	0.56	0.33	1.15751e-23	0	0.505808	0.250403	Symbols: ATERF-4, ERF4, RAP2.5, ATERF4 | ethylene responsive element binding factor 4 | chr3:5121472-5122140 FORWARD LENGTH=222
Ghir_A06G011670	4.57759e-28	0.274521	0.281	0.095	1.68382e-23	0	0.213977	0.0689394	Symbols: ATGH9A1, TSD1, DEC, KOR, RSW2, IRX2, KOR1, GH9A1 | glycosyl hydrolase 9A1 | chr5:20197765-20200168 REVERSE LENGTH=621
Ghir_A03G012150	5.21305e-28	0.480464	0.528	0.324	1.91757e-23	0	0.463978	0.216029	Symbols: | Adenosylmethionine decarboxylase family protein | chr3:9287413-9288462 REVERSE LENGTH=349
Ghir_D12G006650	5.25029e-28	0.329863	0.317	0.12	1.93127e-23	0	0.25616	0.0892633	NA
Ghir_A13G021210	5.69978e-28	0.300638	0.256	0.082	2.09661e-23	0	0.205486	0.0567009	Symbols: | Heat shock protein DnaJ, N-terminal with domain of unknown function (DUF1977) | chr3:21219175-21220278 FORWARD LENGTH=367
Ghir_A08G002270	6.49812e-28	0.345511	0.342	0.143	2.39027e-23	0	0.273971	0.0977303	Symbols: ACA10, CIF1, ATACA10 | autoinhibited Ca(2+)-ATPase 10 | chr4:14611225-14618775 REVERSE LENGTH=1069
Ghir_D09G025830	6.71534e-28	0.304517	0.271	0.09	2.47017e-23	0	0.216626	0.0651888	Symbols: AGO5 | Argonaute family protein | chr2:11871488-11876712 FORWARD LENGTH=997
Ghir_A09G023970	7.31989e-28	0.307816	0.315	0.12	2.69255e-23	0	0.259586	0.0937247	Symbols: | unknown protein; LOCATED IN: chloroplast; BEST Arabidopsis thaliana protein match is: unknown protein (TAIR:AT3G23170.1); Has 74 Blast hits to 74 proteins in 6 species: Archae - 0; Bacteria - 0; Metazoa - 0; Fungi - 0; Plants - 74; Viruses - 0; Other Eukaryotes - 0 (source: NCBI BLink). | chr4:8309519-8309896 FORWARD LENGTH=125
Ghir_D11G004860	7.73858e-28	0.303231	0.282	0.099	2.84656e-23	0	0.218776	0.0664959	Symbols: | Sec14p-like phosphatidylinositol transfer family protein | chr4:17277187-17278447 REVERSE LENGTH=294
Ghir_D02G023120	1.11076e-27	0.29008	0.282	0.099	4.08584e-23	0	0.214529	0.0664963	Symbols: | Papain family cysteine protease | chr2:9171964-9173301 REVERSE LENGTH=361
Ghir_A10G024140	1.16287e-27	0.342278	0.505	0.278	4.2775e-23	0	0.413511	0.20613	Symbols: CZF1, ZFAR1, SZF2, ATSZF2 | zinc finger (CCCH-type) family protein | chr2:16772537-16774330 FORWARD LENGTH=597
Ghir_A02G006680	1.21348e-27	0.290626	0.528	0.297	4.46366e-23	0	0.456468	0.242238	Symbols: | Protein of unknown function (DUF793) | chr1:6464125-6465273 FORWARD LENGTH=382
Ghir_D04G009370	1.22625e-27	0.379863	0.276	0.094	4.51063e-23	0	0.255813	0.0790303	Symbols: HAT22 | Homeobox-leucine zipper protein family | chr4:17768241-17769272 FORWARD LENGTH=278
Ghir_A09G005440	1.43908e-27	0.317371	0.368	0.161	5.29352e-23	0	0.284228	0.113055	Symbols: RPS12B, RPS12 | ribosomal protein S12B | chrC:139856-140650 FORWARD LENGTH=123
Ghir_A07G008980	1.46759e-27	0.341318	0.305	0.116	5.39839e-23	0	0.253091	0.0832094	Symbols: | FUNCTIONS IN: molecular_function unknown; INVOLVED IN: response to cadmium ion; LOCATED IN: plasma membrane; EXPRESSED IN: 25 plant structures; EXPRESSED DURING: 13 growth stages; CONTAINS InterPro DOMAIN/s: Prefoldin (InterPro:IPR009053); BEST Arabidopsis thaliana protein match is: unknown protein (TAIR:AT1G05320.3); Has 470429 Blast hits to 168274 proteins in 4282 species: Archae - 6…
Ghir_A03G000190	1.5558e-27	0.394451	0.298	0.113	5.72287e-23	0	0.266223	0.0822421	Symbols: STRS1 | DEA(D/H)-box RNA helicase family protein | chr1:11479921-11482707 FORWARD LENGTH=537
Ghir_D05G021400	1.79869e-27	0.301886	0.288	0.104	6.61629e-23	0	0.224889	0.0710069	Symbols: SAT32, ATSAT32 | interferon-related developmental regulator family protein / IFRD protein family | chr1:9668895-9671322 FORWARD LENGTH=441
Ghir_D03G007590	1.83246e-27	0.285036	0.269	0.09	6.74054e-23	0	0.21364	0.0667417	Symbols: AGK2, GK-2 | guanylate kinase | chr3:21307269-21309193 FORWARD LENGTH=390
Ghir_D01G014940	1.8842e-27	0.312984	0.304	0.11	6.93085e-23	0	0.272287	0.102253	Symbols: GAD4 | glutamate decarboxylase 4 | chr2:474375-476495 REVERSE LENGTH=493
Ghir_D13G015430	2.05826e-27	0.505214	0.578	0.396	7.57109e-23	0	0.549261	0.274111	Symbols: UBQ14 | Ubiquitin family protein | chr4:1278747-1279664 REVERSE LENGTH=305
Ghir_D13G000930	2.26808e-27	0.393179	0.354	0.157	8.34291e-23	0	0.299193	0.106679	Symbols: | Cytochrome b-c1 complex, subunit 8 protein | chr3:3399815-3400514 FORWARD LENGTH=72
Ghir_D02G017540	2.83284e-27	0.322751	0.332	0.137	1.04203e-22	0	0.262553	0.0945231	Symbols: | DNAJ heat shock family protein | chr1:21950738-21952210 FORWARD LENGTH=331
Ghir_D02G022590	3.32494e-27	0.29499	0.253	0.082	1.22305e-22	0	0.201677	0.0564823	Symbols: | T-complex protein 11 | chr1:8117521-8121854 FORWARD LENGTH=1131
Ghir_D02G004220	3.47578e-27	0.387164	0.262	0.087	1.27853e-22	0	0.239292	0.0678413	Symbols: | unknown protein; LOCATED IN: chloroplast; BEST Arabidopsis thaliana protein match is: unknown protein (TAIR:AT3G23170.1); Has 74 Blast hits to 74 proteins in 6 species: Archae - 0; Bacteria - 0; Metazoa - 0; Fungi - 0; Plants - 74; Viruses - 0; Other Eukaryotes - 0 (source: NCBI BLink). | chr4:8309519-8309896 FORWARD LENGTH=125
Ghir_A13G013410	3.54424e-27	0.318505	0.373	0.162	1.30371e-22	0	0.305615	0.127961	Symbols: LLG1 | LORELEI-LIKE-GPI-ANCHORED PROTEIN 1 | chr5:22736072-22737108 FORWARD LENGTH=168
Ghir_D05G035530	3.58296e-27	0.497738	0.548	0.347	1.31796e-22	0	0.479934	0.231559	Symbols: ATERF-4, ERF4, RAP2.5, ATERF4 | ethylene responsive element binding factor 4 | chr3:5121472-5122140 FORWARD LENGTH=222
Ghir_A10G003170	4.86685e-27	0.297021	0.276	0.096	1.79022e-22	0	0.221583	0.0709364	Symbols: ATTPS7, TPS7, ATTPSA | trehalose-phosphatase/synthase 7 | chr1:1955413-1958153 FORWARD LENGTH=851
Ghir_A11G032890	5.71038e-27	0.30583	0.294	0.107	2.10051e-22	0	0.231266	0.0772507	Symbols: TFL2, LHP1 | like heterochromatin protein (LHP1) | chr5:5827504-5829537 REVERSE LENGTH=445
Ghir_D10G019030	6.88531e-27	0.299914	0.278	0.098	2.53269e-22	0	0.220616	0.069828	Symbols: UBC32 | ubiquitin-conjugating enzyme 32 | chr3:5797296-5799467 FORWARD LENGTH=309
Ghir_D12G021910	7.32575e-27	0.378262	0.665	0.48	2.6947e-22	0	0.549779	0.318628	Symbols: RCD1, CEO, CEO1, ATP8, AtRCD1 | WWE protein-protein interaction domain protein family | chr1:11613427-11615894 FORWARD LENGTH=589
Ghir_A05G015110	1.52844e-26	0.252651	0.255	0.083	5.6222e-22	0	0.191189	0.0588808	Symbols: AERO1, ERO1 | endoplasmic reticulum oxidoreductins 1 | chr1:27212039-27214506 REVERSE LENGTH=469
Ghir_D12G002440	1.79154e-26	0.290644	0.273	0.097	6.59002e-22	0	0.210063	0.0650743	Symbols: ABF4 | ABRE binding factor 4 | chr3:6687956-6689784 FORWARD LENGTH=432
Ghir_D02G023810	1.9708e-26	0.349265	0.384	0.181	7.24939e-22	0	0.303231	0.122108	Symbols: | Protein phosphatase 2C family protein | chr4:18015999-18017514 REVERSE LENGTH=400
Ghir_D12G011750	2.06868e-26	0.537949	0.386	0.19	7.60943e-22	0	0.363387	0.130403	Symbols: | Heavy metal transport/detoxification superfamily protein | chr1:180401-182066 REVERSE LENGTH=177
Ghir_D08G015380	2.17655e-26	0.555693	0.509	0.326	8.00623e-22	0	0.48258	0.213402	Symbols: | Preprotein translocase Sec, Sec61-beta subunit protein | chr3:22375132-22375377 REVERSE LENGTH=81
Ghir_D03G016920	2.34861e-26	0.26408	0.281	0.101	8.63911e-22	0	0.21284	0.0717849	Symbols: | Major Facilitator Superfamily with SPX (SYG1/Pho81/XPR1) domain-containing protein | chr4:12048240-12050984 REVERSE LENGTH=700
Ghir_D13G009960	2.49561e-26	0.26415	0.319	0.127	9.17986e-22	0	0.231058	0.0865477	Symbols: AVA-P2, AVA-2PE, ATVHA-C2 | ATPase, F0/V0 complex, subunit C protein | chr1:6913317-6914322 FORWARD LENGTH=165
Ghir_D02G016800	2.93672e-26	0.371272	0.282	0.105	1.08024e-21	0	0.245371	0.0752379	Symbols: | DC1 domain-containing protein | chr1:22261978-22264243 FORWARD LENGTH=578
Ghir_D02G006690	2.95447e-26	0.296156	0.292	0.109	1.08677e-21	0	0.232608	0.0804806	Symbols: STOP1 | C2H2 and C2HC zinc fingers superfamily protein | chr1:12551002-12552501 FORWARD LENGTH=499
Ghir_A03G008140	3.0486e-26	0.283868	0.252	0.082	1.1214e-21	0	0.203066	0.0610977	Symbols: | ELM2 domain-containing protein | chr2:1045694-1047130 REVERSE LENGTH=450
Ghir_D11G004370	3.11269e-26	0.281469	0.285	0.104	1.14497e-21	0	0.217945	0.0725051	Symbols: Tudor1, AtTudor1, TSN1 | TUDOR-SN protein 1 | chr5:2320021-2324892 REVERSE LENGTH=1007
Ghir_A08G006300	3.22921e-26	0.265497	0.288	0.105	1.18783e-21	0	0.215282	0.0742903	Symbols: ATRAB1B, ARA5, ARA-5, ATRABD2A, RABD2A, RA-5 | RAS 5 | chr1:400350-401788 REVERSE LENGTH=203
Ghir_D13G001220	3.36478e-26	0.268511	0.276	0.097	1.2377e-21	0	0.210065	0.0702899	Symbols: | unknown protein; BEST Arabidopsis thaliana protein match is: unknown protein (TAIR:AT3G51940.1); Has 30201 Blast hits to 17322 proteins in 780 species: Archae - 12; Bacteria - 1396; Metazoa - 17338; Fungi - 3422; Plants - 5037; Viruses - 0; Other Eukaryotes - 2996 (source: NCBI BLink). | chr5:1075957-1077358 FORWARD LENGTH=302
Ghir_D13G001030	3.78923e-26	0.253919	0.286	0.104	1.39383e-21	0	0.209182	0.0722805	Symbols: | DNAJ heat shock N-terminal domain-containing protein | chr1:7378822-7382275 REVERSE LENGTH=400
Ghir_A03G018700	3.86159e-26	0.377236	0.353	0.156	1.42045e-21	0	0.299949	0.113302	Symbols: HMG1, HMGR1, AtHMGR1 | hydroxy methylglutaryl CoA reductase 1 | chr1:28695801-28698206 FORWARD LENGTH=642
Ghir_D04G019300	6.06761e-26	0.30206	0.256	0.087	2.23191e-21	0	0.206066	0.0608851	Symbols: CYTC-2 | cytochrome c-2 | chr4:6277083-6278281 FORWARD LENGTH=112
Ghir_A13G014750	6.94609e-26	0.569863	0.535	0.347	2.55505e-21	0	0.499714	0.230191	Symbols: UBQ4 | ubiquitin 4 | chr5:6973315-6974463 REVERSE LENGTH=382
Ghir_A09G014420	7.39806e-26	0.301521	0.26	0.09	2.7213e-21	0	0.209531	0.0625018	Symbols: | unknown protein; FUNCTIONS IN: molecular_function unknown; INVOLVED IN: biological_process unknown; LOCATED IN: mitochondrion; EXPRESSED IN: 17 plant structures; EXPRESSED DURING: 6 growth stages; CONTAINS InterPro DOMAIN/s: Protein of unknown function FPL (InterPro:IPR019155); Has 243 Blast hits to 233 proteins in 101 species: Archae - 0; Bacteria - 0; Metazoa - 110; Fungi - 0; Plants…
Ghir_A03G004790	8.44414e-26	0.437681	0.495	0.294	3.10609e-21	0	0.434144	0.203595	Symbols: | unknown protein; BEST Arabidopsis thaliana protein match is: unknown protein (TAIR:AT3G46430.1); Has 30201 Blast hits to 17322 proteins in 780 species: Archae - 12; Bacteria - 1396; Metazoa - 17338; Fungi - 3422; Plants - 5037; Viruses - 0; Other Eukaryotes - 2996 (source: NCBI BLink). | chr5:24016162-24016500 REVERSE LENGTH=55
Ghir_D05G010080	8.65042e-26	0.265716	0.263	0.088	3.18197e-21	0	0.212808	0.073755	Symbols: | Late embryogenesis abundant (LEA) hydroxyproline-rich glycoprotein family | chr2:11566383-11567165 FORWARD LENGTH=260
Ghir_D07G009670	1.05239e-25	0.256433	0.262	0.09	3.87111e-21	0	0.195374	0.0623062	Symbols: OBE2 | Protein of unknown function (DUF1423) | chr5:19528019-19529820 REVERSE LENGTH=574
Ghir_A08G011130	1.39131e-25	0.331312	0.282	0.107	5.11781e-21	0	0.235054	0.0749116	Symbols: AtGH9C2, GH9C2 | glycosyl hydrolase 9C2 | chr1:23911329-23914642 FORWARD LENGTH=620
Ghir_D07G015550	1.57186e-25	0.346037	0.309	0.127	5.78194e-21	0	0.259658	0.0896416	Symbols: ANL2, AHDP | Homeobox-leucine zipper family protein / lipid-binding START domain-containing protein | chr4:299741-304103 REVERSE LENGTH=802
Ghir_A07G001630	1.69634e-25	0.260034	0.256	0.087	6.2398e-21	0	0.194561	0.0615042	Symbols: | inter-alpha-trypsin inhibitor heavy chain-related | chr1:6602270-6605766 FORWARD LENGTH=754
Ghir_D02G005660	2.20332e-25	0.291993	0.404	0.199	8.10469e-21	0	0.306605	0.138077	Symbols: HRB1 | Drought-responsive family protein | chr5:19959048-19960422 REVERSE LENGTH=211
Ghir_A04G004040	2.24255e-25	0.273364	0.432	0.213	8.24901e-21	0	0.324144	0.157845	Symbols: MATK | maturase K | chrC:2056-3636 REVERSE LENGTH=526
Ghir_D03G019160	2.86097e-25	0.250793	0.252	0.085	1.05238e-20	0	0.187837	0.0583217	Symbols: | unknown protein; FUNCTIONS IN: molecular_function unknown; INVOLVED IN: biological_process unknown; LOCATED IN: chloroplast thylakoid membrane, Golgi apparatus, plasma membrane, membrane; EXPRESSED IN: 25 plant structures; EXPRESSED DURING: 15 growth stages; BEST Arabidopsis thaliana protein match is: unknown protein (TAIR:AT5G65810.1); Has 64 Blast hits to 64 proteins in 11 species: A…
Ghir_A13G021240	3.64026e-25	0.387438	0.383	0.187	1.33903e-20	0	0.316178	0.126789	Symbols: | Tetratricopeptide repeat (TPR)-like superfamily protein | chr5:6814093-6815171 FORWARD LENGTH=290
Ghir_D12G005130	3.98062e-25	0.383957	0.258	0.092	1.46423e-20	0	0.233509	0.0654156	Symbols: | CTP synthase family protein | chr1:10945251-10948825 REVERSE LENGTH=600
Ghir_A11G035220	4.59363e-25	0.587028	0.577	0.398	1.68972e-20	0	0.530617	0.260202	Symbols: HSC70-1, HSP70-1, AT-HSC70-1, HSC70 | heat shock cognate protein 70-1 | chr5:554055-556334 REVERSE LENGTH=651
Ghir_A08G003290	4.95784e-25	0.345739	0.393	0.196	1.82369e-20	0	0.31204	0.13067	Symbols: | SWAP (Suppressor-of-White-APricot)/surp domain-containing protein / D111/G-patch domain-containing protein | chr3:19329243-19331738 FORWARD LENGTH=443
Ghir_D01G015390	5.36951e-25	0.259624	0.252	0.086	1.97512e-20	0	0.192725	0.0603742	Symbols: | FUNCTIONS IN: molecular_function unknown; INVOLVED IN: intracellular protein transport; LOCATED IN: endomembrane system, integral to membrane, endoplasmic reticulum; EXPRESSED IN: 23 plant structures; EXPRESSED DURING: 13 growth stages; CONTAINS InterPro DOMAIN/s: B-cell receptor-associated 31-like (InterPro:IPR008417); BEST Arabidopsis thaliana protein match is: unknown protein (TAIR:…
Ghir_A12G026060	5.56162e-25	0.420361	0.417	0.22	2.04579e-20	0	0.36371	0.154705	Symbols: ATB5-A, B5 #2, ATCB5-E, CB5-E | cytochrome B5 isoform E | chr5:21759628-21760353 FORWARD LENGTH=134
Ghir_D12G000440	5.67245e-25	0.354263	0.322	0.137	2.08655e-20	0	0.269367	0.0973117	Symbols: TIC | time for coffee | chr3:7913181-7918967 FORWARD LENGTH=1555
Ghir_A05G029270	6.03748e-25	0.27479	0.299	0.118	2.22083e-20	0	0.223373	0.0806595	Symbols: ATVAMP727, VAMP727 | vesicle-associated membrane protein 727 | chr3:20108355-20110127 REVERSE LENGTH=240
Ghir_D03G005960	7.39741e-25	0.264847	0.282	0.106	2.72106e-20	0	0.215255	0.0756064	Symbols: ATNADP-ME4, NADP-ME4 | NADP-malic enzyme 4 | chr1:30007655-30011179 REVERSE LENGTH=646
Ghir_A03G005320	7.52773e-25	0.28537	0.34	0.145	2.769e-20	0	0.267862	0.111747	Symbols: | zinc finger (C3HC4-type RING finger) family protein | chr3:17178837-17180024 REVERSE LENGTH=395
Ghir_A08G025610	8.51018e-25	0.333425	0.409	0.206	3.13039e-20	0	0.321166	0.141866	Symbols: PFN1, PRF1 | profilin 1 | chr2:8517074-8518067 REVERSE LENGTH=131
Ghir_A05G001190	8.5239e-25	0.267747	0.252	0.087	3.13543e-20	0	0.19418	0.0593953	Symbols: | copper ion binding | chr4:15728376-15729897 REVERSE LENGTH=315
Ghir_A08G022840	8.7058e-25	0.327289	0.331	0.147	3.20234e-20	0	0.265563	0.0988846	Symbols: ATUBC2, UBC2 | ubiquiting-conjugating enzyme 2 | chr2:774271-775149 FORWARD LENGTH=152
Ghir_D06G013790	9.79941e-25	0.412912	0.322	0.139	3.60461e-20	0	0.285964	0.100253	Symbols: | PapD-like superfamily protein | chr4:11426136-11428125 FORWARD LENGTH=314
Ghir_A03G008750	1.0326e-24	0.342319	0.374	0.181	3.79833e-20	0	0.299021	0.122195	Symbols: AFC2, AME1, FC2 | FUS3-complementing gene 2 | chr4:12754729-12757653 REVERSE LENGTH=427
Ghir_A05G022850	1.04316e-24	0.433514	0.432	0.243	3.83717e-20	0	0.383051	0.16452	Symbols: | Histone superfamily protein | chr5:3472591-3473349 REVERSE LENGTH=136
Ghir_A08G024210	1.1397e-24	0.265733	0.263	0.095	4.19229e-20	0	0.199915	0.0644805	Symbols: ADL3, CF1, DRP2B, DL3 | dynamin-like 3 | chr1:21893413-21900780 FORWARD LENGTH=920
Ghir_D12G006690	1.43539e-24	0.394594	0.354	0.161	5.27993e-20	0	0.308053	0.121748	Symbols: SDH1-1 | succinate dehydrogenase 1-1 | chr5:26653776-26657224 FORWARD LENGTH=634
Ghir_D11G002930	1.49736e-24	0.342905	0.311	0.131	5.50788e-20	0	0.258555	0.0915469	Symbols: CBL1, ATCBL1, SCABP5 | calcineurin B-like protein 1 | chr4:9817142-9818995 FORWARD LENGTH=213
Ghir_D11G003060	1.51832e-24	0.326904	0.278	0.105	5.58497e-20	0	0.229978	0.0750528	Symbols: AGD8 | ARF-GAP domain 8 | chr4:9937121-9939146 FORWARD LENGTH=413
Ghir_A01G014520	1.65896e-24	0.349436	0.35	0.157	6.10231e-20	0	0.314828	0.130748	Symbols: | unknown protein; FUNCTIONS IN: molecular_function unknown; INVOLVED IN: biological_process unknown; LOCATED IN: mitochondrion; EXPRESSED IN: sperm cell, male gametophyte, pollen tube; EXPRESSED DURING: L mature pollen stage, M germinated pollen stage; BEST Arabidopsis thaliana protein match is: unknown protein (TAIR:AT1G23150.1); Has 143 Blast hits to 143 proteins in 17 species: Archae…
Ghir_A09G021690	3.24086e-24	0.26808	0.255	0.091	1.19212e-19	0	0.19421	0.0604929	Symbols: | Sec23/Sec24 protein transport family protein | chr1:1631126-1635703 REVERSE LENGTH=783
Ghir_D11G020970	3.69069e-24	0.444819	0.439	0.245	1.35758e-19	0	0.394173	0.173832	Symbols: MYB73, ATMYB73 | myb domain protein 73 | chr4:17540602-17541564 FORWARD LENGTH=320
Ghir_D12G022500	3.76835e-24	0.251419	0.256	0.089	1.38615e-19	0	0.203222	0.070954	Symbols: | EXPRESSED IN: 23 plant structures; EXPRESSED DURING: 13 growth stages; CONTAINS InterPro DOMAIN/s: Endoribonuclease XendoU (InterPro:IPR018998). | chr4:9610164-9612513 REVERSE LENGTH=437
Ghir_D06G014080	3.9213e-24	0.286496	0.296	0.119	1.44241e-19	0	0.22916	0.082371	Symbols: | proline-rich spliceosome-associated (PSP) family protein | chr4:11506259-11509772 REVERSE LENGTH=598
Ghir_D12G004820	4.11689e-24	0.332191	0.387	0.192	1.51436e-19	0	0.306147	0.131693	Symbols: | Protein kinase superfamily protein with octicosapeptide/Phox/Bem1p domain | chr2:14769708-14774796 FORWARD LENGTH=1257
Ghir_D13G019650	5.42989e-24	0.291528	0.272	0.103	1.99733e-19	0	0.218499	0.0732939	Symbols: | Peptidase C15, pyroglutamyl peptidase I-like | chr1:21256743-21257640 FORWARD LENGTH=219
Ghir_D06G020600	7.14332e-24	0.277598	0.272	0.104	2.6276e-19	0	0.211445	0.071106	Symbols: ATPK19, ATS6K2, S6K2, ATPK2 | serine/threonine protein kinase 2 | chr3:2648625-2650407 REVERSE LENGTH=471
Ghir_A03G010200	7.64651e-24	0.283936	0.283	0.112	2.81269e-19	0	0.223146	0.0782156	Symbols: | Protein of unknown function (DUF760) | chr1:17908746-17910345 REVERSE LENGTH=423
Ghir_D08G019890	8.88354e-24	0.297776	0.37	0.173	3.26772e-19	0	0.293678	0.129755	Symbols: ATGSTT1, GST10, GSTT1 | glutathione S-transferase THETA 1 | chr5:16492550-16493884 REVERSE LENGTH=245
Ghir_A10G019470	9.30555e-24	0.339221	0.39	0.197	3.42295e-19	0	0.306747	0.131884	Symbols: ATCYSB, ATCYS6, CYSB | cystatin B | chr3:3960523-3961876 REVERSE LENGTH=234
Ghir_D06G004000	9.48163e-24	0.3786	0.309	0.133	3.48772e-19	0	0.264383	0.0919665	Symbols: RAP2.4 | related to AP2 4 | chr1:29364790-29365794 FORWARD LENGTH=334
Ghir_A12G014220	9.54905e-24	0.26025	0.272	0.103	3.51252e-19	0	0.203466	0.0699343	Symbols: | AAA-type ATPase family protein | chr1:645372-651797 REVERSE LENGTH=1246
Ghir_A08G002200	1.03048e-23	0.310679	0.312	0.134	3.79052e-19	0	0.258412	0.0980273	Symbols: | chaperone binding;ATPase activators | chr5:23515275-23516479 FORWARD LENGTH=196
Ghir_A12G020110	1.06807e-23	0.267302	0.279	0.106	3.92877e-19	0	0.227057	0.0854213	NA
Ghir_D10G025020	1.14032e-23	0.32399	0.299	0.124	4.19454e-19	0	0.254766	0.0938557	Symbols: RHC2A | RING-H2 finger C2A | chr2:16567506-16568711 REVERSE LENGTH=401
Ghir_A13G015900	1.21781e-23	0.258893	0.263	0.098	4.47958e-19	0	0.199876	0.0672858	Symbols: | Ribosomal protein L18ae family | chr1:5840458-5841536 REVERSE LENGTH=154
Ghir_D05G001120	1.40132e-23	0.273947	0.252	0.091	5.15461e-19	0	0.198145	0.0624424	Symbols: eIFiso4G1 | MIF4G domain-containing protein / MA3 domain-containing protein | chr5:23439755-23443433 FORWARD LENGTH=780
Ghir_A13G000610	1.40337e-23	0.393552	0.396	0.205	5.16216e-19	0	0.335605	0.141747	Symbols: | Cytochrome b-c1 complex, subunit 8 protein | chr3:3399815-3400514 FORWARD LENGTH=72
Ghir_D06G014120	1.94079e-23	0.311343	0.283	0.111	7.13901e-19	0	0.233184	0.0834906	Symbols: | Protein kinase superfamily protein | chr3:2750285-2752086 FORWARD LENGTH=393
Ghir_A07G022520	2.13816e-23	0.404374	0.279	0.11	7.86502e-19	0	0.262591	0.088463	Symbols: ATAUX2-11, IAA4 | AUX/IAA transcriptional regulator family protein | chr5:17550465-17551206 FORWARD LENGTH=186
Ghir_A11G006980	2.3524e-23	0.349963	0.344	0.166	8.65307e-19	0	0.285226	0.110474	NA
Ghir_A11G001590	2.58463e-23	0.308219	0.276	0.109	9.50732e-19	0	0.228682	0.0780468	Symbols: | Ypt/Rab-GAP domain of gyp1p superfamily protein | chr3:18297663-18299846 REVERSE LENGTH=539
Ghir_A08G021590	3.54052e-23	0.319843	0.256	0.095	1.30235e-18	0	0.224445	0.0736834	Symbols: | Calmodulin-binding protein | chr5:23314994-23317683 REVERSE LENGTH=647
Ghir_A01G014450	3.73998e-23	0.25076	0.272	0.104	1.37572e-18	0	0.202222	0.0718009	Symbols: | CCCH-type zinc finger family protein | chr2:553407-555899 REVERSE LENGTH=669
Ghir_A12G013150	4.6075e-23	0.259383	0.357	0.169	1.69482e-18	0	0.261228	0.114733	Symbols: ATSK11, SK 11 | shaggy-related kinase 11 | chr5:9399582-9401839 REVERSE LENGTH=405
Ghir_A11G014460	6.17368e-23	0.291956	0.311	0.135	2.27093e-18	0	0.244161	0.0942174	Symbols: | recA DNA recombination family protein | chr2:8441732-8444006 FORWARD LENGTH=430
Ghir_A07G003610	6.60976e-23	0.263446	0.283	0.114	2.43134e-18	0	0.21439	0.0779807	Symbols: SDF2, ATSDL, AtSDF2 | stromal cell-derived factor 2-like protein precursor | chr2:10684428-10685838 FORWARD LENGTH=218
Ghir_D02G012000	7.00058e-23	0.310705	0.273	0.109	2.57509e-18	0	0.221834	0.0738287	Symbols: | Helicase protein with RING/U-box domain | chr1:1471624-1476067 REVERSE LENGTH=833
Ghir_A08G004040	7.05672e-23	0.501258	0.305	0.139	2.59575e-18	0	0.297169	0.0943485	Symbols: AOC4 | allene oxide cyclase 4 | chr1:4547624-4548552 FORWARD LENGTH=254
Ghir_A08G020530	7.7186e-23	0.326272	0.413	0.216	2.83921e-18	0	0.331398	0.15533	NA
Ghir_A11G006550	8.03081e-23	0.309282	0.342	0.158	2.95405e-18	0	0.280547	0.118256	Symbols: | Thioesterase superfamily protein | chr1:1147721-1148352 REVERSE LENGTH=155
Ghir_D01G014880	1.02128e-22	0.301392	0.367	0.181	3.75669e-18	0	0.277474	0.118894	Symbols: | Endomembrane protein 70 protein family | chr1:5037669-5040199 FORWARD LENGTH=592
Ghir_A09G005770	1.15012e-22	0.296053	0.279	0.11	4.23061e-18	0	0.239009	0.0916616	Symbols: ATNFXL1, NFXL1 | NF-X-like 1 | chr1:3333925-3337491 REVERSE LENGTH=1188
Ghir_A10G020720	1.15347e-22	0.2808	0.288	0.119	4.24291e-18	0	0.225719	0.0830636	Symbols: ATPUB14, PUB14 | plant U-box 14 | chr3:20321524-20323848 FORWARD LENGTH=632
Ghir_D03G005250	2.42494e-22	0.288652	0.318	0.141	8.91989e-18	0	0.247852	0.0985804	Symbols: | RNA-binding (RRM/RBD/RNP motifs) family protein | chr4:9862660-9864498 REVERSE LENGTH=313
Ghir_D04G017760	2.81054e-22	0.296908	0.289	0.12	1.03383e-17	0	0.231901	0.0864051	Symbols: ROC3 | rotamase CYP 3 | chr2:7200862-7201383 FORWARD LENGTH=173
Ghir_D09G015110	3.59733e-22	0.320767	0.302	0.133	1.32324e-17	0	0.242963	0.0896949	Symbols: | ATPase, AAA-type, CDC48 protein | chr3:19723416-19726489 FORWARD LENGTH=815
Ghir_D06G010740	3.87854e-22	0.296831	0.265	0.105	1.42668e-17	0	0.217439	0.0740005	Symbols: | Low temperature and salt responsive protein family | chr4:13961244-13961560 REVERSE LENGTH=77
Ghir_D05G033490	4.53478e-22	0.272852	0.252	0.096	1.66807e-17	0	0.198937	0.0654314	Symbols: | Octicosapeptide/Phox/Bem1p family protein | chr2:115023-117296 FORWARD LENGTH=720
Ghir_A13G010640	4.90139e-22	0.294157	0.252	0.097	1.80293e-17	0	0.206834	0.0663186	Symbols: ACHT4 | atypical CYS HIS rich thioredoxin 4 | chr1:2713059-2714312 FORWARD LENGTH=275
Ghir_D12G015080	6.14964e-22	0.395289	0.265	0.107	2.26208e-17	0	0.241993	0.0775829	NA
Ghir_D11G018050	6.61869e-22	0.265976	0.296	0.125	2.43462e-17	0	0.226113	0.0892064	Symbols: | unknown protein; FUNCTIONS IN: molecular_function unknown; INVOLVED IN: response to oxidative stress; LOCATED IN: mitochondrion; EXPRESSED IN: 23 plant structures; EXPRESSED DURING: 13 growth stages; Has 16 Blast hits to 16 proteins in 7 species: Archae - 0; Bacteria - 0; Metazoa - 0; Fungi - 0; Plants - 16; Viruses - 0; Other Eukaryotes - 0 (source: NCBI BLink). | chr3:4824399-4824732…
Ghir_A10G019350	7.41148e-22	0.300391	0.376	0.19	2.72624e-17	0	0.288624	0.12885	Symbols: | Polynucleotidyl transferase, ribonuclease H-like superfamily protein | chr3:5099712-5101717 REVERSE LENGTH=337
Ghir_A12G009920	8.16535e-22	0.365103	0.327	0.155	3.00354e-17	0	0.283193	0.109994	Symbols: ATPAO2, PAO2 | polyamine oxidase 2 | chr2:17891945-17894440 FORWARD LENGTH=490
Ghir_D12G017960	8.96168e-22	0.305925	0.327	0.152	3.29646e-17	0	0.258505	0.103847	Symbols: ATUBC2, UBC2 | ubiquiting-conjugating enzyme 2 | chr2:774271-775149 FORWARD LENGTH=152
Ghir_A04G008330	1.14391e-21	0.427992	0.419	0.237	4.20775e-17	0	0.379374	0.171598	Symbols: UBQ10 | polyubiquitin 10 | chr4:2718559-2719932 FORWARD LENGTH=457
Ghir_A06G005400	1.29872e-21	0.260744	0.258	0.1	4.77721e-17	0	0.200581	0.0699605	Symbols: TIP1 | Ankyrin repeat family protein with DHHC zinc finger domain | chr5:6876772-6881102 FORWARD LENGTH=620
Ghir_D04G005340	1.37931e-21	0.289505	0.314	0.141	5.07364e-17	0	0.242327	0.0962606	Symbols: ATTRX2, ATH2, ATTRXH2, TRXH2, TRX2 | thioredoxin 2 | chr5:15990885-15991881 REVERSE LENGTH=133
Ghir_A09G006850	1.47989e-21	0.328382	0.485	0.29	5.44362e-17	0	0.387949	0.203517	Symbols: | unknown protein; FUNCTIONS IN: molecular_function unknown; INVOLVED IN: biological_process unknown; LOCATED IN: chloroplast; Has 30 Blast hits to 30 proteins in 6 species: Archae - 0; Bacteria - 0; Metazoa - 0; Fungi - 0; Plants - 30; Viruses - 0; Other Eukaryotes - 0 (source: NCBI BLink). | chr4:897563-898021 FORWARD LENGTH=152
Ghir_A07G010750	1.57664e-21	0.427921	0.289	0.127	5.79952e-17	0	0.268806	0.0922066	Symbols: | zinc finger (C3HC4-type RING finger) family protein | chr3:17178837-17180024 REVERSE LENGTH=395
Ghir_D05G006190	1.84883e-21	0.347656	0.351	0.17	6.80074e-17	0	0.299333	0.129183	Symbols: WRKY40, ATWRKY40 | WRKY DNA-binding protein 40 | chr1:30383834-30385356 FORWARD LENGTH=302
Ghir_A05G036380	2.49557e-21	0.292998	0.36	0.179	9.17971e-17	0	0.284302	0.127299	Symbols: ACT11 | actin-11 | chr3:3858116-3859609 FORWARD LENGTH=377
Ghir_D05G002900	2.9308e-21	0.356348	0.4	0.216	1.07807e-16	0	0.33964	0.156873	Symbols: PFN3, PRF3 | profilin 3 | chr5:22909882-22910821 REVERSE LENGTH=168
Ghir_A07G003310	3.24856e-21	0.290454	0.272	0.11	1.19495e-16	0	0.227611	0.0870956	Symbols: | unknown protein; FUNCTIONS IN: molecular_function unknown; INVOLVED IN: biological_process unknown; LOCATED IN: cellular_component unknown; EXPRESSED IN: 23 plant structures; EXPRESSED DURING: 14 growth stages; BEST Arabidopsis thaliana protein match is: unknown protein (TAIR:AT5G04860.1); Has 84 Blast hits to 73 proteins in 13 species: Archae - 0; Bacteria - 0; Metazoa - 0; Fungi - 0;…
Ghir_A07G003510	4.02485e-21	0.271576	0.259	0.103	1.4805e-16	0	0.201004	0.0698363	Symbols: | unknown protein; BEST Arabidopsis thaliana protein match is: unknown protein (TAIR:AT1G80610.1); Has 63 Blast hits to 59 proteins in 12 species: Archae - 0; Bacteria - 0; Metazoa - 6; Fungi - 0; Plants - 53; Viruses - 0; Other Eukaryotes - 4 (source: NCBI BLink). | chr4:15490903-15493007 FORWARD LENGTH=253
Ghir_D13G000250	4.08447e-21	0.843652	0.466	0.301	1.50243e-16	0	0.510829	0.210895	NA
Ghir_A08G004190	4.09087e-21	0.351178	0.509	0.322	1.50479e-16	0	0.407535	0.218878	Symbols: | unknown protein; FUNCTIONS IN: molecular_function unknown; INVOLVED IN: biological_process unknown; LOCATED IN: endomembrane system; EXPRESSED IN: 24 plant structures; EXPRESSED DURING: 15 growth stages; Has 44 Blast hits to 44 proteins in 14 species: Archae - 0; Bacteria - 0; Metazoa - 0; Fungi - 0; Plants - 44; Viruses - 0; Other Eukaryotes - 0 (source: NCBI BLink). | chr1:24440471-2…
Ghir_A05G006180	4.59546e-21	0.252172	0.302	0.135	1.69039e-16	0	0.221614	0.0886033	Symbols: | Endomembrane protein 70 protein family | chr5:3424910-3427797 REVERSE LENGTH=648
Ghir_A06G006060	6.05022e-21	0.434224	0.524	0.373	2.22551e-16	0	0.45998	0.238747	Symbols: RAN3, ATRAN3 | RAN GTPase 3 | chr5:22392285-22393957 FORWARD LENGTH=221
Ghir_D07G021750	6.38429e-21	0.282893	0.324	0.153	2.3484e-16	0	0.254097	0.10667	Symbols: | Uncharacterised protein family SERF | chr3:8703373-8704045 FORWARD LENGTH=69
Ghir_A06G013880	6.5513e-21	0.260155	0.317	0.144	2.40983e-16	0	0.238882	0.100676	Symbols: | proline-rich spliceosome-associated (PSP) family protein | chr4:11506259-11509772 REVERSE LENGTH=598
Ghir_D11G035560	8.95049e-21	0.277738	0.266	0.11	3.29235e-16	0	0.213001	0.0763088	NA
Ghir_A01G006200	8.98451e-21	0.410572	0.429	0.248	3.30486e-16	0	0.386963	0.183824	Symbols: | Calcium-binding EF-hand family protein | chr4:13663770-13664162 REVERSE LENGTH=130
Ghir_A06G018320	9.01269e-21	0.431702	0.514	0.345	3.31523e-16	0	0.451214	0.232028	Symbols: UBL5 | ubiquitin-like protein 5 | chr5:16913611-16913832 REVERSE LENGTH=73
Ghir_D02G019870	9.10505e-21	0.481595	0.463	0.293	3.3492e-16	0	0.41195	0.191155	Symbols: | Pyruvate kinase family protein | chr5:2778433-2780300 FORWARD LENGTH=510
Ghir_D13G020060	9.58834e-21	0.274924	0.281	0.121	3.52697e-16	0	0.222923	0.0843314	Symbols: | Polynucleotidyl transferase, ribonuclease H-like superfamily protein | chr2:13640829-13641656 REVERSE LENGTH=275
Ghir_A03G013970	1.15127e-20	0.354981	0.394	0.216	4.23483e-16	0	0.322829	0.14673	Symbols: | Ribosome associated membrane protein RAMP4 | chr1:9493064-9493898 FORWARD LENGTH=68
Ghir_A12G014890	1.91236e-20	0.391652	0.314	0.147	7.03441e-16	0	0.299164	0.120767	NA
Ghir_A09G013530	1.91898e-20	0.312904	0.364	0.19	7.05877e-16	0	0.287216	0.128026	Symbols: | Calcium-dependent lipid-binding (CaLB domain) plant phosphoribosyltransferase family protein | chr3:21431198-21433519 REVERSE LENGTH=773
Ghir_D04G000110	2.20275e-20	0.254911	0.273	0.116	8.10258e-16	0	0.20806	0.0785744	Symbols: TAP46 | 2A phosphatase associated protein of 46 kD | chr5:21485654-21487869 REVERSE LENGTH=405
Ghir_A04G007190	2.20343e-20	0.363733	0.383	0.21	8.10511e-16	0	0.319206	0.142643	Symbols: | Aldolase superfamily protein | chr2:15296929-15298387 REVERSE LENGTH=358
Ghir_A02G006960	2.40747e-20	0.796007	0.347	0.193	8.85564e-16	0	0.400225	0.125532	Symbols: ADH1, ADH, ATADH, ATADH1 | alcohol dehydrogenase 1 | chr1:28975509-28977216 FORWARD LENGTH=379
Ghir_A07G003180	3.70163e-20	0.253866	0.324	0.154	1.36161e-15	0	0.24136	0.105109	Symbols: | signal recognition particle receptor alpha subunit family protein | chr4:14938142-14940600 REVERSE LENGTH=634
Ghir_D08G014420	4.18486e-20	0.28891	0.301	0.139	1.53936e-15	0	0.235417	0.092403	Symbols: | Reticulon family protein | chr2:18965410-18966940 FORWARD LENGTH=255
Ghir_D01G020970	4.73397e-20	0.280964	0.298	0.137	1.74135e-15	0	0.236427	0.094212	Symbols: | Ribosomal protein S8e family protein | chr5:1944835-1946512 FORWARD LENGTH=260
Ghir_D07G003550	8.24569e-20	0.351469	0.471	0.293	3.0331e-15	0	0.395925	0.207882	Symbols: | unknown protein; FUNCTIONS IN: molecular_function unknown; INVOLVED IN: biological_process unknown; LOCATED IN: chloroplast; EXPRESSED IN: 24 plant structures; EXPRESSED DURING: 15 growth stages; BEST Arabidopsis thaliana protein match is: unknown protein (TAIR:AT2G25250.1); Has 65 Blast hits to 65 proteins in 19 species: Archae - 0; Bacteria - 0; Metazoa - 3; Fungi - 8; Plants - 54; V…
Ghir_A03G019420	8.50733e-20	0.370183	0.263	0.112	3.12934e-15	0	0.246418	0.0874093	Symbols: DIC2 | dicarboxylate carrier 2 | chr4:12686546-12687487 FORWARD LENGTH=313
Ghir_D11G003240	1.12663e-19	0.264156	0.306	0.144	4.14419e-15	0	0.237353	0.0994867	Symbols: | Homeodomain-like superfamily protein | chr1:28116201-28117317 REVERSE LENGTH=265
Ghir_A10G021890	1.13393e-19	0.369773	0.491	0.314	4.17105e-15	0	0.438645	0.235283	NA
Ghir_A01G006590	1.27005e-19	0.348943	0.381	0.201	4.67174e-15	0	0.33422	0.161413	Symbols: UBQ11 | ubiquitin 11 | chr4:2588271-2588960 REVERSE LENGTH=229
Ghir_A10G010530	1.35459e-19	0.296801	0.355	0.186	4.98274e-15	0	0.284647	0.129495	NA
Ghir_A04G008010	1.74186e-19	0.265612	0.259	0.108	6.40725e-15	0	0.211645	0.0802037	Symbols: | ATPase, AAA-type, CDC48 protein | chr3:19723416-19726489 FORWARD LENGTH=815
Ghir_A13G020220	2.05118e-19	0.432454	0.258	0.112	7.54506e-15	0	0.247505	0.079156	Symbols: SUS4, ATSUS4 | sucrose synthase 4 | chr3:15179204-15182577 REVERSE LENGTH=808
Ghir_D07G006050	2.31754e-19	0.269327	0.252	0.104	8.52485e-15	0	0.203454	0.0732378	Symbols: BT1 | BTB and TAZ domain protein 1 | chr5:25333485-25335399 REVERSE LENGTH=365
Ghir_A12G008050	2.36677e-19	0.320505	0.321	0.153	8.70594e-15	0	0.269608	0.121748	Symbols: | S-adenosyl-L-methionine-dependent methyltransferases superfamily protein | chr5:25624965-25628257 FORWARD LENGTH=829
Ghir_D11G024750	3.07138e-19	0.364889	0.283	0.127	1.12978e-14	0	0.270191	0.105399	Symbols: | Protein of unknown function (DUF1005) | chr5:5811047-5812429 REVERSE LENGTH=432
Ghir_A10G002440	3.07179e-19	0.359623	0.453	0.276	1.12993e-14	0	0.389448	0.201124	Symbols: ERF9, ATERF9, ATERF-9 | erf domain protein 9 | chr5:17806742-17807344 FORWARD LENGTH=200
Ghir_D11G002130	4.08165e-19	0.297414	0.269	0.119	1.5014e-14	0	0.231251	0.0887293	Symbols: ACR8 | ACT domain repeat 8 | chr1:4226673-4228917 REVERSE LENGTH=441
Ghir_D05G022880	4.15843e-19	0.33369	0.403	0.22	1.52964e-14	0	0.419104	0.221437	Symbols: EXO | Phosphate-responsive 1 family protein | chr4:5740378-5741322 FORWARD LENGTH=314
Ghir_A09G022610	4.48058e-19	0.309003	0.327	0.164	1.64814e-14	0	0.268157	0.11474	Symbols: | Protein kinase superfamily protein | chr5:332829-334180 FORWARD LENGTH=333
Ghir_D08G026480	5.14573e-19	0.294328	0.322	0.161	1.89281e-14	0	0.2599	0.11151	Symbols: PFN1, PRF1 | profilin 1 | chr2:8517074-8518067 REVERSE LENGTH=131
Ghir_D07G018940	6.2795e-19	0.296983	0.327	0.164	2.30985e-14	0	0.260972	0.113293	Symbols: GRF3, RCI1 | general regulatory factor 3 | chr5:15410277-15411285 FORWARD LENGTH=255
Ghir_A12G011600	7.56377e-19	0.30442	0.413	0.241	2.78226e-14	0	0.318063	0.157849	Symbols: | CONTAINS InterPro DOMAIN/s: Protein BYPASS related (InterPro:IPR008511); BEST Arabidopsis thaliana protein match is: Protein of unknown function (DUF793) (TAIR:AT1G01550.2); Has 153 Blast hits to 139 proteins in 20 species: Archae - 0; Bacteria - 2; Metazoa - 1; Fungi - 0; Plants - 150; Viruses - 0; Other Eukaryotes - 0 (source: NCBI BLink). | chr2:18948317-18949360 REVERSE LENGTH=347
Ghir_D09G008740	7.5658e-19	0.815545	0.649	0.58	2.783e-14	0	0.713877	0.366741	Symbols: | Translation machinery associated TMA7 | chr1:5250833-5252020 REVERSE LENGTH=64
Ghir_D08G008120	9.75679e-19	0.251015	0.288	0.133	3.58894e-14	0	0.221862	0.0921101	Symbols: | Adenine nucleotide alpha hydrolases-like superfamily protein | chr2:19555045-19555956 REVERSE LENGTH=162
Ghir_D11G001180	1.44095e-18	0.287999	0.38	0.211	5.30039e-14	0	0.295281	0.142995	Symbols: SCL8 | SCARECROW-like 8 | chr5:21307196-21309118 FORWARD LENGTH=640
Ghir_A03G000180	1.50837e-18	0.277526	0.321	0.163	5.54839e-14	0	0.248353	0.107241	Symbols: | SCAMP family protein | chr1:11528616-11530974 FORWARD LENGTH=264
Ghir_D13G003620	1.71538e-18	0.345578	0.327	0.173	6.30984e-14	0	0.278617	0.115126	Symbols: SNRK2-10, SNRK2.10, SRK2B | SNF1-related protein kinase 2.10 | chr1:22439398-22441896 REVERSE LENGTH=361
Ghir_A12G027160	1.83853e-18	0.296219	0.388	0.22	6.76286e-14	0	0.297774	0.144228	Symbols: ATMP2, ATMAPR3, MSBP2, MAPR3 | membrane-associated progesterone binding protein 3 | chr3:18129669-18131353 FORWARD LENGTH=233
Ghir_A08G003360	1.96277e-18	0.301775	0.394	0.225	7.21987e-14	0	0.313247	0.154483	Symbols: AAC2 | ADP/ATP carrier 2 | chr5:4336034-4337379 FORWARD LENGTH=385
Ghir_A09G017520	2.41723e-18	0.259088	0.252	0.105	8.89152e-14	0	0.215672	0.0874312	Symbols: | Thiamine pyrophosphate dependent pyruvate decarboxylase family protein | chr4:15952519-15954676 REVERSE LENGTH=607
Ghir_A05G033920	3.36904e-18	0.31938	0.317	0.155	1.23927e-13	0	0.277192	0.124114	Symbols: | unknown protein; FUNCTIONS IN: molecular_function unknown; INVOLVED IN: N-terminal protein myristoylation; LOCATED IN: cellular_component unknown; BEST Arabidopsis thaliana protein match is: unknown protein (TAIR:AT5G17350.1); Has 137 Blast hits to 137 proteins in 11 species: Archae - 0; Bacteria - 0; Metazoa - 0; Fungi - 0; Plants - 137; Viruses - 0; Other Eukaryotes - 0 (source: NCBI…
Ghir_D06G010610	3.56751e-18	0.375603	0.409	0.244	1.31227e-13	0	0.349541	0.16823	Symbols: CIPK6, SIP3, SNRK3.14, ATCIPK6 | SOS3-interacting protein 3 | chr4:15067400-15068725 FORWARD LENGTH=441
Ghir_D05G023200	3.65828e-18	0.337632	0.353	0.192	1.34566e-13	0	0.290158	0.129049	Symbols: RAP2.4 | related to AP2 4 | chr1:29364790-29365794 FORWARD LENGTH=334
Ghir_A12G019480	4.13669e-18	0.273213	0.309	0.152	1.52164e-13	0	0.236184	0.101836	Symbols: RGP1, ATRGP1 | reversibly glycosylated polypeptide 1 | chr3:415463-417304 FORWARD LENGTH=357
Ghir_D02G003100	4.98942e-18	0.251625	0.269	0.123	1.83531e-13	0	0.207307	0.0817693	Symbols: MPK16 | mitogen-activated protein kinase 16 | chr5:6345096-6347676 REVERSE LENGTH=567
Ghir_A08G004030	9.14827e-18	0.48104	0.318	0.17	3.3651e-13	0	0.313776	0.11903	Symbols: AOC4 | allene oxide cyclase 4 | chr1:4547624-4548552 FORWARD LENGTH=254
Ghir_D05G005220	1.19749e-17	0.355287	0.337	0.177	4.40484e-13	0	0.375116	0.177035	Symbols: RD22, ATRD22 | BURP domain-containing protein | chr5:8914498-8916684 REVERSE LENGTH=392
Ghir_A09G024760	1.34136e-17	0.25639	0.263	0.121	4.93407e-13	0	0.208018	0.0818355	Symbols: ACP3 | acyl carrier protein 3 | chr1:20401642-20402919 REVERSE LENGTH=136
Ghir_A11G020690	1.44444e-17	0.415509	0.486	0.334	5.31322e-13	0	0.424545	0.222099	Symbols: AHUS5, EMB1637, SCE1, SCE1A, ATSCE1 | sumo conjugation enzyme 1 | chr3:21428831-21430110 REVERSE LENGTH=160
Ghir_A12G021890	1.80608e-17	0.288944	0.682	0.535	6.64348e-13	0	0.536921	0.358095	Symbols: RCD1, CEO, CEO1, ATP8, AtRCD1 | WWE protein-protein interaction domain protein family | chr1:11613427-11615894 FORWARD LENGTH=589
Ghir_D12G004760	2.15325e-17	0.384925	0.466	0.317	7.92051e-13	0	0.410077	0.21562	NA
Ghir_D09G008770	2.31645e-17	0.310445	0.409	0.25	8.52084e-13	0	0.319997	0.161026	Symbols: | Heat shock protein 70 (Hsp 70) family protein | chr1:30058935-30062224 REVERSE LENGTH=831
Ghir_A10G017630	3.0066e-17	0.33594	0.305	0.155	1.10595e-12	0	0.26242	0.108964	Symbols: ACLB-2 | ATP citrate lyase subunit B 2 | chr5:20055048-20058195 FORWARD LENGTH=608
Ghir_D05G014140	4.60613e-17	0.256339	0.269	0.127	1.69432e-12	0	0.210921	0.0848815	Symbols: | RNA-binding (RRM/RBD/RNP motifs) family protein | chr3:4673027-4675950 FORWARD LENGTH=427
Ghir_A12G010660	4.98932e-17	0.250406	0.301	0.15	1.83527e-12	0	0.229012	0.101399	Symbols: EIF4G, CUM2 | eukaryotic translation initiation factor 4G | chr3:22261842-22268295 FORWARD LENGTH=1727
Ghir_A11G001160	5.09673e-17	0.252325	0.378	0.213	1.87478e-12	0	0.277708	0.142186	Symbols: SCL8 | SCARECROW-like 8 | chr5:21307196-21309118 FORWARD LENGTH=640
Ghir_D13G007150	5.29618e-17	0.401093	0.361	0.204	1.94815e-12	0	0.313788	0.142671	Symbols: ATNUDT1, ATNUDX1, NUDX1 | nudix hydrolase 1 | chr1:25829090-25829607 FORWARD LENGTH=147
Ghir_A01G015290	7.02834e-17	0.256169	0.272	0.129	2.5853e-12	0	0.212959	0.0881144	Symbols: SEX1, SOP1, SOP, GWD1, GWD | Pyruvate phosphate dikinase, PEP/pyruvate binding domain | chr1:3581210-3590043 REVERSE LENGTH=1399
Ghir_D05G020690	8.96062e-17	0.265033	0.276	0.135	3.29607e-12	0	0.218108	0.0895621	Symbols: ATSCP2, SCP2 | sterol carrier protein 2 | chr5:17194458-17195910 REVERSE LENGTH=123
Ghir_D12G009740	9.95985e-17	0.276431	0.298	0.149	3.66363e-12	0	0.240625	0.106222	Symbols: ATPAO2, PAO2 | polyamine oxidase 2 | chr2:17891945-17894440 FORWARD LENGTH=490
Ghir_A13G017820	1.03833e-16	0.36426	0.483	0.333	3.81939e-12	0	0.421878	0.232121	NA
Ghir_D11G025990	1.51642e-16	0.260265	0.321	0.17	5.57799e-12	0	0.250627	0.116655	Symbols: VAP27-2 | vamp/synaptobrevin-associated protein 27-2 | chr1:2821810-2824412 REVERSE LENGTH=386
Ghir_D11G014290	1.54586e-16	0.277392	0.357	0.198	5.68628e-12	0	0.284834	0.141384	Symbols: ATMRP5, MRP5, ATABCC5, ABCC5 | multidrug resistance-associated protein 5 | chr1:1064848-1070396 REVERSE LENGTH=1514
Ghir_A10G011550	2.18073e-16	0.254912	0.305	0.157	8.02161e-12	0	0.238042	0.108626	Symbols: TIC | time for coffee | chr3:7913181-7918967 FORWARD LENGTH=1555
Ghir_D04G014220	3.54107e-16	0.303376	0.306	0.164	1.30255e-11	0	0.257742	0.112582	Symbols: | unknown protein; FUNCTIONS IN: molecular_function unknown; INVOLVED IN: biological_process unknown; LOCATED IN: endomembrane system; EXPRESSED IN: 24 plant structures; EXPRESSED DURING: 15 growth stages; Has 30201 Blast hits to 17322 proteins in 780 species: Archae - 12; Bacteria - 1396; Metazoa - 17338; Fungi - 3422; Plants - 5037; Viruses - 0; Other Eukaryotes - 2996 (source: NCBI BL…
Ghir_A10G006280	5.17245e-16	0.265121	0.426	0.264	1.90263e-11	0	0.321134	0.176643	Symbols: ATNADP-ME4, NADP-ME4 | NADP-malic enzyme 4 | chr1:30007655-30011179 REVERSE LENGTH=646
Ghir_D07G014160	5.25249e-16	0.318866	0.447	0.297	1.93208e-11	0	0.360357	0.195061	Symbols: SAM-2, MAT2, SAM2, AtSAM2 | S-adenosylmethionine synthetase 2 | chr4:796298-797479 REVERSE LENGTH=393
Ghir_D07G020410	5.48074e-16	0.295811	0.383	0.227	2.01603e-11	0	0.314389	0.161865	Symbols: | Nucleic acid-binding, OB-fold-like protein | chr2:1574802-1575239 REVERSE LENGTH=145
Ghir_A12G000460	5.73406e-16	0.267479	0.291	0.149	2.10922e-11	0	0.232226	0.101685	Symbols: TIC | time for coffee | chr3:7913181-7918967 FORWARD LENGTH=1555
Ghir_A05G002770	6.48826e-16	0.321054	0.342	0.195	2.38664e-11	0	0.287279	0.133721	Symbols: PFN3, PRF3 | profilin 3 | chr5:22909882-22910821 REVERSE LENGTH=168
Ghir_A03G014110	6.72216e-16	0.300565	0.324	0.175	2.47268e-11	0	0.26603	0.122966	Symbols: | Rubber elongation factor protein (REF) | chr1:25237072-25237913 REVERSE LENGTH=240
Ghir_D01G008070	7.2783e-16	0.377205	0.357	0.214	2.67725e-11	0	0.317931	0.145406	Symbols: | Calcium-dependent lipid-binding (CaLB domain) family protein | chr5:22494439-22495656 FORWARD LENGTH=405
Ghir_D01G010050	1.13847e-15	0.274606	0.255	0.122	4.18776e-11	0	0.207824	0.0815556	Symbols: CAT2 | catalase 2 | chr4:16700937-16703215 REVERSE LENGTH=492
Ghir_D10G007120	1.24204e-15	0.254956	0.367	0.213	4.5687e-11	0	0.275945	0.141799	Symbols: ATNADP-ME4, NADP-ME4 | NADP-malic enzyme 4 | chr1:30007655-30011179 REVERSE LENGTH=646
Ghir_D11G020770	1.85407e-15	0.349313	0.465	0.319	6.82001e-11	0	0.388892	0.213751	Symbols: AHUS5, EMB1637, SCE1, SCE1A, ATSCE1 | sumo conjugation enzyme 1 | chr3:21428831-21430110 REVERSE LENGTH=160
Ghir_A03G006710	2.13247e-15	0.304427	0.373	0.226	7.84409e-11	0	0.304965	0.152995	Symbols: | ubiquitin-associated (UBA)/TS-N domain-containing protein / octicosapeptide/Phox/Bemp1 (PB1) domain-containing protein | chr4:12741191-12744202 FORWARD LENGTH=704
Ghir_D11G009680	3.0943e-15	0.25443	0.302	0.162	1.13821e-10	0	0.233151	0.106507	Symbols: CHR2, ATBRM, BRM, CHA2 | transcription regulatory protein SNF2, putative | chr2:18923304-18931769 FORWARD LENGTH=2193
Ghir_D03G003230	3.77895e-15	0.28678	0.376	0.231	1.39005e-10	0	0.305259	0.15713	Symbols: | cytochrome c oxidase-related | chr4:17787672-17788762 REVERSE LENGTH=102
Ghir_A04G002030	4.92437e-15	0.275343	0.424	0.269	1.81138e-10	0	0.32778	0.182354	Symbols: | Translation initiation factor SUI1 family protein | chr1:20268710-20269390 REVERSE LENGTH=113
Ghir_D03G003350	7.09932e-15	0.340818	0.501	0.348	2.61142e-10	0	0.421073	0.246602	Symbols: PCK1, PEPCK | phosphoenolpyruvate carboxykinase 1 | chr4:17802974-17806332 REVERSE LENGTH=671
Ghir_D03G018910	7.81318e-15	0.295873	0.288	0.151	2.874e-10	0	0.250252	0.112475	Symbols: STRS1 | DEA(D/H)-box RNA helicase family protein | chr1:11479921-11482707 FORWARD LENGTH=537
Ghir_A09G009070	1.38966e-14	0.689996	0.612	0.561	5.11174e-10	0	0.665228	0.369486	Symbols: | Translation machinery associated TMA7 | chr1:5250833-5252020 REVERSE LENGTH=64
Ghir_D06G023370	1.64598e-14	0.25487	0.292	0.154	6.05456e-10	0	0.235087	0.110951	Symbols: SCL13 | SCARECROW-like 13 | chr4:9661218-9662807 REVERSE LENGTH=529
Ghir_A04G013690	2.64587e-14	0.355055	0.272	0.146	9.73256e-10	0	0.249233	0.0988062	Symbols: | Protein phosphatase 2C family protein | chr4:18015999-18017514 REVERSE LENGTH=400
Ghir_A13G006880	4.85852e-14	0.421648	0.329	0.191	1.78716e-09	0	0.347006	0.167357	Symbols: EXL2 | EXORDIUM like 2 | chr5:25703980-25704897 FORWARD LENGTH=305
Ghir_A02G016340	8.55322e-14	0.283973	0.397	0.256	3.14622e-09	0	0.329492	0.181658	Symbols: | cytochrome c oxidase-related | chr4:17787672-17788762 REVERSE LENGTH=102
Ghir_D12G026390	2.22759e-13	0.321978	0.41	0.272	8.19398e-09	0	0.340408	0.186803	Symbols: GLT1 | NADH-dependent glutamate synthase 1 | chr5:21700518-21709629 FORWARD LENGTH=2208
Ghir_D05G038250	3.23752e-13	0.332188	0.327	0.201	1.19089e-08	0	0.285088	0.134601	Symbols: VTC2 | mannose-1-phosphate guanylyltransferase (GDP)s;GDP-galactose:mannose-1-phosphate guanylyltransferases;GDP-galactose:glucose-1-phosphate guanylyltransferases;GDP-galactose:myoinositol-1-phosphate guanylyltransferases;glucose-1-phosphate guanylyltransferase | chr4:13499262-13501145 REVERSE LENGTH=442
Ghir_D03G012120	3.6631e-13	0.278343	0.353	0.213	1.34744e-08	0	0.297864	0.158262	Symbols: | ubiquitin-associated (UBA)/TS-N domain-containing protein / octicosapeptide/Phox/Bemp1 (PB1) domain-containing protein | chr4:12741191-12744202 FORWARD LENGTH=704
Ghir_A08G015600	4.11159e-13	0.284917	0.351	0.216	1.51241e-08	0	0.28948	0.150914	NA
Ghir_D10G017440	4.31806e-13	0.272299	0.679	0.553	1.58836e-08	0	0.542298	0.381066	NA
Ghir_D03G008890	5.55792e-13	0.2639	0.458	0.324	2.04443e-08	0	0.358439	0.215819	Symbols: UBC10 | ubiquitin-conjugating enzyme 10 | chr5:21632802-21633989 REVERSE LENGTH=148
Ghir_A05G037590	7.27153e-13	0.276497	0.501	0.371	2.67476e-08	0	0.407875	0.253575	NA
Ghir_D08G013670	8.9814e-13	0.338978	0.363	0.228	3.30372e-08	0	0.3086	0.158546	Symbols: SAM1, SAM-1, MAT1, AtSAM1 | S-adenosylmethionine synthetase 1 | chr1:519037-520218 FORWARD LENGTH=393
Ghir_D05G010000	1.11478e-12	0.288876	0.399	0.269	4.10061e-08	0	0.322461	0.178848	Symbols: APX1, MEE6, CS1, ATAPX1, ATAPX01 | ascorbate peroxidase 1 | chr1:2438005-2439435 FORWARD LENGTH=250
Ghir_A07G020240	1.15194e-12	0.268418	0.367	0.233	4.23729e-08	0	0.294093	0.159943	Symbols: | Nucleic acid-binding, OB-fold-like protein | chr2:1574802-1575239 REVERSE LENGTH=145
Ghir_D02G007380	3.53246e-12	0.717449	0.396	0.286	1.29938e-07	0	0.419814	0.187939	Symbols: ADH1, ADH, ATADH, ATADH1 | alcohol dehydrogenase 1 | chr1:28975509-28977216 FORWARD LENGTH=379
Ghir_A07G003050	5.02525e-12	0.353199	0.337	0.213	1.84849e-07	0	0.306395	0.156147	Symbols: ATTIL, TIL | temperature-induced lipocalin | chr5:23500512-23501156 REVERSE LENGTH=186
Ghir_A09G014660	8.34499e-12	0.278868	0.306	0.184	3.06962e-07	0	0.275896	0.141519	Symbols: | Family of unknown function (DUF662) | chr2:15279041-15280270 FORWARD LENGTH=195
Ghir_A06G018560	1.14515e-11	0.275713	0.614	0.519	4.21231e-07	0	0.494939	0.342008	Symbols: ATJ2, J2 | DNAJ homologue 2 | chr5:7303798-7305668 REVERSE LENGTH=419
Ghir_A07G019150	1.17754e-11	0.277515	0.443	0.321	4.33147e-07	0	0.356807	0.215063	Symbols: SEP2, AGL4 | K-box region and MADS-box transcription factor family protein | chr3:464554-466687 REVERSE LENGTH=250
Ghir_D12G005680	1.65737e-11	0.279292	0.273	0.159	6.09645e-07	0	0.242478	0.115787	NA
Ghir_A11G034830	1.9014e-11	0.274156	0.416	0.293	6.99411e-07	0	0.339808	0.200214	Symbols: STV1, RPL24B, RPL24 | Ribosomal protein L24e family protein | chr3:19660749-19661912 REVERSE LENGTH=163
Ghir_D13G011150	2.38108e-11	0.299299	0.403	0.291	8.75857e-07	0	0.341353	0.193799	Symbols: CSD1 | copper/zinc superoxide dismutase 1 | chr1:2827700-2829053 FORWARD LENGTH=152
Ghir_A12G004810	1.51324e-10	0.470358	0.561	0.476	5.56631e-06	0	0.521875	0.324653	NA
Ghir_D05G025410	1.57798e-10	0.250964	0.324	0.208	5.80444e-06	0	0.259656	0.140484	Symbols: | unknown protein; Has 52 Blast hits to 52 proteins in 18 species: Archae - 0; Bacteria - 0; Metazoa - 0; Fungi - 0; Plants - 52; Viruses - 0; Other Eukaryotes - 0 (source: NCBI BLink). | chr1:27109521-27110327 REVERSE LENGTH=97
Ghir_A13G008980	1.5876e-10	0.278155	0.374	0.259	5.83981e-06	0	0.318427	0.183176	Symbols: | unknown protein; FUNCTIONS IN: molecular_function unknown; INVOLVED IN: biological_process unknown; LOCATED IN: endomembrane system; EXPRESSED IN: 23 plant structures; EXPRESSED DURING: 15 growth stages; BEST Arabidopsis thaliana protein match is: unknown protein (TAIR:AT3G01130.1); Has 64 Blast hits to 64 proteins in 11 species: Archae - 0; Bacteria - 0; Metazoa - 0; Fungi - 0; Plants…
Ghir_A05G012180	2.88476e-10	0.338358	0.305	0.195	1.06113e-05	0	0.268532	0.133497	Symbols: J8 | Chaperone DnaJ-domain superfamily protein | chr1:30403863-30404549 REVERSE LENGTH=163
Ghir_D05G012830	4.30201e-10	0.262935	0.422	0.299	1.58245e-05	0	0.337191	0.207172	Symbols: IAA16 | indoleacetic acid-induced protein 16 | chr3:1288993-1290415 REVERSE LENGTH=236
Ghir_D13G001640	4.38073e-10	0.318333	0.597	0.524	1.61141e-05	0	0.518011	0.355255	Symbols: | sequence-specific DNA binding transcription factors | chr5:1639529-1640550 REVERSE LENGTH=249
Ghir_D04G010050	6.61432e-10	0.298955	0.453	0.335	2.43301e-05	0	0.364456	0.226504	Symbols: | MD-2-related lipid recognition domain-containing protein / ML domain-containing protein | chr3:3724326-3725476 REVERSE LENGTH=171
Ghir_A05G023210	9.02062e-10	0.369753	0.472	0.361	3.31814e-05	0	0.402699	0.246955	Symbols: ANNAT1, OXY5, ATOXY5 | annexin 1 | chr1:13225304-13226939 FORWARD LENGTH=317
Ghir_A13G019790	2.03342e-09	0.440867	0.41	0.319	7.47973e-05	0	0.40863	0.226669	Symbols: | Ribosomal protein L39 family protein | chr4:15469931-15470366 FORWARD LENGTH=51
Ghir_A08G020910	5.09804e-09	0.481105	0.498	0.39	0.000187526	0	0.532199	0.337897	Symbols: | Heavy metal transport/detoxification superfamily protein | chr5:24460822-24462464 REVERSE LENGTH=302
Ghir_D02G005370	1.23479e-08	0.354573	0.547	0.476	0.000454206	0	0.478968	0.319659	Symbols: TCTP | translationally controlled tumor protein | chr3:5669709-5670729 REVERSE LENGTH=168
Ghir_A08G012970	3.95156e-08	0.43515	0.384	0.29	0.00145354	0	0.368812	0.210055	Symbols: SAM1, SAM-1, MAT1, AtSAM1 | S-adenosylmethionine synthetase 1 | chr1:519037-520218 FORWARD LENGTH=393
Ghir_D06G019440	2.31937e-07	0.255033	0.691	0.65	0.00853157	0	0.552145	0.423238	Symbols: ATJ2, J2 | DNAJ homologue 2 | chr5:7303798-7305668 REVERSE LENGTH=419
Ghir_A03G004780	3.50396e-07	0.294688	0.452	0.361	0.012889	0	0.4772	0.31488	Symbols: | Histone superfamily protein | chr5:24146352-24146663 REVERSE LENGTH=103
Ghir_A05G000340	7.48377e-07	0.29461	0.492	0.424	0.0275283	0	0.424483	0.289418	Symbols: | 60S acidic ribosomal protein family | chr4:13159627-13160393 REVERSE LENGTH=119
Ghir_A08G016470	2.48353e-06	0.266325	0.26	0.181	0.091354	0	0.230355	0.129689	Symbols: ATMYC2, RD22BP1, JAI1, JIN1, MYC2, ZBF1 | Basic helix-loop-helix (bHLH) DNA-binding family protein | chr1:11799042-11800913 REVERSE LENGTH=623
Ghir_A05G002890	3.03383e-06	0.277167	0.568	0.532	0.111596	0	0.488188	0.358291	Symbols: | Ribosomal protein S30 family protein | chr5:22935413-22935981 REVERSE LENGTH=62
Ghir_A13G014970	3.59826e-06	0.390346	0.273	0.192	0.132358	0	0.275504	0.154765	Symbols: | Calcium-binding EF-hand family protein | chr4:13663770-13664162 REVERSE LENGTH=130
Ghir_A05G010130	3.99824e-06	0.307797	0.681	0.659	0.147071	0	0.647396	0.483477	Symbols: | Histone superfamily protein | chr5:24146352-24146663 REVERSE LENGTH=103
Ghir_A13G000050	4.17875e-06	0.42373	0.345	0.261	0.153711	0	0.32238	0.189626	NA
Ghir_D13G004210	4.36442e-06	0.262999	0.527	0.464	0.160541	0	0.428545	0.306828	Symbols: PAB8, PABP8 | poly(A) binding protein 8 | chr1:18416740-18419753 FORWARD LENGTH=671
Ghir_A06G015760	1.02587e-05	0.288523	0.373	0.299	0.377355	0	0.324874	0.210238	Symbols: UBQ11 | ubiquitin 11 | chr4:2588271-2588960 REVERSE LENGTH=229
Ghir_D01G013500	6.61737e-05	0.427075	0.545	0.517	1	0	0.527779	0.363472	Symbols: | Nucleic acid-binding, OB-fold-like protein | chr5:1028542-1028736 REVERSE LENGTH=64
Ghir_A02G005030	0.000253689	0.270044	0.738	0.751	1	0	0.604788	0.492217	Symbols: TCTP | translationally controlled tumor protein | chr3:5669709-5670729 REVERSE LENGTH=168
Ghir_D05G023090	0.000280516	0.295094	0.427	0.376	1	0	0.368623	0.257331	Symbols: ANNAT1, OXY5, ATOXY5 | annexin 1 | chr1:13225304-13226939 FORWARD LENGTH=317
Ghir_A07G002960	0.000722176	0.290602	0.384	0.345	1	0	0.354594	0.242059	Symbols: | Ribosomal protein L39 family protein | chr4:15469931-15470366 FORWARD LENGTH=51
Ghir_D02G012600	0.00149156	0.295586	0.335	0.288	1	0	0.319626	0.219948	Symbols: NMT1, XPL1, PEAMT | S-adenosyl-L-methionine-dependent methyltransferases superfamily protein | chr3:6154578-6157331 FORWARD LENGTH=491
Ghir_D08G021700	0.00563392	0.332529	0.381	0.353	1	0	0.390259	0.275741	Symbols: | Heavy metal transport/detoxification superfamily protein | chr5:24460822-24462464 REVERSE LENGTH=302
Ghir_D01G019800	6.16501e-08	0.257244	0.28	0.181	0.00226774	1	0.313291	0.180717	Symbols: ADH1, ADH, ATADH, ATADH1 | alcohol dehydrogenase 1 | chr1:28975509-28977216 FORWARD LENGTH=379
Ghir_D02G009180	0.000529655	0.256457	0.346	0.277	1	1	0.351907	0.258013	Symbols: | N-terminal nucleophile aminohydrolases (Ntn hydrolases) superfamily protein | chr3:5471794-5473033 FORWARD LENGTH=325
Ghir_D13G003430	6.34302e-145	0.950309	0.99	0.839	2.33322e-140	2	1.1194	0.480838	Symbols: ATGRP7, CCR2, GR-RBP7, GRP7 | cold, circadian rhythm, and rna binding 2 | chr2:9265477-9266316 REVERSE LENGTH=176
Ghir_A13G003150	2.8426e-140	0.946254	0.994	0.882	1.04562e-135	2	1.15631	0.52069	Symbols: ATGRP7, CCR2, GR-RBP7, GRP7 | cold, circadian rhythm, and rna binding 2 | chr2:9265477-9266316 REVERSE LENGTH=176
Ghir_A01G009540	2.31069e-125	0.943251	0.968	0.711	8.49966e-121	2	1.03141	0.413892	Symbols: HMGB3, NFD3, NFD03 | high mobility group B3 | chr1:7179825-7181193 FORWARD LENGTH=147
Ghir_A08G000390	3.37173e-101	1.51008	0.68	0.221	1.24026e-96	2	0.858072	0.159116	Symbols: HTA12 | histone H2A 12 | chr5:575437-576456 FORWARD LENGTH=177
Ghir_A08G000380	1.34212e-100	1.35412	0.644	0.183	4.93684e-96	2	0.769549	0.135343	Symbols: HTA12 | histone H2A 12 | chr5:575437-576456 FORWARD LENGTH=177
Ghir_A06G004580	1.36804e-99	0.781092	0.714	0.236	5.03221e-95	2	0.623777	0.156829	Symbols: | Adenine nucleotide alpha hydrolases-like superfamily protein | chr1:16896894-16898427 REVERSE LENGTH=213
Ghir_D11G027290	2.49669e-98	0.83961	0.734	0.274	9.18384e-94	2	0.688378	0.182037	Symbols: AN3, GIF, GIF1, ATGIF1 | SSXT family protein | chr5:10647831-10649620 REVERSE LENGTH=210
Ghir_D04G006510	1.06268e-97	0.990757	0.789	0.344	3.90896e-93	2	0.812199	0.232317	Symbols: DHAR2 | dehydroascorbate reductase 2 | chr1:28250255-28251237 REVERSE LENGTH=213
Ghir_A10G001070	5.46945e-97	0.831234	0.944	0.633	2.01188e-92	2	0.940377	0.395532	Symbols: UBQ11 | ubiquitin 11 | chr4:2588271-2588960 REVERSE LENGTH=229
Ghir_D01G017220	5.52947e-96	0.952327	0.877	0.488	2.03396e-91	2	0.886454	0.311753	Symbols: ROC3 | rotamase CYP 3 | chr2:7200862-7201383 FORWARD LENGTH=173
Ghir_D09G009340	9.12634e-96	1.28024	0.628	0.188	3.35703e-91	2	0.734036	0.132108	Symbols: HTB1 | Histone superfamily protein | chr1:2413049-2413495 FORWARD LENGTH=148
Ghir_A04G010520	1.64278e-95	0.866567	0.646	0.188	6.0428e-91	2	0.604168	0.13059	Symbols: GST30, ATGSTU17, GST30B, ERD9 | Glutathione S-transferase family protein | chr1:3397274-3398273 REVERSE LENGTH=227
Ghir_D07G005570	2.0255e-94	0.759757	0.72	0.25	7.45059e-90	2	0.623524	0.16647	Symbols: | Heavy metal transport/detoxification superfamily protein | chr5:20635983-20637970 REVERSE LENGTH=290
Ghir_A02G008900	2.88863e-94	1.3688	0.877	0.494	1.06255e-89	2	1.15716	0.37736	Symbols: ATB5-B, B5 #3, ATCB5-D, CB5-D | cytochrome B5 isoform D | chr5:19789249-19790180 REVERSE LENGTH=140
Ghir_A05G009320	8.6716e-92	0.699764	0.738	0.28	3.18976e-87	2	0.631252	0.187651	Symbols: TUB8 | tubulin beta 8 | chr5:8042962-8044528 FORWARD LENGTH=449
Ghir_A09G009620	1.63586e-88	1.09329	0.543	0.137	6.01734e-84	2	0.596387	0.0936087	Symbols: HTB1 | Histone superfamily protein | chr1:2413049-2413495 FORWARD LENGTH=148
Ghir_D05G008850	3.12453e-88	1.27853	0.668	0.242	1.14933e-83	2	0.786805	0.171082	Symbols: HTB1 | Histone superfamily protein | chr1:2413049-2413495 FORWARD LENGTH=148
Ghir_A05G017310	4.21444e-88	1.18297	0.744	0.328	1.55024e-83	2	0.863454	0.233994	Symbols: BAN | NAD(P)-binding Rossmann-fold superfamily protein | chr1:22791326-22792757 REVERSE LENGTH=340
Ghir_D02G021280	4.46461e-88	0.762204	0.93	0.607	1.64226e-83	2	0.88735	0.383261	Symbols: TUA2 | tubulin alpha-2 chain | chr1:18517737-18519729 FORWARD LENGTH=450
Ghir_A05G016490	7.21841e-88	0.756169	0.666	0.232	2.65522e-83	2	0.594208	0.152692	Symbols: DYL1 | dormancy-associated protein-like 1 | chr1:9934252-9935216 REVERSE LENGTH=159
Ghir_D02G009090	3.44841e-87	1.18996	0.767	0.343	1.26846e-82	2	0.874322	0.247439	Symbols: ATB5-B, B5 #3, ATCB5-D, CB5-D | cytochrome B5 isoform D | chr5:19789249-19790180 REVERSE LENGTH=140
Ghir_A03G017970	3.67957e-87	0.852643	0.708	0.253	1.35349e-82	2	0.673324	0.184701	Symbols: XTH9 | xyloglucan endotransglucosylase/hydrolase 9 | chr4:1416019-1417197 FORWARD LENGTH=290
Ghir_A13G024110	2.81017e-85	1.3203	0.652	0.234	1.03369e-80	2	0.800684	0.173793	Symbols: | Histone superfamily protein | chr5:24146352-24146663 REVERSE LENGTH=103
Ghir_D02G019300	5.03462e-85	0.685897	0.66	0.21	1.85194e-80	2	0.555811	0.148271	Symbols: XTH9 | xyloglucan endotransglucosylase/hydrolase 9 | chr4:1416019-1417197 FORWARD LENGTH=290
Ghir_D05G003780	1.37183e-84	0.896523	0.736	0.307	5.04613e-80	2	0.726225	0.213584	Symbols: | Plant invertase/pectin methylesterase inhibitor superfamily protein | chr5:7025867-7026484 REVERSE LENGTH=205
Ghir_D08G000440	2.07829e-84	1.3725	0.726	0.335	7.64479e-80	2	0.892782	0.228916	Symbols: HTA12 | histone H2A 12 | chr5:575437-576456 FORWARD LENGTH=177
Ghir_D06G014450	2.48851e-84	0.81914	0.839	0.453	9.15375e-80	2	0.797251	0.291753	Symbols: DYL1 | dormancy-associated protein-like 1 | chr1:9934252-9935216 REVERSE LENGTH=159
Ghir_D06G003560	9.11789e-84	0.917292	0.696	0.263	3.35392e-79	2	0.707628	0.192626	Symbols: | GroES-like zinc-binding dehydrogenase family protein | chr1:7919235-7921594 FORWARD LENGTH=388
Ghir_D05G001940	2.12217e-83	1.18238	0.596	0.183	7.80619e-79	2	0.672504	0.131615	Symbols: | Histone superfamily protein | chr5:3269065-3269475 REVERSE LENGTH=136
Ghir_A13G022800	5.57932e-83	1.10402	0.531	0.142	2.0523e-78	2	0.600772	0.0976662	Symbols: | Histone superfamily protein | chr5:3269065-3269475 REVERSE LENGTH=136
Ghir_A05G041560	1.15401e-82	1.03906	0.63	0.204	4.24491e-78	2	0.648312	0.148913	Symbols: | Chalcone-flavanone isomerase family protein | chr5:1563492-1564827 FORWARD LENGTH=209
Ghir_D08G000460	2.62162e-82	1.28015	0.66	0.256	9.64336e-78	2	0.797802	0.181822	Symbols: | Histone superfamily protein | chr5:24146352-24146663 REVERSE LENGTH=103
Ghir_A03G004660	4.99175e-82	0.957122	0.65	0.233	1.83617e-77	2	0.636393	0.151688	Symbols: HTB4 | Histone superfamily protein | chr5:24127206-24127658 FORWARD LENGTH=150
Ghir_D01G022800	1.35767e-81	1.11493	0.807	0.448	4.99404e-77	2	0.8687	0.287501	Symbols: HTA6 | histone H2A 6 | chr5:24115605-24116144 REVERSE LENGTH=150
Ghir_A09G009610	1.85839e-81	1.10905	0.569	0.176	6.83592e-77	2	0.643172	0.120759	Symbols: HTB1 | Histone superfamily protein | chr1:2413049-2413495 FORWARD LENGTH=148
Ghir_D08G026020	2.96348e-81	0.838747	0.455	0.089	1.09009e-76	2	0.464407	0.070169	Symbols: | Histone superfamily protein | chr5:3269065-3269475 REVERSE LENGTH=136
Ghir_D06G002830	5.35348e-81	0.742468	0.789	0.381	1.96922e-76	2	0.710751	0.249706	Symbols: IAA9 | indole-3-acetic acid inducible 9 | chr5:26254463-26256134 FORWARD LENGTH=338
Ghir_A08G000430	2.51629e-80	0.987644	0.588	0.18	9.25592e-76	2	0.619249	0.131895	Symbols: | Histone superfamily protein | chr5:24146352-24146663 REVERSE LENGTH=103
Ghir_A10G004890	4.71777e-80	0.987676	0.501	0.121	1.73538e-75	2	0.54164	0.0890664	Symbols: | Histone superfamily protein | chr5:3269065-3269475 REVERSE LENGTH=136
Ghir_D09G022560	2.30723e-79	0.687827	0.527	0.137	8.48692e-75	2	0.463477	0.0927387	Symbols: | BEST Arabidopsis thaliana protein match is: allergen-related (TAIR:AT3G22820.1); Has 35333 Blast hits to 34131 proteins in 2444 species: Archae - 798; Bacteria - 22429; Metazoa - 974; Fungi - 991; Plants - 531; Viruses - 0; Other Eukaryotes - 9610 (source: NCBI BLink). | chr4:8440167-8440693 FORWARD LENGTH=109
Ghir_D11G012530	5.34914e-79	0.782504	0.626	0.213	1.96763e-74	2	0.593419	0.151956	NA
Ghir_A09G006330	1.63935e-77	0.658312	0.7	0.282	6.03019e-73	2	0.588953	0.186443	Symbols: ATAILP1, AILP1 | Aluminium induced protein with YGL and LRDR motifs | chr5:6423398-6425785 FORWARD LENGTH=234
Ghir_D09G009350	4.41032e-77	0.875117	0.459	0.1	1.62229e-72	2	0.460605	0.0681337	Symbols: HTB1 | Histone superfamily protein | chr1:2413049-2413495 FORWARD LENGTH=148
Ghir_A08G006650	2.06829e-76	0.670615	0.857	0.486	7.60799e-72	2	0.771101	0.323744	Symbols: | winged-helix DNA-binding transcription factor family protein | chr2:13045360-13046267 FORWARD LENGTH=273
Ghir_A08G000260	3.78996e-76	0.8207	0.557	0.162	1.3941e-71	2	0.512829	0.110546	Symbols: | Histone superfamily protein | chr5:24146352-24146663 REVERSE LENGTH=103
Ghir_D13G014620	1.03864e-75	0.972439	0.513	0.135	3.82052e-71	2	0.53418	0.0993198	Symbols: | Histone superfamily protein | chr5:3269065-3269475 REVERSE LENGTH=136
Ghir_A08G025110	1.66061e-75	1.01244	0.521	0.147	6.1084e-71	2	0.57322	0.105443	Symbols: | Histone superfamily protein | chr5:3269065-3269475 REVERSE LENGTH=136
Ghir_A12G026330	6.98456e-75	0.581632	0.493	0.121	2.5692e-70	2	0.405592	0.0824493	Symbols: | CCT motif family protein | chr5:21673683-21675469 FORWARD LENGTH=264
Ghir_D11G023820	2.12241e-74	1.01917	0.724	0.344	7.80706e-70	2	0.808835	0.246805	Symbols: GST30, ATGSTU17, GST30B, ERD9 | Glutathione S-transferase family protein | chr1:3397274-3398273 REVERSE LENGTH=227
Ghir_D10G020540	2.36337e-74	1.42558	0.865	0.545	8.69344e-70	2	1.25589	0.459968	Symbols: ATUSPL1, USPL1 | unknown seed protein like 1 | chr1:18246441-18247817 FORWARD LENGTH=280
Ghir_D11G028030	2.95656e-74	0.847705	0.642	0.242	1.08754e-69	2	0.623232	0.16873	NA
Ghir_A05G003660	5.41846e-74	0.690694	0.666	0.255	1.99313e-69	2	0.590148	0.179523	Symbols: | Plant invertase/pectin methylesterase inhibitor superfamily protein | chr5:7025867-7026484 REVERSE LENGTH=205
Ghir_D08G000430	6.79698e-74	0.934752	0.69	0.297	2.5002e-69	2	0.673426	0.190702	Symbols: | Histone superfamily protein | chr5:576742-577140 REVERSE LENGTH=132
Ghir_A13G010600	1.17245e-73	0.914308	0.787	0.413	4.31275e-69	2	0.846647	0.304673	NA
Ghir_D04G001380	1.21608e-73	0.946158	0.588	0.192	4.47323e-69	2	0.590757	0.139459	Symbols: | Chalcone-flavanone isomerase family protein | chr5:1563492-1564827 FORWARD LENGTH=209
Ghir_D12G024560	6.98053e-73	0.628449	0.569	0.178	2.56772e-68	2	0.484191	0.123452	Symbols: | unknown protein; FUNCTIONS IN: molecular_function unknown; INVOLVED IN: biological_process unknown; LOCATED IN: plasma membrane; BEST Arabidopsis thaliana protein match is: unknown protein (TAIR:AT5G52870.1); Has 1546 Blast hits to 738 proteins in 176 species: Archae - 0; Bacteria - 143; Metazoa - 278; Fungi - 131; Plants - 95; Viruses - 4; Other Eukaryotes - 895 (source: NCBI BLink). …
Ghir_D06G000680	1.71298e-72	0.902897	0.569	0.179	6.30101e-68	2	0.565408	0.133549	Symbols: DFR, TT3, M318 | dihydroflavonol 4-reductase | chr5:17164296-17165864 REVERSE LENGTH=382
Ghir_A13G024140	2.2708e-72	0.853169	0.481	0.123	8.35292e-68	2	0.482684	0.0855632	Symbols: | Histone superfamily protein | chr2:12327043-12327498 FORWARD LENGTH=151
Ghir_A05G039070	2.67519e-72	1.09254	0.771	0.391	9.84043e-68	2	0.927088	0.315435	Symbols: PDF1 | protodermal factor 1 | chr2:17826327-17827426 REVERSE LENGTH=306
Ghir_A01G021230	3.20771e-72	0.958089	0.696	0.317	1.17993e-67	2	0.696039	0.20366	Symbols: HTA12 | histone H2A 12 | chr5:575437-576456 FORWARD LENGTH=177
Ghir_D11G018850	2.18719e-71	0.659659	0.793	0.394	8.04536e-67	2	0.695285	0.27288	Symbols: HIS1-3 | histone H1-3 | chr2:7846095-7846670 FORWARD LENGTH=167
Ghir_A06G015140	3.54978e-71	0.829275	0.455	0.109	1.30575e-66	2	0.455612	0.0754211	Symbols: | Histone superfamily protein | chr5:3269065-3269475 REVERSE LENGTH=136
Ghir_A10G012380	4.46121e-71	0.943026	0.644	0.242	1.64101e-66	2	0.657469	0.186814	Symbols: CHS, TT4, ATCHS | Chalcone and stilbene synthase family protein | chr5:4488762-4490035 FORWARD LENGTH=395
Ghir_D13G023490	4.84124e-71	1.01535	0.535	0.163	1.7808e-66	2	0.579775	0.118367	Symbols: | Histone superfamily protein | chr5:3269065-3269475 REVERSE LENGTH=136
Ghir_D03G014220	1.35359e-70	0.980205	0.642	0.264	4.97905e-66	2	0.66511	0.177484	Symbols: HTB4 | Histone superfamily protein | chr5:24127206-24127658 FORWARD LENGTH=150
Ghir_D04G014760	4.20781e-70	0.706825	0.521	0.151	1.5478e-65	2	0.476028	0.106674	Symbols: ATGSTU18, GST29, GSTU18 | glutathione S-transferase TAU 18 | chr1:3395738-3396806 REVERSE LENGTH=227
Ghir_D04G004030	1.12496e-69	1.17112	0.799	0.464	4.13804e-65	2	1.03779	0.373902	Symbols: PDF1 | protodermal factor 1 | chr2:17826327-17827426 REVERSE LENGTH=306
Ghir_D09G021890	1.74224e-68	1.2241	0.769	0.431	6.40865e-64	2	0.98722	0.333862	Symbols: LTP6 | lipid transfer protein 6 | chr3:2664330-2664784 REVERSE LENGTH=117
Ghir_D08G000320	2.64163e-68	0.805197	0.495	0.143	9.71698e-64	2	0.493244	0.0986831	Symbols: | Histone superfamily protein | chr5:24146352-24146663 REVERSE LENGTH=103
Ghir_D07G016770	3.00835e-68	1.24869	0.736	0.375	1.10659e-63	2	0.956741	0.305182	NA
Ghir_D08G020170	6.65517e-68	0.910361	0.481	0.134	2.44804e-63	2	0.506235	0.093763	Symbols: HTA5, H2AXA, G-H2AX, GAMMA-H2AX | Histone superfamily protein | chr1:2847144-2847676 REVERSE LENGTH=142
Ghir_D10G012310	7.26144e-68	1.19739	0.7	0.337	2.67105e-63	2	0.89637	0.271575	Symbols: LTP3 | lipid transfer protein 3 | chr5:23929051-23929492 FORWARD LENGTH=115
Ghir_A07G019990	7.74015e-68	0.660555	0.746	0.357	2.84714e-63	2	0.655514	0.245957	Symbols: | O-Glycosyl hydrolases family 17 protein | chr2:2199450-2201293 FORWARD LENGTH=472
Ghir_A05G001270	1.77745e-67	1.08441	0.887	0.618	6.53816e-63	2	1.06163	0.449544	NA
Ghir_D08G011800	4.24194e-67	0.734768	0.692	0.303	1.56036e-62	2	0.624593	0.205648	Symbols: | UDP-Glycosyltransferase superfamily protein | chr1:11920582-11923506 REVERSE LENGTH=610
Ghir_A08G019270	2.91573e-66	0.922861	0.469	0.128	1.07252e-61	2	0.506834	0.0939355	Symbols: HTA5, H2AXA, G-H2AX, GAMMA-H2AX | Histone superfamily protein | chr1:2847144-2847676 REVERSE LENGTH=142
Ghir_A09G009630	9.36129e-66	0.896057	0.479	0.136	3.44346e-61	2	0.494922	0.0949179	Symbols: | Histone superfamily protein | chr3:19889358-19889774 FORWARD LENGTH=138
Ghir_A08G000370	1.31475e-65	0.799317	0.527	0.171	4.83619e-61	2	0.503636	0.113925	Symbols: | Histone superfamily protein | chr2:12327043-12327498 FORWARD LENGTH=151
Ghir_D09G005970	3.18575e-65	0.734563	0.632	0.249	1.17185e-60	2	0.57697	0.175634	Symbols: ATAILP1, AILP1 | Aluminium induced protein with YGL and LRDR motifs | chr5:6423398-6425785 FORWARD LENGTH=234
Ghir_A03G004460	5.19246e-65	0.785275	0.497	0.15	1.90999e-60	2	0.48343	0.103366	Symbols: | Histone superfamily protein | chr5:24146352-24146663 REVERSE LENGTH=103
Ghir_D06G001910	7.11603e-65	0.882728	0.807	0.493	2.61756e-60	2	0.869042	0.349901	Symbols: | N-terminal nucleophile aminohydrolases (Ntn hydrolases) superfamily protein | chr3:5471794-5473033 FORWARD LENGTH=325
Ghir_A05G019640	8.59406e-65	0.775861	0.539	0.178	3.16124e-60	2	0.5116	0.127239	Symbols: DFR, TT3, M318 | dihydroflavonol 4-reductase | chr5:17164296-17165864 REVERSE LENGTH=382
Ghir_A13G018840	8.60124e-65	0.838019	0.672	0.304	3.16388e-60	2	0.680673	0.219077	Symbols: | Protein of unknown function, DUF538 | chr1:3009109-3009648 FORWARD LENGTH=179
Ghir_A12G024840	1.07681e-64	0.601903	0.531	0.168	3.96095e-60	2	0.447517	0.116167	NA
Ghir_A11G012580	6.695e-63	0.685777	0.553	0.189	2.46269e-58	2	0.495905	0.132613	NA
Ghir_D01G009950	2.98641e-62	0.676476	0.724	0.381	1.09852e-57	2	0.644207	0.243822	Symbols: HMGB3, NFD3, NFD03 | high mobility group B3 | chr1:7179825-7181193 FORWARD LENGTH=147
Ghir_A05G034420	4.78254e-62	0.590631	0.62	0.248	1.75921e-57	2	0.506551	0.162913	Symbols: ERD15, LSR1, CID1 | dehydration-induced protein (ERD15) | chr2:17269736-17270314 FORWARD LENGTH=163
Ghir_A08G000580	7.87008e-62	0.771004	0.457	0.125	2.89493e-57	2	0.438057	0.0908644	Symbols: | Histone superfamily protein | chr5:24146352-24146663 REVERSE LENGTH=103
Ghir_D05G019910	3.38974e-61	0.693221	0.559	0.206	1.24688e-56	2	0.509744	0.139768	Symbols: DUT1 | DUTP-PYROPHOSPHATASE-LIKE 1 | chr3:17288367-17288867 REVERSE LENGTH=166
Ghir_D11G020370	4.99778e-61	0.660699	0.421	0.1	1.83838e-56	2	0.387899	0.077538	Symbols: | unknown protein; BEST Arabidopsis thaliana protein match is: unknown protein (TAIR:AT3G50640.1); Has 1807 Blast hits to 1807 proteins in 277 species: Archae - 0; Bacteria - 0; Metazoa - 736; Fungi - 347; Plants - 385; Viruses - 0; Other Eukaryotes - 339 (source: NCBI BLink). | chr5:26671433-26672116 FORWARD LENGTH=183
Ghir_D12G029700	5.0284e-61	0.594665	0.551	0.191	1.84965e-56	2	0.460739	0.130147	Symbols: | INVOLVED IN: 10-formyltetrahydrofolate biosynthetic process, folic acid and derivative biosynthetic process; EXPRESSED IN: 24 plant structures; EXPRESSED DURING: 15 growth stages; CONTAINS InterPro DOMAIN/s: Serine hydrolase (InterPro:IPR005645); BEST Arabidopsis thaliana protein match is: alpha/beta-Hydrolases superfamily protein (TAIR:AT5G65400.1); Has 30201 Blast hits to 17322 prote…
Ghir_A13G013950	8.35593e-61	0.624116	0.364	0.074	3.07365e-56	2	0.337651	0.0507491	Symbols: | Histone superfamily protein | chr5:3269065-3269475 REVERSE LENGTH=136
Ghir_D11G000390	1.29756e-60	0.66484	0.543	0.187	4.77296e-56	2	0.500691	0.139437	Symbols: | Pathogenesis-related thaumatin superfamily protein | chr1:27681432-27682954 FORWARD LENGTH=264
Ghir_D05G010640	4.03342e-60	0.492365	0.425	0.107	1.48365e-55	2	0.338153	0.0723099	Symbols: | Heavy metal transport/detoxification superfamily protein | chr2:11972398-11974007 REVERSE LENGTH=245
Ghir_D05G010430	9.57439e-60	0.624254	0.557	0.205	3.52184e-55	2	0.495208	0.143803	Symbols: NCRK | Protein kinase superfamily protein | chr2:12044004-12046339 FORWARD LENGTH=565
Ghir_D10G001850	3.01228e-59	0.541069	0.944	0.706	1.10804e-54	2	0.831855	0.454119	Symbols: UBQ11 | ubiquitin 11 | chr4:2588271-2588960 REVERSE LENGTH=229
Ghir_A03G022180	5.89379e-59	0.537233	0.481	0.147	2.16797e-54	2	0.398822	0.102197	Symbols: ATGRP2B, ATCSP4, GRP2B | glycine-rich protein 2B | chr2:9036983-9037588 REVERSE LENGTH=201
Ghir_A09G001660	6.48312e-59	0.728234	0.567	0.226	2.38475e-54	2	0.548332	0.157229	Symbols: GASA4 | GAST1 protein homolog 4 | chr5:4945017-4946025 FORWARD LENGTH=106
Ghir_D05G017120	1.27532e-58	0.791321	0.614	0.266	4.69115e-54	2	0.589567	0.18143	Symbols: BAN | NAD(P)-binding Rossmann-fold superfamily protein | chr1:22791326-22792757 REVERSE LENGTH=340
Ghir_A06G013190	1.93467e-58	0.676368	0.861	0.559	7.11648e-54	2	0.823232	0.389733	Symbols: DYL1 | dormancy-associated protein-like 1 | chr1:9934252-9935216 REVERSE LENGTH=159
Ghir_D02G023760	1.97185e-58	0.576615	0.515	0.174	7.25326e-54	2	0.440312	0.120709	Symbols: PIP3B, PIP2;8 | plasma membrane intrinsic protein 2;8 | chr2:7301647-7303180 FORWARD LENGTH=278
Ghir_D04G007540	2.63918e-58	0.49624	0.555	0.197	9.70796e-54	2	0.427711	0.133271	Symbols: | Protein containing PAM2 motif which mediates interaction with the PABC domain of polyadenyl binding proteins. | chr4:8218517-8219037 FORWARD LENGTH=143
Ghir_A13G018080	3.86176e-58	0.844672	0.668	0.315	1.42051e-53	2	0.669137	0.225788	Symbols: | winged-helix DNA-binding transcription factor family protein | chr2:13045360-13046267 FORWARD LENGTH=273
Ghir_A08G009820	3.95539e-58	0.728816	0.457	0.132	1.45495e-53	2	0.452753	0.102188	Symbols: | NAD(P)-binding Rossmann-fold superfamily protein | chr2:10177902-10179789 FORWARD LENGTH=304
Ghir_D06G004660	9.94747e-58	0.511835	0.497	0.161	3.65908e-53	2	0.39775	0.107811	Symbols: | Adenine nucleotide alpha hydrolases-like superfamily protein | chr1:16896894-16898427 REVERSE LENGTH=213
Ghir_A02G015720	1.71263e-57	0.696348	0.445	0.125	6.29972e-53	2	0.416008	0.0926698	Symbols: | Histone superfamily protein | chr5:24146352-24146663 REVERSE LENGTH=103
Ghir_D10G015360	2.00776e-57	0.653592	0.398	0.097	7.38536e-53	2	0.37515	0.0728569	Symbols: CHS, TT4, ATCHS | Chalcone and stilbene synthase family protein | chr5:4488762-4490035 FORWARD LENGTH=395
Ghir_D10G010730	1.63011e-56	0.597049	0.366	0.08	5.9962e-52	2	0.334666	0.0591851	Symbols: | Histone superfamily protein | chr5:3269065-3269475 REVERSE LENGTH=136
Ghir_D12G006160	6.50356e-56	0.764661	0.515	0.182	2.39227e-51	2	0.5042	0.134404	Symbols: F3H, TT6, F3'H | flavanone 3-hydroxylase | chr3:19025409-19026658 FORWARD LENGTH=358
Ghir_D08G000590	8.7994e-56	0.96229	0.656	0.338	3.23677e-51	2	0.683912	0.221867	Symbols: | Histone superfamily protein | chr5:24146352-24146663 REVERSE LENGTH=103
Ghir_Scaffold1878G000010	9.42008e-56	0.595016	0.469	0.146	3.46508e-51	2	0.40643	0.101	Symbols: AN3, GIF, GIF1, ATGIF1 | SSXT family protein | chr5:10647831-10649620 REVERSE LENGTH=210
Ghir_A09G022640	1.6701e-55	1.22037	0.92	0.731	6.1433e-51	2	1.31668	0.607222	Symbols: LTP6 | lipid transfer protein 6 | chr3:2664330-2664784 REVERSE LENGTH=117
Ghir_A06G022830	2.5383e-55	0.508742	0.429	0.118	9.33689e-51	2	0.349704	0.0818259	Symbols: | FUNCTIONS IN: molecular_function unknown; INVOLVED IN: biological_process unknown; LOCATED IN: chloroplast; EXPRESSED IN: 22 plant structures; EXPRESSED DURING: 13 growth stages; BEST Arabidopsis thaliana protein match is: cobalt ion binding (TAIR:AT1G71310.1); Has 1807 Blast hits to 1807 proteins in 277 species: Archae - 0; Bacteria - 0; Metazoa - 736; Fungi - 347; Plants - 385; Virus…
Ghir_A11G027860	2.67754e-55	0.629057	0.489	0.158	9.84905e-51	2	0.429348	0.11346	NA
Ghir_A07G008670	3.46286e-55	0.471239	0.455	0.135	1.27378e-50	2	0.351667	0.0897648	Symbols: RGA1, RGA | GRAS family transcription factor family protein | chr2:255581-257344 REVERSE LENGTH=587
Ghir_D03G003860	5.11289e-55	0.88295	0.529	0.204	1.88072e-50	2	0.544543	0.139182	Symbols: | Histone superfamily protein | chr5:24146352-24146663 REVERSE LENGTH=103
Ghir_D13G011190	5.23993e-55	0.649745	0.678	0.317	1.92746e-50	2	0.623994	0.237997	NA
Ghir_D09G004870	9.02228e-55	0.498541	0.485	0.155	3.31875e-50	2	0.38464	0.106568	Symbols: EXL3 | EXORDIUM like 3 | chr5:20939793-20940806 REVERSE LENGTH=337
Ghir_A02G009820	1.64196e-54	0.597721	0.779	0.484	6.03978e-50	2	0.665479	0.300516	Symbols: HMGB2, HMG BETA 1, NFD2, NFD02 | high mobility group B2 | chr1:7177282-7178487 FORWARD LENGTH=144
Ghir_A06G005250	1.73605e-54	0.439376	0.489	0.158	6.38588e-50	2	0.360165	0.104206	Symbols: RPS11-BETA | ribosomal protein S11-beta | chr5:8008251-8009330 REVERSE LENGTH=159
Ghir_A07G012860	1.85382e-54	0.838787	0.451	0.141	6.8191e-50	2	0.46564	0.101143	Symbols: TT7, CYP75B1, D501 | Cytochrome P450 superfamily protein | chr5:2560437-2562859 FORWARD LENGTH=513
Ghir_A05G008290	2.64099e-54	0.891132	0.773	0.484	9.7146e-50	2	0.914289	0.385251	Symbols: | Pollen Ole e 1 allergen and extensin family protein | chr2:11716697-11717318 REVERSE LENGTH=173
Ghir_A08G025420	2.89978e-54	0.575079	0.632	0.285	1.06665e-49	2	0.520982	0.186993	Symbols: TPX1 | thioredoxin-dependent peroxidase 1 | chr1:24559524-24560753 REVERSE LENGTH=162
Ghir_A05G035300	3.86579e-54	0.547422	0.654	0.315	1.42199e-49	2	0.530539	0.201991	Symbols: GAPC, GAPC-1, GAPC1 | glyceraldehyde-3-phosphate dehydrogenase C subunit 1 | chr3:1081077-1083131 FORWARD LENGTH=338
Ghir_D07G013030	4.45175e-54	0.729072	0.465	0.143	1.63753e-49	2	0.437463	0.110145	Symbols: TT7, CYP75B1, D501 | Cytochrome P450 superfamily protein | chr5:2560437-2562859 FORWARD LENGTH=513
Ghir_A11G020360	4.61614e-54	0.680524	0.457	0.141	1.698e-49	2	0.433705	0.104643	Symbols: | unknown protein; BEST Arabidopsis thaliana protein match is: unknown protein (TAIR:AT3G50640.1); Has 1807 Blast hits to 1807 proteins in 277 species: Archae - 0; Bacteria - 0; Metazoa - 736; Fungi - 347; Plants - 385; Viruses - 0; Other Eukaryotes - 339 (source: NCBI BLink). | chr5:26671433-26672116 FORWARD LENGTH=183
Ghir_A10G015260	5.50629e-54	1.00069	0.668	0.334	2.02543e-49	2	0.822828	0.289415	Symbols: LP1, LTP1, ATLTP1 | lipid transfer protein 1 | chr2:16130418-16130893 FORWARD LENGTH=118
Ghir_A08G007650	8.71832e-54	0.688422	0.394	0.104	3.20695e-49	2	0.39127	0.0768279	Symbols: HTA3, H2AXB, G-H2AX, GAMMA-H2AX | gamma histone variant H2AX | chr1:20414607-20415206 REVERSE LENGTH=142
Ghir_A11G015190	9.09399e-54	0.575382	0.833	0.534	3.34513e-49	2	0.715237	0.348142	Symbols: | Lactoylglutathione lyase / glyoxalase I family protein | chr5:19644814-19645658 FORWARD LENGTH=166
Ghir_A13G001230	1.12373e-53	0.756645	0.445	0.136	4.13353e-49	2	0.457897	0.104827	Symbols: SAG20, WI12, ATWI-12 | senescence associated gene 20 | chr3:3442776-3443108 FORWARD LENGTH=110
Ghir_D13G002660	1.74501e-53	0.487716	0.487	0.161	6.41886e-49	2	0.386364	0.110552	Symbols: DWF1, DIM, EVE1, DIM1, CBB1 | cell elongation protein / DWARF1 / DIMINUTO (DIM) | chr3:6879835-6881616 REVERSE LENGTH=561
Ghir_A12G024580	1.85893e-53	0.483378	0.457	0.141	6.83788e-49	2	0.365626	0.0969957	Symbols: | unknown protein; FUNCTIONS IN: molecular_function unknown; INVOLVED IN: biological_process unknown; LOCATED IN: plasma membrane; BEST Arabidopsis thaliana protein match is: unknown protein (TAIR:AT5G52870.1); Has 1546 Blast hits to 738 proteins in 176 species: Archae - 0; Bacteria - 143; Metazoa - 278; Fungi - 131; Plants - 95; Viruses - 4; Other Eukaryotes - 895 (source: NCBI BLink). …
Ghir_A11G033230	2.17416e-53	0.615238	0.614	0.271	7.99744e-49	2	0.522798	0.181671	Symbols: ACBP6, ACBP | acyl-CoA-binding protein 6 | chr1:11411132-11412099 REVERSE LENGTH=92
Ghir_A10G008520	2.44584e-53	0.668781	0.384	0.098	8.99677e-49	2	0.368934	0.0720592	Symbols: | Histone superfamily protein | chr5:3269065-3269475 REVERSE LENGTH=136
Ghir_A02G002640	3.4875e-53	0.73102	0.509	0.181	1.28284e-48	2	0.488818	0.137467	Symbols: CHS, TT4, ATCHS | Chalcone and stilbene synthase family protein | chr5:4488762-4490035 FORWARD LENGTH=395
Ghir_D10G010900	3.87086e-53	0.495572	0.648	0.303	1.42386e-48	2	0.499984	0.194282	NA
Ghir_A08G011550	7.06876e-53	0.53956	0.531	0.198	2.60017e-48	2	0.435102	0.134865	Symbols: | UDP-Glycosyltransferase superfamily protein | chr1:11920582-11923506 REVERSE LENGTH=610
Ghir_A08G020270	7.23086e-53	0.7793	0.519	0.194	2.6598e-48	2	0.536336	0.149504	NA
Ghir_A11G009500	1.03417e-52	0.423717	0.421	0.118	3.8041e-48	2	0.31775	0.0797901	Symbols: | AT hook motif DNA-binding family protein | chr2:18871901-18873457 REVERSE LENGTH=348
Ghir_D12G014490	1.11108e-52	0.513725	0.328	0.067	4.087e-48	2	0.285959	0.0475492	Symbols: HMGB6 | high-mobility group box 6 | chr5:7888712-7890111 REVERSE LENGTH=241
Ghir_A02G014380	1.97163e-52	0.514079	0.535	0.204	7.25246e-48	2	0.427884	0.135019	Symbols: | Histone superfamily protein | chr5:3472591-3473349 REVERSE LENGTH=136
Ghir_D13G008570	2.69509e-52	0.471702	0.469	0.149	9.91363e-48	2	0.372217	0.105816	Symbols: PDCB3 | plasmodesmata callose-binding protein 3 | chr1:6419036-6420413 REVERSE LENGTH=184
Ghir_D11G029710	3.11432e-52	0.455516	0.485	0.165	1.14557e-47	2	0.370822	0.108663	Symbols: CRT1, CRT1a, AtCRT1a | calreticulin 1a | chr1:21090059-21092630 REVERSE LENGTH=425
Ghir_D10G015380	3.47099e-52	0.621429	0.439	0.132	1.27677e-47	2	0.408003	0.100657	Symbols: CHS, TT4, ATCHS | Chalcone and stilbene synthase family protein | chr5:4488762-4490035 FORWARD LENGTH=395
Ghir_D11G016760	3.5438e-52	0.555739	0.571	0.231	1.30355e-47	2	0.47843	0.161014	Symbols: ATGSTF9, GLUTTR, ATGSTF7, GSTF9 | glutathione S-transferase PHI 9 | chr2:13139132-13140057 FORWARD LENGTH=215
Ghir_A06G002850	3.75326e-52	0.534362	0.551	0.219	1.3806e-47	2	0.444727	0.143514	Symbols: IAA9 | indole-3-acetic acid inducible 9 | chr5:26254463-26256134 FORWARD LENGTH=338
Ghir_A12G019070	7.1331e-52	0.48397	0.475	0.16	2.62384e-47	2	0.373331	0.104461	Symbols: EIF-5A, ELF5A-1, ATELF5A-1, EIF5A | eukaryotic elongation factor 5A-1 | chr1:4773631-4774668 FORWARD LENGTH=158
Ghir_D01G005520	1.89167e-51	0.459365	0.41	0.116	6.9583e-47	2	0.325476	0.0783757	Symbols: | 3-hydroxyacyl-CoA dehydrogenase family protein | chr3:5145054-5146613 FORWARD LENGTH=294
Ghir_D05G016310	3.52171e-51	0.479358	0.447	0.138	1.29543e-46	2	0.359368	0.0971245	Symbols: DYL1 | dormancy-associated protein-like 1 | chr1:9934252-9935216 REVERSE LENGTH=159
Ghir_D13G018740	3.69428e-51	0.711188	0.644	0.313	1.3589e-46	2	0.620724	0.229253	Symbols: | winged-helix DNA-binding transcription factor family protein | chr2:13045360-13046267 FORWARD LENGTH=273
Ghir_D08G006800	6.4476e-51	0.554927	0.712	0.375	2.37168e-46	2	0.624266	0.26875	Symbols: | winged-helix DNA-binding transcription factor family protein | chr2:13045360-13046267 FORWARD LENGTH=273
Ghir_A11G011910	8.56512e-51	0.440698	0.4	0.111	3.15059e-46	2	0.312897	0.0746995	Symbols: | Protein of unknown function (DUF1645) | chr3:23163937-23165079 REVERSE LENGTH=380
Ghir_D05G008300	1.23878e-50	0.945682	0.755	0.461	4.55672e-46	2	0.871385	0.358868	Symbols: | Pollen Ole e 1 allergen and extensin family protein | chr2:11716697-11717318 REVERSE LENGTH=173
Ghir_D02G003050	1.2673e-50	0.681477	0.479	0.17	4.66163e-46	2	0.450383	0.121208	Symbols: CHS, TT4, ATCHS | Chalcone and stilbene synthase family protein | chr5:4488762-4490035 FORWARD LENGTH=395
Ghir_A09G006210	1.36926e-50	0.459319	0.435	0.133	5.0367e-46	2	0.342943	0.0905449	Symbols: | Heavy metal transport/detoxification superfamily protein | chr3:1853048-1854673 REVERSE LENGTH=473
Ghir_D09G005860	1.4335e-50	0.491624	0.547	0.216	5.27299e-46	2	0.433874	0.146366	Symbols: | Heavy metal transport/detoxification superfamily protein | chr3:1853048-1854673 REVERSE LENGTH=473
Ghir_D12G026350	1.52593e-50	0.449704	0.398	0.11	5.61297e-46	2	0.312934	0.07414	Symbols: | CCT motif family protein | chr5:21673683-21675469 FORWARD LENGTH=264
Ghir_A12G014320	1.66638e-50	0.419053	0.272	0.044	6.12961e-46	2	0.230793	0.0311048	Symbols: HMGB6 | high-mobility group box 6 | chr5:7888712-7890111 REVERSE LENGTH=241
Ghir_A04G011130	1.77924e-50	0.477154	0.348	0.081	6.54477e-46	2	0.291587	0.0571284	Symbols: | unknown protein; BEST Arabidopsis thaliana protein match is: unknown protein (TAIR:AT1G52270.1); Has 30201 Blast hits to 17322 proteins in 780 species: Archae - 12; Bacteria - 1396; Metazoa - 17338; Fungi - 3422; Plants - 5037; Viruses - 0; Other Eukaryotes - 2996 (source: NCBI BLink). | chr4:14017458-14018066 FORWARD LENGTH=202
Ghir_A05G001760	2.58714e-50	0.488949	0.278	0.047	9.51654e-46	2	0.253564	0.0340864	Symbols: | Histone superfamily protein | chr5:3269065-3269475 REVERSE LENGTH=136
Ghir_D08G002730	2.68797e-50	0.620485	0.668	0.337	9.88742e-46	2	0.578222	0.226267	Symbols: HTA10 | histone H2A 10 | chr1:18926948-18927443 FORWARD LENGTH=132
Ghir_D11G029230	7.18494e-50	0.520534	0.65	0.321	2.64291e-45	2	0.549329	0.221745	Symbols: | Dormancy/auxin associated family protein | chr1:21043414-21044469 FORWARD LENGTH=140
Ghir_A04G012950	9.76631e-50	0.788404	0.604	0.282	3.59244e-45	2	0.635774	0.218648	Symbols: | Gibberellin-regulated family protein | chr2:6404210-6405043 FORWARD LENGTH=108
Ghir_A11G000300	1.12639e-49	0.466431	0.449	0.145	4.14332e-45	2	0.358402	0.100005	Symbols: | Pathogenesis-related thaumatin superfamily protein | chr1:27681432-27682954 FORWARD LENGTH=264
Ghir_D06G014920	1.97326e-49	0.528399	0.402	0.116	7.25844e-45	2	0.347919	0.0822632	Symbols: XBCP3 | xylem bark cysteine peptidase 3 | chr1:3201848-3203875 FORWARD LENGTH=437
Ghir_A12G011570	2.3401e-49	0.520014	0.449	0.149	8.60781e-45	2	0.37711	0.101079	Symbols: | Heavy metal transport/detoxification superfamily protein | chr1:180401-182066 REVERSE LENGTH=177
Ghir_A05G016940	3.34522e-49	0.559781	0.433	0.136	1.2305e-44	2	0.382147	0.0978398	Symbols: | glycine-rich protein | chr4:11491519-11491914 FORWARD LENGTH=131
Ghir_A07G022450	3.35838e-49	0.448748	0.372	0.096	1.23535e-44	2	0.300472	0.068502	Symbols: HTA11 | histone H2A 11 | chr3:20196532-20197466 FORWARD LENGTH=136
Ghir_A10G004880	3.92438e-49	0.501337	0.332	0.076	1.44354e-44	2	0.290335	0.0536728	Symbols: | Histone superfamily protein | chr5:3269065-3269475 REVERSE LENGTH=136
Ghir_A10G018990	4.73008e-49	1.17772	0.62	0.298	1.73991e-44	2	0.784412	0.257278	Symbols: ATUSPL1, USPL1 | unknown seed protein like 1 | chr1:18246441-18247817 FORWARD LENGTH=280
Ghir_A06G022730	4.7471e-49	0.441926	0.421	0.126	1.74617e-44	2	0.327378	0.086147	Symbols: ATB2, GBF6, AtbZIP11, BZIP11 | G-box binding factor 6 | chr4:16522449-16522928 FORWARD LENGTH=159
Ghir_D02G011280	7.02358e-49	0.417305	0.419	0.125	2.58355e-44	2	0.319244	0.0855431	Symbols: SSI2, FAB2 | Plant stearoyl-acyl-carrier-protein desaturase family protein | chr2:18120107-18122495 FORWARD LENGTH=401
Ghir_D05G016750	7.39012e-49	0.473358	0.4	0.114	2.71838e-44	2	0.32796	0.0815059	Symbols: | glycine-rich protein | chr4:11491519-11491914 FORWARD LENGTH=131
Ghir_A01G003520	8.30237e-49	0.731864	0.602	0.284	3.05394e-44	2	0.600467	0.209688	Symbols: | Uncharacterised protein family (UPF0497) | chr1:5878493-5879871 FORWARD LENGTH=204
Ghir_D06G001600	1.2254e-48	0.590265	0.471	0.166	4.50751e-44	2	0.426044	0.120199	Symbols: ATSCP2, SCP2 | sterol carrier protein 2 | chr5:17194458-17195910 REVERSE LENGTH=123
Ghir_D01G023960	1.33258e-48	0.487207	0.521	0.2	4.90175e-44	2	0.405482	0.131537	Symbols: | Tautomerase/MIF superfamily protein | chr5:243067-244033 REVERSE LENGTH=122
Ghir_D01G022210	1.69192e-48	0.695116	0.495	0.19	6.22357e-44	2	0.487276	0.140141	Symbols: PAL1, ATPAL1 | PHE ammonia lyase 1 | chr2:15557602-15560237 REVERSE LENGTH=725
Ghir_D09G013920	2.2629e-48	0.5593	0.429	0.139	8.32385e-44	2	0.381428	0.0960307	Symbols: | unknown protein; FUNCTIONS IN: molecular_function unknown; INVOLVED IN: biological_process unknown; LOCATED IN: chloroplast; EXPRESSED IN: 21 plant structures; EXPRESSED DURING: 11 growth stages; BEST Arabidopsis thaliana protein match is: unknown protein (TAIR:AT3G11600.1); Has 1807 Blast hits to 1807 proteins in 277 species: Archae - 0; Bacteria - 0; Metazoa - 736; Fungi - 347; Plant…
Ghir_A05G016240	2.39432e-48	0.655616	0.461	0.161	8.80727e-44	2	0.449636	0.121327	Symbols: | GDSL-like Lipase/Acylhydrolase superfamily protein | chr5:18634155-18636512 FORWARD LENGTH=357
Ghir_D05G017860	3.26296e-48	0.508974	0.499	0.184	1.20025e-43	2	0.410051	0.128957	Symbols: UCC1 | uclacyanin 1 | chr2:13722510-13723464 FORWARD LENGTH=261
Ghir_D05G037300	3.29074e-48	0.774388	0.584	0.273	1.21047e-43	2	0.570528	0.188267	Symbols: HTA1, RAT5, ATHTA1 | Histone superfamily protein | chr5:22196540-22197279 FORWARD LENGTH=130
Ghir_A11G018690	3.80321e-48	0.562917	0.642	0.318	1.39897e-43	2	0.561172	0.223847	Symbols: HIS1-3 | histone H1-3 | chr2:7846095-7846670 FORWARD LENGTH=167
Ghir_D01G020590	5.12386e-48	0.39649	0.322	0.071	1.88476e-43	2	0.256749	0.050727	Symbols: | INVOLVED IN: 10-formyltetrahydrofolate biosynthetic process, folic acid and derivative biosynthetic process; EXPRESSED IN: 24 plant structures; EXPRESSED DURING: 15 growth stages; CONTAINS InterPro DOMAIN/s: Serine hydrolase (InterPro:IPR005645); BEST Arabidopsis thaliana protein match is: alpha/beta-Hydrolases superfamily protein (TAIR:AT5G65400.1); Has 30201 Blast hits to 17322 prote…
Ghir_A09G005230	9.14301e-48	0.532064	0.431	0.14	3.36316e-43	2	0.375845	0.0989821	Symbols: EXL3 | EXORDIUM like 3 | chr5:20939793-20940806 REVERSE LENGTH=337
Ghir_D01G017710	9.86356e-48	0.507298	0.503	0.185	3.62821e-43	2	0.425761	0.138737	Symbols: PIP3, PIP3A, PIP2;7, SIMIP | plasma membrane intrinsic protein 3 | chr4:16708672-16709958 FORWARD LENGTH=280
Ghir_D10G003290	1.27509e-47	0.458372	0.382	0.108	4.6903e-43	2	0.316201	0.0751597	Symbols: HSL1 | HAESA-like 1 | chr1:9996914-10000171 FORWARD LENGTH=996
Ghir_D02G001640	1.49328e-47	0.399606	0.3	0.061	5.49288e-43	2	0.241925	0.0427642	Symbols: | unknown protein; BEST Arabidopsis thaliana protein match is: unknown protein (TAIR:AT1G78170.1); Has 68 Blast hits to 68 proteins in 13 species: Archae - 0; Bacteria - 0; Metazoa - 0; Fungi - 0; Plants - 64; Viruses - 0; Other Eukaryotes - 4 (source: NCBI BLink). | chr4:5712389-5713247 FORWARD LENGTH=212
Ghir_D12G003310	1.67791e-47	0.605635	0.843	0.591	6.17202e-43	2	0.77704	0.396623	Symbols: | Cyclophilin-like peptidyl-prolyl cis-trans isomerase family protein | chr2:9055619-9056143 REVERSE LENGTH=174
Ghir_D05G038860	1.89419e-47	0.497089	0.644	0.315	6.9676e-43	2	0.503105	0.203724	Symbols: | DEK domain-containing chromatin associated protein | chr5:22539375-22543142 FORWARD LENGTH=778
Ghir_D11G013610	2.92725e-47	0.493503	0.592	0.26	1.07676e-42	2	0.498752	0.193427	Symbols: | winged-helix DNA-binding transcription factor family protein | chr2:13045360-13046267 FORWARD LENGTH=273
Ghir_D12G016480	4.25475e-47	0.428143	0.308	0.066	1.56507e-42	2	0.258322	0.0472586	Symbols: HMGA | high mobility group A | chr1:5138665-5139353 REVERSE LENGTH=204
Ghir_D01G016500	4.97747e-47	0.521425	0.366	0.099	1.83091e-42	2	0.326996	0.0726855	Symbols: INO | Plant-specific transcription factor YABBY family protein | chr1:8317423-8319104 FORWARD LENGTH=231
Ghir_D01G022900	5.41589e-47	0.680988	0.503	0.195	1.99218e-42	2	0.46999	0.140459	Symbols: | Histone superfamily protein | chr5:24146352-24146663 REVERSE LENGTH=103
Ghir_A11G029160	7.87077e-47	0.431958	0.505	0.191	2.89518e-42	2	0.379417	0.126961	Symbols: RPL18 | ribosomal protein L18 | chr3:1621511-1622775 FORWARD LENGTH=187
Ghir_A01G008090	8.15642e-47	0.384478	0.336	0.081	3.00026e-42	2	0.26096	0.0563212	Symbols: FLA1 | FASCICLIN-like arabinogalactan 1 | chr5:22558375-22560392 REVERSE LENGTH=424
Ghir_D06G000570	1.05647e-46	0.518265	0.473	0.171	3.8861e-42	2	0.397377	0.119685	Symbols: ATB2, GBF6, AtbZIP11, BZIP11 | G-box binding factor 6 | chr4:16522449-16522928 FORWARD LENGTH=159
Ghir_D08G011000	1.15111e-46	0.516181	0.453	0.157	4.23426e-42	2	0.381847	0.109077	Symbols: EMB3009, PEL3, DCR | HXXXD-type acyl-transferase family protein | chr5:8076616-8079677 REVERSE LENGTH=484
Ghir_D05G003850	1.45877e-46	0.435854	0.404	0.12	5.36594e-42	2	0.317198	0.0840278	Symbols: SUS4, ATSUS4 | sucrose synthase 4 | chr3:15179204-15182577 REVERSE LENGTH=808
Ghir_A13G017440	3.09275e-46	0.516754	0.624	0.31	1.13764e-41	2	0.507481	0.202495	Symbols: CSD1 | copper/zinc superoxide dismutase 1 | chr1:2827700-2829053 FORWARD LENGTH=152
Ghir_A01G020680	3.17968e-46	0.558526	0.376	0.106	1.16962e-41	2	0.345607	0.0795869	Symbols: PAL1, ATPAL1 | PHE ammonia lyase 1 | chr2:15557602-15560237 REVERSE LENGTH=725
Ghir_A10G009540	4.80146e-46	0.501273	0.628	0.314	1.76617e-41	2	0.510799	0.208062	Symbols: ATTRX1, ATTRX H1, TRX1 | thioredoxin H-type 1 | chr3:18951123-18951955 REVERSE LENGTH=114
Ghir_D07G010460	5.18028e-46	0.381533	0.326	0.077	1.90551e-41	2	0.248737	0.0515307	Symbols: HTB1 | Histone superfamily protein | chr1:2413049-2413495 FORWARD LENGTH=148
Ghir_A13G024830	5.4042e-46	0.69403	0.433	0.147	1.98788e-41	2	0.423631	0.109115	Symbols: ATC4H, C4H, CYP73A5, REF3 | cinnamate-4-hydroxylase | chr2:12993861-12995683 REVERSE LENGTH=505
Ghir_A10G015520	6.29785e-46	0.434113	0.471	0.17	2.3166e-41	2	0.359167	0.11286	Symbols: | unknown protein; Has 40 Blast hits to 40 proteins in 15 species: Archae - 0; Bacteria - 0; Metazoa - 0; Fungi - 0; Plants - 40; Viruses - 0; Other Eukaryotes - 0 (source: NCBI BLink). | chr3:2616435-2616768 REVERSE LENGTH=65
Ghir_A12G006140	6.64956e-46	0.579407	0.4	0.126	2.44597e-41	2	0.368945	0.0899148	Symbols: F3H, TT6, F3'H | flavanone 3-hydroxylase | chr3:19025409-19026658 FORWARD LENGTH=358
Ghir_D13G019550	1.02164e-45	0.753174	0.543	0.251	3.75802e-41	2	0.55636	0.177019	Symbols: SVB | Protein of unknown function, DUF538 | chr1:21198402-21198902 REVERSE LENGTH=166
Ghir_D07G023560	1.05052e-45	0.456232	0.431	0.14	3.86424e-41	2	0.35098	0.101724	Symbols: | Gibberellin-regulated family protein | chr5:4826598-4827761 FORWARD LENGTH=275
Ghir_D08G022580	1.20893e-45	0.467217	0.266	0.048	4.44691e-41	2	0.242142	0.0348997	Symbols: HTA7 | histone H2A 7 | chr5:9792807-9793365 REVERSE LENGTH=150
Ghir_D05G010110	1.44129e-45	0.476221	0.557	0.244	5.30163e-41	2	0.44557	0.16443	Symbols: AGO4, OCP11 | Argonaute family protein | chr2:11536795-11541503 REVERSE LENGTH=924
Ghir_D08G021100	1.75691e-45	0.855777	0.539	0.245	6.46261e-41	2	0.600568	0.188397	NA
Ghir_D09G022270	3.0381e-45	0.53435	0.656	0.342	1.11754e-40	2	0.552383	0.232692	Symbols: | FRIGIDA-like protein | chr3:7959854-7961886 FORWARD LENGTH=532
Ghir_A08G014820	3.77333e-45	0.391075	0.388	0.114	1.38798e-40	2	0.291751	0.0774182	Symbols: NDPK1 | Nucleoside diphosphate kinase family protein | chr4:5923424-5924366 FORWARD LENGTH=169
Ghir_D08G019350	3.79274e-45	0.5325	0.342	0.089	1.39512e-40	2	0.305702	0.0643083	Symbols: LDOX, TDS4, TT18, ANS | leucoanthocyanidin dioxygenase | chr4:12004905-12006059 REVERSE LENGTH=356
Ghir_D06G016000	5.45816e-45	0.524298	0.302	0.067	2.00773e-40	2	0.275344	0.0480579	Symbols: | Histone superfamily protein | chr5:3269065-3269475 REVERSE LENGTH=136
Ghir_A07G010430	7.84084e-45	0.591291	0.382	0.115	2.88418e-40	2	0.353126	0.0822452	Symbols: HTB1 | Histone superfamily protein | chr1:2413049-2413495 FORWARD LENGTH=148
Ghir_A11G017920	9.73075e-45	0.39667	0.421	0.137	3.57936e-40	2	0.313741	0.0907294	Symbols: UGP2 | UDP-glucose pyrophosphorylase 2 | chr5:5696955-5700845 REVERSE LENGTH=470
Ghir_A12G026040	1.15296e-44	0.440148	0.799	0.468	4.24105e-40	2	0.635867	0.329172	Symbols: UBQ1, EMB2167, ERD16, HAP4 | ubiquitin extension protein 1 | chr3:19505668-19506681 FORWARD LENGTH=128
Ghir_A05G002910	1.40415e-44	0.407795	0.461	0.165	5.16504e-40	2	0.345137	0.110361	Symbols: | Ribosomal protein L31e family protein | chr2:8513577-8514346 FORWARD LENGTH=119
Ghir_D03G004930	2.67764e-44	0.481006	0.382	0.116	9.84942e-40	2	0.3271	0.081215	Symbols: ATCAD9, CAD9 | cinnamyl alcohol dehydrogenase 9 | chr4:18291268-18292772 FORWARD LENGTH=360
Ghir_A10G008450	3.92499e-44	0.454779	0.374	0.11	1.44377e-39	2	0.312069	0.0777512	Symbols: ATHB6, HB6 | homeobox protein 6 | chr2:9526470-9527612 REVERSE LENGTH=311
Ghir_A10G008360	4.79929e-44	0.474478	0.575	0.271	1.76537e-39	2	0.458604	0.17785	NA
Ghir_A05G010400	5.80076e-44	0.477633	0.565	0.256	2.13375e-39	2	0.44374	0.167106	Symbols: AGO4, OCP11 | Argonaute family protein | chr2:11536795-11541503 REVERSE LENGTH=924
Ghir_D13G010660	1.07841e-43	0.393045	0.38	0.113	3.96684e-39	2	0.290572	0.0769984	Symbols: mtACP2 | mitochondrial acyl carrier protein 2 | chr1:24249088-24250366 REVERSE LENGTH=126
Ghir_A01G019120	1.09428e-43	0.448168	0.364	0.105	4.02522e-39	2	0.303453	0.0732722	Symbols: | INVOLVED IN: 10-formyltetrahydrofolate biosynthetic process, folic acid and derivative biosynthetic process; EXPRESSED IN: 24 plant structures; EXPRESSED DURING: 15 growth stages; CONTAINS InterPro DOMAIN/s: Serine hydrolase (InterPro:IPR005645); BEST Arabidopsis thaliana protein match is: alpha/beta-Hydrolases superfamily protein (TAIR:AT5G65400.1); Has 30201 Blast hits to 17322 prote…
Ghir_A05G019880	1.69206e-43	0.457955	0.382	0.118	6.22406e-39	2	0.317972	0.081161	Symbols: DUT1 | DUTP-PYROPHOSPHATASE-LIKE 1 | chr3:17288367-17288867 REVERSE LENGTH=166
Ghir_A01G007390	1.88653e-43	0.519545	0.618	0.302	6.9394e-39	2	0.502404	0.204053	Symbols: VTC2 | mannose-1-phosphate guanylyltransferase (GDP)s;GDP-galactose:mannose-1-phosphate guanylyltransferases;GDP-galactose:glucose-1-phosphate guanylyltransferases;GDP-galactose:myoinositol-1-phosphate guanylyltransferases;glucose-1-phosphate guanylyltransferase | chr4:13499262-13501145 REVERSE LENGTH=442
Ghir_D13G024860	2.05964e-43	0.43528	0.274	0.056	7.57617e-39	2	0.239829	0.0397775	Symbols: HTB4 | Histone superfamily protein | chr5:24127206-24127658 FORWARD LENGTH=150
Ghir_D10G018330	2.71172e-43	0.393117	0.346	0.094	9.97481e-39	2	0.274147	0.0661408	Symbols: | Dynein light chain type 1 family protein | chr4:9036344-9037825 FORWARD LENGTH=123
Ghir_D04G017310	2.95463e-43	0.755542	0.575	0.265	1.08683e-38	2	0.611571	0.221361	Symbols: | Gibberellin-regulated family protein | chr2:6404210-6405043 FORWARD LENGTH=108
Ghir_A04G008530	4.26267e-43	0.454485	0.41	0.137	1.56798e-38	2	0.335525	0.0936719	Symbols: TTG2, ATWRKY44, WRKY44, DSL1 | WRKY family transcription factor family protein | chr2:15645277-15646792 FORWARD LENGTH=429
Ghir_D08G009580	7.00209e-43	0.552211	0.443	0.16	2.57565e-38	2	0.391244	0.113707	Symbols: | NAD(P)-binding Rossmann-fold superfamily protein | chr2:10177902-10179789 FORWARD LENGTH=304
Ghir_A11G013570	1.17287e-42	0.511469	0.606	0.292	4.31427e-38	2	0.518301	0.214049	Symbols: | winged-helix DNA-binding transcription factor family protein | chr2:13045360-13046267 FORWARD LENGTH=273
Ghir_A05G029780	1.94207e-42	0.420728	0.402	0.131	7.14372e-38	2	0.311882	0.0874661	Symbols: SCPL49, CPY | SERINE CARBOXYPEPTIDASE-LIKE 49 | chr3:3235518-3238063 REVERSE LENGTH=516
Ghir_A08G011050	2.14787e-42	0.45514	0.396	0.128	7.90071e-38	2	0.326492	0.0891335	Symbols: EMB3009, PEL3, DCR | HXXXD-type acyl-transferase family protein | chr5:8076616-8079677 REVERSE LENGTH=484
Ghir_A02G005420	2.57699e-42	0.429646	0.837	0.557	9.47919e-38	2	0.682527	0.379099	Symbols: | Ribosomal L29e protein family | chr3:2114402-2114877 REVERSE LENGTH=83
Ghir_D08G020060	3.37883e-42	0.423513	0.505	0.207	1.24287e-37	2	0.400056	0.146387	Symbols: PIP1C, TMP-B, PIP1;3 | plasma membrane intrinsic protein 1C | chr1:225986-227176 REVERSE LENGTH=286
Ghir_A06G014150	4.28955e-42	0.365028	0.312	0.077	1.57787e-37	2	0.24237	0.0530224	Symbols: XBCP3 | xylem bark cysteine peptidase 3 | chr1:3201848-3203875 FORWARD LENGTH=437
Ghir_D11G004520	4.57381e-42	0.408218	0.354	0.101	1.68243e-37	2	0.28131	0.0698706	Symbols: | unknown protein; FUNCTIONS IN: molecular_function unknown; INVOLVED IN: N-terminal protein myristoylation; LOCATED IN: cellular_component unknown; EXPRESSED IN: 22 plant structures; EXPRESSED DURING: 13 growth stages; BEST Arabidopsis thaliana protein match is: unknown protein (TAIR:AT1G10530.1); Has 185 Blast hits to 185 proteins in 18 species: Archae - 0; Bacteria - 0; Metazoa - 0; F…
Ghir_A07G023100	5.57079e-42	0.409501	0.38	0.116	2.04916e-37	2	0.314809	0.0902632	Symbols: TUA6 | Tubulin/FtsZ family protein | chr4:8548769-8550319 REVERSE LENGTH=450
Ghir_D03G004070	5.58627e-42	0.40852	0.384	0.119	2.05485e-37	2	0.302974	0.0840444	Symbols: ATHB6, HB6 | homeobox protein 6 | chr2:9526470-9527612 REVERSE LENGTH=311
Ghir_D05G019650	6.43828e-42	0.500978	0.37	0.112	2.36826e-37	2	0.325097	0.0829164	Symbols: DFR, TT3, M318 | dihydroflavonol 4-reductase | chr5:17164296-17165864 REVERSE LENGTH=382
Ghir_D02G010310	8.04876e-42	0.514166	0.763	0.51	2.96066e-37	2	0.63378	0.319998	Symbols: HMGB2, HMG BETA 1, NFD2, NFD02 | high mobility group B2 | chr1:7177282-7178487 FORWARD LENGTH=144
Ghir_A01G017990	9.15535e-42	0.45071	0.39	0.127	3.36771e-37	2	0.320326	0.0869564	Symbols: ACC1, AT-ACC1, EMB22, GK, PAS3 | acetyl-CoA carboxylase 1 | chr1:13534196-13543773 FORWARD LENGTH=2254
Ghir_A05G036540	1.02157e-41	0.688672	0.543	0.245	3.75776e-37	2	0.495751	0.178703	Symbols: DHAR2 | dehydroascorbate reductase 2 | chr1:28250255-28251237 REVERSE LENGTH=213
Ghir_A08G003300	1.81404e-41	0.363778	0.374	0.114	6.67278e-37	2	0.280699	0.0785325	Symbols: | Leucine-rich repeat (LRR) family protein | chr3:7280930-7282027 FORWARD LENGTH=365
Ghir_A01G022400	2.70374e-41	0.41783	0.469	0.182	9.94543e-37	2	0.361032	0.122679	Symbols: | Tautomerase/MIF superfamily protein | chr5:243067-244033 REVERSE LENGTH=122
Ghir_A07G023480	4.39907e-41	0.556765	0.465	0.182	1.61815e-36	2	0.426793	0.136842	Symbols: | Gibberellin-regulated family protein | chr5:4826598-4827761 FORWARD LENGTH=275
Ghir_D02G016550	5.16501e-41	0.526118	0.39	0.13	1.8999e-36	2	0.351555	0.0935723	Symbols: | MATE efflux family protein | chr3:9761927-9765259 REVERSE LENGTH=500
Ghir_A11G029700	5.26879e-41	0.388944	0.294	0.07	1.93807e-36	2	0.240359	0.048516	Symbols: | basic helix-loop-helix (bHLH) DNA-binding superfamily protein | chr1:2989509-2990132 FORWARD LENGTH=207
Ghir_D13G025600	8.78255e-41	0.556102	0.374	0.119	3.23057e-36	2	0.344048	0.0868814	Symbols: ATC4H, C4H, CYP73A5, REF3 | cinnamate-4-hydroxylase | chr2:12993861-12995683 REVERSE LENGTH=505
Ghir_D12G000300	1.20359e-40	0.323204	0.272	0.058	4.4273e-36	2	0.207399	0.0406653	Symbols: | kinase interacting (KIP1-like) family protein | chr1:731794-737332 REVERSE LENGTH=1733
Ghir_D08G021430	1.33153e-40	0.399578	0.473	0.185	4.89789e-36	2	0.353658	0.123402	Symbols: AGO4, OCP11 | Argonaute family protein | chr2:11536795-11541503 REVERSE LENGTH=924
Ghir_D11G013390	1.41749e-40	0.444154	0.416	0.143	5.2141e-36	2	0.338727	0.10311	Symbols: HTA11 | histone H2A 11 | chr3:20196532-20197466 FORWARD LENGTH=136
Ghir_D05G036830	1.46279e-40	0.354782	0.394	0.127	5.38072e-36	2	0.288204	0.0871699	Symbols: | uridine 5'-monophosphate synthase / UMP synthase (PYRE-F) (UMPS) | chr3:20168285-20170245 REVERSE LENGTH=476
Ghir_D08G001670	1.53553e-40	0.434433	0.35	0.102	5.6483e-36	2	0.293241	0.0738959	Symbols: | Bifunctional inhibitor/lipid-transfer protein/seed storage 2S albumin superfamily protein | chr1:20614663-20616158 FORWARD LENGTH=227
Ghir_D08G019430	1.67702e-40	0.44785	0.443	0.164	6.16877e-36	2	0.361666	0.116945	Symbols: KNAT7, IXR11 | KNOTTED-like homeobox of Arabidopsis thaliana 7 | chr1:23337468-23340348 FORWARD LENGTH=291
Ghir_A10G004610	2.06057e-40	0.456206	0.304	0.076	7.5796e-36	2	0.273574	0.0588689	Symbols: | Histone superfamily protein | chr5:24146352-24146663 REVERSE LENGTH=103
Ghir_D06G005310	3.13253e-40	0.374452	0.38	0.122	1.15227e-35	2	0.286827	0.0816646	Symbols: RPS11-BETA | ribosomal protein S11-beta | chr5:8008251-8009330 REVERSE LENGTH=159
Ghir_A05G029960	3.18479e-40	0.400665	0.356	0.106	1.17149e-35	2	0.280475	0.0732809	Symbols: SCPL49, CPY | SERINE CARBOXYPEPTIDASE-LIKE 49 | chr3:3235518-3238063 REVERSE LENGTH=516
Ghir_D12G007500	5.50248e-40	0.400888	0.314	0.083	2.02403e-35	2	0.25546	0.0573876	Symbols: TT12, ATTT12 | MATE efflux family protein | chr3:21819124-21821288 FORWARD LENGTH=507
Ghir_A02G008340	6.2147e-40	0.552018	0.38	0.121	2.28601e-35	2	0.35977	0.0999261	Symbols: | Eukaryotic aspartyl protease family protein | chr1:3157541-3158960 FORWARD LENGTH=449
Ghir_D05G013110	1.68067e-39	0.391194	0.286	0.067	6.18219e-35	2	0.240869	0.0506913	Symbols: GL2 | HD-ZIP IV family of homeobox-leucine zipper protein with lipid-binding START domain | chr1:30037093-30041013 FORWARD LENGTH=776
Ghir_A11G011460	2.39399e-39	0.4481	0.614	0.314	8.80605e-35	2	0.473338	0.205647	Symbols: UBQ6 | ubiquitin 6 | chr2:19344701-19345174 FORWARD LENGTH=157
Ghir_D10G018340	2.98878e-39	0.32023	0.26	0.055	1.09939e-34	2	0.198903	0.0371509	Symbols: | Protein of unknown function (DUF581) | chr5:19908800-19909332 REVERSE LENGTH=150
Ghir_D13G004250	4.43645e-39	0.334335	0.31	0.081	1.6319e-34	2	0.230972	0.0546269	Symbols: CYCD3;1, CYCD3 | CYCLIN D3;1 | chr4:16357903-16359304 FORWARD LENGTH=376
Ghir_D10G012320	4.44407e-39	0.555274	0.386	0.133	1.63471e-34	2	0.359774	0.0967296	Symbols: LTP3 | lipid transfer protein 3 | chr5:23929051-23929492 FORWARD LENGTH=115
Ghir_D08G010970	4.49958e-39	0.425349	0.561	0.264	1.65512e-34	2	0.424651	0.173232	Symbols: | Ribosomal protein L36e family protein | chr3:19913921-19914813 REVERSE LENGTH=112
Ghir_D08G007720	5.15148e-39	0.625401	0.358	0.114	1.89492e-34	2	0.353905	0.0855275	Symbols: HTA3, H2AXB, G-H2AX, GAMMA-H2AX | gamma histone variant H2AX | chr1:20414607-20415206 REVERSE LENGTH=142
Ghir_D05G003060	5.18451e-39	0.408825	0.499	0.21	1.90707e-34	2	0.372738	0.138388	Symbols: | Ribosomal protein L31e family protein | chr2:8513577-8514346 FORWARD LENGTH=119
Ghir_A05G022930	5.50856e-39	0.529961	0.435	0.163	2.02627e-34	2	0.365152	0.113791	Symbols: | Class-II DAHP synthetase family protein | chr1:7912120-7914742 FORWARD LENGTH=527
Ghir_A07G019980	6.5102e-39	0.389445	0.435	0.162	2.39471e-34	2	0.326403	0.108247	Symbols: SUM1, SUMO 1, SUMO1, ATSUMO1 | small ubiquitin-like modifier 1 | chr4:13497466-13498458 FORWARD LENGTH=100
Ghir_D06G016870	9.70395e-39	0.374928	0.437	0.162	3.5695e-34	2	0.325139	0.110517	Symbols: GLX1 | glyoxalase I homolog | chr1:3995928-3997518 FORWARD LENGTH=322
Ghir_A05G010710	1.55353e-38	0.437746	0.419	0.153	5.71451e-34	2	0.340802	0.10704	Symbols: NCRK | Protein kinase superfamily protein | chr2:12044004-12046339 FORWARD LENGTH=565
Ghir_A11G033220	1.73074e-38	0.517581	0.596	0.299	6.36635e-34	2	0.491412	0.208928	Symbols: ACBP6, ACBP | acyl-CoA-binding protein 6 | chr1:11411132-11412099 REVERSE LENGTH=92
Ghir_A06G016060	2.14763e-38	0.411377	0.473	0.196	7.89983e-34	2	0.360736	0.128277	Symbols: GLX1 | glyoxalase I homolog | chr1:3995928-3997518 FORWARD LENGTH=322
Ghir_A11G001280	2.59428e-38	0.341623	0.348	0.106	9.54279e-34	2	0.257538	0.0708217	Symbols: | NADH-ubiquinone oxidoreductase-related | chr5:21413718-21414794 FORWARD LENGTH=169
Ghir_A11G029540	2.59481e-38	0.420929	0.505	0.224	9.54475e-34	2	0.386233	0.145498	Symbols: CRT1, CRT1a, AtCRT1a | calreticulin 1a | chr1:21090059-21092630 REVERSE LENGTH=425
Ghir_D05G026360	2.81597e-38	0.529786	0.362	0.114	1.03583e-33	2	0.335738	0.0898587	Symbols: ATRL1, RSM2, RL1 | RAD-like 1 | chr4:18271457-18271857 REVERSE LENGTH=100
Ghir_D08G000340	3.71493e-38	0.414784	0.352	0.109	1.3665e-33	2	0.278411	0.0745286	Symbols: | Histone superfamily protein | chr5:24146352-24146663 REVERSE LENGTH=103
Ghir_D05G009840	4.07753e-38	0.599396	0.783	0.495	1.49988e-33	2	0.723486	0.36997	Symbols: | Histone superfamily protein | chr5:24146352-24146663 REVERSE LENGTH=103
Ghir_D03G004040	4.77199e-38	0.40975	0.893	0.675	1.75533e-33	2	0.73655	0.452217	Symbols: | Histone superfamily protein | chr5:3472591-3473349 REVERSE LENGTH=136
Ghir_A04G005680	4.84153e-38	0.357003	0.29	0.073	1.78091e-33	2	0.230379	0.0505578	Symbols: | Calcium-binding EF-hand family protein | chr2:18309285-18309713 FORWARD LENGTH=142
Ghir_A08G020640	5.1103e-38	0.42807	0.539	0.254	1.87977e-33	2	0.423055	0.170695	Symbols: AGO4, OCP11 | Argonaute family protein | chr2:11536795-11541503 REVERSE LENGTH=924
Ghir_A13G002370	5.43866e-38	0.363787	0.38	0.127	2.00056e-33	2	0.28798	0.0871069	Symbols: DWF1, DIM, EVE1, DIM1, CBB1 | cell elongation protein / DWARF1 / DIMINUTO (DIM) | chr3:6879835-6881616 REVERSE LENGTH=561
Ghir_A09G022760	1.19166e-37	0.355968	0.356	0.112	4.38341e-33	2	0.269067	0.0763633	Symbols: SCR, SGR1 | GRAS family transcription factor | chr3:20070550-20072625 FORWARD LENGTH=653
Ghir_A10G003660	1.21729e-37	0.353602	0.328	0.096	4.47768e-33	2	0.249456	0.0637746	Symbols: | basic helix-loop-helix (bHLH) DNA-binding superfamily protein | chr1:10493461-10494216 FORWARD LENGTH=251
Ghir_A07G018790	1.29528e-37	0.478209	0.396	0.141	4.76456e-33	2	0.335613	0.100007	Symbols: ATGSR1, GLN1;1, GSR 1, ATGLN1;1 | glutamine synthase clone R1 | chr5:14933574-14935656 REVERSE LENGTH=356
Ghir_D13G024880	1.40018e-37	0.68448	0.485	0.218	5.15043e-33	2	0.465934	0.151583	Symbols: HTB4 | Histone superfamily protein | chr5:24127206-24127658 FORWARD LENGTH=150
Ghir_A10G018270	1.41136e-37	0.377607	0.404	0.145	5.19156e-33	2	0.305674	0.0974299	Symbols: | Ribosomal protein S26e family protein | chr2:16945215-16946345 REVERSE LENGTH=131
Ghir_A11G029630	1.74092e-37	0.381363	0.421	0.156	6.40381e-33	2	0.318986	0.105928	Symbols: | Uncharacterized protein | chr5:9445950-9450584 FORWARD LENGTH=983
Ghir_D12G022480	1.94321e-37	0.373192	0.366	0.119	7.14792e-33	2	0.28337	0.0829276	Symbols: | SBP (S-ribonuclease binding protein) family protein | chr1:11844883-11846082 FORWARD LENGTH=312
Ghir_D12G026790	2.10708e-37	0.367994	0.338	0.103	7.75067e-33	2	0.265714	0.0710738	Symbols: UGT88A1 | UDP-glucosyl transferase 88A1 | chr3:5619355-5620833 REVERSE LENGTH=462
Ghir_A06G022250	2.39053e-37	0.365047	0.306	0.083	8.79334e-33	2	0.243916	0.0582121	Symbols: | fumarylacetoacetase, putative | chr1:4072904-4075856 FORWARD LENGTH=421
Ghir_A08G024720	4.93886e-37	0.475403	0.638	0.364	1.81671e-32	2	0.523198	0.240663	Symbols: | Small nuclear ribonucleoprotein family protein | chr4:14836773-14837919 REVERSE LENGTH=88
Ghir_D11G001300	5.48287e-37	0.311279	0.31	0.085	2.01682e-32	2	0.225012	0.0574704	Symbols: | NADH-ubiquinone oxidoreductase-related | chr5:21413718-21414794 FORWARD LENGTH=169
Ghir_D10G010820	6.64565e-37	0.382848	0.27	0.065	2.44453e-32	2	0.22817	0.0462932	Symbols: ATHB16, ATHB-16, HB16 | homeobox protein 16 | chr4:18571682-18572774 REVERSE LENGTH=294
Ghir_A12G017220	8.79092e-37	0.367395	0.449	0.176	3.23365e-32	2	0.329752	0.118773	Symbols: HON4 | winged-helix DNA-binding transcription factor family protein | chr3:6169384-6171558 REVERSE LENGTH=480
Ghir_D01G003430	8.9045e-37	0.345875	0.33	0.098	3.27543e-32	2	0.251793	0.0678143	Symbols: | SBP (S-ribonuclease binding protein) family protein | chr3:4122127-4123323 REVERSE LENGTH=335
Ghir_A03G004570	9.20892e-37	0.347994	0.362	0.117	3.38741e-32	2	0.273903	0.0823754	Symbols: ATRPL23A, RPL23A, RPL23AA | ribosomal protein L23AA | chr2:16475049-16475904 FORWARD LENGTH=154
Ghir_D03G000610	9.96207e-37	0.332868	0.284	0.072	3.66445e-32	2	0.21943	0.0490005	Symbols: | Protein of unknown function (DUF630 and DUF632) | chr2:11567691-11570345 REVERSE LENGTH=743
Ghir_A07G017090	1.22103e-36	0.335501	0.268	0.064	4.49143e-32	2	0.212044	0.0442052	Symbols: | unknown protein; BEST Arabidopsis thaliana protein match is: unknown protein (TAIR:AT2G10930.1); Has 30201 Blast hits to 17322 proteins in 780 species: Archae - 12; Bacteria - 1396; Metazoa - 17338; Fungi - 3422; Plants - 5037; Viruses - 0; Other Eukaryotes - 2996 (source: NCBI BLink). | chr5:19653235-19654017 FORWARD LENGTH=167
Ghir_A07G000990	1.40821e-36	0.359561	0.34	0.105	5.17994e-32	2	0.264392	0.0730551	Symbols: | Zinc finger C-x8-C-x5-C-x3-H type family protein | chr4:14392233-14393303 REVERSE LENGTH=356
Ghir_D13G000050	1.46439e-36	0.401191	0.479	0.203	5.38663e-32	2	0.366145	0.137299	Symbols: HIT3, HINT1 | HIS triad family protein 3 | chr3:20941532-20943129 FORWARD LENGTH=147
Ghir_D09G014410	1.50055e-36	0.337275	0.356	0.115	5.51961e-32	2	0.262664	0.0770568	Symbols: | 60S acidic ribosomal protein family | chr3:16163983-16164658 FORWARD LENGTH=111
Ghir_A03G022620	1.87275e-36	0.324328	0.314	0.088	6.88873e-32	2	0.239265	0.0644444	Symbols: ATHCHIB, PR3, PR-3, CHI-B, B-CHI, HCHIB | basic chitinase | chr3:3962501-3963984 REVERSE LENGTH=335
Ghir_A12G013860	1.96701e-36	0.40948	0.543	0.265	7.23543e-32	2	0.413664	0.172104	Symbols: | Ribosomal protein L19e family protein | chr3:5708982-5710249 FORWARD LENGTH=209
Ghir_A02G000810	2.02775e-36	0.349404	0.32	0.092	7.45889e-32	2	0.246778	0.0647514	Symbols: AFH1, FH1, AHF1, ATFH1 | formin homology 1 | chr3:9251320-9254826 REVERSE LENGTH=1051
Ghir_A12G012370	2.08777e-36	0.332458	0.288	0.074	7.67964e-32	2	0.222256	0.0526374	Symbols: | Rho GTPase activating protein with PAK-box/P21-Rho-binding domain | chr2:19192105-19194656 FORWARD LENGTH=455
Ghir_D02G009180	2.44007e-36	0.680327	0.515	0.23	8.97556e-32	2	0.541142	0.207205	Symbols: | N-terminal nucleophile aminohydrolases (Ntn hydrolases) superfamily protein | chr3:5471794-5473033 FORWARD LENGTH=325
Ghir_D13G015120	3.07526e-36	0.325848	0.314	0.09	1.1312e-31	2	0.236777	0.0620902	Symbols: | endoribonuclease L-PSP family protein | chr3:7110227-7111695 REVERSE LENGTH=187
Ghir_A02G004040	3.42326e-36	0.390767	0.408	0.153	1.25921e-31	2	0.317486	0.103792	Symbols: | Lactate/malate dehydrogenase family protein | chr1:1189418-1191267 REVERSE LENGTH=332
Ghir_D11G009480	3.66704e-36	0.379035	0.402	0.149	1.34888e-31	2	0.306434	0.0989295	Symbols: | AT hook motif DNA-binding family protein | chr2:18871901-18873457 REVERSE LENGTH=348
Ghir_D11G016620	3.70056e-36	0.324508	0.284	0.072	1.36121e-31	2	0.218617	0.051379	Symbols: | ATP-dependent caseinolytic (Clp) protease/crotonase family protein | chr1:2003834-2006564 REVERSE LENGTH=387
Ghir_D01G022390	3.72475e-36	0.41036	0.829	0.596	1.37011e-31	2	0.678044	0.397815	Symbols: | GTP binding Elongation factor Tu family protein | chr5:24289226-24290675 FORWARD LENGTH=449
Ghir_A04G013550	4.05221e-36	0.404672	0.316	0.092	1.49057e-31	2	0.263326	0.0655277	Symbols: ATB2, GBF6, AtbZIP11, BZIP11 | G-box binding factor 6 | chr4:16522449-16522928 FORWARD LENGTH=159
Ghir_D13G013810	4.44502e-36	0.303843	0.29	0.076	1.63505e-31	2	0.21387	0.0519652	Symbols: | Cystathionine beta-synthase (CBS) family protein | chr5:3429173-3430142 REVERSE LENGTH=206
Ghir_A02G015270	5.1465e-36	0.4248	0.376	0.133	1.89309e-31	2	0.308979	0.0905487	Symbols: ATCAD9, CAD9 | cinnamyl alcohol dehydrogenase 9 | chr4:18291268-18292772 FORWARD LENGTH=360
Ghir_A11G012240	8.26861e-36	0.295633	0.284	0.072	3.04153e-31	2	0.205829	0.0498605	Symbols: | Ribosomal L22e protein family | chr3:1614641-1615204 FORWARD LENGTH=124
Ghir_A13G012800	1.09627e-35	0.354583	0.258	0.061	4.03251e-31	2	0.209813	0.0415126	Symbols: MO1 | monooxygenase 1 | chr4:8972785-8974548 REVERSE LENGTH=422
Ghir_D05G018680	1.2559e-35	0.358386	0.362	0.12	4.61971e-31	2	0.273188	0.0830839	Symbols: SMT2, CVP1, FRL1 | sterol methyltransferase 2 | chr1:7038968-7040053 REVERSE LENGTH=361
Ghir_A03G019430	1.53363e-35	0.443702	0.59	0.317	5.64132e-31	2	0.463827	0.205364	Symbols: FKBP12, ATFKBP12 | FK506-binding protein 12 | chr5:25734810-25735990 REVERSE LENGTH=112
Ghir_A06G015450	1.55042e-35	0.329999	0.374	0.128	5.70305e-31	2	0.275254	0.0884131	Symbols: P40, AP40, RP40, RPSAA | 40s ribosomal protein SA | chr1:27243148-27244842 REVERSE LENGTH=298
Ghir_A03G008190	1.63141e-35	0.298244	0.32	0.092	6.00097e-31	2	0.229431	0.0651718	Symbols: PDCB3 | plasmodesmata callose-binding protein 3 | chr1:6419036-6420413 REVERSE LENGTH=184
Ghir_D05G014880	1.89282e-35	0.34333	0.374	0.129	6.96257e-31	2	0.278812	0.0885513	Symbols: ARF6 | auxin response factor 6 | chr1:10686125-10690036 REVERSE LENGTH=935
Ghir_D07G001720	2.13209e-35	0.336135	0.324	0.098	7.84267e-31	2	0.247865	0.0681889	Symbols: | Protein of unknown function (DUF581) | chr1:28146284-28147065 FORWARD LENGTH=222
Ghir_D01G023310	2.89457e-35	0.383471	0.449	0.184	1.06474e-30	2	0.340415	0.124226	Symbols: | Ribosomal protein L35Ae family protein | chr1:27928415-27929466 REVERSE LENGTH=112
Ghir_D05G022840	3.08042e-35	0.46189	0.368	0.13	1.1331e-30	2	0.318757	0.0912898	Symbols: | Class-II DAHP synthetase family protein | chr1:7912120-7914742 FORWARD LENGTH=527
Ghir_D08G018460	4.81099e-35	0.356759	0.278	0.072	1.76967e-30	2	0.226516	0.0510998	Symbols: WER, ATMYB66, WER1, MYB66 | myb domain protein 66 | chr5:4763656-4764738 REVERSE LENGTH=203
Ghir_D06G013360	5.75908e-35	0.414174	0.388	0.144	2.11842e-30	2	0.312094	0.0969007	Symbols: | FUNCTIONS IN: molecular_function unknown; INVOLVED IN: biological_process unknown; LOCATED IN: chloroplast; EXPRESSED IN: 22 plant structures; EXPRESSED DURING: 13 growth stages; BEST Arabidopsis thaliana protein match is: cobalt ion binding (TAIR:AT1G71310.1); Has 1807 Blast hits to 1807 proteins in 277 species: Archae - 0; Bacteria - 0; Metazoa - 736; Fungi - 347; Plants - 385; Virus…
Ghir_A05G037870	6.63172e-35	0.312714	0.31	0.09	2.43941e-30	2	0.22956	0.0618301	Symbols: AtHB34, HB34, ZHD9 | homeobox protein 34 | chr3:10940598-10941536 REVERSE LENGTH=312
Ghir_A03G005740	7.18829e-35	0.373785	0.416	0.158	2.64414e-30	2	0.322629	0.113769	Symbols: MEE59 | maternal effect embryo arrest 59 | chr4:17554805-17555498 FORWARD LENGTH=173
Ghir_D13G001540	7.88371e-35	0.453928	0.298	0.086	2.89994e-30	2	0.264348	0.0596135	Symbols: SAG20, WI12, ATWI-12 | senescence associated gene 20 | chr3:3442776-3443108 FORWARD LENGTH=110
Ghir_D03G011860	7.95939e-35	0.419843	0.573	0.299	2.92778e-30	2	0.448173	0.198751	Symbols: ATBAG7, BAG7 | BCL-2-associated athanogene 7 | chr5:25052377-25054170 REVERSE LENGTH=446
Ghir_D10G026200	8.00806e-35	0.391395	0.553	0.274	2.94569e-30	2	0.412808	0.179461	Symbols: | Ribosomal protein L10 family protein | chr2:16708578-16710448 REVERSE LENGTH=317
Ghir_D09G023590	8.05069e-35	0.394864	0.376	0.136	2.96137e-30	2	0.297132	0.0902081	Symbols: CRY2, FHA, AT-PHH1, PHH1, ATCRY2 | cryptochrome 2 | chr1:1185719-1187901 REVERSE LENGTH=612
Ghir_D02G020850	8.80585e-35	0.438298	0.596	0.324	3.23915e-30	2	0.471994	0.213268	Symbols: FKBP12, ATFKBP12 | FK506-binding protein 12 | chr5:25734810-25735990 REVERSE LENGTH=112
Ghir_A06G007330	9.75715e-35	0.419793	0.702	0.431	3.58907e-30	2	0.558213	0.289647	Symbols: | Ribosomal protein L31e family protein | chr5:22944003-22944767 REVERSE LENGTH=119
Ghir_A04G000680	9.83921e-35	0.425267	0.638	0.363	3.61926e-30	2	0.492809	0.235571	Symbols: | DEK domain-containing chromatin associated protein | chr5:22539375-22543142 FORWARD LENGTH=778
Ghir_D09G010660	1.03815e-34	0.399296	0.332	0.107	3.81875e-30	2	0.271091	0.0722855	Symbols: SSL3 | strictosidine synthase-like 3 | chr1:2682262-2683977 REVERSE LENGTH=390
Ghir_Scaffold735G000010	1.50643e-34	0.468398	0.946	0.834	5.54125e-30	2	0.835294	0.535188	NA
Ghir_A12G007720	1.65975e-34	0.364977	0.322	0.098	6.10522e-30	2	0.257936	0.0719799	Symbols: | Granulin repeat cysteine protease family protein | chr5:17269784-17272117 REVERSE LENGTH=463
Ghir_D10G027040	1.67812e-34	0.337438	0.312	0.092	6.17281e-30	2	0.24344	0.0660304	Symbols: | NB-ARC domain-containing disease resistance protein | chr4:13620977-13623934 REVERSE LENGTH=985
Ghir_D10G018980	1.79016e-34	0.423232	0.698	0.43	6.58492e-30	2	0.557508	0.288794	Symbols: | Ribosomal L29e protein family | chr3:2114402-2114877 REVERSE LENGTH=83
Ghir_A10G011200	2.18637e-34	0.313433	0.3	0.087	8.04233e-30	2	0.225147	0.0582702	Symbols: | Lactate/malate dehydrogenase family protein | chr5:17390552-17392449 FORWARD LENGTH=332
Ghir_A13G014870	2.25157e-34	0.483674	0.513	0.244	8.28217e-30	2	0.415528	0.163313	Symbols: HTA1, RAT5, ATHTA1 | Histone superfamily protein | chr5:22196540-22197279 FORWARD LENGTH=130
Ghir_D07G020280	2.67725e-34	0.359119	0.451	0.184	9.848e-30	2	0.339896	0.130331	Symbols: | O-Glycosyl hydrolases family 17 protein | chr2:2199450-2201293 FORWARD LENGTH=472
Ghir_A12G020240	2.82328e-34	0.356321	0.264	0.067	1.03852e-29	2	0.217131	0.0464594	Symbols: ATFP3, FP3 | farnesylated protein 3 | chr5:25433279-25435614 FORWARD LENGTH=355
Ghir_A07G021710	3.29399e-34	0.34227	0.294	0.083	1.21166e-29	2	0.228715	0.0570156	Symbols: B5 #4, ATCB5-B, CB5-B | cytochrome B5 isoform B | chr2:13877013-13878447 REVERSE LENGTH=134
Ghir_A12G007950	3.88201e-34	0.307895	0.382	0.134	1.42796e-29	2	0.288115	0.102517	NA
Ghir_A10G012650	4.13143e-34	0.30034	0.298	0.085	1.51971e-29	2	0.218844	0.0578668	Symbols: PRXIIF, ATPRXIIF | peroxiredoxin IIF | chr3:1826311-1827809 REVERSE LENGTH=201
Ghir_D11G018670	5.7104e-34	0.387857	0.354	0.123	2.10051e-29	2	0.289318	0.0862579	Symbols: F3H, TT6, F3'H | flavanone 3-hydroxylase | chr3:19025409-19026658 FORWARD LENGTH=358
Ghir_A11G006990	5.72174e-34	0.327246	0.392	0.145	2.10468e-29	2	0.285622	0.0985156	Symbols: AFB2 | auxin signaling F-box 2 | chr3:9868342-9870464 FORWARD LENGTH=575
Ghir_A12G000120	6.22043e-34	0.330371	0.334	0.108	2.28812e-29	2	0.25146	0.0735432	Symbols: | ATP synthase epsilon chain, mitochondrial | chr1:19152680-19153641 FORWARD LENGTH=70
Ghir_D05G011920	6.49885e-34	0.353237	0.348	0.118	2.39054e-29	2	0.267532	0.0798821	Symbols: ENODL17, AtENODL17 | early nodulin-like protein 17 | chr5:4985184-4986154 REVERSE LENGTH=172
Ghir_D03G013160	7.16405e-34	0.517923	0.443	0.189	2.63522e-29	2	0.402711	0.140111	Symbols: CYP87A2 | cytochrome P450, family 87, subfamily A, polypeptide 2 | chr1:4342462-4344569 FORWARD LENGTH=478
Ghir_D05G007410	7.29134e-34	0.463064	0.308	0.093	2.68205e-29	2	0.281274	0.0695639	NA
Ghir_D08G022370	7.92159e-34	0.373794	0.41	0.161	2.91388e-29	2	0.314127	0.108562	Symbols: | Chaperone DnaJ-domain superfamily protein | chr1:21079022-21080168 REVERSE LENGTH=156
Ghir_A04G008420	7.97419e-34	0.420094	0.596	0.322	2.93322e-29	2	0.458787	0.210286	Symbols: | GTP binding Elongation factor Tu family protein | chr5:24289226-24290675 FORWARD LENGTH=449
Ghir_A05G015050	8.84842e-34	0.39163	0.449	0.189	3.2548e-29	2	0.349198	0.130624	Symbols: ARF6 | auxin response factor 6 | chr1:10686125-10690036 REVERSE LENGTH=935
Ghir_D06G016770	1.06972e-33	0.270836	0.252	0.06	3.93484e-29	2	0.184933	0.042104	Symbols: | unknown protein; FUNCTIONS IN: molecular_function unknown; INVOLVED IN: biological_process unknown; LOCATED IN: anchored to plasma membrane, plasma membrane, anchored to membrane; EXPRESSED IN: 23 plant structures; EXPRESSED DURING: 13 growth stages; BEST Arabidopsis thaliana protein match is: unknown protein (TAIR:AT2G30700.1); Has 65 Blast hits to 65 proteins in 12 species: Archae - …
Ghir_D07G023120	1.1548e-33	0.348224	0.372	0.13	4.24781e-29	2	0.308266	0.107809	Symbols: TUA6 | Tubulin/FtsZ family protein | chr4:8548769-8550319 REVERSE LENGTH=450
Ghir_A08G002620	1.24257e-33	0.428525	0.535	0.272	4.57068e-29	2	0.425895	0.181237	Symbols: HTA10 | histone H2A 10 | chr1:18926948-18927443 FORWARD LENGTH=132
Ghir_A10G018240	1.59445e-33	0.422185	0.294	0.085	5.86501e-29	2	0.255824	0.0615059	Symbols: ATC4H, C4H, CYP73A5, REF3 | cinnamate-4-hydroxylase | chr2:12993861-12995683 REVERSE LENGTH=505
Ghir_D04G017950	1.8519e-33	0.314156	0.278	0.075	6.81204e-29	2	0.212522	0.0523238	Symbols: ATB2, GBF6, AtbZIP11, BZIP11 | G-box binding factor 6 | chr4:16522449-16522928 FORWARD LENGTH=159
Ghir_D10G019760	3.13434e-33	0.312674	0.366	0.129	1.15294e-28	2	0.261429	0.0862372	Symbols: | Ribosomal protein S26e family protein | chr2:16945215-16946345 REVERSE LENGTH=131
Ghir_D03G009820	3.60442e-33	0.2769	0.274	0.074	1.32585e-28	2	0.196786	0.0487326	Symbols: PGY2 | Ribosomal protein L6 family | chr1:12023360-12024502 FORWARD LENGTH=194
Ghir_A10G006940	4.01987e-33	0.35373	0.258	0.065	1.47867e-28	2	0.20971	0.0455342	Symbols: TSO2, ATTSO2 | Ferritin/ribonucleotide reductase-like family protein | chr3:9979971-9981057 REVERSE LENGTH=332
Ghir_A03G007550	4.75791e-33	0.336074	0.419	0.165	1.75015e-28	2	0.308869	0.114932	Symbols: AHA11, HA11 | H(+)-ATPase 11 | chr5:25159495-25164957 FORWARD LENGTH=956
Ghir_A01G016180	4.8313e-33	0.405987	0.376	0.14	1.77715e-28	2	0.31897	0.102906	Symbols: PIP3B, PIP2;8 | plasma membrane intrinsic protein 2;8 | chr2:7301647-7303180 FORWARD LENGTH=278
Ghir_A09G023160	5.18382e-33	0.333149	0.276	0.075	1.90681e-28	2	0.216417	0.0517996	Symbols: | Protein of unknown function (DUF581) | chr3:7991827-7992805 REVERSE LENGTH=267
Ghir_A06G008300	5.97012e-33	0.310145	0.274	0.074	2.19605e-28	2	0.212399	0.0528479	Symbols: | Protein of unknown function (DUF581) | chr5:7006178-7007003 REVERSE LENGTH=248
Ghir_D11G029310	8.18145e-33	0.365581	0.447	0.192	3.00946e-28	2	0.332937	0.126351	Symbols: RPL18 | ribosomal protein L18 | chr3:1621511-1622775 FORWARD LENGTH=187
Ghir_D02G016540	9.62126e-33	0.389874	0.302	0.091	3.53908e-28	2	0.253935	0.0664554	Symbols: | MATE efflux family protein | chr3:9761927-9765259 REVERSE LENGTH=500
Ghir_D08G020540	9.6452e-33	0.329492	0.29	0.083	3.54789e-28	2	0.227156	0.0596764	Symbols: HTA11 | histone H2A 11 | chr3:20196532-20197466 FORWARD LENGTH=136
Ghir_D08G012020	1.02251e-32	0.355985	0.364	0.129	3.7612e-28	2	0.280494	0.0918056	Symbols: | NAD(P)-binding Rossmann-fold superfamily protein | chr4:12497287-12499661 FORWARD LENGTH=332
Ghir_A12G013110	1.03758e-32	0.390524	0.708	0.441	3.81663e-28	2	0.549003	0.295939	Symbols: UBQ6 | ubiquitin 6 | chr2:19344701-19345174 FORWARD LENGTH=157
Ghir_D02G000800	1.14229e-32	0.335991	0.332	0.11	4.20181e-28	2	0.251295	0.0745058	Symbols: AFH1, FH1, AHF1, ATFH1 | formin homology 1 | chr3:9251320-9254826 REVERSE LENGTH=1051
Ghir_A13G008690	1.27797e-32	0.396621	0.563	0.294	4.7009e-28	2	0.433845	0.197282	Symbols: | Ribosomal protein S12/S23 family protein | chr5:693280-694396 REVERSE LENGTH=142
Ghir_A01G022050	1.43542e-32	0.308684	0.286	0.082	5.28004e-28	2	0.219191	0.0573004	Symbols: | Pleckstrin homology (PH) domain superfamily protein | chr2:12827035-12828551 FORWARD LENGTH=217
Ghir_A01G003650	1.49302e-32	0.293008	0.314	0.096	5.49192e-28	2	0.232167	0.0701723	Symbols: RIP2 | ROP interactive partner 2 | chr1:29509605-29510679 FORWARD LENGTH=324
Ghir_A02G009720	1.58039e-32	0.363353	0.346	0.12	5.81329e-28	2	0.273039	0.083069	Symbols: SBE2.2 | starch branching enzyme 2.2 | chr5:931924-937470 FORWARD LENGTH=805
Ghir_A01G001670	1.61599e-32	0.346399	0.302	0.092	5.94425e-28	2	0.239763	0.06432	Symbols: | Wound-responsive family protein | chr4:13997979-13998239 REVERSE LENGTH=86
Ghir_A11G029080	2.22204e-32	0.411057	0.628	0.355	8.17356e-28	2	0.507126	0.250549	Symbols: | Dormancy/auxin associated family protein | chr1:21043414-21044469 FORWARD LENGTH=140
Ghir_D11G027800	2.7097e-32	0.355062	0.481	0.218	9.96737e-28	2	0.357807	0.148161	Symbols: | Ribosomal protein S24e family protein | chr5:10069791-10070792 REVERSE LENGTH=133
Ghir_D11G008160	2.98303e-32	0.337467	0.362	0.132	1.09728e-27	2	0.268819	0.0862815	Symbols: MEE63, MAGO, HAP1 | mago nashi family protein | chr1:403467-404401 REVERSE LENGTH=150
Ghir_D01G000240	3.27664e-32	0.309937	0.37	0.132	1.20528e-27	2	0.291639	0.10559	Symbols: PIP3, PIP3A, PIP2;7, SIMIP | plasma membrane intrinsic protein 3 | chr4:16708672-16709958 FORWARD LENGTH=280
Ghir_D08G000870	3.34908e-32	0.387309	0.579	0.308	1.23193e-27	2	0.440402	0.206045	Symbols: | 60S acidic ribosomal protein family | chr2:11816929-11817670 FORWARD LENGTH=115
Ghir_D05G009610	3.45381e-32	0.409179	0.557	0.282	1.27045e-27	2	0.441169	0.200413	Symbols: | Pathogenesis-related thaumatin superfamily protein | chr2:12354664-12355413 REVERSE LENGTH=249
Ghir_D05G008670	4.81949e-32	0.34839	0.26	0.068	1.7728e-27	2	0.22125	0.0521033	Symbols: | Stress responsive A/B Barrel Domain | chr5:7502709-7503137 FORWARD LENGTH=111
Ghir_D05G027870	5.96661e-32	0.435258	0.437	0.189	2.19476e-27	2	0.366871	0.135228	Symbols: STK, AGL11 | K-box region and MADS-box transcription factor family protein | chr4:6236713-6240494 REVERSE LENGTH=256
Ghir_D11G015260	6.38408e-32	0.492741	0.314	0.103	2.34832e-27	2	0.299319	0.0771508	Symbols: | Bifunctional inhibitor/lipid-transfer protein/seed storage 2S albumin superfamily protein | chr5:19647932-19648237 REVERSE LENGTH=101
Ghir_D02G022730	6.98458e-32	0.284277	0.29	0.085	2.56921e-27	2	0.21084	0.0581989	Symbols: | O-Glycosyl hydrolases family 17 protein | chr4:16481147-16483988 REVERSE LENGTH=504
Ghir_A03G021320	8.60577e-32	0.391706	0.857	0.64	3.16555e-27	2	0.685954	0.42184	Symbols: ATGRP7, CCR2, GR-RBP7, GRP7 | cold, circadian rhythm, and rna binding 2 | chr2:9265477-9266316 REVERSE LENGTH=176
Ghir_D08G020340	8.91434e-32	0.335469	0.312	0.098	3.27905e-27	2	0.245144	0.0714191	Symbols: TT8, BHLH42 | basic helix-loop-helix (bHLH) DNA-binding superfamily protein | chr4:6182067-6186261 FORWARD LENGTH=518
Ghir_A10G023730	1.04244e-31	0.373042	0.551	0.283	3.83452e-27	2	0.409145	0.186246	Symbols: | Ribosomal protein L10 family protein | chr2:16708578-16710448 REVERSE LENGTH=317
Ghir_D07G022530	1.09864e-31	0.388412	0.326	0.11	4.04124e-27	2	0.271233	0.0774596	Symbols: HTA11 | histone H2A 11 | chr3:20196532-20197466 FORWARD LENGTH=136
Ghir_D02G019530	1.24215e-31	0.371925	0.757	0.494	4.56913e-27	2	0.601419	0.344795	Symbols: | Zinc-binding ribosomal protein family protein | chr3:8375427-8376224 FORWARD LENGTH=105
Ghir_D11G015270	1.46294e-31	0.411977	0.835	0.604	5.38129e-27	2	0.680429	0.409336	Symbols: | Lactoylglutathione lyase / glyoxalase I family protein | chr5:19644814-19645658 FORWARD LENGTH=166
Ghir_D04G009840	1.83676e-31	0.280136	0.28	0.08	6.75635e-27	2	0.203317	0.0544956	Symbols: 2-Cys Prx B, 2CPB | 2-cysteine peroxiredoxin B | chr5:1919380-1921211 FORWARD LENGTH=273
Ghir_A03G004730	1.86052e-31	0.3668	0.32	0.105	6.84375e-27	2	0.259769	0.0758485	Symbols: HTB4 | Histone superfamily protein | chr5:24127206-24127658 FORWARD LENGTH=150
Ghir_A06G007130	1.94077e-31	0.33192	0.356	0.128	7.13892e-27	2	0.270322	0.0893787	NA
Ghir_D02G007040	2.67778e-31	0.331944	0.378	0.145	9.84993e-27	2	0.281811	0.0975888	Symbols: ARP1, emb2207, RPL3A, RP1 | ribosomal protein 1 | chr1:16266992-16268631 FORWARD LENGTH=389
Ghir_A05G012360	2.95567e-31	0.277573	0.28	0.081	1.08721e-26	2	0.204095	0.0553084	Symbols: | XH/XS domain-containing protein | chr1:5465951-5468723 FORWARD LENGTH=634
Ghir_A12G014170	3.25367e-31	0.371656	0.455	0.207	1.19683e-26	2	0.3469	0.136785	Symbols: | HSP20-like chaperones superfamily protein | chr4:1073987-1075765 REVERSE LENGTH=241
Ghir_A10G005040	3.26725e-31	0.336713	0.39	0.154	1.20183e-26	2	0.290855	0.103661	Symbols: | Nascent polypeptide-associated complex NAC | chr1:27540506-27541364 REVERSE LENGTH=165
Ghir_D07G021780	3.45075e-31	0.292121	0.3	0.091	1.26932e-26	2	0.222473	0.0659825	Symbols: B5 #4, ATCB5-B, CB5-B | cytochrome B5 isoform B | chr2:13877013-13878447 REVERSE LENGTH=134
Ghir_D12G019550	3.82588e-31	0.320362	0.296	0.091	1.40731e-26	2	0.229283	0.0636618	Symbols: PDCB3 | plasmodesmata callose-binding protein 3 | chr1:6419036-6420413 REVERSE LENGTH=184
Ghir_A12G014990	4.86999e-31	0.377962	0.507	0.253	1.79138e-26	2	0.381229	0.163637	Symbols: AAC3, ATAAC3 | ADP/ATP carrier 3 | chr4:14041486-14042781 REVERSE LENGTH=379
Ghir_D13G022920	5.24788e-31	0.298689	0.32	0.105	1.93038e-26	2	0.235063	0.0725207	Symbols: TUA3 | tubulin alpha-3 | chr5:6682761-6684474 REVERSE LENGTH=450
Ghir_D06G016240	5.73008e-31	0.345348	0.388	0.156	2.10775e-26	2	0.295126	0.104081	Symbols: P40, AP40, RP40, RPSAA | 40s ribosomal protein SA | chr1:27243148-27244842 REVERSE LENGTH=298
Ghir_A07G010410	6.4687e-31	0.301859	0.296	0.092	2.37945e-26	2	0.222417	0.0628023	Symbols: | PIF / Ping-Pong family of plant transposases | chr3:20518518-20520690 FORWARD LENGTH=406
Ghir_A03G006920	7.10254e-31	0.394961	0.551	0.293	2.6126e-26	2	0.421819	0.191749	Symbols: ATBAG7, BAG7 | BCL-2-associated athanogene 7 | chr5:25052377-25054170 REVERSE LENGTH=446
Ghir_A07G002000	9.08866e-31	0.304818	0.322	0.108	3.34317e-26	2	0.237173	0.0729982	Symbols: ER, QRP1 | Leucine-rich receptor-like protein kinase family protein | chr2:11208367-11213895 REVERSE LENGTH=976
Ghir_A08G003100	9.2776e-31	0.342794	0.439	0.193	3.41267e-26	2	0.322768	0.126798	Symbols: Hsp81.4, AtHsp90.4 | HEAT SHOCK PROTEIN 81.4 | chr5:22677602-22680067 REVERSE LENGTH=699
Ghir_D13G001520	1.0049e-30	0.339207	0.346	0.124	3.69641e-26	2	0.268585	0.0876067	Symbols: ERD15, LSR1, CID1 | dehydration-induced protein (ERD15) | chr2:17269736-17270314 FORWARD LENGTH=163
Ghir_D12G023430	1.12032e-30	0.302657	0.278	0.081	4.121e-26	2	0.214366	0.0580448	Symbols: | unknown protein; INVOLVED IN: biological_process unknown; LOCATED IN: chloroplast; EXPRESSED IN: 21 plant structures; EXPRESSED DURING: 12 growth stages; BEST Arabidopsis thaliana protein match is: unknown protein (TAIR:AT5G12900.1); Has 249 Blast hits to 249 proteins in 27 species: Archae - 0; Bacteria - 0; Metazoa - 7; Fungi - 14; Plants - 217; Viruses - 0; Other Eukaryotes - 11 (sou…
Ghir_A09G013810	1.5784e-30	0.343846	0.517	0.252	5.80597e-26	2	0.389225	0.177496	Symbols: | Translation protein SH3-like family protein | chr1:3106549-3107606 FORWARD LENGTH=164
Ghir_A01G011960	1.59735e-30	0.378944	0.624	0.36	5.87571e-26	2	0.471536	0.237991	Symbols: | Ribosomal protein S8 family protein | chr5:24112499-24113084 REVERSE LENGTH=130
Ghir_D04G016470	1.66018e-30	0.305706	0.286	0.086	6.10679e-26	2	0.220804	0.0618939	Symbols: EXL5 | EXORDIUM like 5 | chr2:7494892-7495983 REVERSE LENGTH=363
Ghir_D05G034880	1.85117e-30	0.346233	0.408	0.17	6.80933e-26	2	0.308471	0.115041	Symbols: MBF1B, ATMBF1B | multiprotein bridging factor 1B | chr3:21707367-21708625 FORWARD LENGTH=142
Ghir_A05G019140	2.02135e-30	0.338667	0.348	0.125	7.43532e-26	2	0.267714	0.0885416	Symbols: | Plant protein of unknown function (DUF869) | chr1:6856212-6859513 REVERSE LENGTH=982
Ghir_D10G006980	2.13933e-30	0.379804	0.304	0.099	7.86932e-26	2	0.25892	0.072203	Symbols: | GDSL-like Lipase/Acylhydrolase superfamily protein | chr3:5556928-5558351 FORWARD LENGTH=353
Ghir_D05G012060	2.2504e-30	0.326201	0.34	0.122	8.27786e-26	2	0.258908	0.083342	Symbols: | XH/XS domain-containing protein | chr1:5465951-5468723 FORWARD LENGTH=634
Ghir_D12G028760	2.29766e-30	0.385701	0.586	0.331	8.45171e-26	2	0.447991	0.216597	Symbols: AGO1 | Stabilizer of iron transporter SufD / Polynucleotidyl transferase | chr1:17886285-17891892 REVERSE LENGTH=1050
Ghir_A11G008770	2.46741e-30	0.314028	0.334	0.119	9.07613e-26	2	0.251749	0.0804212	Symbols: AHL1, ATAHL1 | AT-hook motif nuclear-localized protein 1 | chr4:7239466-7241246 FORWARD LENGTH=356
Ghir_D12G020460	2.50379e-30	0.299546	0.272	0.078	9.20994e-26	2	0.209064	0.0558409	Symbols: ATFP3, FP3 | farnesylated protein 3 | chr5:25433279-25435614 FORWARD LENGTH=355
Ghir_A11G004640	2.72034e-30	0.284195	0.262	0.073	1.00065e-25	2	0.195854	0.0499429	Symbols: ALDH10A8 | aldehyde dehydrogenase 10A8 | chr1:28139175-28142573 REVERSE LENGTH=501
Ghir_D10G017030	3.07324e-30	0.345888	0.394	0.158	1.13046e-25	2	0.297161	0.108385	Symbols: emb2171 | Ribosomal protein L14p/L23e family protein | chr3:1167339-1168308 FORWARD LENGTH=140
Ghir_A10G001030	3.73488e-30	0.32209	0.284	0.087	1.37384e-25	2	0.224542	0.0611498	Symbols: PDF2 | protodermal factor 2 | chr4:2476970-2480090 REVERSE LENGTH=743
Ghir_D02G000680	3.76847e-30	0.259385	0.276	0.08	1.38619e-25	2	0.1971	0.0558834	Symbols: | Zinc-binding dehydrogenase family protein | chr5:5581831-5583849 REVERSE LENGTH=343
Ghir_A13G001690	5.68396e-30	0.309109	0.262	0.075	2.09079e-25	2	0.207835	0.0517096	Symbols: | Zinc-binding dehydrogenase family protein | chr1:24371608-24373673 REVERSE LENGTH=350
Ghir_D11G008740	6.7852e-30	0.269638	0.292	0.09	2.49587e-25	2	0.208124	0.0615198	Symbols: AHL1, ATAHL1 | AT-hook motif nuclear-localized protein 1 | chr4:7239466-7241246 FORWARD LENGTH=356
Ghir_A03G020180	7.25822e-30	0.335414	0.427	0.183	2.66986e-25	2	0.317868	0.126348	Symbols: | Uncharacterised protein family SERF | chr2:9829657-9830274 REVERSE LENGTH=78
Ghir_D03G004460	7.51616e-30	0.337666	0.344	0.125	2.76474e-25	2	0.270777	0.0899735	Symbols: | Heavy metal transport/detoxification superfamily protein | chr4:18424265-18424906 FORWARD LENGTH=158
Ghir_A01G019640	7.60905e-30	0.33528	0.467	0.214	2.79891e-25	2	0.341812	0.145146	Symbols: MMZ3, UEV1C | MMS ZWEI homologue 3 | chr2:15143012-15143998 REVERSE LENGTH=146
Ghir_A12G028610	8.61308e-30	0.352517	0.636	0.367	3.16824e-25	2	0.471372	0.245882	Symbols: AGO1 | Stabilizer of iron transporter SufD / Polynucleotidyl transferase | chr1:17886285-17891892 REVERSE LENGTH=1050
Ghir_A08G019650	9.45352e-30	0.318465	0.274	0.082	3.47738e-25	2	0.21782	0.0574628	Symbols: HTA11 | histone H2A 11 | chr3:20196532-20197466 FORWARD LENGTH=136
Ghir_A11G032940	1.03248e-29	0.299924	0.298	0.097	3.79789e-25	2	0.222795	0.0644619	Symbols: KIS, TFCA | tubulin folding cofactor A (KIESEL) | chr2:12959812-12960552 FORWARD LENGTH=113
Ghir_A08G019450	1.19381e-29	0.317993	0.254	0.07	4.3913e-25	2	0.20736	0.0511217	Symbols: TT8, BHLH42 | basic helix-loop-helix (bHLH) DNA-binding superfamily protein | chr4:6182067-6186261 FORWARD LENGTH=518
Ghir_D05G024830	1.21865e-29	0.317241	0.423	0.18	4.48268e-25	2	0.305464	0.121817	Symbols: ARP1, emb2207, RPL3A, RP1 | ribosomal protein 1 | chr1:16266992-16268631 FORWARD LENGTH=389
Ghir_D05G038300	1.54667e-29	0.383863	0.638	0.378	5.68928e-25	2	0.503298	0.262281	Symbols: SUM1, SUMO 1, SUMO1, ATSUMO1 | small ubiquitin-like modifier 1 | chr4:13497466-13498458 FORWARD LENGTH=100
Ghir_A12G027810	1.6001e-29	0.34938	0.288	0.09	5.8858e-25	2	0.238623	0.0668059	Symbols: | NAD(P)-binding Rossmann-fold superfamily protein | chr1:28253890-28255173 FORWARD LENGTH=318
Ghir_A08G011020	1.61526e-29	0.338825	0.433	0.191	5.94159e-25	2	0.319605	0.127222	Symbols: | Ribosomal protein L36e family protein | chr3:19913921-19914813 REVERSE LENGTH=112
Ghir_D04G020800	1.85948e-29	0.348559	0.525	0.266	6.83991e-25	2	0.39405	0.18262	Symbols: | Ribosomal protein L34e superfamily protein | chr1:9315640-9316681 REVERSE LENGTH=120
Ghir_A02G018860	2.07476e-29	0.299067	0.258	0.074	7.63181e-25	2	0.201368	0.0504052	Symbols: MCA1 | PLAC8 family protein | chr4:17012106-17014192 REVERSE LENGTH=421
Ghir_D07G001510	2.22024e-29	0.364674	0.519	0.263	8.16695e-25	2	0.389943	0.176375	Symbols: | Ribosomal protein S3 family protein | chr5:13710355-13712192 REVERSE LENGTH=248
Ghir_A11G023100	2.44551e-29	0.331962	0.31	0.107	8.99557e-25	2	0.242686	0.0716028	Symbols: ARA12 | Subtilase family protein | chr5:26872192-26874465 REVERSE LENGTH=757
Ghir_D01G021850	2.79881e-29	0.35425	0.539	0.286	1.02951e-24	2	0.409295	0.193397	Symbols: STV1, RPL24B, RPL24 | Ribosomal protein L24e family protein | chr3:19660749-19661912 REVERSE LENGTH=163
Ghir_A09G018410	2.90985e-29	0.419019	0.354	0.138	1.07036e-24	2	0.30818	0.09951	NA
Ghir_A10G005770	4.4838e-29	0.313013	0.338	0.125	1.64932e-24	2	0.252072	0.0830694	Symbols: | Protein kinase protein with adenine nucleotide alpha hydrolases-like domain | chr3:4486920-4490011 FORWARD LENGTH=753
Ghir_D03G000710	4.78722e-29	0.372722	0.579	0.322	1.76093e-24	2	0.44126	0.215767	Symbols: ASK2, SKP1B | E3 ubiquitin ligase SCF complex subunit SKP1/ASK1 family protein | chr5:16854495-16855516 REVERSE LENGTH=171
Ghir_A04G015290	5.04727e-29	0.39163	0.646	0.399	1.85659e-24	2	0.50676	0.266489	Symbols: SEP3, AGL9 | K-box region and MADS-box transcription factor family protein | chr1:8593790-8595862 REVERSE LENGTH=251
Ghir_D13G015550	5.0822e-29	0.508273	0.477	0.244	1.86944e-24	2	0.415079	0.163037	Symbols: HTA1, RAT5, ATHTA1 | Histone superfamily protein | chr5:22196540-22197279 FORWARD LENGTH=130
Ghir_D09G022520	6.12889e-29	0.377526	0.515	0.271	2.25445e-24	2	0.392542	0.175565	Symbols: | Ribosomal protein S3Ae | chr4:16548724-16550222 FORWARD LENGTH=262
Ghir_A07G011610	7.5019e-29	0.32171	0.404	0.169	2.7595e-24	2	0.298569	0.116606	Symbols: | 60S acidic ribosomal protein family | chr3:16163983-16164658 FORWARD LENGTH=111
Ghir_A05G008410	7.86726e-29	0.302895	0.382	0.152	2.89389e-24	2	0.273695	0.102863	Symbols: | Ribosomal protein L1p/L10e family | chr1:2636231-2637694 FORWARD LENGTH=216
Ghir_A13G010930	8.35564e-29	0.339749	0.276	0.085	3.07354e-24	2	0.226432	0.0611887	Symbols: | NAD(P)-linked oxidoreductase superfamily protein | chr1:22349892-22351668 REVERSE LENGTH=345
Ghir_D02G011440	8.97994e-29	0.309675	0.541	0.271	3.30318e-24	2	0.401831	0.199153	Symbols: | Ribosomal L38e protein family | chr3:21995897-21996742 REVERSE LENGTH=69
Ghir_A09G009860	9.66257e-29	0.280537	0.312	0.106	3.55428e-24	2	0.226596	0.0731667	Symbols: ROC7 | rotamase CYP 7 | chr5:23717840-23719495 FORWARD LENGTH=204
Ghir_D02G003280	9.68005e-29	0.324324	0.483	0.226	3.56071e-24	2	0.429106	0.197203	Symbols: LTP4 | lipid transfer protein 4 | chr5:23925296-23925772 REVERSE LENGTH=112
Ghir_D11G016640	9.69325e-29	0.303032	0.364	0.143	3.56557e-24	2	0.262284	0.0940409	Symbols: POP2 | Pyridoxal phosphate (PLP)-dependent transferases superfamily protein | chr3:7835457-7838863 FORWARD LENGTH=513
Ghir_D10G023590	9.97184e-29	0.319344	0.334	0.123	3.66804e-24	2	0.252403	0.0823661	Symbols: ATRPL23A, RPL23A, RPL23AA | ribosomal protein L23AA | chr2:16475049-16475904 FORWARD LENGTH=154
Ghir_D07G009950	1.07776e-28	0.347611	0.451	0.209	3.96442e-24	2	0.340387	0.141788	Symbols: | Ribosomal protein L32e | chr4:10035715-10036475 REVERSE LENGTH=133
Ghir_A04G015980	1.11192e-28	0.376092	0.477	0.236	4.09008e-24	2	0.3676	0.156089	Symbols: | Ribosomal protein L34e superfamily protein | chr1:9315640-9316681 REVERSE LENGTH=120
Ghir_A05G010130	1.12389e-28	0.426223	0.839	0.611	4.13411e-24	2	0.752938	0.470558	Symbols: | Histone superfamily protein | chr5:24146352-24146663 REVERSE LENGTH=103
Ghir_A07G008320	1.16371e-28	0.365331	0.29	0.094	4.28059e-24	2	0.242713	0.0684766	Symbols: HIPP21 | Heavy metal transport/detoxification superfamily protein | chr5:5755386-5756743 FORWARD LENGTH=149
Ghir_D06G001660	1.17777e-28	0.293419	0.254	0.072	4.3323e-24	2	0.196824	0.0501261	Symbols: | Remorin family protein | chr1:17130703-17133548 REVERSE LENGTH=555
Ghir_A02G004110	1.17873e-28	0.302173	0.382	0.153	4.33583e-24	2	0.277374	0.10553	Symbols: | Ribosomal protein L14 | chr4:13594104-13595187 REVERSE LENGTH=134
Ghir_D09G010180	1.28718e-28	0.399067	0.469	0.232	4.73478e-24	2	0.369539	0.152403	Symbols: | copper ion binding | chr2:11820056-11820867 REVERSE LENGTH=113
Ghir_D12G014480	1.53252e-28	0.324598	0.258	0.074	5.63724e-24	2	0.211622	0.0564311	NA
Ghir_A12G008280	1.53782e-28	0.461117	0.334	0.126	5.65671e-24	2	0.299917	0.0889251	Symbols: TT12, ATTT12 | MATE efflux family protein | chr3:21819124-21821288 FORWARD LENGTH=507
Ghir_A07G009070	1.6617e-28	0.429041	0.298	0.099	6.11238e-24	2	0.277292	0.0801583	Symbols: | Bifunctional inhibitor/lipid-transfer protein/seed storage 2S albumin superfamily protein | chr3:7803604-7808046 REVERSE LENGTH=1480
Ghir_D12G006860	1.67718e-28	0.343611	0.264	0.079	6.16932e-24	2	0.22343	0.0589976	Symbols: | PQ-loop repeat family protein / transmembrane family protein | chr4:17353415-17355822 REVERSE LENGTH=392
Ghir_A07G009760	1.77536e-28	0.346806	0.497	0.247	6.53048e-24	2	0.370949	0.1669	Symbols: | FRIGIDA-like protein | chr5:19609471-19611712 FORWARD LENGTH=558
Ghir_D10G012750	1.92491e-28	0.270155	0.258	0.075	7.08057e-24	2	0.190096	0.0505911	Symbols: ATTCP-1, TCP-1 | T-complex protein 1 alpha subunit | chr3:6998544-7002266 REVERSE LENGTH=545
Ghir_A02G014370	1.93546e-28	0.414446	0.491	0.246	7.11938e-24	2	0.391228	0.167628	Symbols: | Histone superfamily protein | chr5:3472591-3473349 REVERSE LENGTH=136
Ghir_D03G004050	2.36078e-28	0.310901	0.911	0.713	8.68391e-24	2	0.707337	0.477125	Symbols: | Histone superfamily protein | chr5:3472591-3473349 REVERSE LENGTH=136
Ghir_A01G000230	2.93231e-28	0.284528	0.27	0.082	1.07862e-23	2	0.21284	0.0618016	Symbols: PIP3B, PIP2;8 | plasma membrane intrinsic protein 2;8 | chr2:7301647-7303180 FORWARD LENGTH=278
Ghir_D11G006890	3.34773e-28	0.307836	0.356	0.138	1.23143e-23	2	0.262449	0.0934146	Symbols: AFB2 | auxin signaling F-box 2 | chr3:9868342-9870464 FORWARD LENGTH=575
Ghir_D02G012510	3.55201e-28	0.272228	0.266	0.08	1.30657e-23	2	0.195284	0.0540256	Symbols: | Galactose mutarotase-like superfamily protein | chr3:6143707-6145244 REVERSE LENGTH=341
Ghir_D06G019280	4.88916e-28	0.277085	0.258	0.076	1.79843e-23	2	0.193821	0.0522524	Symbols: | Pectin lyase-like superfamily protein | chr5:1203356-1207352 REVERSE LENGTH=518
Ghir_D13G001930	5.12733e-28	0.359265	0.491	0.243	1.88604e-23	2	0.37379	0.166783	Symbols: | Ribosomal protein L35Ae family protein | chr1:27928415-27929466 REVERSE LENGTH=112
Ghir_A11G015070	5.65121e-28	0.320143	0.501	0.248	2.07874e-23	2	0.367157	0.171109	Symbols: | Ribosomal protein L32e | chr4:10035715-10036475 REVERSE LENGTH=133
Ghir_A12G014070	5.69124e-28	0.318836	0.586	0.317	2.09347e-23	2	0.423512	0.218278	Symbols: | Ribosomal L22e protein family | chr3:1614641-1615204 FORWARD LENGTH=124
Ghir_A10G006640	5.81421e-28	0.276528	0.256	0.075	2.1387e-23	2	0.192131	0.0510613	Symbols: ATHS1, HS1 | heat stable protein 1 | chr3:5882318-5882896 FORWARD LENGTH=109
Ghir_D05G017420	5.86606e-28	0.414091	0.352	0.138	2.15777e-23	2	0.317183	0.110262	Symbols: PRXR1 | Peroxidase superfamily protein | chr4:11646613-11648312 REVERSE LENGTH=330
Ghir_D02G008430	6.5734e-28	0.354062	0.742	0.515	2.41796e-23	2	0.578829	0.342569	Symbols: SAH7 | Pollen Ole e 1 allergen and extensin family protein | chr4:5550563-5551259 FORWARD LENGTH=159
Ghir_A03G014100	9.47966e-28	0.28281	0.308	0.107	3.487e-23	2	0.223537	0.0714395	Symbols: | unknown protein; Has 2 Blast hits to 2 proteins in 1 species: Archae - 0; Bacteria - 0; Metazoa - 0; Fungi - 0; Plants - 2; Viruses - 0; Other Eukaryotes - 0 (source: NCBI BLink). | chr1:25235826-25236122 FORWARD LENGTH=98
Ghir_D06G016590	1.03217e-27	0.341881	0.294	0.1	3.79675e-23	2	0.23964	0.0699167	Symbols: ATML1 | Homeobox-leucine zipper family protein / lipid-binding START domain-containing protein | chr4:11556965-11560243 FORWARD LENGTH=762
Ghir_D08G003390	1.07261e-27	0.268941	0.252	0.073	3.94548e-23	2	0.190037	0.0511548	Symbols: | Leucine-rich repeat (LRR) family protein | chr3:7280930-7282027 FORWARD LENGTH=365
Ghir_D11G024960	1.10367e-27	0.318283	0.33	0.123	4.05973e-23	2	0.25007	0.0830657	Symbols: ATCBR, CBR1, CBR | NADH:cytochrome B5 reductase 1 | chr5:5864543-5866495 REVERSE LENGTH=281
Ghir_A08G024690	1.17109e-27	0.281439	0.306	0.105	4.30775e-23	2	0.221825	0.0714118	Symbols: ATPPC3, PPC3 | phosphoenolpyruvate carboxylase 3 | chr3:5025584-5029476 FORWARD LENGTH=968
Ghir_D04G016800	1.27053e-27	0.336307	0.624	0.375	4.67352e-23	2	0.470409	0.25282	Symbols: RPS6, RPS6A | ribosomal protein S6 | chr4:15346306-15347714 REVERSE LENGTH=250
Ghir_D04G005260	1.31989e-27	0.332903	0.547	0.3	4.85508e-23	2	0.400123	0.197092	Symbols: | Ribosomal protein S4 | chr5:15950053-15951171 FORWARD LENGTH=197
Ghir_D04G020140	1.59788e-27	0.347218	0.72	0.475	5.87766e-23	2	0.545077	0.316952	Symbols: SEP3, AGL9 | K-box region and MADS-box transcription factor family protein | chr1:8593790-8595862 REVERSE LENGTH=251
Ghir_D04G010730	1.65174e-27	0.3142	0.276	0.089	6.07574e-23	2	0.219146	0.0622661	Symbols: | unknown protein; Has 68 Blast hits to 67 proteins in 21 species: Archae - 0; Bacteria - 11; Metazoa - 0; Fungi - 0; Plants - 55; Viruses - 0; Other Eukaryotes - 2 (source: NCBI BLink). | chr3:19510513-19512547 FORWARD LENGTH=475
Ghir_A07G013840	1.7349e-27	0.348742	0.545	0.296	6.38164e-23	2	0.408628	0.198527	Symbols: UBQ6 | ubiquitin 6 | chr2:19344701-19345174 FORWARD LENGTH=157
Ghir_A12G022910	1.7977e-27	0.335028	0.465	0.223	6.61264e-23	2	0.345462	0.151449	Symbols: | Ribosomal protein L23/L15e family protein | chr4:9400156-9401315 REVERSE LENGTH=204
Ghir_D05G007930	1.86338e-27	0.339126	0.682	0.423	6.85427e-23	2	0.505087	0.284123	Symbols: CAM7 | calmodulin 7 | chr3:15664619-15666355 REVERSE LENGTH=149
Ghir_D09G005140	2.15538e-27	0.311195	0.314	0.114	7.92836e-23	2	0.240842	0.0769082	Symbols: | Complex I subunit NDUFS6 | chr1:18177696-18178269 REVERSE LENGTH=107
Ghir_D11G017960	2.19987e-27	0.282211	0.31	0.109	8.09201e-23	2	0.226707	0.074236	Symbols: UGP2 | UDP-glucose pyrophosphorylase 2 | chr5:5696955-5700845 REVERSE LENGTH=470
Ghir_D10G026970	2.29572e-27	0.40341	0.503	0.255	8.44459e-23	2	0.426414	0.195286	Symbols: SAG20, WI12, ATWI-12 | senescence associated gene 20 | chr3:3442776-3443108 FORWARD LENGTH=110
Ghir_D02G010240	2.35959e-27	0.327672	0.266	0.083	8.67951e-23	2	0.215715	0.0583358	Symbols: SBE2.2 | starch branching enzyme 2.2 | chr5:931924-937470 FORWARD LENGTH=805
Ghir_A13G001630	2.45698e-27	0.351711	0.511	0.266	9.03777e-23	2	0.389393	0.181793	Symbols: | Ribosomal protein L35Ae family protein | chr1:27928415-27929466 REVERSE LENGTH=112
Ghir_A08G000880	2.71867e-27	0.342766	0.509	0.263	1.00003e-22	2	0.385487	0.18045	Symbols: | 60S acidic ribosomal protein family | chr2:11816929-11817670 FORWARD LENGTH=115
Ghir_A12G010490	3.00673e-27	0.339166	0.533	0.284	1.106e-22	2	0.391542	0.188515	Symbols: NDPK1 | Nucleoside diphosphate kinase family protein | chr4:5923424-5924366 FORWARD LENGTH=169
Ghir_A12G012550	3.426e-27	0.35327	0.588	0.34	1.26022e-22	2	0.438278	0.223681	Symbols: | 60S acidic ribosomal protein family | chr1:50284-50954 REVERSE LENGTH=112
Ghir_D01G007870	3.67762e-27	0.263205	0.296	0.101	1.35278e-22	2	0.210121	0.0669614	Symbols: MAP65-1 | microtubule-associated proteins 65-1 | chr5:22402716-22405182 FORWARD LENGTH=616
Ghir_A10G000800	3.89316e-27	0.30109	0.256	0.078	1.43206e-22	2	0.205148	0.0555518	Symbols: SS3 | starch synthase 3 | chr1:3951597-3956840 FORWARD LENGTH=1094
Ghir_D09G017050	4.17748e-27	0.257421	0.284	0.093	1.53664e-22	2	0.202325	0.0629455	Symbols: | Ribosomal protein S4 (RPS4A) family protein | chr5:23619599-23620896 FORWARD LENGTH=262
Ghir_D12G009300	4.25367e-27	0.349055	0.302	0.107	1.56467e-22	2	0.25091	0.076935	Symbols: | Granulin repeat cysteine protease family protein | chr5:17269784-17272117 REVERSE LENGTH=463
Ghir_A08G003920	4.38416e-27	0.328374	0.451	0.214	1.61267e-22	2	0.336806	0.146607	Symbols: | 60S acidic ribosomal protein family | chr1:50284-50954 REVERSE LENGTH=112
Ghir_A05G023160	4.69301e-27	0.349732	0.296	0.103	1.72628e-22	2	0.244843	0.072853	Symbols: | unknown protein; BEST Arabidopsis thaliana protein match is: unknown protein (TAIR:AT1G22250.1); Has 66 Blast hits to 66 proteins in 11 species: Archae - 0; Bacteria - 0; Metazoa - 0; Fungi - 0; Plants - 66; Viruses - 0; Other Eukaryotes - 0 (source: NCBI BLink). | chr1:29414160-29414941 FORWARD LENGTH=221
Ghir_D10G011440	4.79682e-27	0.318124	0.346	0.136	1.76446e-22	2	0.262171	0.0920241	Symbols: UVR8 | Regulator of chromosome condensation (RCC1) family protein | chr5:25554821-25558587 REVERSE LENGTH=440
Ghir_A11G021070	5.80072e-27	0.305733	0.344	0.134	2.13374e-22	2	0.25378	0.0893046	Symbols: | Ribosomal protein L7Ae/L30e/S12e/Gadd45 family protein | chr1:13614890-13616233 FORWARD LENGTH=112
Ghir_D03G015270	6.02945e-27	0.306756	0.396	0.17	2.21787e-22	2	0.291853	0.117562	Symbols: | unknown protein; Has 55 Blast hits to 55 proteins in 15 species: Archae - 0; Bacteria - 0; Metazoa - 0; Fungi - 0; Plants - 55; Viruses - 0; Other Eukaryotes - 0 (source: NCBI BLink). | chr2:13412060-13413002 FORWARD LENGTH=71
Ghir_D04G001230	6.22117e-27	0.29228	0.342	0.133	2.28839e-22	2	0.249887	0.0890094	Symbols: | Cytochrome b-c1 complex, subunit 8 protein | chr3:3399815-3400514 FORWARD LENGTH=72
Ghir_D08G006110	6.8032e-27	0.252385	0.27	0.085	2.50249e-22	2	0.193703	0.0584979	Symbols: SMT1, CPH | sterol methyltransferase 1 | chr5:4424048-4426866 REVERSE LENGTH=336
Ghir_D03G014150	9.33343e-27	0.582208	0.561	0.328	3.43321e-22	2	0.515724	0.231986	Symbols: HTB4 | Histone superfamily protein | chr5:24127206-24127658 FORWARD LENGTH=150
Ghir_D09G001040	1.10484e-26	0.290428	0.276	0.09	4.06403e-22	2	0.213118	0.0632598	Symbols: | Glycosyl transferase, family 35 | chr3:11252871-11257587 FORWARD LENGTH=962
Ghir_D12G003810	1.11883e-26	0.277593	0.346	0.135	4.11551e-22	2	0.267123	0.102297	Symbols: LTI29, LTI45, ERD10 | Dehydrin family protein | chr1:7088235-7089107 REVERSE LENGTH=260
Ghir_A11G014010	1.26826e-26	0.317037	0.372	0.157	4.66517e-22	2	0.276457	0.103706	Symbols: | Ribosomal protein L14 | chr4:13594104-13595187 REVERSE LENGTH=134
Ghir_D07G017740	1.45256e-26	0.314942	0.612	0.353	5.3431e-22	2	0.435687	0.233846	Symbols: OLI7, RPL5B | ribosomal protein L5 B | chr5:15903365-15905185 FORWARD LENGTH=301
Ghir_D10G025660	1.48367e-26	0.26989	0.3	0.105	5.45753e-22	2	0.216163	0.0707918	Symbols: | unknown protein; Has 74 Blast hits to 74 proteins in 13 species: Archae - 0; Bacteria - 0; Metazoa - 0; Fungi - 0; Plants - 74; Viruses - 0; Other Eukaryotes - 0 (source: NCBI BLink). | chr4:1262447-1263932 FORWARD LENGTH=184
Ghir_A13G003970	1.55567e-26	0.341501	0.497	0.255	5.72237e-22	2	0.37633	0.175509	Symbols: | Ribosomal protein S5 domain 2-like superfamily protein | chr2:3781442-3781882 FORWARD LENGTH=146
Ghir_Scaffold423G000080	1.63974e-26	0.339849	0.414	0.19	6.03162e-22	2	0.314864	0.127421	Symbols: HIT3, HINT1 | HIS triad family protein 3 | chr3:20941532-20943129 FORWARD LENGTH=147
Ghir_D05G022030	1.95748e-26	0.33795	0.423	0.195	7.20038e-22	2	0.320431	0.132432	Symbols: IAA8 | indoleacetic acid-induced protein 8 | chr2:9636877-9638459 FORWARD LENGTH=338
Ghir_D10G006370	1.99746e-26	0.325486	0.282	0.096	7.34744e-22	2	0.229092	0.0676083	Symbols: HTH, EDA17 | Glucose-methanol-choline (GMC) oxidoreductase family protein | chr1:27452872-27455706 FORWARD LENGTH=594
Ghir_A08G005970	2.35664e-26	0.298974	0.34	0.132	8.66866e-22	2	0.253212	0.0911351	Symbols: SMT1, CPH | sterol methyltransferase 1 | chr5:4424048-4426866 REVERSE LENGTH=336
Ghir_D07G011300	2.58941e-26	0.304291	0.292	0.1	9.52489e-22	2	0.229416	0.0736274	Symbols: CKS2 | CDK-subunit 2 | chr2:11912460-11913112 REVERSE LENGTH=83
Ghir_A11G001610	2.75417e-26	0.318521	0.34	0.136	1.01309e-21	2	0.256527	0.0890202	Symbols: UBQ1, EMB2167, ERD16, HAP4 | ubiquitin extension protein 1 | chr3:19505668-19506681 FORWARD LENGTH=128
Ghir_A12G014380	3.01002e-26	0.302919	0.38	0.163	1.10721e-21	2	0.278886	0.109379	Symbols: | Zinc-binding ribosomal protein family protein | chr3:8375427-8376224 FORWARD LENGTH=105
Ghir_A08G017370	3.04876e-26	0.311757	0.412	0.186	1.12146e-21	2	0.305482	0.127392	Symbols: | Hyaluronan / mRNA binding family | chr4:9771496-9773313 FORWARD LENGTH=360
Ghir_A06G002060	3.18003e-26	0.721256	0.34	0.14	1.16974e-21	2	0.395634	0.116776	Symbols: | N-terminal nucleophile aminohydrolases (Ntn hydrolases) superfamily protein | chr3:5471794-5473033 FORWARD LENGTH=325
Ghir_D07G008730	3.36926e-26	0.300807	0.36	0.149	1.23935e-21	2	0.266571	0.100291	Symbols: RGA1, RGA | GRAS family transcription factor family protein | chr2:255581-257344 REVERSE LENGTH=587
Ghir_A05G002930	3.72484e-26	0.276522	0.312	0.114	1.37015e-21	2	0.225882	0.076847	Symbols: rps15ae | ribosomal protein S15A E | chr4:14472440-14473383 FORWARD LENGTH=129
Ghir_A03G005720	4.21303e-26	0.28425	0.262	0.083	1.54972e-21	2	0.204384	0.0593881	Symbols: PCNA2, ATPCNA2 | proliferating cell nuclear antigen 2 | chr2:12650139-12651598 REVERSE LENGTH=264
Ghir_D09G005640	4.35505e-26	0.315736	0.41	0.185	1.60196e-21	2	0.304113	0.125943	Symbols: KAB1, KV-BETA1 | potassium channel beta subunit 1 | chr1:1313662-1315420 FORWARD LENGTH=328
Ghir_D02G008700	4.53523e-26	0.407412	0.308	0.113	1.66824e-21	2	0.279898	0.0897108	Symbols: | Eukaryotic aspartyl protease family protein | chr1:3157541-3158960 FORWARD LENGTH=449
Ghir_A07G012640	5.13573e-26	0.275818	0.346	0.138	1.88913e-21	2	0.247552	0.0925319	Symbols: | Ribosomal protein L30/L7 family protein | chr3:4433809-4435109 FORWARD LENGTH=244
Ghir_A10G006550	5.62999e-26	0.335427	0.412	0.189	2.07094e-21	2	0.316165	0.13038	Symbols: UVR8 | Regulator of chromosome condensation (RCC1) family protein | chr5:25554821-25558587 REVERSE LENGTH=440
Ghir_A05G007450	5.80533e-26	0.320562	0.421	0.198	2.13543e-21	2	0.314025	0.131967	Symbols: | Glutathione S-transferase, C-terminal-like;Translation elongation factor EF1B/ribosomal protein S6 | chr5:3914483-3915732 FORWARD LENGTH=228
Ghir_A04G005510	7.76744e-26	0.333201	0.34	0.137	2.85717e-21	2	0.265199	0.0927884	Symbols: | MD-2-related lipid recognition domain-containing protein / ML domain-containing protein | chr3:3724326-3725476 REVERSE LENGTH=171
Ghir_A05G027830	8.24669e-26	0.336023	0.404	0.185	3.03346e-21	2	0.313733	0.127852	Symbols: STK, AGL11 | K-box region and MADS-box transcription factor family protein | chr4:6236713-6240494 REVERSE LENGTH=256
Ghir_D01G020300	9.8044e-26	0.303696	0.435	0.209	3.60645e-21	2	0.315793	0.138169	Symbols: | Ribosomal protein L6 family protein | chr1:27847256-27848680 REVERSE LENGTH=233
Ghir_D03G000820	1.05619e-25	0.25918	0.31	0.113	3.88509e-21	2	0.220757	0.0774154	Symbols: PAD2 | proteasome alpha subunit D2 | chr5:26437445-26438677 REVERSE LENGTH=250
Ghir_A08G000350	1.23185e-25	0.344132	0.608	0.36	4.53122e-21	2	0.461723	0.247438	Symbols: | Ribosomal L29 family protein | chr3:2917047-2917895 FORWARD LENGTH=123
Ghir_A03G006400	1.31286e-25	0.337498	0.425	0.203	4.82922e-21	2	0.318097	0.132426	Symbols: | Ribosomal protein L7Ae/L30e/S12e/Gadd45 family protein | chr3:23242862-23244273 REVERSE LENGTH=256
Ghir_D08G022660	1.43419e-25	0.358943	0.539	0.305	5.27552e-21	2	0.418621	0.206712	Symbols: ARS27A, RS27A | ribosomal protein S27 | chr3:22611710-22612632 FORWARD LENGTH=86
Ghir_D10G020630	1.54528e-25	0.328625	0.268	0.088	5.68414e-21	2	0.225024	0.066774	Symbols: | Eukaryotic aspartyl protease family protein | chr5:2183600-2185717 REVERSE LENGTH=455
Ghir_D03G005150	1.61338e-25	0.342463	0.256	0.083	5.93465e-21	2	0.216131	0.0572967	Symbols: 4CL3 | 4-coumarate:CoA ligase 3 | chr1:24167385-24171457 REVERSE LENGTH=561
Ghir_D03G010060	1.61976e-25	0.267347	0.31	0.114	5.95813e-21	2	0.224058	0.0784012	Symbols: AHA11, HA11 | H(+)-ATPase 11 | chr5:25159495-25164957 FORWARD LENGTH=956
Ghir_A08G020550	1.7019e-25	0.282175	0.475	0.231	6.26028e-21	2	0.34674	0.167749	Symbols: APX1, MEE6, CS1, ATAPX1, ATAPX01 | ascorbate peroxidase 1 | chr1:2438005-2439435 FORWARD LENGTH=250
Ghir_D07G023170	1.79806e-25	0.276312	0.28	0.096	6.61399e-21	2	0.2116	0.0667911	Symbols: ATMDR1, ATMDR11, PGP19, MDR11, MDR1, ATPGP19, ABCB19, ATABCB19 | ATP binding cassette subfamily B19 | chr3:10870287-10877286 REVERSE LENGTH=1252
Ghir_A05G007880	1.8043e-25	0.343221	0.686	0.461	6.63694e-21	2	0.529304	0.307886	Symbols: CAM5 | calmodulin 5 | chr2:11532069-11534176 FORWARD LENGTH=181
Ghir_D10G004440	1.82687e-25	0.26536	0.312	0.116	6.71997e-21	2	0.224144	0.0787153	Symbols: | basic helix-loop-helix (bHLH) DNA-binding superfamily protein | chr1:10493461-10494216 FORWARD LENGTH=251
Ghir_D10G009580	1.88101e-25	0.331375	0.624	0.388	6.91909e-21	2	0.470042	0.258743	Symbols: | Ribosomal protein L2 family | chr4:17097613-17098656 FORWARD LENGTH=258
Ghir_D02G000300	1.93104e-25	0.317667	0.559	0.318	7.10315e-21	2	0.414159	0.214933	Symbols: UBC10 | ubiquitin-conjugating enzyme 10 | chr5:21632802-21633989 REVERSE LENGTH=148
Ghir_A07G001490	1.93558e-25	0.347985	0.549	0.314	7.11985e-21	2	0.415653	0.208429	Symbols: | Ribosomal protein S3 family protein | chr5:13710355-13712192 REVERSE LENGTH=248
Ghir_A05G005260	2.13678e-25	0.342128	0.632	0.397	7.85992e-21	2	0.496727	0.275835	Symbols: | Ribosomal protein L39 family protein | chr4:15469931-15470366 FORWARD LENGTH=51
Ghir_D05G008440	2.44434e-25	0.325584	0.537	0.296	8.99126e-21	2	0.392374	0.196491	Symbols: | Ribosomal protein L1p/L10e family | chr1:2636231-2637694 FORWARD LENGTH=216
Ghir_D06G020100	2.49679e-25	0.313053	0.354	0.147	9.18419e-21	2	0.271102	0.10225	Symbols: | Nascent polypeptide-associated complex (NAC), alpha subunit family protein | chr3:3942344-3943595 FORWARD LENGTH=203
Ghir_D09G013290	2.53888e-25	0.326583	0.535	0.294	9.33903e-21	2	0.396857	0.198572	Symbols: | Translation protein SH3-like family protein | chr1:3106549-3107606 FORWARD LENGTH=164
Ghir_A09G010930	3.5623e-25	0.262854	0.324	0.123	1.31036e-20	2	0.229232	0.0844931	Symbols: SSL3 | strictosidine synthase-like 3 | chr1:2682262-2683977 REVERSE LENGTH=390
Ghir_D08G023720	5.08429e-25	0.265532	0.276	0.096	1.8702e-20	2	0.204523	0.064033	Symbols: ATCIMS, ATMETS, ATMS1 | Cobalamin-independent synthase family protein | chr5:5935771-5939195 FORWARD LENGTH=765
Ghir_D03G004380	6.36013e-25	0.305248	0.328	0.129	2.33951e-20	2	0.25209	0.0912614	Symbols: ATMIPS2, MIPS2, ATIPS2 | myo-inositol-1-phosphate synthase 2 | chr2:9451901-9453938 REVERSE LENGTH=510
Ghir_D11G001600	6.60649e-25	0.296939	0.406	0.185	2.43013e-20	2	0.296308	0.12644	Symbols: UBQ1, EMB2167, ERD16, HAP4 | ubiquitin extension protein 1 | chr3:19505668-19506681 FORWARD LENGTH=128
Ghir_D10G022290	1.26249e-24	0.272303	0.35	0.146	4.64394e-20	2	0.251092	0.0978221	Symbols: KTF1, SPT5L | kow domain-containing transcription factor 1 | chr5:1196069-1202653 FORWARD LENGTH=1493
Ghir_D06G016520	1.3281e-24	0.423334	0.618	0.387	4.88528e-20	2	0.520815	0.277415	Symbols: UBQ11 | ubiquitin 11 | chr4:2588271-2588960 REVERSE LENGTH=229
Ghir_D08G017880	1.37308e-24	0.306454	0.533	0.289	5.05072e-20	2	0.395711	0.20377	Symbols: | Zinc-binding ribosomal protein family protein | chr3:3423893-3424566 FORWARD LENGTH=92
Ghir_A05G003090	1.92546e-24	0.270413	0.282	0.1	7.08262e-20	2	0.212175	0.0695931	Symbols: FVE, ACG1, MSI4, NFC4, NFC04, ATMSI4 | Transducin family protein / WD-40 repeat family protein | chr2:8456006-8459235 FORWARD LENGTH=507
Ghir_A04G010280	1.94873e-24	0.292938	0.362	0.156	7.1682e-20	2	0.268655	0.106246	Symbols: | Ribosomal protein S4 (RPS4A) family protein | chr5:23619599-23620896 FORWARD LENGTH=262
Ghir_D12G012770	2.0517e-24	0.327981	0.642	0.406	7.54696e-20	2	0.483091	0.273441	Symbols: | 60S acidic ribosomal protein family | chr4:346179-346957 REVERSE LENGTH=113
Ghir_D08G000880	2.05875e-24	0.331857	0.427	0.207	7.57292e-20	2	0.326819	0.142476	Symbols: | 60S acidic ribosomal protein family | chr2:11816929-11817670 FORWARD LENGTH=115
Ghir_A09G004480	2.14523e-24	0.252792	0.27	0.092	7.891e-20	2	0.19929	0.0641395	Symbols: TUB8 | tubulin beta 8 | chr5:8042962-8044528 FORWARD LENGTH=449
Ghir_A01G015250	2.44637e-24	0.330277	0.646	0.406	8.99874e-20	2	0.499092	0.285044	Symbols: | Ribosomal protein L18e/L15 superfamily protein | chr1:26621168-26621608 REVERSE LENGTH=146
Ghir_D05G030570	2.55527e-24	0.30351	0.414	0.194	9.39929e-20	2	0.310386	0.136276	Symbols: | Ribosomal L29 family protein | chr2:16450803-16451762 REVERSE LENGTH=123
Ghir_A09G014710	2.99879e-24	0.31714	0.338	0.14	1.10307e-19	2	0.258333	0.0944668	Symbols: | 60S acidic ribosomal protein family | chr3:16163983-16164658 FORWARD LENGTH=111
Ghir_A05G039020	3.15338e-24	0.349641	0.433	0.211	1.15994e-19	2	0.344072	0.151475	Symbols: SHP2, AGL5 | K-box region and MADS-box transcription factor family protein | chr2:17820602-17823806 FORWARD LENGTH=248
Ghir_A09G016080	3.56651e-24	0.30593	0.441	0.221	1.31191e-19	2	0.324071	0.146878	Symbols: | Ribosomal protein S12/S23 family protein | chr5:693280-694396 REVERSE LENGTH=142
Ghir_D12G002210	4.07453e-24	0.296204	0.292	0.109	1.49878e-19	2	0.224669	0.0733883	Symbols: ATLIP1, LIP1 | lipase 1 | chr2:6612666-6615204 FORWARD LENGTH=393
Ghir_D13G019430	6.08395e-24	0.291402	0.342	0.144	2.23792e-19	2	0.256437	0.097924	Symbols: CRT1, CRT1a, AtCRT1a | calreticulin 1a | chr1:21090059-21092630 REVERSE LENGTH=425
Ghir_A05G043470	7.12975e-24	0.307194	0.388	0.179	2.62261e-19	2	0.292061	0.121489	Symbols: ARP1, emb2207, RPL3A, RP1 | ribosomal protein 1 | chr1:16266992-16268631 FORWARD LENGTH=389
Ghir_D06G014200	7.50095e-24	0.304039	0.316	0.127	2.75915e-19	2	0.241642	0.0842594	Symbols: UBC24, ATUBC24, PHO2 | phosphate 2 | chr2:14277785-14281482 REVERSE LENGTH=907
Ghir_D13G011160	7.57429e-24	0.318177	0.447	0.223	2.78613e-19	2	0.339569	0.156751	Symbols: ACP3 | acyl carrier protein 3 | chr1:20401642-20402919 REVERSE LENGTH=136
Ghir_D11G016670	7.75196e-24	0.266872	0.475	0.236	2.85148e-19	2	0.349061	0.176691	Symbols: | Ribosomal L27e protein family | chr4:8571896-8572303 FORWARD LENGTH=135
Ghir_D01G007980	8.51196e-24	0.25123	0.288	0.105	3.13104e-19	2	0.206555	0.0714039	Symbols: SVL1 | SHV3-like 1 | chr5:22474277-22477819 FORWARD LENGTH=766
Ghir_D12G014300	8.52645e-24	0.289806	0.398	0.183	3.13637e-19	2	0.286927	0.12373	Symbols: | HSP20-like chaperones superfamily protein | chr4:1073987-1075765 REVERSE LENGTH=241
Ghir_A07G021840	8.8432e-24	0.255711	0.268	0.093	3.25288e-19	2	0.197199	0.0630789	Symbols: | Protein of unknown function (DUF3741) | chr4:14208640-14211811 FORWARD LENGTH=924
Ghir_A09G005010	1.12901e-23	0.27223	0.364	0.159	4.15295e-19	2	0.260514	0.10659	Symbols: | RNA binding Plectin/S10 domain-containing protein | chr5:21355781-21357003 REVERSE LENGTH=179
Ghir_A02G008050	1.24041e-23	0.318587	0.797	0.609	4.56273e-19	2	0.616367	0.401039	Symbols: SAH7 | Pollen Ole e 1 allergen and extensin family protein | chr4:5550563-5551259 FORWARD LENGTH=159
Ghir_A05G017860	1.61138e-23	0.335907	0.32	0.13	5.92731e-19	2	0.256805	0.0904433	Symbols: ENODL2, AtENODL2 | early nodulin-like protein 2 | chr4:13750668-13751819 REVERSE LENGTH=349
Ghir_D08G026320	1.6681e-23	0.329038	0.437	0.219	6.13595e-19	2	0.336047	0.151365	Symbols: TPX1 | thioredoxin-dependent peroxidase 1 | chr1:24559524-24560753 REVERSE LENGTH=162
Ghir_D12G015220	1.81568e-23	0.291595	0.35	0.151	6.67878e-19	2	0.261445	0.102703	Symbols: AAC3, ATAAC3 | ADP/ATP carrier 3 | chr4:14041486-14042781 REVERSE LENGTH=379
Ghir_D02G022910	1.83713e-23	0.313355	0.527	0.297	6.75769e-19	2	0.393911	0.203105	Symbols: | Ribosomal protein S25 family protein | chr4:18257464-18258464 FORWARD LENGTH=108
Ghir_D13G004160	2.07318e-23	0.313405	0.467	0.24	7.62598e-19	2	0.350871	0.168059	Symbols: | Ribosomal protein S5 domain 2-like superfamily protein | chr2:3781442-3781882 FORWARD LENGTH=146
[truncated: 1,776 more rows]

## Sheet: Table S9B
List of Enriched Genes for Each Cluster of LF_-1d.
Gene	P_val	Avg_log2FC	Pct.1	Pct.2	P_val_adj	Cluster (resolution = 0.2)	Mean.in.cluster	Mean.out.of.cluster	Annotation_uniprot
Ghir_A08G008210	1.37465e-89	1.99053	0.931	0.328	3.74194e-85	0	1.1946	0.102125	Symbols: SAG21, AtLEA5 | senescence-associated gene 21 | chr4:1046414-1046807 REVERSE LENGTH=97
Ghir_A07G008950	3.42767e-87	1.72334	0.888	0.162	9.33046e-83	0	1.01789	0.0653786	Symbols: | unknown protein; BEST Arabidopsis thaliana protein match is: unknown protein (TAIR:AT3G22235.2); Has 177 Blast hits to 177 proteins in 14 species: Archae - 0; Bacteria - 0; Metazoa - 0; Fungi - 0; Plants - 177; Viruses - 0; Other Eukaryotes - 0 (source: NCBI BLink). | chr3:7863788-7864675 REVERSE LENGTH=72
Ghir_A13G000530	1.91157e-83	1.75244	0.853	0.138	5.20349e-79	0	0.979861	0.0484208	NA
Ghir_A07G000180	5.19879e-83	1.54105	0.877	0.203	1.41516e-78	0	0.946647	0.0771544	Symbols: WRKY17, ATWRKY17 | WRKY DNA-binding protein 17 | chr2:10437676-10439222 REVERSE LENGTH=321
Ghir_A05G026720	8.18286e-83	1.59064	0.83	0.083	2.22746e-78	0	0.918726	0.0382216	Symbols: CYP81D8 | cytochrome P450, family 81, subfamily D, polypeptide 8 | chr4:17569971-17571678 REVERSE LENGTH=497
Ghir_D09G023990	1.58034e-82	1.46588	0.893	0.228	4.30185e-78	0	0.929001	0.0924222	Symbols: ATCP1, CP1 | Ca2+-binding protein 1 | chr5:20070812-20071294 FORWARD LENGTH=160
Ghir_D07G000200	3.24788e-82	1.61236	0.888	0.252	8.84106e-78	0	0.987256	0.090134	Symbols: WRKY11, ATWRKY11 | WRKY DNA-binding protein 11 | chr4:15290065-15291458 REVERSE LENGTH=325
Ghir_D07G009050	8.34057e-82	1.81568	0.879	0.228	2.27039e-77	0	1.05411	0.0778704	Symbols: | unknown protein; BEST Arabidopsis thaliana protein match is: unknown protein (TAIR:AT3G22235.2); Has 177 Blast hits to 177 proteins in 14 species: Archae - 0; Bacteria - 0; Metazoa - 0; Fungi - 0; Plants - 177; Viruses - 0; Other Eukaryotes - 0 (source: NCBI BLink). | chr3:7863788-7864675 REVERSE LENGTH=72
Ghir_A08G019020	1.30172e-80	1.80506	0.915	0.369	3.5434e-76	0	1.12075	0.122042	Symbols: ATGPX6, PHGPX, LSC803, GPX6 | glutathione peroxidase 6 | chr4:7010021-7011330 REVERSE LENGTH=232
Ghir_A05G026340	3.42663e-79	1.24037	0.821	0.09	9.32762e-75	0	0.76802	0.0445912	Symbols: RBOHD, ATRBOHD | respiratory burst oxidase homologue D | chr5:19397585-19401768 FORWARD LENGTH=921
Ghir_D08G008270	1.02118e-78	1.53593	0.842	0.148	2.77975e-74	0	0.912443	0.0645941	Symbols: SAG21, AtLEA5 | senescence-associated gene 21 | chr4:1046414-1046807 REVERSE LENGTH=97
Ghir_D12G025080	6.83522e-78	1.39673	0.864	0.21	1.86062e-73	0	0.874413	0.0832801	Symbols: | DCD (Development and Cell Death) domain protein | chr5:16815630-16816932 FORWARD LENGTH=349
Ghir_A09G017580	2.18352e-77	2.03835	0.873	0.317	5.94377e-73	0	1.16845	0.0924339	Symbols: ATFER1, FER1 | ferretin 1 | chr5:228149-229594 REVERSE LENGTH=255
Ghir_A07G021370	5.59859e-77	1.72685	0.859	0.217	1.52399e-72	0	0.981376	0.0804787	Symbols: | Oxidoreductase, zinc-binding dehydrogenase family protein | chr4:7600682-7602567 FORWARD LENGTH=329
Ghir_D13G001850	9.98664e-77	1.42462	0.842	0.162	2.71846e-72	0	0.843977	0.0682442	Symbols: HSPRO2, ATHSPRO2 | ortholog of sugar beet HS1 PRO-1 2 | chr2:16700649-16701956 REVERSE LENGTH=435
Ghir_D13G024100	6.9196e-76	1.37636	0.806	0.107	1.88358e-71	0	0.792909	0.0505379	Symbols: | FAD/NAD(P)-binding oxidoreductase family protein | chr3:15902004-15903402 REVERSE LENGTH=367
Ghir_A13G024170	3.49639e-75	1.41512	0.804	0.121	9.51752e-71	0	0.828722	0.048256	Symbols: RHL41, ZAT12 | C2H2-type zinc finger family protein | chr5:24103073-24103561 FORWARD LENGTH=162
Ghir_D08G016610	6.22513e-75	1.47876	0.85	0.193	1.69454e-70	0	0.876708	0.0830361	NA
Ghir_A01G006600	8.81692e-75	1.41325	0.828	0.152	2.40005e-70	0	0.839353	0.0690964	Symbols: UBQ10 | polyubiquitin 10 | chr4:2718559-2719932 FORWARD LENGTH=457
Ghir_A07G024800	2.21135e-73	1.4977	0.83	0.19	6.0195e-69	0	0.892037	0.0778412	Symbols: | GRAM domain family protein | chr5:4207081-4208079 FORWARD LENGTH=272
Ghir_D05G026370	7.49158e-73	1.12177	0.75	0.041	2.03928e-68	0	0.664046	0.0234492	Symbols: RBOHD, ATRBOHD | respiratory burst oxidase homologue D | chr5:19397585-19401768 FORWARD LENGTH=921
Ghir_A13G009050	1.69464e-72	1.41997	0.842	0.207	4.61298e-68	0	0.867374	0.08957	Symbols: ADC1, ARGDC1, ARGDC, SPE1 | arginine decarboxylase 1 | chr2:7150796-7152904 REVERSE LENGTH=702
Ghir_D13G000830	2.44467e-72	1.44097	0.757	0.066	6.65463e-68	0	0.785173	0.0294461	NA
Ghir_D09G021480	9.10476e-72	1.37612	0.743	0.052	2.47841e-67	0	0.75791	0.022292	Symbols: ATEP3, ATCHITIV, CHIV, EP3 | homolog of carrot EP3-3 chitinase | chr3:20145935-20147034 FORWARD LENGTH=273
Ghir_D03G015780	1.59349e-71	1.18998	0.775	0.1	4.33764e-67	0	0.709248	0.0437425	Symbols: WRKY33, ATWRKY33 | WRKY DNA-binding protein 33 | chr2:16108476-16110539 FORWARD LENGTH=519
Ghir_A01G010180	2.53373e-71	1.74913	0.879	0.379	6.89706e-67	0	1.0322	0.129455	Symbols: ATTRX1, ATTRX H1, TRX1 | thioredoxin H-type 1 | chr3:18951123-18951955 REVERSE LENGTH=114
Ghir_D08G026680	3.63257e-71	1.22238	0.786	0.107	9.88822e-67	0	0.734144	0.0521776	Symbols: | unknown protein; INVOLVED IN: response to salt stress; LOCATED IN: chloroplast, plasma membrane, membrane; EXPRESSED IN: 23 plant structures; EXPRESSED DURING: 13 growth stages; BEST Arabidopsis thaliana protein match is: unknown protein (TAIR:AT4G29780.1); Has 1807 Blast hits to 1807 proteins in 277 species: Archae - 0; Bacteria - 0; Metazoa - 736; Fungi - 347; Plants - 385; Viruses -…
Ghir_A07G021390	1.26133e-70	1.45063	0.853	0.255	3.43345e-66	0	0.885169	0.108628	Symbols: | Oxidoreductase, zinc-binding dehydrogenase family protein | chr4:7600682-7602567 FORWARD LENGTH=329
Ghir_A07G002590	4.28573e-70	1.29385	0.792	0.124	1.16662e-65	0	0.783777	0.0622352	Symbols: ATNADP-ME3, NADP-ME3 | NADP-malic enzyme 3 | chr5:9024549-9028260 FORWARD LENGTH=588
Ghir_A13G017270	7.00911e-70	2.78811	0.862	0.345	1.90795e-65	0	1.31906	0.0952296	NA
Ghir_A04G002230	1.88155e-69	1.24382	0.79	0.134	5.12177e-65	0	0.765773	0.0639585	Symbols: SCL5 | scarecrow-like 5 | chr1:18737398-18739547 REVERSE LENGTH=597
Ghir_D12G005560	2.35689e-69	1.54803	0.801	0.169	6.41568e-65	0	0.857948	0.070675	Symbols: | unknown protein; BEST Arabidopsis thaliana protein match is: unknown protein (TAIR:AT3G48180.1); Has 88 Blast hits to 88 proteins in 15 species: Archae - 0; Bacteria - 0; Metazoa - 0; Fungi - 0; Plants - 88; Viruses - 0; Other Eukaryotes - 0 (source: NCBI BLink). | chr1:6568142-6568402 FORWARD LENGTH=86
Ghir_D07G018200	1.42554e-68	1.20603	0.752	0.083	3.88046e-64	0	0.703212	0.04144	Symbols: | Auxin-responsive family protein | chr5:13900913-13902934 REVERSE LENGTH=404
Ghir_A05G010770	2.53362e-68	1.39682	0.781	0.138	6.89677e-64	0	0.834679	0.0664155	Symbols: ATACA7, ACA7 | alpha carbonic anhydrase 7 | chr1:2517022-2518546 REVERSE LENGTH=275
Ghir_A01G021750	2.97155e-68	1.39229	0.732	0.066	8.08885e-64	0	0.765109	0.0296738	Symbols: | PAR1 protein | chr3:20014032-20015299 REVERSE LENGTH=183
Ghir_A09G022210	3.34203e-68	1.35902	0.75	0.09	9.09734e-64	0	0.771472	0.0412617	Symbols: ATEP3, ATCHITIV, CHIV, EP3 | homolog of carrot EP3-3 chitinase | chr3:20145935-20147034 FORWARD LENGTH=273
Ghir_A08G025830	3.71641e-68	1.18884	0.763	0.097	1.01165e-63	0	0.701888	0.0488413	Symbols: | unknown protein; INVOLVED IN: response to salt stress; LOCATED IN: chloroplast, plasma membrane, membrane; EXPRESSED IN: 23 plant structures; EXPRESSED DURING: 13 growth stages; BEST Arabidopsis thaliana protein match is: unknown protein (TAIR:AT4G29780.1); Has 1807 Blast hits to 1807 proteins in 277 species: Archae - 0; Bacteria - 0; Metazoa - 736; Fungi - 347; Plants - 385; Viruses -…
Ghir_D11G032650	1.00235e-67	1.3848	0.757	0.103	2.7285e-63	0	0.762978	0.0452869	Symbols: SRC2, (AT)SRC2 | soybean gene regulated by cold-2 | chr1:2927767-2928741 FORWARD LENGTH=324
Ghir_D12G029340	3.16953e-66	1.18652	0.75	0.097	8.62779e-62	0	0.726739	0.0522374	Symbols: | FUNCTIONS IN: molecular_function unknown; INVOLVED IN: biological_process unknown; LOCATED IN: vacuole; EXPRESSED IN: 24 plant structures; EXPRESSED DURING: 15 growth stages; CONTAINS InterPro DOMAIN/s: Stress up-regulated Nod 19 (InterPro:IPR011692); Has 30201 Blast hits to 17322 proteins in 780 species: Archae - 12; Bacteria - 1396; Metazoa - 17338; Fungi - 3422; Plants - 5037; Virus…
Ghir_A13G001540	3.42499e-66	1.31597	0.768	0.134	9.32317e-62	0	0.756577	0.0595926	Symbols: HSPRO2, ATHSPRO2 | ortholog of sugar beet HS1 PRO-1 2 | chr2:16700649-16701956 REVERSE LENGTH=435
Ghir_D12G008350	6.34572e-66	1.38603	0.779	0.148	1.72737e-61	0	0.796041	0.0677703	NA
Ghir_D13G024910	6.79779e-66	1.37271	0.732	0.086	1.85043e-61	0	0.780886	0.040721	Symbols: RHL41, ZAT12 | C2H2-type zinc finger family protein | chr5:24103073-24103561 FORWARD LENGTH=162
Ghir_A03G003270	1.98836e-65	1.14242	0.712	0.055	5.41252e-61	0	0.661136	0.0302738	Symbols: WRKY33, ATWRKY33 | WRKY DNA-binding protein 33 | chr2:16108476-16110539 FORWARD LENGTH=519
Ghir_D05G026730	1.61831e-64	1.42957	0.725	0.083	4.4052e-60	0	0.766344	0.0410039	Symbols: CYP81D8 | cytochrome P450, family 81, subfamily D, polypeptide 8 | chr4:17569971-17571678 REVERSE LENGTH=497
Ghir_D02G007240	2.90321e-64	1.32678	0.741	0.097	7.90283e-60	0	0.741431	0.0518484	Symbols: PUB29, ATPUB29 | plant U-box 29 | chr3:6434234-6435481 REVERSE LENGTH=415
Ghir_A07G017950	3.17625e-64	1.22584	0.719	0.076	8.64606e-60	0	0.710406	0.0394533	Symbols: | Auxin-responsive family protein | chr5:13900913-13902934 REVERSE LENGTH=404
Ghir_A08G022380	8.70478e-64	1.38932	0.904	0.448	2.36953e-59	0	0.933794	0.187891	Symbols: | NAD(P)-linked oxidoreductase superfamily protein | chr1:22349892-22351668 REVERSE LENGTH=345
Ghir_D01G023260	2.238e-63	1.28815	0.732	0.1	6.09205e-59	0	0.730979	0.0472648	Symbols: | PAR1 protein | chr3:20014032-20015299 REVERSE LENGTH=183
Ghir_A08G020340	3.16315e-63	1.21227	0.737	0.107	8.6104e-59	0	0.720739	0.0534067	Symbols: | PPPDE putative thiol peptidase family protein | chr3:2243153-2244476 REVERSE LENGTH=265
Ghir_D12G028340	7.07068e-63	1.37337	0.763	0.148	1.92471e-58	0	0.761328	0.0687865	Symbols: | Calcium-binding EF-hand family protein | chr1:6268273-6268785 REVERSE LENGTH=170
Ghir_A07G021380	1.1152e-62	1.26877	0.743	0.117	3.0357e-58	0	0.739176	0.0606069	Symbols: | Oxidoreductase, zinc-binding dehydrogenase family protein | chr4:7600682-7602567 FORWARD LENGTH=329
Ghir_A05G025010	1.70338e-62	1.42113	0.701	0.069	4.63676e-58	0	0.757291	0.0338503	Symbols: ATCK1, CK, CK1 | choline kinase 1 | chr1:26971537-26973177 FORWARD LENGTH=346
Ghir_A09G011710	2.66927e-62	1.63817	0.801	0.259	7.26602e-58	0	0.932007	0.0964404	Symbols: ATCYSB, ATCYS6, CYSB | cystatin B | chr3:3960523-3961876 REVERSE LENGTH=234
Ghir_A01G012370	3.33521e-62	1.3421	0.824	0.252	9.07879e-58	0	0.849984	0.122701	NA
Ghir_A09G024820	7.57166e-62	1.19345	0.743	0.128	2.06108e-57	0	0.707165	0.0624723	Symbols: ATCP1, CP1 | Ca2+-binding protein 1 | chr5:20070812-20071294 FORWARD LENGTH=160
Ghir_D08G021830	1.43352e-61	1.09887	0.725	0.107	3.90219e-57	0	0.666015	0.0516312	Symbols: | Protein phosphatase 2C family protein | chr2:12814437-12815904 FORWARD LENGTH=396
Ghir_A04G009960	2.79484e-61	1.09109	0.705	0.079	7.60783e-57	0	0.63824	0.040917	Symbols: FAD8 | fatty acid desaturase 8 | chr5:1664331-1666345 FORWARD LENGTH=435
Ghir_A06G015030	3.76948e-61	1.40283	0.694	0.066	1.02609e-56	0	0.742608	0.0371372	NA
Ghir_A11G028970	5.28502e-61	1.36027	0.806	0.259	1.43864e-56	0	0.825201	0.107786	Symbols: | Rubber elongation factor protein (REF) | chr3:1593540-1594802 FORWARD LENGTH=246
Ghir_A03G003080	3.61966e-60	1.03705	0.701	0.083	9.85307e-56	0	0.618434	0.0420456	Symbols: CIPK11, PKS5, SIP4, SNRK3.22 | SOS3-interacting protein 4 | chr2:12937265-12938572 REVERSE LENGTH=435
Ghir_A12G025080	4.98324e-60	1.24975	0.797	0.248	1.35649e-55	0	0.791938	0.11027	Symbols: | DCD (Development and Cell Death) domain protein | chr5:16815630-16816932 FORWARD LENGTH=349
Ghir_D09G012710	4.0661e-59	1.00771	0.685	0.066	1.10683e-54	0	0.586641	0.0371189	Symbols: CPK7 | calmodulin-domain protein kinase 7 | chr5:4047817-4050035 REVERSE LENGTH=535
Ghir_D01G010350	5.00585e-59	2.36709	0.728	0.148	1.36264e-54	0	1.047	0.0539477	Symbols: LTI29, LTI45, ERD10 | Dehydrin family protein | chr1:7088235-7089107 REVERSE LENGTH=260
Ghir_D07G022020	5.66915e-59	1.23773	0.717	0.114	1.5432e-54	0	0.700872	0.0581853	Symbols: | RmlC-like cupins superfamily protein | chr3:1140318-1140723 FORWARD LENGTH=96
Ghir_D07G018800	2.33261e-58	1.1176	0.739	0.145	6.34961e-54	0	0.693629	0.0742654	Symbols: MLO8, ATMLO8 | Seven transmembrane MLO family protein | chr2:7590559-7593768 REVERSE LENGTH=593
Ghir_A11G016500	3.24984e-58	0.989267	0.685	0.079	8.84639e-54	0	0.59264	0.0409479	Symbols: ATCCT1, CCT1 | phosphorylcholine cytidylyltransferase | chr2:13697645-13700241 FORWARD LENGTH=332
Ghir_A05G018520	3.2534e-58	1.94056	0.808	0.3	8.85608e-54	0	0.998697	0.124367	NA
Ghir_D12G023240	5.87303e-58	1.26786	0.681	0.076	1.5987e-53	0	0.671587	0.0396797	Symbols: | Lactate/malate dehydrogenase family protein | chr4:9674057-9675309 FORWARD LENGTH=353
Ghir_D11G024760	9.95805e-58	1.2302	0.75	0.183	2.71068e-53	0	0.758745	0.0857834	NA
Ghir_A11G025350	1.33251e-57	1.59628	0.712	0.121	3.62723e-53	0	0.823319	0.0616315	NA
Ghir_A08G010470	3.99304e-57	1.12083	0.705	0.107	1.08695e-52	0	0.651418	0.0583407	Symbols: | unknown protein; Has 1807 Blast hits to 1807 proteins in 277 species: Archae - 0; Bacteria - 0; Metazoa - 736; Fungi - 347; Plants - 385; Viruses - 0; Other Eukaryotes - 339 (source: NCBI BLink). | chr5:16757951-16758529 FORWARD LENGTH=192
Ghir_D07G024900	5.7747e-57	1.32486	0.667	0.079	1.57193e-52	0	0.701747	0.034394	Symbols: | GRAM domain family protein | chr5:4207081-4208079 FORWARD LENGTH=272
Ghir_D07G023510	9.28048e-57	1.45394	0.676	0.097	2.52624e-52	0	0.749265	0.0419529	Symbols: PMZ, SAP12 | zinc finger (AN1-like) family protein | chr3:10520585-10521223 FORWARD LENGTH=186
Ghir_A08G009900	1.18125e-56	1.09603	0.73	0.148	3.21548e-52	0	0.67377	0.0746153	Symbols: TET7 | tetraspanin7 | chr4:13942566-13943621 REVERSE LENGTH=263
Ghir_A08G003280	2.0576e-56	1.12461	0.645	0.052	5.60101e-52	0	0.62243	0.0272002	Symbols: | basic helix-loop-helix (bHLH) DNA-binding superfamily protein | chr2:17611428-17613163 REVERSE LENGTH=359
Ghir_A08G021030	2.73749e-56	0.967431	0.681	0.086	7.45173e-52	0	0.579099	0.0447604	Symbols: | Protein phosphatase 2C family protein | chr2:12814437-12815904 FORWARD LENGTH=396
[truncated: 1,800 more rows]

## Sheet: Table S9C
List of Enriched Genes for Each Cluster of LF_-0.5d.
Gene	P_val	Avg_log2FC	Pct.1	Pct.2	P_val_adj	Cluster (resolution = 0.2)	Mean.in.cluster	Mean.out.of.cluster	Annotation_uniprot
Ghir_A01G000540	6.70791e-40	1.18199	0.76	0.38	1.96884e-35	0	0.86308	0.231309	Symbols: ATRL6, RSM3, RL6 | RAD-like 6 | chr1:28245073-28245453 REVERSE LENGTH=126
[truncated: 1,715 more rows]

## Sheet: Table S9D
List of Enriched Genes for Each Cluster of LF_0d (R = 0.2).
[truncated: 1,938 more rows]
