# Supplementary material for: Single‐cell RNA‐seq reveals fate determination control of an individual fibre cell initiation in cotton (Gossypium hirsutum)
Source: Plant Biotechnol J. 2022 Oct 2;20(12):2372–88. doi: 10.1111/pbi.13918 (PMC9674311; doi:10.1111/pbi.13918)
Supplement: Supplementary file 11 — Table S10 WGCNA on four LF samples. [file PBI-20-2372-s014.xlsx]

## Sheet: Legend
Table S10 WGCNA on four LF samples.
(A) WGCNA of LF_-1.5d sample.
(B) WGCNA of LF_-1d sample.
(C) WGCNA of LF_-0.5d sample.
(D) WGCNA of LF_0d sample.

## Sheet: Table S10A
WGCNA of LF_-1.5d sample.
Gene_ID	Module_Color	Annotation_uniprot
Ghir_A01G007390	black	Symbols: VTC2 | mannose-1-phosphate guanylyltransferase (GDP)s;GDP-galactose:mannose-1-phosphate guanylyltransferases;GDP-galactose:glucose-1-phosphate guanylyltransferases;GDP-galactose:myoinositol-1-phosphate guanylyltransferases;glucose-1-phosphate guanylyltransferase | chr4:13499262-13501145 REVERSE LENGTH=442
Ghir_A01G008090	black	Symbols: FLA1 | FASCICLIN-like arabinogalactan 1 | chr5:22558375-22560392 REVERSE LENGTH=424
Ghir_A01G017990	black	Symbols: ACC1, AT-ACC1, EMB22, GK, PAS3 | acetyl-CoA carboxylase 1 | chr1:13534196-13543773 FORWARD LENGTH=2254
Ghir_A01G019120	black	Symbols: | INVOLVED IN: 10-formyltetrahydrofolate biosynthetic process, folic acid and derivative biosynthetic process; EXPRESSED IN: 24 plant structures; EXPRESSED DURING: 15 growth stages; CONTAINS InterPro DOMAIN/s: Serine hydrolase (InterPro:IPR005645); BEST Arabidopsis thaliana protein match is: alpha/beta-Hydrolases superfamily protein (TAIR:AT5G65400.1); Has 30201 Blast hits to 17322 prote…
Ghir_A01G020680	black	Symbols: PAL1, ATPAL1 | PHE ammonia lyase 1 | chr2:15557602-15560237 REVERSE LENGTH=725
Ghir_A02G000810	black	Symbols: AFH1, FH1, AHF1, ATFH1 | formin homology 1 | chr3:9251320-9254826 REVERSE LENGTH=1051
Ghir_A02G002640	black	Symbols: CHS, TT4, ATCHS | Chalcone and stilbene synthase family protein | chr5:4488762-4490035 FORWARD LENGTH=395
Ghir_A02G008900	black	Symbols: ATB5-B, B5 #3, ATCB5-D, CB5-D | cytochrome B5 isoform D | chr5:19789249-19790180 REVERSE LENGTH=140
Ghir_A03G005740	black	Symbols: MEE59 | maternal effect embryo arrest 59 | chr4:17554805-17555498 FORWARD LENGTH=173
Ghir_A04G010520	black	Symbols: GST30, ATGSTU17, GST30B, ERD9 | Glutathione S-transferase family protein | chr1:3397274-3398273 REVERSE LENGTH=227
Ghir_A05G001270	black	NA
Ghir_A05G017310	black	Symbols: BAN | NAD(P)-binding Rossmann-fold superfamily protein | chr1:22791326-22792757 REVERSE LENGTH=340
Ghir_A05G019640	black	Symbols: DFR, TT3, M318 | dihydroflavonol 4-reductase | chr5:17164296-17165864 REVERSE LENGTH=382
Ghir_A05G022930	black	Symbols: | Class-II DAHP synthetase family protein | chr1:7912120-7914742 FORWARD LENGTH=527
Ghir_A05G029780	black	Symbols: SCPL49, CPY | SERINE CARBOXYPEPTIDASE-LIKE 49 | chr3:3235518-3238063 REVERSE LENGTH=516
Ghir_A05G041560	black	Symbols: | Chalcone-flavanone isomerase family protein | chr5:1563492-1564827 FORWARD LENGTH=209
Ghir_A06G014150	black	Symbols: XBCP3 | xylem bark cysteine peptidase 3 | chr1:3201848-3203875 FORWARD LENGTH=437
Ghir_A06G022250	black	Symbols: | fumarylacetoacetase, putative | chr1:4072904-4075856 FORWARD LENGTH=421
Ghir_A06G022830	black	Symbols: | FUNCTIONS IN: molecular_function unknown; INVOLVED IN: biological_process unknown; LOCATED IN: chloroplast; EXPRESSED IN: 22 plant structures; EXPRESSED DURING: 13 growth stages; BEST Arabidopsis thaliana protein match is: cobalt ion binding (TAIR:AT1G71310.1); Has 1807 Blast hits to 1807 proteins in 277 species: Archae - 0; Bacteria - 0; Metazoa - 736; Fungi - 347; Plants - 385; Virus…
Ghir_A07G009070	black	Symbols: | Bifunctional inhibitor/lipid-transfer protein/seed storage 2S albumin superfamily protein | chr3:7803604-7808046 REVERSE LENGTH=1480
Ghir_A07G012860	black	Symbols: TT7, CYP75B1, D501 | Cytochrome P450 superfamily protein | chr5:2560437-2562859 FORWARD LENGTH=513
Ghir_A07G021710	black	Symbols: B5 #4, ATCB5-B, CB5-B | cytochrome B5 isoform B | chr2:13877013-13878447 REVERSE LENGTH=134
Ghir_A08G009820	black	Symbols: | NAD(P)-binding Rossmann-fold superfamily protein | chr2:10177902-10179789 FORWARD LENGTH=304
Ghir_A08G011550	black	Symbols: | UDP-Glycosyltransferase superfamily protein | chr1:11920582-11923506 REVERSE LENGTH=610
Ghir_A08G019450	black	Symbols: TT8, BHLH42 | basic helix-loop-helix (bHLH) DNA-binding superfamily protein | chr4:6182067-6186261 FORWARD LENGTH=518
Ghir_A09G010930	black	Symbols: SSL3 | strictosidine synthase-like 3 | chr1:2682262-2683977 REVERSE LENGTH=390
Ghir_A10G012380	black	Symbols: CHS, TT4, ATCHS | Chalcone and stilbene synthase family protein | chr5:4488762-4490035 FORWARD LENGTH=395
Ghir_A10G018240	black	Symbols: ATC4H, C4H, CYP73A5, REF3 | cinnamate-4-hydroxylase | chr2:12993861-12995683 REVERSE LENGTH=505
Ghir_A11G000300	black	Symbols: | Pathogenesis-related thaumatin superfamily protein | chr1:27681432-27682954 FORWARD LENGTH=264
Ghir_A11G012580	black	NA
Ghir_A11G023100	black	Symbols: ARA12 | Subtilase family protein | chr5:26872192-26874465 REVERSE LENGTH=757
Ghir_A11G024750	black	Symbols: ATCBR, CBR1, CBR | NADH:cytochrome B5 reductase 1 | chr5:5864543-5866495 REVERSE LENGTH=281
Ghir_A11G027860	black	NA
Ghir_A12G006140	black	Symbols: F3H, TT6, F3'H | flavanone 3-hydroxylase | chr3:19025409-19026658 FORWARD LENGTH=358
Ghir_A12G007720	black	Symbols: | Granulin repeat cysteine protease family protein | chr5:17269784-17272117 REVERSE LENGTH=463
Ghir_A12G008280	black	Symbols: TT12, ATTT12 | MATE efflux family protein | chr3:21819124-21821288 FORWARD LENGTH=507
Ghir_A12G024840	black	NA
Ghir_A12G026330	black	Symbols: | CCT motif family protein | chr5:21673683-21675469 FORWARD LENGTH=264
Ghir_A12G027810	black	Symbols: | NAD(P)-binding Rossmann-fold superfamily protein | chr1:28253890-28255173 FORWARD LENGTH=318
Ghir_A13G001690	black	Symbols: | Zinc-binding dehydrogenase family protein | chr1:24371608-24373673 REVERSE LENGTH=350
Ghir_A13G010600	black	NA
Ghir_A13G010930	black	Symbols: | NAD(P)-linked oxidoreductase superfamily protein | chr1:22349892-22351668 REVERSE LENGTH=345
Ghir_A13G024830	black	Symbols: ATC4H, C4H, CYP73A5, REF3 | cinnamate-4-hydroxylase | chr2:12993861-12995683 REVERSE LENGTH=505
Ghir_D01G017220	black	Symbols: ROC3 | rotamase CYP 3 | chr2:7200862-7201383 FORWARD LENGTH=173
Ghir_D01G020590	black	Symbols: | INVOLVED IN: 10-formyltetrahydrofolate biosynthetic process, folic acid and derivative biosynthetic process; EXPRESSED IN: 24 plant structures; EXPRESSED DURING: 15 growth stages; CONTAINS InterPro DOMAIN/s: Serine hydrolase (InterPro:IPR005645); BEST Arabidopsis thaliana protein match is: alpha/beta-Hydrolases superfamily protein (TAIR:AT5G65400.1); Has 30201 Blast hits to 17322 prote…
Ghir_D01G022210	black	Symbols: PAL1, ATPAL1 | PHE ammonia lyase 1 | chr2:15557602-15560237 REVERSE LENGTH=725
Ghir_D02G000800	black	Symbols: AFH1, FH1, AHF1, ATFH1 | formin homology 1 | chr3:9251320-9254826 REVERSE LENGTH=1051
Ghir_D02G003050	black	Symbols: CHS, TT4, ATCHS | Chalcone and stilbene synthase family protein | chr5:4488762-4490035 FORWARD LENGTH=395
Ghir_D02G009090	black	Symbols: ATB5-B, B5 #3, ATCB5-D, CB5-D | cytochrome B5 isoform D | chr5:19789249-19790180 REVERSE LENGTH=140
Ghir_D03G005150	black	Symbols: 4CL3 | 4-coumarate:CoA ligase 3 | chr1:24167385-24171457 REVERSE LENGTH=561
Ghir_D04G001380	black	Symbols: | Chalcone-flavanone isomerase family protein | chr5:1563492-1564827 FORWARD LENGTH=209
Ghir_D04G014760	black	Symbols: ATGSTU18, GST29, GSTU18 | glutathione S-transferase TAU 18 | chr1:3395738-3396806 REVERSE LENGTH=227
Ghir_D05G001680	black	Symbols: | Bifunctional inhibitor/lipid-transfer protein/seed storage 2S albumin superfamily protein | chr2:4311160-4312035 REVERSE LENGTH=291
Ghir_D05G003850	black	Symbols: SUS4, ATSUS4 | sucrose synthase 4 | chr3:15179204-15182577 REVERSE LENGTH=808
Ghir_D05G017120	black	Symbols: BAN | NAD(P)-binding Rossmann-fold superfamily protein | chr1:22791326-22792757 REVERSE LENGTH=340
Ghir_D05G019650	black	Symbols: DFR, TT3, M318 | dihydroflavonol 4-reductase | chr5:17164296-17165864 REVERSE LENGTH=382
Ghir_D05G022840	black	Symbols: | Class-II DAHP synthetase family protein | chr1:7912120-7914742 FORWARD LENGTH=527
Ghir_D06G000680	black	Symbols: DFR, TT3, M318 | dihydroflavonol 4-reductase | chr5:17164296-17165864 REVERSE LENGTH=382
Ghir_D06G013360	black	Symbols: | FUNCTIONS IN: molecular_function unknown; INVOLVED IN: biological_process unknown; LOCATED IN: chloroplast; EXPRESSED IN: 22 plant structures; EXPRESSED DURING: 13 growth stages; BEST Arabidopsis thaliana protein match is: cobalt ion binding (TAIR:AT1G71310.1); Has 1807 Blast hits to 1807 proteins in 277 species: Archae - 0; Bacteria - 0; Metazoa - 736; Fungi - 347; Plants - 385; Virus…
Ghir_D06G014920	black	Symbols: XBCP3 | xylem bark cysteine peptidase 3 | chr1:3201848-3203875 FORWARD LENGTH=437
Ghir_D07G013030	black	Symbols: TT7, CYP75B1, D501 | Cytochrome P450 superfamily protein | chr5:2560437-2562859 FORWARD LENGTH=513
Ghir_D07G021780	black	Symbols: B5 #4, ATCB5-B, CB5-B | cytochrome B5 isoform B | chr2:13877013-13878447 REVERSE LENGTH=134
Ghir_D08G009580	black	Symbols: | NAD(P)-binding Rossmann-fold superfamily protein | chr2:10177902-10179789 FORWARD LENGTH=304
Ghir_D08G011800	black	Symbols: | UDP-Glycosyltransferase superfamily protein | chr1:11920582-11923506 REVERSE LENGTH=610
Ghir_D08G018460	black	Symbols: WER, ATMYB66, WER1, MYB66 | myb domain protein 66 | chr5:4763656-4764738 REVERSE LENGTH=203
Ghir_D08G019350	black	Symbols: LDOX, TDS4, TT18, ANS | leucoanthocyanidin dioxygenase | chr4:12004905-12006059 REVERSE LENGTH=356
Ghir_D09G010660	black	Symbols: SSL3 | strictosidine synthase-like 3 | chr1:2682262-2683977 REVERSE LENGTH=390
Ghir_D09G022560	black	Symbols: | BEST Arabidopsis thaliana protein match is: allergen-related (TAIR:AT3G22820.1); Has 35333 Blast hits to 34131 proteins in 2444 species: Archae - 798; Bacteria - 22429; Metazoa - 974; Fungi - 991; Plants - 531; Viruses - 0; Other Eukaryotes - 9610 (source: NCBI BLink). | chr4:8440167-8440693 FORWARD LENGTH=109
Ghir_D10G001570	black	Symbols: SS3 | starch synthase 3 | chr1:3951597-3956840 FORWARD LENGTH=1094
Ghir_D10G015360	black	Symbols: CHS, TT4, ATCHS | Chalcone and stilbene synthase family protein | chr5:4488762-4490035 FORWARD LENGTH=395
Ghir_D10G015380	black	Symbols: CHS, TT4, ATCHS | Chalcone and stilbene synthase family protein | chr5:4488762-4490035 FORWARD LENGTH=395
Ghir_D11G012530	black	NA
Ghir_D11G016620	black	Symbols: | ATP-dependent caseinolytic (Clp) protease/crotonase family protein | chr1:2003834-2006564 REVERSE LENGTH=387
Ghir_D11G024960	black	Symbols: ATCBR, CBR1, CBR | NADH:cytochrome B5 reductase 1 | chr5:5864543-5866495 REVERSE LENGTH=281
Ghir_D11G028030	black	NA
Ghir_D12G006160	black	Symbols: F3H, TT6, F3'H | flavanone 3-hydroxylase | chr3:19025409-19026658 FORWARD LENGTH=358
Ghir_D12G007500	black	Symbols: TT12, ATTT12 | MATE efflux family protein | chr3:21819124-21821288 FORWARD LENGTH=507
Ghir_D12G009300	black	Symbols: | Granulin repeat cysteine protease family protein | chr5:17269784-17272117 REVERSE LENGTH=463
Ghir_D12G026350	black	Symbols: | CCT motif family protein | chr5:21673683-21675469 FORWARD LENGTH=264
Ghir_D12G029700	black	Symbols: | INVOLVED IN: 10-formyltetrahydrofolate biosynthetic process, folic acid and derivative biosynthetic process; EXPRESSED IN: 24 plant structures; EXPRESSED DURING: 15 growth stages; CONTAINS InterPro DOMAIN/s: Serine hydrolase (InterPro:IPR005645); BEST Arabidopsis thaliana protein match is: alpha/beta-Hydrolases superfamily protein (TAIR:AT5G65400.1); Has 30201 Blast hits to 17322 prote…
Ghir_D13G002250	black	Symbols: TT5, A11, CFI | Chalcone-flavanone isomerase family protein | chr3:20430248-20431415 REVERSE LENGTH=246
Ghir_D13G003160	black	Symbols: RD19, RD19A | Papain family cysteine protease | chr4:18215826-18217326 REVERSE LENGTH=368
Ghir_D13G011190	black	NA
Ghir_D13G025600	black	Symbols: ATC4H, C4H, CYP73A5, REF3 | cinnamate-4-hydroxylase | chr2:12993861-12995683 REVERSE LENGTH=505
Ghir_Scaffold1878G000010	black	Symbols: AN3, GIF, GIF1, ATGIF1 | SSXT family protein | chr5:10647831-10649620 REVERSE LENGTH=210
Ghir_A01G000230	blue	Symbols: PIP3B, PIP2;8 | plasma membrane intrinsic protein 2;8 | chr2:7301647-7303180 FORWARD LENGTH=278
Ghir_A01G001950	blue	Symbols: TPX2 | targeting protein for XKLP2 | chr1:947555-951696 REVERSE LENGTH=790
Ghir_A01G009300	blue	Symbols: CDKB2;2 | cyclin-dependent kinase B2;2 | chr1:7292752-7294664 REVERSE LENGTH=315
Ghir_A01G014960	blue	Symbols: MAD2 | DNA-binding HORMA family protein | chr3:9503232-9504402 FORWARD LENGTH=209
Ghir_A01G016180	blue	Symbols: PIP3B, PIP2;8 | plasma membrane intrinsic protein 2;8 | chr2:7301647-7303180 FORWARD LENGTH=278
Ghir_A01G016710	blue	Symbols: CYCB2;4 | CYCLIN B2;4 | chr1:28628046-28630199 REVERSE LENGTH=431
Ghir_A01G018490	blue	Symbols: | unknown protein; Has 27 Blast hits to 27 proteins in 11 species: Archae - 0; Bacteria - 0; Metazoa - 0; Fungi - 0; Plants - 25; Viruses - 0; Other Eukaryotes - 2 (source: NCBI BLink). | chr2:17562234-17562732 REVERSE LENGTH=137
Ghir_A02G000580	blue	Symbols: | Plant protein of unknown function (DUF827) | chr2:16072184-16074168 REVERSE LENGTH=522
Ghir_A02G000820	blue	Symbols: | unknown protein; BEST Arabidopsis thaliana protein match is: unknown protein (TAIR:AT3G02640.1); Has 1807 Blast hits to 1807 proteins in 277 species: Archae - 0; Bacteria - 0; Metazoa - 736; Fungi - 347; Plants - 385; Viruses - 0; Other Eukaryotes - 339 (source: NCBI BLink). | chr5:5310264-5310815 REVERSE LENGTH=183
Ghir_A02G004130	blue	Symbols: | P-loop containing nucleoside triphosphate hydrolases superfamily protein | chr4:8244228-8247286 FORWARD LENGTH=869
Ghir_A02G005000	blue	Symbols: | ARM repeat superfamily protein | chr4:8995285-8996548 REVERSE LENGTH=296
Ghir_A02G009030	blue	Symbols: | Sec14p-like phosphatidylinositol transfer family protein | chr1:10888284-10890085 FORWARD LENGTH=540
Ghir_A02G013770	blue	Symbols: | unknown protein; Has 25732 Blast hits to 16979 proteins in 961 species: Archae - 144; Bacteria - 1801; Metazoa - 12681; Fungi - 1868; Plants - 912; Viruses - 94; Other Eukaryotes - 8232 (source: NCBI BLink). | chr3:5267351-5270095 FORWARD LENGTH=729
Ghir_A02G018660	blue	Symbols: | Chalcone-flavanone isomerase family protein | chr5:26462704-26463873 FORWARD LENGTH=329
Ghir_A02G019280	blue	Symbols: CYCB2;3 | Cyclin B2;3 | chr1:7135073-7137273 REVERSE LENGTH=429
Ghir_A03G005650	blue	Symbols: TUB8 | tubulin beta 8 | chr5:8042962-8044528 FORWARD LENGTH=449
Ghir_A03G008650	blue	Symbols: | ATP binding microtubule motor family protein | chr1:6381656-6384340 REVERSE LENGTH=725
Ghir_A03G014470	blue	Symbols: MAD2 | DNA-binding HORMA family protein | chr3:9503232-9504402 FORWARD LENGTH=209
Ghir_A03G015580	blue	Symbols: | Plant protein of unknown function (DUF936) | chr1:8410099-8411917 FORWARD LENGTH=518
Ghir_A03G017240	blue	Symbols: | Reticulon family protein | chr2:8867243-8869166 REVERSE LENGTH=431
Ghir_A03G017290	blue	Symbols: TPX2 | targeting protein for XKLP2 | chr1:947555-951696 REVERSE LENGTH=790
Ghir_A03G017720	blue	Symbols: | unknown protein; Has 444 Blast hits to 358 proteins in 107 species: Archae - 0; Bacteria - 20; Metazoa - 179; Fungi - 26; Plants - 38; Viruses - 2; Other Eukaryotes - 179 (source: NCBI BLink). | chr4:13995990-13997198 REVERSE LENGTH=402
Ghir_A03G019360	blue	NA
Ghir_A03G019850	blue	Symbols: | unknown protein; FUNCTIONS IN: molecular_function unknown; INVOLVED IN: biological_process unknown; LOCATED IN: chloroplast; EXPRESSED IN: 16 plant structures; EXPRESSED DURING: 9 growth stages; BEST Arabidopsis thaliana protein match is: unknown protein (TAIR:AT1G16630.1); Has 1844 Blast hits to 1256 proteins in 271 species: Archae - 6; Bacteria - 283; Metazoa - 434; Fungi - 153; Plan…
Ghir_A03G020890	blue	Symbols: POK2 | phragmoplast orienting kinesin 2 | chr3:6578047-6590106 FORWARD LENGTH=2771
Ghir_A03G022620	blue	Symbols: ATHCHIB, PR3, PR-3, CHI-B, B-CHI, HCHIB | basic chitinase | chr3:3962501-3963984 REVERSE LENGTH=335
Ghir_A03G023030	blue	Symbols: | unknown protein; Has 2862 Blast hits to 2331 proteins in 349 species: Archae - 6; Bacteria - 408; Metazoa - 833; Fungi - 223; Plants - 134; Viruses - 7; Other Eukaryotes - 1251 (source: NCBI BLink). | chr4:9567046-9569913 REVERSE LENGTH=674
Ghir_A04G000260	blue	Symbols: | unknown protein; BEST Arabidopsis thaliana protein match is: unknown protein (TAIR:AT3G12870.1); Has 77 Blast hits to 75 proteins in 12 species: Archae - 0; Bacteria - 0; Metazoa - 0; Fungi - 0; Plants - 77; Viruses - 0; Other Eukaryotes - 0 (source: NCBI BLink). | chr5:22721483-22722193 FORWARD LENGTH=236
Ghir_A04G000670	blue	NA
Ghir_A05G006200	blue	Symbols: ENODL15, AtENODL15 | early nodulin-like protein 15 | chr4:15401798-15402426 FORWARD LENGTH=177
Ghir_A05G008220	blue	Symbols: | unknown protein; LOCATED IN: plasma membrane; EXPRESSED IN: 22 plant structures; EXPRESSED DURING: 13 growth stages; BEST Arabidopsis thaliana protein match is: unknown protein (TAIR:AT5G22310.1); Has 22320 Blast hits to 15179 proteins in 1213 species: Archae - 372; Bacteria - 2307; Metazoa - 10906; Fungi - 1700; Plants - 1146; Viruses - 65; Other Eukaryotes - 5824 (source: NCBI BLink)…
Ghir_A05G010160	blue	Symbols: | P-loop containing nucleoside triphosphate hydrolases superfamily protein | chr3:16855814-16860950 REVERSE LENGTH=1058
Ghir_A05G022380	blue	Symbols: | P-loop containing nucleoside triphosphate hydrolases superfamily protein | chr5:24515398-24522511 REVERSE LENGTH=1294
Ghir_A05G024240	blue	Symbols: CYCA1;1 | Cyclin A1;1 | chr1:16775035-16777182 REVERSE LENGTH=460
Ghir_A05G025830	blue	Symbols: CYCB2;4 | CYCLIN B2;4 | chr1:28628046-28630199 REVERSE LENGTH=431
Ghir_A05G028870	blue	Symbols: BUBR1 | BUB1-related (BUB1: budding uninhibited by benzymidazol 1) | chr2:14213810-14215918 REVERSE LENGTH=396
Ghir_A05G042000	blue	Symbols: iqd8 | IQ-domain 8 | chr1:27356898-27358657 REVERSE LENGTH=414
Ghir_A06G003410	blue	Symbols: | unknown protein; BEST Arabidopsis thaliana protein match is: unknown protein (TAIR:AT1G14680.1). | chr4:5797781-5800253 REVERSE LENGTH=367
Ghir_A06G003550	blue	Symbols: GRF2, 14-3-3OMEGA, GF14 OMEGA | general regulatory factor 2 | chr1:29461883-29463052 FORWARD LENGTH=259
Ghir_A06G005220	blue	NA
Ghir_A06G017270	blue	Symbols: IMK2 | inflorescence meristem receptor-like kinase 2 | chr3:19189248-19191842 FORWARD LENGTH=836
Ghir_A07G002510	blue	Symbols: AtAUR1, AUR1 | ataurora1 | chr4:15842557-15844354 FORWARD LENGTH=294
Ghir_A07G003720	blue	Symbols: ENODL14, AtENODL14 | early nodulin-like protein 14 | chr2:10662308-10662930 FORWARD LENGTH=182
Ghir_A07G013030	blue	Symbols: UBC19 | ubiquitin-conjugating enzyme19 | chr3:7002927-7004283 REVERSE LENGTH=181
Ghir_A08G005720	blue	Symbols: | O-Glycosyl hydrolases family 17 protein | chr1:24693063-24695416 FORWARD LENGTH=505
Ghir_A08G007270	blue	Symbols: | unknown protein; FUNCTIONS IN: molecular_function unknown; INVOLVED IN: biological_process unknown; LOCATED IN: chloroplast; EXPRESSED IN: 16 plant structures; EXPRESSED DURING: 9 growth stages; BEST Arabidopsis thaliana protein match is: unknown protein (TAIR:AT5G01970.1); Has 3209 Blast hits to 2720 proteins in 308 species: Archae - 13; Bacteria - 213; Metazoa - 1207; Fungi - 247; Pl…
Ghir_A08G007730	blue	Symbols: | Kinase interacting (KIP1-like) family protein | chr1:866217-867493 REVERSE LENGTH=269
Ghir_A08G015380	blue	Symbols: | unknown protein; Has 191 Blast hits to 174 proteins in 54 species: Archae - 0; Bacteria - 7; Metazoa - 45; Fungi - 7; Plants - 40; Viruses - 0; Other Eukaryotes - 92 (source: NCBI BLink). | chr3:19323925-19325632 REVERSE LENGTH=362
Ghir_A08G021990	blue	Symbols: ATN, ATTAN | cyclin family | chr3:1519162-1521159 REVERSE LENGTH=444
Ghir_A08G023440	blue	Symbols: | unknown protein; BEST Arabidopsis thaliana protein match is: unknown protein (TAIR:AT3G03130.1); Has 14330 Blast hits to 10381 proteins in 896 species: Archae - 94; Bacteria - 2881; Metazoa - 4019; Fungi - 1576; Plants - 515; Viruses - 110; Other Eukaryotes - 5135 (source: NCBI BLink). | chr5:5639843-5642427 REVERSE LENGTH=569
Ghir_A09G005160	blue	Symbols: PLE, ATMAP65-3, MAP65-3 | Microtubule associated protein (MAP65/ASE1) family protein | chr5:20961061-20964080 REVERSE LENGTH=707
Ghir_A09G007190	blue	Symbols: | unknown protein; FUNCTIONS IN: molecular_function unknown; INVOLVED IN: biological_process unknown; LOCATED IN: plasma membrane; EXPRESSED IN: 14 plant structures; EXPRESSED DURING: 8 growth stages; BEST Arabidopsis thaliana protein match is: unknown protein (TAIR:AT5G26910.1); Has 2350 Blast hits to 1412 proteins in 248 species: Archae - 0; Bacteria - 487; Metazoa - 577; Fungi - 236; …
Ghir_A09G011150	blue	Symbols: | Glycosyl hydrolase family protein | chr5:7107609-7110775 REVERSE LENGTH=624
Ghir_A09G011680	blue	Symbols: CYCB1;4 | Cyclin B1;4 | chr2:11401551-11403205 FORWARD LENGTH=387
Ghir_A09G012560	blue	Symbols: ATPS1, PS1 | forkhead-associated (FHA) domain-containing protein | chr1:12536497-12541730 FORWARD LENGTH=1477
Ghir_A09G014850	blue	Symbols: | Glutaredoxin family protein | chr5:1035813-1036967 REVERSE LENGTH=384
Ghir_A09G017130	blue	Symbols: TUB8 | tubulin beta 8 | chr5:8042962-8044528 FORWARD LENGTH=449
Ghir_A09G022400	blue	Symbols: | unknown protein; BEST Arabidopsis thaliana protein match is: unknown protein (TAIR:AT3G02640.1); Has 1807 Blast hits to 1807 proteins in 277 species: Archae - 0; Bacteria - 0; Metazoa - 736; Fungi - 347; Plants - 385; Viruses - 0; Other Eukaryotes - 339 (source: NCBI BLink). | chr5:5310264-5310815 REVERSE LENGTH=183
Ghir_A10G002830	blue	Symbols: | Tetratricopeptide repeat (TPR)-like superfamily protein | chr4:10231439-10234534 FORWARD LENGTH=642
Ghir_A10G004540	blue	Symbols: | unknown protein; FUNCTIONS IN: molecular_function unknown; INVOLVED IN: biological_process unknown; LOCATED IN: plasma membrane; EXPRESSED IN: 20 plant structures; EXPRESSED DURING: 13 growth stages; Has 34 Blast hits to 34 proteins in 8 species: Archae - 0; Bacteria - 0; Metazoa - 0; Fungi - 0; Plants - 34; Viruses - 0; Other Eukaryotes - 0 (source: NCBI BLink). | chr1:11217117-112173…
Ghir_A10G006210	blue	Symbols: | unknown protein; LOCATED IN: chloroplast; BEST Arabidopsis thaliana protein match is: unknown protein (TAIR:AT2G16270.1); Has 10587 Blast hits to 5736 proteins in 617 species: Archae - 88; Bacteria - 963; Metazoa - 3686; Fungi - 820; Plants - 541; Viruses - 438; Other Eukaryotes - 4051 (source: NCBI BLink). | chr1:5682212-5684749 REVERSE LENGTH=845
Ghir_A10G011050	blue	Symbols: | P-loop containing nucleoside triphosphate hydrolases superfamily protein | chr4:8244228-8247286 FORWARD LENGTH=869
Ghir_A10G013250	blue	Symbols: PAKRP1L, KINESIN-12B | phragmoplast-associated kinesin-related protein, putative | chr3:8519290-8525055 FORWARD LENGTH=1313
Ghir_A10G013980	blue	Symbols: AGD11 | ARF-GAP domain 11 | chr3:2391189-2391650 FORWARD LENGTH=153
Ghir_A10G014400	blue	Symbols: | unknown protein; BEST Arabidopsis thaliana protein match is: unknown protein (TAIR:AT5G12360.1); Has 18 Blast hits to 18 proteins in 5 species: Archae - 0; Bacteria - 0; Metazoa - 0; Fungi - 0; Plants - 18; Viruses - 0; Other Eukaryotes - 0 (source: NCBI BLink). | chr3:4710907-4711790 FORWARD LENGTH=193
Ghir_A10G014700	blue	Symbols: | unknown protein; BEST Arabidopsis thaliana protein match is: unknown protein (TAIR:AT3G02640.1); Has 1807 Blast hits to 1807 proteins in 277 species: Archae - 0; Bacteria - 0; Metazoa - 736; Fungi - 347; Plants - 385; Viruses - 0; Other Eukaryotes - 339 (source: NCBI BLink). | chr5:5310264-5310815 REVERSE LENGTH=183
Ghir_A10G022520	blue	Symbols: FZR3 | FIZZY-related 3 | chr5:4468677-4470706 REVERSE LENGTH=481
Ghir_A10G023130	blue	Symbols: ATROPGEF5, ROPGEF5 | ROP guanine nucleotide exchange factor 5 | chr5:1786028-1788363 FORWARD LENGTH=611
Ghir_A10G024190	blue	Symbols: IMK2 | inflorescence meristem receptor-like kinase 2 | chr3:19189248-19191842 FORWARD LENGTH=836
Ghir_A11G000210	blue	Symbols: | Zinc-finger domain of monoamine-oxidase A repressor R1 | chr4:17484343-17486197 REVERSE LENGTH=417
Ghir_A11G000810	blue	Symbols: ERL1 | ERECTA-like 1 | chr5:24996433-25002130 FORWARD LENGTH=966
Ghir_A11G001060	blue	Symbols: CDC20.1 | Transducin family protein / WD-40 repeat family protein | chr4:16044545-16046590 REVERSE LENGTH=457
Ghir_A11G001070	blue	Symbols: CDC20.1 | Transducin family protein / WD-40 repeat family protein | chr4:16044545-16046590 REVERSE LENGTH=457
Ghir_A11G001110	blue	Symbols: CDC20.1 | Transducin family protein / WD-40 repeat family protein | chr4:16044545-16046590 REVERSE LENGTH=457
Ghir_A11G002460	blue	Symbols: | HMG (high mobility group) box protein | chr4:12390228-12392516 FORWARD LENGTH=456
Ghir_A11G007930	blue	Symbols: | unknown protein; BEST Arabidopsis thaliana protein match is: unknown protein (TAIR:AT5G39140.1); Has 65 Blast hits to 65 proteins in 10 species: Archae - 0; Bacteria - 0; Metazoa - 0; Fungi - 0; Plants - 65; Viruses - 0; Other Eukaryotes - 0 (source: NCBI BLink). | chr5:15694307-15695042 REVERSE LENGTH=201
Ghir_A11G014100	blue	Symbols: | unknown protein; BEST Arabidopsis thaliana protein match is: unknown protein (TAIR:AT5G44040.1); Has 1835 Blast hits to 1511 proteins in 238 species: Archae - 7; Bacteria - 164; Metazoa - 377; Fungi - 135; Plants - 187; Viruses - 22; Other Eukaryotes - 943 (source: NCBI BLink). | chr1:1040597-1042313 FORWARD LENGTH=434
Ghir_A11G016460	blue	Symbols: | unknown protein; Has 26 Blast hits to 26 proteins in 10 species: Archae - 0; Bacteria - 0; Metazoa - 0; Fungi - 0; Plants - 26; Viruses - 0; Other Eukaryotes - 0 (source: NCBI BLink). | chr4:8639683-8640261 REVERSE LENGTH=165
Ghir_A11G017340	blue	Symbols: | unknown protein; FUNCTIONS IN: molecular_function unknown; INVOLVED IN: biological_process unknown; LOCATED IN: cellular_component unknown; BEST Arabidopsis thaliana protein match is: unknown protein (TAIR:AT5G38300.1). | chr1:25018173-25018862 FORWARD LENGTH=229
Ghir_A11G018000	blue	Symbols: | unknown protein; FUNCTIONS IN: molecular_function unknown; INVOLVED IN: N-terminal protein myristoylation; EXPRESSED IN: 22 plant structures; EXPRESSED DURING: 13 growth stages; BEST Arabidopsis thaliana protein match is: unknown protein (TAIR:AT1G65710.1); Has 6746 Blast hits to 5259 proteins in 486 species: Archae - 7; Bacteria - 485; Metazoa - 3508; Fungi - 577; Plants - 378; Viruse…
Ghir_A11G018070	blue	Symbols: | Regulator of Vps4 activity in the MVB pathway protein | chr4:16931111-16933241 FORWARD LENGTH=466
Ghir_A11G018370	blue	Symbols: | Tetratricopeptide repeat (TPR)-like superfamily protein | chr3:19037229-19038781 FORWARD LENGTH=430
Ghir_A11G026680	blue	Symbols: | unknown protein; BEST Arabidopsis thaliana protein match is: unknown protein (TAIR:AT5G44040.1); Has 1835 Blast hits to 1511 proteins in 238 species: Archae - 7; Bacteria - 164; Metazoa - 377; Fungi - 135; Plants - 187; Viruses - 22; Other Eukaryotes - 943 (source: NCBI BLink). | chr1:1040597-1042313 FORWARD LENGTH=434
Ghir_A11G028670	blue	Symbols: | P-loop containing nucleoside triphosphate hydrolases superfamily protein | chr5:9727634-9731323 REVERSE LENGTH=765
Ghir_A11G033300	blue	Symbols: | unknown protein; BEST Arabidopsis thaliana protein match is: unknown protein (TAIR:AT3G02640.1); Has 1807 Blast hits to 1807 proteins in 277 species: Archae - 0; Bacteria - 0; Metazoa - 736; Fungi - 347; Plants - 385; Viruses - 0; Other Eukaryotes - 339 (source: NCBI BLink). | chr5:5310264-5310815 REVERSE LENGTH=183
Ghir_A11G033420	blue	Symbols: CYC1BAT, CYCB1;2 | Cyclin family protein | chr5:1859542-1861570 REVERSE LENGTH=445
Ghir_A12G006170	blue	Symbols: | Chalcone-flavanone isomerase family protein | chr5:26462704-26463873 FORWARD LENGTH=329
Ghir_A12G007950	blue	NA
Ghir_A12G009780	blue	Symbols: | Di-glucose binding protein with Kinesin motor domain | chr2:9599550-9604626 FORWARD LENGTH=1083
Ghir_A12G013820	blue	Symbols: ATCSLD5, CSLD5, SOS6 | cellulose synthase-like D5 | chr1:594697-598473 REVERSE LENGTH=1181
Ghir_A12G018630	blue	Symbols: | unknown protein; FUNCTIONS IN: molecular_function unknown; INVOLVED IN: biological_process unknown; LOCATED IN: plasma membrane; EXPRESSED IN: 17 plant structures; EXPRESSED DURING: 9 growth stages; Has 14949 Blast hits to 9947 proteins in 971 species: Archae - 43; Bacteria - 3248; Metazoa - 4424; Fungi - 1542; Plants - 562; Viruses - 55; Other Eukaryotes - 5075 (source: NCBI BLink). |…
Ghir_A12G023870	blue	Symbols: | GRAS family transcription factor | chr1:23399391-23401367 REVERSE LENGTH=658
Ghir_A12G028000	blue	Symbols: HIK, ATNACK1, NACK1 | ATP binding microtubule motor family protein | chr1:6319732-6323820 REVERSE LENGTH=974
Ghir_A13G008190	blue	Symbols: PDCB3 | plasmodesmata callose-binding protein 3 | chr1:6419036-6420413 REVERSE LENGTH=184
Ghir_A13G010440	blue	NA
Ghir_A13G010680	blue	Symbols: SYP111, KN, ATSYP111 | syntaxin of plants 111 | chr1:2709778-2710710 REVERSE LENGTH=310
Ghir_A13G017580	blue	Symbols: SYP111, KN, ATSYP111 | syntaxin of plants 111 | chr1:2709778-2710710 REVERSE LENGTH=310
Ghir_A13G022830	blue	Symbols: | unknown protein; Has 1807 Blast hits to 1807 proteins in 277 species: Archae - 0; Bacteria - 0; Metazoa - 736; Fungi - 347; Plants - 385; Viruses - 0; Other Eukaryotes - 339 (source: NCBI BLink). | chr5:4083155-4085222 REVERSE LENGTH=439
Ghir_D01G000240	blue	Symbols: PIP3, PIP3A, PIP2;7, SIMIP | plasma membrane intrinsic protein 3 | chr4:16708672-16709958 FORWARD LENGTH=280
Ghir_D01G001910	blue	Symbols: TPX2 | targeting protein for XKLP2 | chr1:947555-951696 REVERSE LENGTH=790
Ghir_D01G008510	blue	NA
Ghir_D01G009690	blue	Symbols: CDKB2;2 | cyclin-dependent kinase B2;2 | chr1:7292752-7294664 REVERSE LENGTH=315
Ghir_D01G010120	blue	Symbols: CYCB2;4 | CYCLIN B2;4 | chr1:28628046-28630199 REVERSE LENGTH=431
Ghir_D01G011680	blue	Symbols: | AP2/B3-like transcriptional factor family protein | chr5:17122171-17124177 FORWARD LENGTH=211
Ghir_D01G017710	blue	Symbols: PIP3, PIP3A, PIP2;7, SIMIP | plasma membrane intrinsic protein 3 | chr4:16708672-16709958 FORWARD LENGTH=280
Ghir_D01G019510	blue	Symbols: | P-loop nucleoside triphosphate hydrolases superfamily protein with CH (Calponin Homology) domain | chr3:3190208-3195005 FORWARD LENGTH=922
Ghir_D01G019660	blue	Symbols: | unknown protein; Has 27 Blast hits to 27 proteins in 11 species: Archae - 0; Bacteria - 0; Metazoa - 0; Fungi - 0; Plants - 25; Viruses - 0; Other Eukaryotes - 2 (source: NCBI BLink). | chr2:17562234-17562732 REVERSE LENGTH=137
Ghir_D02G000810	blue	Symbols: | unknown protein; BEST Arabidopsis thaliana protein match is: unknown protein (TAIR:AT3G02640.1); Has 1807 Blast hits to 1807 proteins in 277 species: Archae - 0; Bacteria - 0; Metazoa - 736; Fungi - 347; Plants - 385; Viruses - 0; Other Eukaryotes - 339 (source: NCBI BLink). | chr5:5310264-5310815 REVERSE LENGTH=183
Ghir_D02G004460	blue	Symbols: | P-loop containing nucleoside triphosphate hydrolases superfamily protein | chr4:8244228-8247286 FORWARD LENGTH=869
Ghir_D02G005320	blue	Symbols: | ARM repeat superfamily protein | chr4:8995285-8996548 REVERSE LENGTH=296
Ghir_D02G011210	blue	NA
Ghir_D02G015840	blue	Symbols: MAD2 | DNA-binding HORMA family protein | chr3:9503232-9504402 FORWARD LENGTH=209
Ghir_D02G019020	blue	Symbols: | unknown protein; Has 444 Blast hits to 358 proteins in 107 species: Archae - 0; Bacteria - 20; Metazoa - 179; Fungi - 26; Plants - 38; Viruses - 2; Other Eukaryotes - 179 (source: NCBI BLink). | chr4:13995990-13997198 REVERSE LENGTH=402
Ghir_D02G020770	blue	NA
Ghir_D02G024460	blue	Symbols: | unknown protein; Has 2862 Blast hits to 2331 proteins in 349 species: Archae - 6; Bacteria - 408; Metazoa - 833; Fungi - 223; Plants - 134; Viruses - 7; Other Eukaryotes - 1251 (source: NCBI BLink). | chr4:9567046-9569913 REVERSE LENGTH=674
Ghir_D03G000940	blue	Symbols: | Chalcone-flavanone isomerase family protein | chr5:26462704-26463873 FORWARD LENGTH=329
Ghir_D03G007380	blue	Symbols: | unknown protein; Has 25732 Blast hits to 16979 proteins in 961 species: Archae - 144; Bacteria - 1801; Metazoa - 12681; Fungi - 1868; Plants - 912; Viruses - 94; Other Eukaryotes - 8232 (source: NCBI BLink). | chr3:5267351-5270095 FORWARD LENGTH=729
Ghir_D03G013210	blue	Symbols: TUB8 | tubulin beta 8 | chr5:8042962-8044528 FORWARD LENGTH=449
Ghir_D03G016460	blue	Symbols: TMP-C, PIP1;4, PIP1E | plasma membrane intrinsic protein 1;4 | chr4:186143-187531 REVERSE LENGTH=287
Ghir_D03G016870	blue	Symbols: | GRAS family transcription factor | chr1:23399391-23401367 REVERSE LENGTH=658
Ghir_D04G012860	blue	Symbols: | ATP binding microtubule motor family protein | chr2:15700550-15705165 FORWARD LENGTH=1039
Ghir_D05G001220	blue	Symbols: | O-Glycosyl hydrolases family 17 protein | chr3:20549806-20552004 REVERSE LENGTH=449
Ghir_D05G004830	blue	Symbols: AtAUR1, AUR1 | ataurora1 | chr4:15842557-15844354 FORWARD LENGTH=294
Ghir_D05G005130	blue	Symbols: PC-MYB1, MYB3R-1, ATMYB3R-1, ATMYB3R1 | Homeodomain-like protein | chr4:15791039-15795643 FORWARD LENGTH=995
Ghir_D05G006280	blue	Symbols: ENODL14, AtENODL14 | early nodulin-like protein 14 | chr2:10662308-10662930 FORWARD LENGTH=182
Ghir_D05G008070	blue	Symbols: | P-loop containing nucleoside triphosphate hydrolases superfamily protein | chr3:15818738-15824792 FORWARD LENGTH=1263
Ghir_D05G008240	blue	Symbols: | unknown protein; LOCATED IN: plasma membrane; EXPRESSED IN: 22 plant structures; EXPRESSED DURING: 13 growth stages; BEST Arabidopsis thaliana protein match is: unknown protein (TAIR:AT5G22310.1); Has 22320 Blast hits to 15179 proteins in 1213 species: Archae - 372; Bacteria - 2307; Metazoa - 10906; Fungi - 1700; Plants - 1146; Viruses - 65; Other Eukaryotes - 5824 (source: NCBI BLink)…
Ghir_D05G015700	blue	Symbols: | Xanthine/uracil permease family protein | chr2:14437065-14439407 FORWARD LENGTH=524
Ghir_D05G022240	blue	Symbols: | Di-glucose binding protein with Kinesin motor domain | chr2:9599550-9604626 FORWARD LENGTH=1083
Ghir_D05G025840	blue	Symbols: CYCB2;4 | CYCLIN B2;4 | chr1:28628046-28630199 REVERSE LENGTH=431
Ghir_D05G038870	blue	NA
Ghir_D06G018200	blue	Symbols: IMK2 | inflorescence meristem receptor-like kinase 2 | chr3:19189248-19191842 FORWARD LENGTH=836
Ghir_D07G002510	blue	Symbols: AtAUR1, AUR1 | ataurora1 | chr4:15842557-15844354 FORWARD LENGTH=294
Ghir_D07G003740	blue	Symbols: ENODL14, AtENODL14 | early nodulin-like protein 14 | chr2:10662308-10662930 FORWARD LENGTH=182
Ghir_D07G013210	blue	Symbols: UBC19 | ubiquitin-conjugating enzyme19 | chr3:7002927-7004283 REVERSE LENGTH=181
Ghir_D07G021540	blue	Symbols: | O-Glycosyl hydrolases family 17 protein | chr3:2332324-2333925 REVERSE LENGTH=460
Ghir_D08G016170	blue	Symbols: | unknown protein; Has 191 Blast hits to 174 proteins in 54 species: Archae - 0; Bacteria - 7; Metazoa - 45; Fungi - 7; Plants - 40; Viruses - 0; Other Eukaryotes - 92 (source: NCBI BLink). | chr3:19323925-19325632 REVERSE LENGTH=362
Ghir_D08G020060	blue	Symbols: PIP1C, TMP-B, PIP1;3 | plasma membrane intrinsic protein 1C | chr1:225986-227176 REVERSE LENGTH=286
Ghir_D08G023800	blue	Symbols: | C2 calcium/lipid-binding plant phosphoribosyltransferase family protein | chr3:907624-910677 FORWARD LENGTH=1017
Ghir_D08G024360	blue	Symbols: | unknown protein; BEST Arabidopsis thaliana protein match is: unknown protein (TAIR:AT5G17160.1); Has 7130 Blast hits to 3690 proteins in 504 species: Archae - 22; Bacteria - 2666; Metazoa - 1654; Fungi - 721; Plants - 246; Viruses - 56; Other Eukaryotes - 1765 (source: NCBI BLink). | chr3:721439-723564 REVERSE LENGTH=520
Ghir_D09G004820	blue	Symbols: PLE, ATMAP65-3, MAP65-3 | Microtubule associated protein (MAP65/ASE1) family protein | chr5:20961061-20964080 REVERSE LENGTH=707
Ghir_D09G010710	blue	Symbols: | Glycosyl hydrolase family protein | chr5:7107609-7110775 REVERSE LENGTH=624
Ghir_D09G011240	blue	Symbols: CYCB1;4 | Cyclin B1;4 | chr2:11401551-11403205 FORWARD LENGTH=387
Ghir_D09G012080	blue	Symbols: ATPS1, PS1 | forkhead-associated (FHA) domain-containing protein | chr1:12536497-12541730 FORWARD LENGTH=1477
Ghir_D09G016570	blue	Symbols: TUB8 | tubulin beta 8 | chr5:8042962-8044528 FORWARD LENGTH=449
Ghir_D09G021660	blue	Symbols: | unknown protein; BEST Arabidopsis thaliana protein match is: unknown protein (TAIR:AT3G02640.1); Has 1807 Blast hits to 1807 proteins in 277 species: Archae - 0; Bacteria - 0; Metazoa - 736; Fungi - 347; Plants - 385; Viruses - 0; Other Eukaryotes - 339 (source: NCBI BLink). | chr5:5310264-5310815 REVERSE LENGTH=183
Ghir_D10G002020	blue	Symbols: ATK1, KATA, KATAP | kinesin 1 | chr4:11329579-11333884 REVERSE LENGTH=793
Ghir_D10G004120	blue	Symbols: | Xanthine/uracil permease family protein | chr2:14437065-14439407 FORWARD LENGTH=524
Ghir_D10G005330	blue	Symbols: | unknown protein; FUNCTIONS IN: molecular_function unknown; INVOLVED IN: biological_process unknown; LOCATED IN: plasma membrane; EXPRESSED IN: 20 plant structures; EXPRESSED DURING: 13 growth stages; Has 34 Blast hits to 34 proteins in 8 species: Archae - 0; Bacteria - 0; Metazoa - 0; Fungi - 0; Plants - 34; Viruses - 0; Other Eukaryotes - 0 (source: NCBI BLink). | chr1:11217117-112173…
Ghir_D10G007050	blue	Symbols: | unknown protein; FUNCTIONS IN: molecular_function unknown; INVOLVED IN: biological_process unknown; LOCATED IN: chloroplast; EXPRESSED IN: 16 plant structures; EXPRESSED DURING: 9 growth stages; BEST Arabidopsis thaliana protein match is: unknown protein (TAIR:AT1G16630.1); Has 1844 Blast hits to 1256 proteins in 271 species: Archae - 6; Bacteria - 283; Metazoa - 434; Fungi - 153; Plan…
Ghir_D10G012840	blue	Symbols: | unknown protein; BEST Arabidopsis thaliana protein match is: unknown protein (TAIR:AT3G02640.1); Has 1807 Blast hits to 1807 proteins in 277 species: Archae - 0; Bacteria - 0; Metazoa - 736; Fungi - 347; Plants - 385; Viruses - 0; Other Eukaryotes - 339 (source: NCBI BLink). | chr5:5310264-5310815 REVERSE LENGTH=183
Ghir_D10G013120	blue	Symbols: | unknown protein; BEST Arabidopsis thaliana protein match is: unknown protein (TAIR:AT5G12360.1); Has 18 Blast hits to 18 proteins in 5 species: Archae - 0; Bacteria - 0; Metazoa - 0; Fungi - 0; Plants - 18; Viruses - 0; Other Eukaryotes - 0 (source: NCBI BLink). | chr3:4710907-4711790 FORWARD LENGTH=193
Ghir_D10G013590	blue	Symbols: AGD11 | ARF-GAP domain 11 | chr3:2391189-2391650 FORWARD LENGTH=153
Ghir_D10G024960	blue	Symbols: FZR3 | FIZZY-related 3 | chr5:4468677-4470706 REVERSE LENGTH=481
Ghir_D10G025630	blue	Symbols: ATROPGEF5, ROPGEF5 | ROP guanine nucleotide exchange factor 5 | chr5:1786028-1788363 FORWARD LENGTH=611
Ghir_D10G026610	blue	Symbols: IMK2 | inflorescence meristem receptor-like kinase 2 | chr3:19189248-19191842 FORWARD LENGTH=836
Ghir_D11G000300	blue	Symbols: | Zinc-finger domain of monoamine-oxidase A repressor R1 | chr4:17484343-17486197 REVERSE LENGTH=417
Ghir_D11G001100	blue	Symbols: CDC20.1 | Transducin family protein / WD-40 repeat family protein | chr4:16044545-16046590 REVERSE LENGTH=457
Ghir_D11G001140	blue	Symbols: CDC20.1 | Transducin family protein / WD-40 repeat family protein | chr4:16044545-16046590 REVERSE LENGTH=457
Ghir_D11G002430	blue	Symbols: | HMG (high mobility group) box protein | chr4:6760898-6763272 REVERSE LENGTH=446
Ghir_D11G007140	blue	Symbols: | zinc finger (C3HC4-type RING finger) family protein | chr3:10116950-10120516 REVERSE LENGTH=913
Ghir_D11G008840	blue	Symbols: FLA8, AGP8 | FASCICLIN-like arabinogalactan protein 8 | chr2:18742797-18744059 REVERSE LENGTH=420
Ghir_D11G012090	blue	Symbols: AtGH9B13, GH9B13 | glycosyl hydrolase 9B13 | chr4:1002654-1005125 REVERSE LENGTH=516
Ghir_D11G013060	blue	Symbols: | Cupredoxin superfamily protein | chr5:9241614-9242635 REVERSE LENGTH=187
Ghir_D11G014130	blue	Symbols: | unknown protein; BEST Arabidopsis thaliana protein match is: unknown protein (TAIR:AT5G44040.1); Has 1835 Blast hits to 1511 proteins in 238 species: Archae - 7; Bacteria - 164; Metazoa - 377; Fungi - 135; Plants - 187; Viruses - 22; Other Eukaryotes - 943 (source: NCBI BLink). | chr1:1040597-1042313 FORWARD LENGTH=434
Ghir_D11G017410	blue	Symbols: | unknown protein; FUNCTIONS IN: molecular_function unknown; INVOLVED IN: biological_process unknown; LOCATED IN: cellular_component unknown; EXPRESSED IN: 12 plant structures; EXPRESSED DURING: 6 growth stages; BEST Arabidopsis thaliana protein match is: unknown protein (TAIR:AT1G67035.2); Has 1807 Blast hits to 1807 proteins in 277 species: Archae - 0; Bacteria - 0; Metazoa - 736; Fung…
Ghir_D11G018130	blue	Symbols: | Regulator of Vps4 activity in the MVB pathway protein | chr4:16931111-16933241 FORWARD LENGTH=466
Ghir_D11G018460	blue	Symbols: | Tetratricopeptide repeat (TPR)-like superfamily protein | chr3:19037229-19038781 FORWARD LENGTH=430
Ghir_D11G018470	blue	Symbols: | Tetratricopeptide repeat (TPR)-like superfamily protein | chr3:19037229-19038781 FORWARD LENGTH=430
Ghir_D11G025690	blue	NA
Ghir_D11G028850	blue	Symbols: ATN, ATTAN | cyclin family | chr3:1519162-1521159 REVERSE LENGTH=444
Ghir_D11G028860	blue	Symbols: | P-loop containing nucleoside triphosphate hydrolases superfamily protein | chr5:9727634-9731323 REVERSE LENGTH=765
Ghir_D11G034410	blue	NA
Ghir_D11G036680	blue	Symbols: | unknown protein; BEST Arabidopsis thaliana protein match is: unknown protein (TAIR:AT3G02640.1); Has 1807 Blast hits to 1807 proteins in 277 species: Archae - 0; Bacteria - 0; Metazoa - 736; Fungi - 347; Plants - 385; Viruses - 0; Other Eukaryotes - 339 (source: NCBI BLink). | chr5:5310264-5310815 REVERSE LENGTH=183
Ghir_D11G036700	blue	Symbols: UBC22, ATUBC22 | ubiquitin-conjugating enzyme 22 | chr5:1498727-1499972 REVERSE LENGTH=251
Ghir_D11G036790	blue	Symbols: CYC1BAT, CYCB1;2 | Cyclin family protein | chr5:1859542-1861570 REVERSE LENGTH=445
Ghir_D12G002060	blue	Symbols: | unknown protein; LOCATED IN: chloroplast; EXPRESSED IN: 10 plant structures; EXPRESSED DURING: F mature embryo stage, petal differentiation and expansion stage, E expanded cotyledon stage, D bilateral stage; Has 6518 Blast hits to 5022 proteins in 522 species: Archae - 49; Bacteria - 635; Metazoa - 3264; Fungi - 379; Plants - 242; Viruses - 9; Other Eukaryotes - 1940 (source: NCBI BLin…
Ghir_D12G006180	blue	Symbols: | Chalcone-flavanone isomerase family protein | chr5:26462704-26463873 FORWARD LENGTH=329
Ghir_D12G007880	blue	Symbols: | Di-glucose binding protein with Kinesin motor domain | chr2:9599550-9604626 FORWARD LENGTH=1083
Ghir_D12G009160	blue	NA
Ghir_D12G009170	blue	NA
Ghir_D12G013970	blue	Symbols: ATCSLD5, CSLD5, SOS6 | cellulose synthase-like D5 | chr1:594697-598473 REVERSE LENGTH=1181
Ghir_D12G017460	blue	Symbols: HON4 | winged-helix DNA-binding transcription factor family protein | chr3:6169384-6171558 REVERSE LENGTH=480
Ghir_D12G018910	blue	Symbols: | unknown protein; FUNCTIONS IN: molecular_function unknown; INVOLVED IN: biological_process unknown; LOCATED IN: plasma membrane; EXPRESSED IN: 17 plant structures; EXPRESSED DURING: 9 growth stages; Has 14949 Blast hits to 9947 proteins in 971 species: Archae - 43; Bacteria - 3248; Metazoa - 4424; Fungi - 1542; Plants - 562; Viruses - 55; Other Eukaryotes - 5075 (source: NCBI BLink). |…
Ghir_D12G023850	blue	Symbols: | GRAS family transcription factor | chr1:23399391-23401367 REVERSE LENGTH=658
Ghir_D13G004770	blue	Symbols: | unknown protein; FUNCTIONS IN: molecular_function unknown; INVOLVED IN: biological_process unknown; LOCATED IN: chloroplast; EXPRESSED IN: 16 plant structures; EXPRESSED DURING: 9 growth stages; BEST Arabidopsis thaliana protein match is: unknown protein (TAIR:AT1G16630.1); Has 1844 Blast hits to 1256 proteins in 271 species: Archae - 6; Bacteria - 283; Metazoa - 434; Fungi - 153; Plan…
Ghir_D13G007950	blue	Symbols: ATXR1, SDG35 | SET domain protein 35 | chr1:9248304-9249941 REVERSE LENGTH=545
Ghir_D13G011340	blue	Symbols: SYP111, KN, ATSYP111 | syntaxin of plants 111 | chr1:2709778-2710710 REVERSE LENGTH=310
Ghir_D13G014840	blue	Symbols: | Kinesin motor family protein | chr3:7031412-7036499 FORWARD LENGTH=1114
Ghir_D13G018290	blue	Symbols: SYP111, KN, ATSYP111 | syntaxin of plants 111 | chr1:2709778-2710710 REVERSE LENGTH=310
Ghir_D13G021040	blue	Symbols: TES, ATNACK2, NACK2 | ATP binding microtubule motor family protein | chr3:15191429-15196021 FORWARD LENGTH=938
Ghir_D13G021140	blue	Symbols: | Subtilase family protein | chr2:2269831-2272207 REVERSE LENGTH=754
Ghir_A01G003520	brown	Symbols: | Uncharacterised protein family (UPF0497) | chr1:5878493-5879871 FORWARD LENGTH=204
Ghir_A02G015270	brown	Symbols: ATCAD9, CAD9 | cinnamyl alcohol dehydrogenase 9 | chr4:18291268-18292772 FORWARD LENGTH=360
Ghir_A03G017970	brown	Symbols: XTH9 | xyloglucan endotransglucosylase/hydrolase 9 | chr4:1416019-1417197 FORWARD LENGTH=290
Ghir_A04G005510	brown	Symbols: | MD-2-related lipid recognition domain-containing protein / ML domain-containing protein | chr3:3724326-3725476 REVERSE LENGTH=171
Ghir_A04G008530	brown	Symbols: TTG2, ATWRKY44, WRKY44, DSL1 | WRKY family transcription factor family protein | chr2:15645277-15646792 FORWARD LENGTH=429
Ghir_A04G012950	brown	Symbols: | Gibberellin-regulated family protein | chr2:6404210-6405043 FORWARD LENGTH=108
Ghir_A04G015210	brown	Symbols: LTPG1 | glycosylphosphatidylinositol-anchored lipid protein transfer 1 | chr1:9740740-9741991 FORWARD LENGTH=193
Ghir_A05G002260	brown	Symbols: | Protein of unknown function, DUF538 | chr5:6611614-6612069 REVERSE LENGTH=151
Ghir_A05G003660	brown	Symbols: | Plant invertase/pectin methylesterase inhibitor superfamily protein | chr5:7025867-7026484 REVERSE LENGTH=205
Ghir_A05G008290	brown	Symbols: | Pollen Ole e 1 allergen and extensin family protein | chr2:11716697-11717318 REVERSE LENGTH=173
Ghir_A05G010710	brown	Symbols: NCRK | Protein kinase superfamily protein | chr2:12044004-12046339 FORWARD LENGTH=565
Ghir_A05G015050	brown	Symbols: ARF6 | auxin response factor 6 | chr1:10686125-10690036 REVERSE LENGTH=935
Ghir_A05G016240	brown	Symbols: | GDSL-like Lipase/Acylhydrolase superfamily protein | chr5:18634155-18636512 FORWARD LENGTH=357
Ghir_A05G016490	brown	Symbols: DYL1 | dormancy-associated protein-like 1 | chr1:9934252-9935216 REVERSE LENGTH=159
Ghir_A05G016940	brown	Symbols: | glycine-rich protein | chr4:11491519-11491914 FORWARD LENGTH=131
Ghir_A05G017860	brown	Symbols: ENODL2, AtENODL2 | early nodulin-like protein 2 | chr4:13750668-13751819 REVERSE LENGTH=349
Ghir_A05G023160	brown	Symbols: | unknown protein; BEST Arabidopsis thaliana protein match is: unknown protein (TAIR:AT1G22250.1); Has 66 Blast hits to 66 proteins in 11 species: Archae - 0; Bacteria - 0; Metazoa - 0; Fungi - 0; Plants - 66; Viruses - 0; Other Eukaryotes - 0 (source: NCBI BLink). | chr1:29414160-29414941 FORWARD LENGTH=221
Ghir_A05G027830	brown	Symbols: STK, AGL11 | K-box region and MADS-box transcription factor family protein | chr4:6236713-6240494 REVERSE LENGTH=256
Ghir_A05G029960	brown	Symbols: SCPL49, CPY | SERINE CARBOXYPEPTIDASE-LIKE 49 | chr3:3235518-3238063 REVERSE LENGTH=516
Ghir_A05G034420	brown	Symbols: ERD15, LSR1, CID1 | dehydration-induced protein (ERD15) | chr2:17269736-17270314 FORWARD LENGTH=163
Ghir_A05G039070	brown	Symbols: PDF1 | protodermal factor 1 | chr2:17826327-17827426 REVERSE LENGTH=306
Ghir_A06G004580	brown	Symbols: | Adenine nucleotide alpha hydrolases-like superfamily protein | chr1:16896894-16898427 REVERSE LENGTH=213
Ghir_A07G000990	brown	Symbols: | Zinc finger C-x8-C-x5-C-x3-H type family protein | chr4:14392233-14393303 REVERSE LENGTH=356
Ghir_A07G001730	brown	Symbols: | Plant invertase/pectin methylesterase inhibitor superfamily protein | chr5:7025867-7026484 REVERSE LENGTH=205
Ghir_A07G002000	brown	Symbols: ER, QRP1 | Leucine-rich receptor-like protein kinase family protein | chr2:11208367-11213895 REVERSE LENGTH=976
Ghir_A07G019990	brown	Symbols: | O-Glycosyl hydrolases family 17 protein | chr2:2199450-2201293 FORWARD LENGTH=472
Ghir_A07G023480	brown	Symbols: | Gibberellin-regulated family protein | chr5:4826598-4827761 FORWARD LENGTH=275
Ghir_A08G005970	brown	Symbols: SMT1, CPH | sterol methyltransferase 1 | chr5:4424048-4426866 REVERSE LENGTH=336
Ghir_A08G011050	brown	Symbols: EMB3009, PEL3, DCR | HXXXD-type acyl-transferase family protein | chr5:8076616-8079677 REVERSE LENGTH=484
Ghir_A08G020270	brown	NA
Ghir_A09G001660	brown	Symbols: GASA4 | GAST1 protein homolog 4 | chr5:4945017-4946025 FORWARD LENGTH=106
Ghir_A09G005230	brown	Symbols: EXL3 | EXORDIUM like 3 | chr5:20939793-20940806 REVERSE LENGTH=337
Ghir_A09G018410	brown	NA
Ghir_A09G022640	brown	Symbols: LTP6 | lipid transfer protein 6 | chr3:2664330-2664784 REVERSE LENGTH=117
Ghir_A09G022760	brown	Symbols: SCR, SGR1 | GRAS family transcription factor | chr3:20070550-20072625 FORWARD LENGTH=653
Ghir_A09G023160	brown	Symbols: | Protein of unknown function (DUF581) | chr3:7991827-7992805 REVERSE LENGTH=267
Ghir_A10G001030	brown	Symbols: PDF2 | protodermal factor 2 | chr4:2476970-2480090 REVERSE LENGTH=743
Ghir_A10G006550	brown	Symbols: UVR8 | Regulator of chromosome condensation (RCC1) family protein | chr5:25554821-25558587 REVERSE LENGTH=440
Ghir_A10G012580	brown	NA
Ghir_A10G015260	brown	Symbols: LP1, LTP1, ATLTP1 | lipid transfer protein 1 | chr2:16130418-16130893 FORWARD LENGTH=118
Ghir_A10G018990	brown	Symbols: ATUSPL1, USPL1 | unknown seed protein like 1 | chr1:18246441-18247817 FORWARD LENGTH=280
Ghir_A11G020360	brown	Symbols: | unknown protein; BEST Arabidopsis thaliana protein match is: unknown protein (TAIR:AT3G50640.1); Has 1807 Blast hits to 1807 proteins in 277 species: Archae - 0; Bacteria - 0; Metazoa - 736; Fungi - 347; Plants - 385; Viruses - 0; Other Eukaryotes - 339 (source: NCBI BLink). | chr5:26671433-26672116 FORWARD LENGTH=183
Ghir_A11G029540	brown	Symbols: CRT1, CRT1a, AtCRT1a | calreticulin 1a | chr1:21090059-21092630 REVERSE LENGTH=425
Ghir_A11G029700	brown	Symbols: | basic helix-loop-helix (bHLH) DNA-binding superfamily protein | chr1:2989509-2990132 FORWARD LENGTH=207
Ghir_A11G033230	brown	Symbols: ACBP6, ACBP | acyl-CoA-binding protein 6 | chr1:11411132-11412099 REVERSE LENGTH=92
Ghir_A11G034750	brown	Symbols: | IQ calmodulin-binding motif family protein | chr3:19593365-19595686 REVERSE LENGTH=456
Ghir_A12G011570	brown	Symbols: | Heavy metal transport/detoxification superfamily protein | chr1:180401-182066 REVERSE LENGTH=177
Ghir_A12G012370	brown	Symbols: | Rho GTPase activating protein with PAK-box/P21-Rho-binding domain | chr2:19192105-19194656 FORWARD LENGTH=455
Ghir_A12G020240	brown	Symbols: ATFP3, FP3 | farnesylated protein 3 | chr5:25433279-25435614 FORWARD LENGTH=355
Ghir_A12G023460	brown	Symbols: | unknown protein; INVOLVED IN: biological_process unknown; LOCATED IN: chloroplast; EXPRESSED IN: 21 plant structures; EXPRESSED DURING: 12 growth stages; BEST Arabidopsis thaliana protein match is: unknown protein (TAIR:AT5G12900.1); Has 249 Blast hits to 249 proteins in 27 species: Archae - 0; Bacteria - 0; Metazoa - 7; Fungi - 14; Plants - 217; Viruses - 0; Other Eukaryotes - 11 (sou…
Ghir_A12G024580	brown	Symbols: | unknown protein; FUNCTIONS IN: molecular_function unknown; INVOLVED IN: biological_process unknown; LOCATED IN: plasma membrane; BEST Arabidopsis thaliana protein match is: unknown protein (TAIR:AT5G52870.1); Has 1546 Blast hits to 738 proteins in 176 species: Archae - 0; Bacteria - 143; Metazoa - 278; Fungi - 131; Plants - 95; Viruses - 4; Other Eukaryotes - 895 (source: NCBI BLink). …
Ghir_A13G002370	brown	Symbols: DWF1, DIM, EVE1, DIM1, CBB1 | cell elongation protein / DWARF1 / DIMINUTO (DIM) | chr3:6879835-6881616 REVERSE LENGTH=561
Ghir_A13G003150	brown	Symbols: ATGRP7, CCR2, GR-RBP7, GRP7 | cold, circadian rhythm, and rna binding 2 | chr2:9265477-9266316 REVERSE LENGTH=176
Ghir_A13G009770	brown	Symbols: HDG2 | homeodomain GLABROUS 2 | chr1:1513388-1517024 REVERSE LENGTH=721
Ghir_A13G012800	brown	Symbols: MO1 | monooxygenase 1 | chr4:8972785-8974548 REVERSE LENGTH=422
Ghir_A13G018840	brown	Symbols: | Protein of unknown function, DUF538 | chr1:3009109-3009648 FORWARD LENGTH=179
Ghir_A13G020120	brown	Symbols: FDH, KCS10 | 3-ketoacyl-CoA synthase 10 | chr2:11170799-11173059 REVERSE LENGTH=550
Ghir_A13G020330	brown	Symbols: | Subtilase family protein | chr2:2269831-2272207 REVERSE LENGTH=754
Ghir_D01G003430	brown	Symbols: | SBP (S-ribonuclease binding protein) family protein | chr3:4122127-4123323 REVERSE LENGTH=335
Ghir_D01G016160	brown	Symbols: LTPG1 | glycosylphosphatidylinositol-anchored lipid protein transfer 1 | chr1:9740740-9741991 FORWARD LENGTH=193
Ghir_D01G016500	brown	Symbols: INO | Plant-specific transcription factor YABBY family protein | chr1:8317423-8319104 FORWARD LENGTH=231
Ghir_D02G001640	brown	Symbols: | unknown protein; BEST Arabidopsis thaliana protein match is: unknown protein (TAIR:AT1G78170.1); Has 68 Blast hits to 68 proteins in 13 species: Archae - 0; Bacteria - 0; Metazoa - 0; Fungi - 0; Plants - 64; Viruses - 0; Other Eukaryotes - 4 (source: NCBI BLink). | chr4:5712389-5713247 FORWARD LENGTH=212
Ghir_D02G016540	brown	Symbols: | MATE efflux family protein | chr3:9761927-9765259 REVERSE LENGTH=500
Ghir_D02G016550	brown	Symbols: | MATE efflux family protein | chr3:9761927-9765259 REVERSE LENGTH=500
Ghir_D02G019300	brown	Symbols: XTH9 | xyloglucan endotransglucosylase/hydrolase 9 | chr4:1416019-1417197 FORWARD LENGTH=290
Ghir_D02G023760	brown	Symbols: PIP3B, PIP2;8 | plasma membrane intrinsic protein 2;8 | chr2:7301647-7303180 FORWARD LENGTH=278
Ghir_D03G004070	brown	Symbols: ATHB6, HB6 | homeobox protein 6 | chr2:9526470-9527612 REVERSE LENGTH=311
Ghir_D03G004930	brown	Symbols: ATCAD9, CAD9 | cinnamyl alcohol dehydrogenase 9 | chr4:18291268-18292772 FORWARD LENGTH=360
Ghir_D03G013160	brown	Symbols: CYP87A2 | cytochrome P450, family 87, subfamily A, polypeptide 2 | chr1:4342462-4344569 FORWARD LENGTH=478
Ghir_D04G004030	brown	Symbols: PDF1 | protodermal factor 1 | chr2:17826327-17827426 REVERSE LENGTH=306
Ghir_D04G006510	brown	Symbols: DHAR2 | dehydroascorbate reductase 2 | chr1:28250255-28251237 REVERSE LENGTH=213
Ghir_D04G010730	brown	Symbols: | unknown protein; Has 68 Blast hits to 67 proteins in 21 species: Archae - 0; Bacteria - 11; Metazoa - 0; Fungi - 0; Plants - 55; Viruses - 0; Other Eukaryotes - 2 (source: NCBI BLink). | chr3:19510513-19512547 FORWARD LENGTH=475
Ghir_D04G017310	brown	Symbols: | Gibberellin-regulated family protein | chr2:6404210-6405043 FORWARD LENGTH=108
Ghir_D05G003780	brown	Symbols: | Plant invertase/pectin methylesterase inhibitor superfamily protein | chr5:7025867-7026484 REVERSE LENGTH=205
Ghir_D05G008300	brown	Symbols: | Pollen Ole e 1 allergen and extensin family protein | chr2:11716697-11717318 REVERSE LENGTH=173
Ghir_D05G010430	brown	Symbols: NCRK | Protein kinase superfamily protein | chr2:12044004-12046339 FORWARD LENGTH=565
Ghir_D05G013110	brown	Symbols: GL2 | HD-ZIP IV family of homeobox-leucine zipper protein with lipid-binding START domain | chr1:30037093-30041013 FORWARD LENGTH=776
Ghir_D05G013750	brown	Symbols: HTH, EDA17 | Glucose-methanol-choline (GMC) oxidoreductase family protein | chr1:27452872-27455706 FORWARD LENGTH=594
Ghir_D05G016750	brown	Symbols: | glycine-rich protein | chr4:11491519-11491914 FORWARD LENGTH=131
Ghir_D05G017860	brown	Symbols: UCC1 | uclacyanin 1 | chr2:13722510-13723464 FORWARD LENGTH=261
Ghir_D05G018680	brown	Symbols: SMT2, CVP1, FRL1 | sterol methyltransferase 2 | chr1:7038968-7040053 REVERSE LENGTH=361
Ghir_D05G027870	brown	Symbols: STK, AGL11 | K-box region and MADS-box transcription factor family protein | chr4:6236713-6240494 REVERSE LENGTH=256
Ghir_D06G001600	brown	Symbols: ATSCP2, SCP2 | sterol carrier protein 2 | chr5:17194458-17195910 REVERSE LENGTH=123
Ghir_D06G001660	brown	Symbols: | Remorin family protein | chr1:17130703-17133548 REVERSE LENGTH=555
Ghir_D06G002830	brown	Symbols: IAA9 | indole-3-acetic acid inducible 9 | chr5:26254463-26256134 FORWARD LENGTH=338
Ghir_D06G003560	brown	Symbols: | GroES-like zinc-binding dehydrogenase family protein | chr1:7919235-7921594 FORWARD LENGTH=388
Ghir_D06G014200	brown	Symbols: UBC24, ATUBC24, PHO2 | phosphate 2 | chr2:14277785-14281482 REVERSE LENGTH=907
Ghir_D06G016590	brown	Symbols: ATML1 | Homeobox-leucine zipper family protein / lipid-binding START domain-containing protein | chr4:11556965-11560243 FORWARD LENGTH=762
Ghir_D06G016770	brown	Symbols: | unknown protein; FUNCTIONS IN: molecular_function unknown; INVOLVED IN: biological_process unknown; LOCATED IN: anchored to plasma membrane, plasma membrane, anchored to membrane; EXPRESSED IN: 23 plant structures; EXPRESSED DURING: 13 growth stages; BEST Arabidopsis thaliana protein match is: unknown protein (TAIR:AT2G30700.1); Has 65 Blast hits to 65 proteins in 12 species: Archae - …
Ghir_D07G005570	brown	Symbols: | Heavy metal transport/detoxification superfamily protein | chr5:20635983-20637970 REVERSE LENGTH=290
Ghir_D07G016770	brown	NA
Ghir_D07G023560	brown	Symbols: | Gibberellin-regulated family protein | chr5:4826598-4827761 FORWARD LENGTH=275
Ghir_D08G001670	brown	Symbols: | Bifunctional inhibitor/lipid-transfer protein/seed storage 2S albumin superfamily protein | chr1:20614663-20616158 FORWARD LENGTH=227
Ghir_D08G011000	brown	Symbols: EMB3009, PEL3, DCR | HXXXD-type acyl-transferase family protein | chr5:8076616-8079677 REVERSE LENGTH=484
Ghir_D08G019430	brown	Symbols: KNAT7, IXR11 | KNOTTED-like homeobox of Arabidopsis thaliana 7 | chr1:23337468-23340348 FORWARD LENGTH=291
Ghir_D08G020340	brown	Symbols: TT8, BHLH42 | basic helix-loop-helix (bHLH) DNA-binding superfamily protein | chr4:6182067-6186261 FORWARD LENGTH=518
Ghir_D08G021100	brown	NA
Ghir_D09G004870	brown	Symbols: EXL3 | EXORDIUM like 3 | chr5:20939793-20940806 REVERSE LENGTH=337
Ghir_D09G005860	brown	Symbols: | Heavy metal transport/detoxification superfamily protein | chr3:1853048-1854673 REVERSE LENGTH=473
Ghir_D09G013920	brown	Symbols: | unknown protein; FUNCTIONS IN: molecular_function unknown; INVOLVED IN: biological_process unknown; LOCATED IN: chloroplast; EXPRESSED IN: 21 plant structures; EXPRESSED DURING: 11 growth stages; BEST Arabidopsis thaliana protein match is: unknown protein (TAIR:AT3G11600.1); Has 1807 Blast hits to 1807 proteins in 277 species: Archae - 0; Bacteria - 0; Metazoa - 736; Fungi - 347; Plant…
Ghir_D09G021890	brown	Symbols: LTP6 | lipid transfer protein 6 | chr3:2664330-2664784 REVERSE LENGTH=117
Ghir_D09G023590	brown	Symbols: CRY2, FHA, AT-PHH1, PHH1, ATCRY2 | cryptochrome 2 | chr1:1185719-1187901 REVERSE LENGTH=612
Ghir_D10G003290	brown	Symbols: HSL1 | HAESA-like 1 | chr1:9996914-10000171 FORWARD LENGTH=996
Ghir_D10G003790	brown	Symbols: | GDSL-like Lipase/Acylhydrolase superfamily protein | chr1:10375843-10377717 FORWARD LENGTH=363
Ghir_D10G006370	brown	Symbols: HTH, EDA17 | Glucose-methanol-choline (GMC) oxidoreductase family protein | chr1:27452872-27455706 FORWARD LENGTH=594
Ghir_D10G006980	brown	Symbols: | GDSL-like Lipase/Acylhydrolase superfamily protein | chr3:5556928-5558351 FORWARD LENGTH=353
Ghir_D10G007350	brown	Symbols: | AMP-dependent synthetase and ligase family protein | chr3:5476490-5480128 FORWARD LENGTH=544
Ghir_D10G010900	brown	NA
Ghir_D10G011440	brown	Symbols: UVR8 | Regulator of chromosome condensation (RCC1) family protein | chr5:25554821-25558587 REVERSE LENGTH=440
Ghir_D10G012310	brown	Symbols: LTP3 | lipid transfer protein 3 | chr5:23929051-23929492 FORWARD LENGTH=115
Ghir_D10G012320	brown	Symbols: LTP3 | lipid transfer protein 3 | chr5:23929051-23929492 FORWARD LENGTH=115
Ghir_D10G015220	brown	NA
Ghir_D10G018330	brown	Symbols: | Dynein light chain type 1 family protein | chr4:9036344-9037825 FORWARD LENGTH=123
Ghir_D10G018340	brown	Symbols: | Protein of unknown function (DUF581) | chr5:19908800-19909332 REVERSE LENGTH=150
Ghir_D10G020540	brown	Symbols: ATUSPL1, USPL1 | unknown seed protein like 1 | chr1:18246441-18247817 FORWARD LENGTH=280
Ghir_D10G027040	brown	Symbols: | NB-ARC domain-containing disease resistance protein | chr4:13620977-13623934 REVERSE LENGTH=985
Ghir_D11G004520	brown	Symbols: | unknown protein; FUNCTIONS IN: molecular_function unknown; INVOLVED IN: N-terminal protein myristoylation; LOCATED IN: cellular_component unknown; EXPRESSED IN: 22 plant structures; EXPRESSED DURING: 13 growth stages; BEST Arabidopsis thaliana protein match is: unknown protein (TAIR:AT1G10530.1); Has 185 Blast hits to 185 proteins in 18 species: Archae - 0; Bacteria - 0; Metazoa - 0; F…
Ghir_D11G018670	brown	Symbols: F3H, TT6, F3'H | flavanone 3-hydroxylase | chr3:19025409-19026658 FORWARD LENGTH=358
Ghir_D11G020370	brown	Symbols: | unknown protein; BEST Arabidopsis thaliana protein match is: unknown protein (TAIR:AT3G50640.1); Has 1807 Blast hits to 1807 proteins in 277 species: Archae - 0; Bacteria - 0; Metazoa - 736; Fungi - 347; Plants - 385; Viruses - 0; Other Eukaryotes - 339 (source: NCBI BLink). | chr5:26671433-26672116 FORWARD LENGTH=183
Ghir_D11G023820	brown	Symbols: GST30, ATGSTU17, GST30B, ERD9 | Glutathione S-transferase family protein | chr1:3397274-3398273 REVERSE LENGTH=227
Ghir_D11G027290	brown	Symbols: AN3, GIF, GIF1, ATGIF1 | SSXT family protein | chr5:10647831-10649620 REVERSE LENGTH=210
Ghir_D11G029710	brown	Symbols: CRT1, CRT1a, AtCRT1a | calreticulin 1a | chr1:21090059-21092630 REVERSE LENGTH=425
Ghir_D12G000300	brown	Symbols: | kinase interacting (KIP1-like) family protein | chr1:731794-737332 REVERSE LENGTH=1733
Ghir_D12G003310	brown	Symbols: | Cyclophilin-like peptidyl-prolyl cis-trans isomerase family protein | chr2:9055619-9056143 REVERSE LENGTH=174
Ghir_D12G006860	brown	Symbols: | PQ-loop repeat family protein / transmembrane family protein | chr4:17353415-17355822 REVERSE LENGTH=392
Ghir_D12G011500	brown	Symbols: ANL2, AHDP | Homeobox-leucine zipper family protein / lipid-binding START domain-containing protein | chr4:299741-304103 REVERSE LENGTH=802
Ghir_D12G022480	brown	Symbols: | SBP (S-ribonuclease binding protein) family protein | chr1:11844883-11846082 FORWARD LENGTH=312
Ghir_D12G023430	brown	Symbols: | unknown protein; INVOLVED IN: biological_process unknown; LOCATED IN: chloroplast; EXPRESSED IN: 21 plant structures; EXPRESSED DURING: 12 growth stages; BEST Arabidopsis thaliana protein match is: unknown protein (TAIR:AT5G12900.1); Has 249 Blast hits to 249 proteins in 27 species: Archae - 0; Bacteria - 0; Metazoa - 7; Fungi - 14; Plants - 217; Viruses - 0; Other Eukaryotes - 11 (sou…
Ghir_D12G024560	brown	Symbols: | unknown protein; FUNCTIONS IN: molecular_function unknown; INVOLVED IN: biological_process unknown; LOCATED IN: plasma membrane; BEST Arabidopsis thaliana protein match is: unknown protein (TAIR:AT5G52870.1); Has 1546 Blast hits to 738 proteins in 176 species: Archae - 0; Bacteria - 143; Metazoa - 278; Fungi - 131; Plants - 95; Viruses - 4; Other Eukaryotes - 895 (source: NCBI BLink). …
Ghir_D12G026790	brown	Symbols: UGT88A1 | UDP-glucosyl transferase 88A1 | chr3:5619355-5620833 REVERSE LENGTH=462
Ghir_D13G002660	brown	Symbols: DWF1, DIM, EVE1, DIM1, CBB1 | cell elongation protein / DWARF1 / DIMINUTO (DIM) | chr3:6879835-6881616 REVERSE LENGTH=561
Ghir_D13G003430	brown	Symbols: ATGRP7, CCR2, GR-RBP7, GRP7 | cold, circadian rhythm, and rna binding 2 | chr2:9265477-9266316 REVERSE LENGTH=176
Ghir_D13G008570	brown	Symbols: PDCB3 | plasmodesmata callose-binding protein 3 | chr1:6419036-6420413 REVERSE LENGTH=184
Ghir_D13G019550	brown	Symbols: SVB | Protein of unknown function, DUF538 | chr1:21198402-21198902 REVERSE LENGTH=166
Ghir_A01G009540	green	Symbols: HMGB3, NFD3, NFD03 | high mobility group B3 | chr1:7179825-7181193 FORWARD LENGTH=147
Ghir_A01G021230	green	Symbols: HTA12 | histone H2A 12 | chr5:575437-576456 FORWARD LENGTH=177
Ghir_A02G009820	green	Symbols: HMGB2, HMG BETA 1, NFD2, NFD02 | high mobility group B2 | chr1:7177282-7178487 FORWARD LENGTH=144
Ghir_A02G014370	green	Symbols: | Histone superfamily protein | chr5:3472591-3473349 REVERSE LENGTH=136
Ghir_A02G014380	green	Symbols: | Histone superfamily protein | chr5:3472591-3473349 REVERSE LENGTH=136
Ghir_A02G015720	green	Symbols: | Histone superfamily protein | chr5:24146352-24146663 REVERSE LENGTH=103
Ghir_A03G004460	green	Symbols: | Histone superfamily protein | chr5:24146352-24146663 REVERSE LENGTH=103
Ghir_A03G004660	green	Symbols: HTB4 | Histone superfamily protein | chr5:24127206-24127658 FORWARD LENGTH=150
Ghir_A03G004730	green	Symbols: HTB4 | Histone superfamily protein | chr5:24127206-24127658 FORWARD LENGTH=150
Ghir_A03G004780	green	Symbols: | Histone superfamily protein | chr5:24146352-24146663 REVERSE LENGTH=103
Ghir_A04G002220	green	Symbols: HTA1, RAT5, ATHTA1 | Histone superfamily protein | chr5:22196540-22197279 FORWARD LENGTH=130
Ghir_A05G001760	green	Symbols: | Histone superfamily protein | chr5:3269065-3269475 REVERSE LENGTH=136
Ghir_A05G009320	green	Symbols: TUB8 | tubulin beta 8 | chr5:8042962-8044528 FORWARD LENGTH=449
Ghir_A05G010130	green	Symbols: | Histone superfamily protein | chr5:24146352-24146663 REVERSE LENGTH=103
Ghir_A05G019880	green	Symbols: DUT1 | DUTP-PYROPHOSPHATASE-LIKE 1 | chr3:17288367-17288867 REVERSE LENGTH=166
Ghir_A05G035300	green	Symbols: GAPC, GAPC-1, GAPC1 | glyceraldehyde-3-phosphate dehydrogenase C subunit 1 | chr3:1081077-1083131 FORWARD LENGTH=338
Ghir_A05G043450	green	Symbols: | unknown protein; BEST Arabidopsis thaliana protein match is: unknown protein (TAIR:AT1G76840.1); Has 3683 Blast hits to 2942 proteins in 407 species: Archae - 9; Bacteria - 440; Metazoa - 1472; Fungi - 269; Plants - 192; Viruses - 8; Other Eukaryotes - 1293 (source: NCBI BLink). | chr1:28805235-28810477 FORWARD LENGTH=1532
Ghir_A06G001720	green	Symbols: | Vacuolar import/degradation, Vid27-related protein | chr4:16078189-16080410 REVERSE LENGTH=645
Ghir_A06G015140	green	Symbols: | Histone superfamily protein | chr5:3269065-3269475 REVERSE LENGTH=136
Ghir_A07G010430	green	Symbols: HTB1 | Histone superfamily protein | chr1:2413049-2413495 FORWARD LENGTH=148
Ghir_A07G022450	green	Symbols: HTA11 | histone H2A 11 | chr3:20196532-20197466 FORWARD LENGTH=136
Ghir_A07G023100	green	Symbols: TUA6 | Tubulin/FtsZ family protein | chr4:8548769-8550319 REVERSE LENGTH=450
Ghir_A08G000260	green	Symbols: | Histone superfamily protein | chr5:24146352-24146663 REVERSE LENGTH=103
Ghir_A08G000370	green	Symbols: | Histone superfamily protein | chr2:12327043-12327498 FORWARD LENGTH=151
Ghir_A08G000380	green	Symbols: HTA12 | histone H2A 12 | chr5:575437-576456 FORWARD LENGTH=177
Ghir_A08G000390	green	Symbols: HTA12 | histone H2A 12 | chr5:575437-576456 FORWARD LENGTH=177
Ghir_A08G000430	green	Symbols: | Histone superfamily protein | chr5:24146352-24146663 REVERSE LENGTH=103
Ghir_A08G000580	green	Symbols: | Histone superfamily protein | chr5:24146352-24146663 REVERSE LENGTH=103
Ghir_A08G002620	green	Symbols: HTA10 | histone H2A 10 | chr1:18926948-18927443 FORWARD LENGTH=132
Ghir_A08G006650	green	Symbols: | winged-helix DNA-binding transcription factor family protein | chr2:13045360-13046267 FORWARD LENGTH=273
Ghir_A08G007650	green	Symbols: HTA3, H2AXB, G-H2AX, GAMMA-H2AX | gamma histone variant H2AX | chr1:20414607-20415206 REVERSE LENGTH=142
Ghir_A08G019270	green	Symbols: HTA5, H2AXA, G-H2AX, GAMMA-H2AX | Histone superfamily protein | chr1:2847144-2847676 REVERSE LENGTH=142
Ghir_A08G019650	green	Symbols: HTA11 | histone H2A 11 | chr3:20196532-20197466 FORWARD LENGTH=136
Ghir_A08G024720	green	Symbols: | Small nuclear ribonucleoprotein family protein | chr4:14836773-14837919 REVERSE LENGTH=88
Ghir_A08G025110	green	Symbols: | Histone superfamily protein | chr5:3269065-3269475 REVERSE LENGTH=136
Ghir_A09G009610	green	Symbols: HTB1 | Histone superfamily protein | chr1:2413049-2413495 FORWARD LENGTH=148
Ghir_A09G009620	green	Symbols: HTB1 | Histone superfamily protein | chr1:2413049-2413495 FORWARD LENGTH=148
Ghir_A09G009630	green	Symbols: | Histone superfamily protein | chr3:19889358-19889774 FORWARD LENGTH=138
Ghir_A10G001070	green	Symbols: UBQ11 | ubiquitin 11 | chr4:2588271-2588960 REVERSE LENGTH=229
Ghir_A10G004610	green	Symbols: | Histone superfamily protein | chr5:24146352-24146663 REVERSE LENGTH=103
Ghir_A10G004880	green	Symbols: | Histone superfamily protein | chr5:3269065-3269475 REVERSE LENGTH=136
Ghir_A10G004890	green	Symbols: | Histone superfamily protein | chr5:3269065-3269475 REVERSE LENGTH=136
Ghir_A10G006940	green	Symbols: TSO2, ATTSO2 | Ferritin/ribonucleotide reductase-like family protein | chr3:9979971-9981057 REVERSE LENGTH=332
Ghir_A10G008520	green	Symbols: | Histone superfamily protein | chr5:3269065-3269475 REVERSE LENGTH=136
Ghir_A10G015520	green	Symbols: | unknown protein; Has 40 Blast hits to 40 proteins in 15 species: Archae - 0; Bacteria - 0; Metazoa - 0; Fungi - 0; Plants - 40; Viruses - 0; Other Eukaryotes - 0 (source: NCBI BLink). | chr3:2616435-2616768 REVERSE LENGTH=65
Ghir_A10G022390	green	Symbols: TOPII, ATTOPII | topoisomerase II | chr3:8624931-8631106 FORWARD LENGTH=1473
Ghir_A11G013570	green	Symbols: | winged-helix DNA-binding transcription factor family protein | chr2:13045360-13046267 FORWARD LENGTH=273
Ghir_A11G018690	green	Symbols: HIS1-3 | histone H1-3 | chr2:7846095-7846670 FORWARD LENGTH=167
Ghir_A12G014320	green	Symbols: HMGB6 | high-mobility group box 6 | chr5:7888712-7890111 REVERSE LENGTH=241
Ghir_A13G013950	green	Symbols: | Histone superfamily protein | chr5:3269065-3269475 REVERSE LENGTH=136
Ghir_A13G014870	green	Symbols: HTA1, RAT5, ATHTA1 | Histone superfamily protein | chr5:22196540-22197279 FORWARD LENGTH=130
Ghir_A13G018080	green	Symbols: | winged-helix DNA-binding transcription factor family protein | chr2:13045360-13046267 FORWARD LENGTH=273
Ghir_A13G022800	green	Symbols: | Histone superfamily protein | chr5:3269065-3269475 REVERSE LENGTH=136
Ghir_A13G024110	green	Symbols: | Histone superfamily protein | chr5:24146352-24146663 REVERSE LENGTH=103
Ghir_A13G024140	green	Symbols: | Histone superfamily protein | chr2:12327043-12327498 FORWARD LENGTH=151
Ghir_D01G009950	green	Symbols: HMGB3, NFD3, NFD03 | high mobility group B3 | chr1:7179825-7181193 FORWARD LENGTH=147
Ghir_D01G022800	green	Symbols: HTA6 | histone H2A 6 | chr5:24115605-24116144 REVERSE LENGTH=150
Ghir_D01G022900	green	Symbols: | Histone superfamily protein | chr5:24146352-24146663 REVERSE LENGTH=103
Ghir_D01G023310	green	Symbols: | Ribosomal protein L35Ae family protein | chr1:27928415-27929466 REVERSE LENGTH=112
Ghir_D02G010310	green	Symbols: HMGB2, HMG BETA 1, NFD2, NFD02 | high mobility group B2 | chr1:7177282-7178487 FORWARD LENGTH=144
Ghir_D02G021280	green	Symbols: TUA2 | tubulin alpha-2 chain | chr1:18517737-18519729 FORWARD LENGTH=450
Ghir_D03G003860	green	Symbols: | Histone superfamily protein | chr5:24146352-24146663 REVERSE LENGTH=103
Ghir_D03G004040	green	Symbols: | Histone superfamily protein | chr5:3472591-3473349 REVERSE LENGTH=136
Ghir_D03G014150	green	Symbols: HTB4 | Histone superfamily protein | chr5:24127206-24127658 FORWARD LENGTH=150
Ghir_D03G014220	green	Symbols: HTB4 | Histone superfamily protein | chr5:24127206-24127658 FORWARD LENGTH=150
Ghir_D05G001940	green	Symbols: | Histone superfamily protein | chr5:3269065-3269475 REVERSE LENGTH=136
Ghir_D05G008850	green	Symbols: HTB1 | Histone superfamily protein | chr1:2413049-2413495 FORWARD LENGTH=148
Ghir_D05G009840	green	Symbols: | Histone superfamily protein | chr5:24146352-24146663 REVERSE LENGTH=103
Ghir_D05G019910	green	Symbols: DUT1 | DUTP-PYROPHOSPHATASE-LIKE 1 | chr3:17288367-17288867 REVERSE LENGTH=166
Ghir_D05G037300	green	Symbols: HTA1, RAT5, ATHTA1 | Histone superfamily protein | chr5:22196540-22197279 FORWARD LENGTH=130
Ghir_D06G016000	green	Symbols: | Histone superfamily protein | chr5:3269065-3269475 REVERSE LENGTH=136
Ghir_D07G005490	green	Symbols: | DEK domain-containing chromatin associated protein | chr5:25444805-25447934 FORWARD LENGTH=531
Ghir_D07G010460	green	Symbols: HTB1 | Histone superfamily protein | chr1:2413049-2413495 FORWARD LENGTH=148
Ghir_D07G011300	green	Symbols: CKS2 | CDK-subunit 2 | chr2:11912460-11913112 REVERSE LENGTH=83
Ghir_D07G022530	green	Symbols: HTA11 | histone H2A 11 | chr3:20196532-20197466 FORWARD LENGTH=136
Ghir_D07G023120	green	Symbols: TUA6 | Tubulin/FtsZ family protein | chr4:8548769-8550319 REVERSE LENGTH=450
Ghir_D08G000320	green	Symbols: | Histone superfamily protein | chr5:24146352-24146663 REVERSE LENGTH=103
Ghir_D08G000340	green	Symbols: | Histone superfamily protein | chr5:24146352-24146663 REVERSE LENGTH=103
Ghir_D08G000430	green	Symbols: | Histone superfamily protein | chr5:576742-577140 REVERSE LENGTH=132
Ghir_D08G000440	green	Symbols: HTA12 | histone H2A 12 | chr5:575437-576456 FORWARD LENGTH=177
Ghir_D08G000460	green	Symbols: | Histone superfamily protein | chr5:24146352-24146663 REVERSE LENGTH=103
Ghir_D08G000590	green	Symbols: | Histone superfamily protein | chr5:24146352-24146663 REVERSE LENGTH=103
Ghir_D08G002730	green	Symbols: HTA10 | histone H2A 10 | chr1:18926948-18927443 FORWARD LENGTH=132
Ghir_D08G006800	green	Symbols: | winged-helix DNA-binding transcription factor family protein | chr2:13045360-13046267 FORWARD LENGTH=273
Ghir_D08G007720	green	Symbols: HTA3, H2AXB, G-H2AX, GAMMA-H2AX | gamma histone variant H2AX | chr1:20414607-20415206 REVERSE LENGTH=142
Ghir_D08G010970	green	Symbols: | Ribosomal protein L36e family protein | chr3:19913921-19914813 REVERSE LENGTH=112
Ghir_D08G020170	green	Symbols: HTA5, H2AXA, G-H2AX, GAMMA-H2AX | Histone superfamily protein | chr1:2847144-2847676 REVERSE LENGTH=142
Ghir_D08G020540	green	Symbols: HTA11 | histone H2A 11 | chr3:20196532-20197466 FORWARD LENGTH=136
Ghir_D08G022580	green	Symbols: HTA7 | histone H2A 7 | chr5:9792807-9793365 REVERSE LENGTH=150
Ghir_D08G022970	green	Symbols: HTA3, H2AXB, G-H2AX, GAMMA-H2AX | gamma histone variant H2AX | chr1:20414607-20415206 REVERSE LENGTH=142
Ghir_D08G026020	green	Symbols: | Histone superfamily protein | chr5:3269065-3269475 REVERSE LENGTH=136
Ghir_D09G009340	green	Symbols: HTB1 | Histone superfamily protein | chr1:2413049-2413495 FORWARD LENGTH=148
Ghir_D09G009350	green	Symbols: HTB1 | Histone superfamily protein | chr1:2413049-2413495 FORWARD LENGTH=148
Ghir_D10G010730	green	Symbols: | Histone superfamily protein | chr5:3269065-3269475 REVERSE LENGTH=136
Ghir_D10G017030	green	Symbols: emb2171 | Ribosomal protein L14p/L23e family protein | chr3:1167339-1168308 FORWARD LENGTH=140
Ghir_D10G024560	green	Symbols: TOPII, ATTOPII | topoisomerase II | chr3:8624931-8631106 FORWARD LENGTH=1473
Ghir_D11G013390	green	Symbols: HTA11 | histone H2A 11 | chr3:20196532-20197466 FORWARD LENGTH=136
Ghir_D11G013610	green	Symbols: | winged-helix DNA-binding transcription factor family protein | chr2:13045360-13046267 FORWARD LENGTH=273
Ghir_D11G018850	green	Symbols: HIS1-3 | histone H1-3 | chr2:7846095-7846670 FORWARD LENGTH=167
Ghir_D11G027800	green	Symbols: | Ribosomal protein S24e family protein | chr5:10069791-10070792 REVERSE LENGTH=133
Ghir_D12G014490	green	Symbols: HMGB6 | high-mobility group box 6 | chr5:7888712-7890111 REVERSE LENGTH=241
Ghir_D12G016480	green	Symbols: HMGA | high mobility group A | chr1:5138665-5139353 REVERSE LENGTH=204
Ghir_D13G014620	green	Symbols: | Histone superfamily protein | chr5:3269065-3269475 REVERSE LENGTH=136
Ghir_D13G015550	green	Symbols: HTA1, RAT5, ATHTA1 | Histone superfamily protein | chr5:22196540-22197279 FORWARD LENGTH=130
Ghir_D13G018740	green	Symbols: | winged-helix DNA-binding transcription factor family protein | chr2:13045360-13046267 FORWARD LENGTH=273
Ghir_D13G023490	green	Symbols: | Histone superfamily protein | chr5:3269065-3269475 REVERSE LENGTH=136
Ghir_D13G024860	green	Symbols: HTB4 | Histone superfamily protein | chr5:24127206-24127658 FORWARD LENGTH=150
Ghir_D13G024880	green	Symbols: HTB4 | Histone superfamily protein | chr5:24127206-24127658 FORWARD LENGTH=150
Ghir_A01G000540	grey	Symbols: ATRL6, RSM3, RL6 | RAD-like 6 | chr1:28245073-28245453 REVERSE LENGTH=126
Ghir_A01G001670	grey	Symbols: | Wound-responsive family protein | chr4:13997979-13998239 REVERSE LENGTH=86
Ghir_A01G002560	grey	Symbols: | Ribosomal protein L14 | chr4:13594104-13595187 REVERSE LENGTH=134
Ghir_A01G003650	grey	Symbols: RIP2 | ROP interactive partner 2 | chr1:29509605-29510679 FORWARD LENGTH=324
Ghir_A01G003900	grey	Symbols: | LYR family of Fe/S cluster biogenesis protein | chr1:28544899-28545306 REVERSE LENGTH=80
Ghir_A01G004230	grey	Symbols: | Leucine-rich repeat transmembrane protein kinase | chr1:19945959-19951562 FORWARD LENGTH=1035
Ghir_A01G004810	grey	Symbols: | D-mannose binding lectin protein with Apple-like carbohydrate-binding domain | chr1:29642072-29643397 REVERSE LENGTH=441
Ghir_A01G007270	grey	NA
Ghir_A01G007730	grey	Symbols: | Calcium-dependent lipid-binding (CaLB domain) family protein | chr5:22494439-22495656 FORWARD LENGTH=405
Ghir_A01G011960	grey	Symbols: | Ribosomal protein S8 family protein | chr5:24112499-24113084 REVERSE LENGTH=130
Ghir_A01G016470	grey	Symbols: sks5 | SKU5 similar 5 | chr1:28578211-28581020 REVERSE LENGTH=541
Ghir_A01G016520	grey	Symbols: ATEXLA2, EXPL2, ATEXPL2, ATHEXP BETA 2.2, EXLA2 | expansin-like A2 | chr4:17978675-17979665 REVERSE LENGTH=265
Ghir_A01G019640	grey	Symbols: MMZ3, UEV1C | MMS ZWEI homologue 3 | chr2:15143012-15143998 REVERSE LENGTH=146
Ghir_A01G022050	grey	Symbols: | Pleckstrin homology (PH) domain superfamily protein | chr2:12827035-12828551 FORWARD LENGTH=217
Ghir_A01G022400	grey	Symbols: | Tautomerase/MIF superfamily protein | chr5:243067-244033 REVERSE LENGTH=122
Ghir_A01G022790	grey	Symbols: | unknown protein; Has 96 Blast hits to 96 proteins in 48 species: Archae - 0; Bacteria - 0; Metazoa - 0; Fungi - 47; Plants - 38; Viruses - 0; Other Eukaryotes - 11 (source: NCBI BLink). | chr1:28593351-28593980 FORWARD LENGTH=69
Ghir_A02G000270	grey	Symbols: UBC10 | ubiquitin-conjugating enzyme 10 | chr5:21632802-21633989 REVERSE LENGTH=148
Ghir_A02G004040	grey	Symbols: | Lactate/malate dehydrogenase family protein | chr1:1189418-1191267 REVERSE LENGTH=332
Ghir_A02G004110	grey	Symbols: | Ribosomal protein L14 | chr4:13594104-13595187 REVERSE LENGTH=134
Ghir_A02G005340	grey	Symbols: ATSEB1, COBL7, SEB1 | COBRA-like protein-7 precursor | chr4:9116591-9119138 REVERSE LENGTH=661
Ghir_A02G008050	grey	Symbols: SAH7 | Pollen Ole e 1 allergen and extensin family protein | chr4:5550563-5551259 FORWARD LENGTH=159
Ghir_A02G008130	grey	Symbols: EXO | Phosphate-responsive 1 family protein | chr4:5740378-5741322 FORWARD LENGTH=314
Ghir_A02G008340	grey	Symbols: | Eukaryotic aspartyl protease family protein | chr1:3157541-3158960 FORWARD LENGTH=449
Ghir_A02G008750	grey	Symbols: | unknown protein; FUNCTIONS IN: molecular_function unknown; INVOLVED IN: biological_process unknown; LOCATED IN: mitochondrion; EXPRESSED IN: 22 plant structures; EXPRESSED DURING: 13 growth stages; Has 1807 Blast hits to 1807 proteins in 277 species: Archae - 0; Bacteria - 0; Metazoa - 736; Fungi - 347; Plants - 385; Viruses - 0; Other Eukaryotes - 339 (source: NCBI BLink). | chr5:1732…
Ghir_A02G009100	grey	Symbols: SSI2, FAB2 | Plant stearoyl-acyl-carrier-protein desaturase family protein | chr2:18120107-18122495 FORWARD LENGTH=401
Ghir_A02G009720	grey	Symbols: SBE2.2 | starch branching enzyme 2.2 | chr5:931924-937470 FORWARD LENGTH=805
Ghir_A02G010300	grey	Symbols: BIP, BIP2 | Heat shock protein 70 (Hsp 70) family protein | chr5:16807697-16810480 REVERSE LENGTH=668
Ghir_A02G015100	grey	Symbols: BRI1, CBB2, DWF2, BIN1, ATBRI1 | Leucine-rich receptor-like protein kinase family protein | chr4:18324826-18328416 FORWARD LENGTH=1196
Ghir_A02G018860	grey	Symbols: MCA1 | PLAC8 family protein | chr4:17012106-17014192 REVERSE LENGTH=421
Ghir_A02G018870	grey	Symbols: ASK2, SKP1B | E3 ubiquitin ligase SCF complex subunit SKP1/ASK1 family protein | chr5:16854495-16855516 REVERSE LENGTH=171
Ghir_A03G004570	grey	Symbols: ATRPL23A, RPL23A, RPL23AA | ribosomal protein L23AA | chr2:16475049-16475904 FORWARD LENGTH=154
Ghir_A03G005720	grey	Symbols: PCNA2, ATPCNA2 | proliferating cell nuclear antigen 2 | chr2:12650139-12651598 REVERSE LENGTH=264
Ghir_A03G006400	grey	Symbols: | Ribosomal protein L7Ae/L30e/S12e/Gadd45 family protein | chr3:23242862-23244273 REVERSE LENGTH=256
Ghir_A03G006800	grey	Symbols: | Plant invertase/pectin methylesterase inhibitor superfamily protein | chr5:25037504-25038112 FORWARD LENGTH=202
Ghir_A03G006920	grey	Symbols: ATBAG7, BAG7 | BCL-2-associated athanogene 7 | chr5:25052377-25054170 REVERSE LENGTH=446
Ghir_A03G008000	grey	Symbols: | Ribosomal protein S5 family protein | chr1:21770021-21771217 REVERSE LENGTH=284
Ghir_A03G008190	grey	Symbols: PDCB3 | plasmodesmata callose-binding protein 3 | chr1:6419036-6420413 REVERSE LENGTH=184
Ghir_A03G009300	grey	Symbols: | unknown protein; FUNCTIONS IN: molecular_function unknown; INVOLVED IN: biological_process unknown; LOCATED IN: plasma membrane; EXPRESSED IN: 22 plant structures; EXPRESSED DURING: 13 growth stages; BEST Arabidopsis thaliana protein match is: unknown protein (TAIR:AT5G42860.1); Has 258 Blast hits to 242 proteins in 39 species: Archae - 0; Bacteria - 11; Metazoa - 10; Fungi - 14; Plant…
Ghir_A03G010240	grey	Symbols: WBC11, ABCG11, DSO, COF1, ATWBC11 | white-brown complex homolog protein 11 | chr1:6142870-6145894 FORWARD LENGTH=703
Ghir_A03G013020	grey	Symbols: | unknown protein; BEST Arabidopsis thaliana protein match is: unknown protein (TAIR:AT1G19330.2); Has 104 Blast hits to 104 proteins in 22 species: Archae - 0; Bacteria - 0; Metazoa - 0; Fungi - 0; Plants - 104; Viruses - 0; Other Eukaryotes - 0 (source: NCBI BLink). | chr1:28181481-28183285 REVERSE LENGTH=242
Ghir_A03G018600	grey	Symbols: | Nucleotide-sugar transporter family protein | chr1:7376148-7377810 REVERSE LENGTH=348
Ghir_A03G019430	grey	Symbols: FKBP12, ATFKBP12 | FK506-binding protein 12 | chr5:25734810-25735990 REVERSE LENGTH=112
Ghir_A03G020180	grey	Symbols: | Uncharacterised protein family SERF | chr2:9829657-9830274 REVERSE LENGTH=78
Ghir_A03G021320	grey	Symbols: ATGRP7, CCR2, GR-RBP7, GRP7 | cold, circadian rhythm, and rna binding 2 | chr2:9265477-9266316 REVERSE LENGTH=176
Ghir_A03G021430	grey	Symbols: | Ribosomal protein S25 family protein | chr4:18257464-18258464 FORWARD LENGTH=108
Ghir_A03G022180	grey	Symbols: ATGRP2B, ATCSP4, GRP2B | glycine-rich protein 2B | chr2:9036983-9037588 REVERSE LENGTH=201
Ghir_A04G000680	grey	Symbols: | DEK domain-containing chromatin associated protein | chr5:22539375-22543142 FORWARD LENGTH=778
Ghir_A04G004040	grey	Symbols: MATK | maturase K | chrC:2056-3636 REVERSE LENGTH=526
Ghir_A04G005680	grey	Symbols: | Calcium-binding EF-hand family protein | chr2:18309285-18309713 FORWARD LENGTH=142
Ghir_A04G008420	grey	Symbols: | GTP binding Elongation factor Tu family protein | chr5:24289226-24290675 FORWARD LENGTH=449
Ghir_A04G010280	grey	Symbols: | Ribosomal protein S4 (RPS4A) family protein | chr5:23619599-23620896 FORWARD LENGTH=262
Ghir_A04G010380	grey	Symbols: | methyltransferases | chr5:263709-265250 REVERSE LENGTH=513
Ghir_A04G011130	grey	Symbols: | unknown protein; BEST Arabidopsis thaliana protein match is: unknown protein (TAIR:AT1G52270.1); Has 30201 Blast hits to 17322 proteins in 780 species: Archae - 12; Bacteria - 1396; Metazoa - 17338; Fungi - 3422; Plants - 5037; Viruses - 0; Other Eukaryotes - 2996 (source: NCBI BLink). | chr4:14017458-14018066 FORWARD LENGTH=202
Ghir_A04G012380	grey	Symbols: RPS6, RPS6A | ribosomal protein S6 | chr4:15346306-15347714 REVERSE LENGTH=250
Ghir_A04G013550	grey	Symbols: ATB2, GBF6, AtbZIP11, BZIP11 | G-box binding factor 6 | chr4:16522449-16522928 FORWARD LENGTH=159
Ghir_A04G015290	grey	Symbols: SEP3, AGL9 | K-box region and MADS-box transcription factor family protein | chr1:8593790-8595862 REVERSE LENGTH=251
Ghir_A05G001520	grey	Symbols: | Bifunctional inhibitor/lipid-transfer protein/seed storage 2S albumin superfamily protein | chr2:4311160-4312035 REVERSE LENGTH=291
Ghir_A05G002030	grey	Symbols: KCS11 | 3-ketoacyl-CoA synthase 11 | chr2:11330094-11331623 FORWARD LENGTH=509
Ghir_A05G002910	grey	Symbols: | Ribosomal protein L31e family protein | chr2:8513577-8514346 FORWARD LENGTH=119
Ghir_A05G002930	grey	Symbols: rps15ae | ribosomal protein S15A E | chr4:14472440-14473383 FORWARD LENGTH=129
Ghir_A05G006180	grey	Symbols: | Endomembrane protein 70 protein family | chr5:3424910-3427797 REVERSE LENGTH=648
Ghir_A05G007450	grey	Symbols: | Glutathione S-transferase, C-terminal-like;Translation elongation factor EF1B/ribosomal protein S6 | chr5:3914483-3915732 FORWARD LENGTH=228
Ghir_A05G010400	grey	Symbols: AGO4, OCP11 | Argonaute family protein | chr2:11536795-11541503 REVERSE LENGTH=924
Ghir_A05G011490	grey	Symbols: | Subtilase family protein | chr4:11017656-11021105 REVERSE LENGTH=856
Ghir_A05G012360	grey	Symbols: | XH/XS domain-containing protein | chr1:5465951-5468723 FORWARD LENGTH=634
Ghir_A05G016900	grey	Symbols: | unknown protein; FUNCTIONS IN: molecular_function unknown; INVOLVED IN: N-terminal protein myristoylation; LOCATED IN: cellular_component unknown; EXPRESSED IN: 19 plant structures; EXPRESSED DURING: 12 growth stages; BEST Arabidopsis thaliana protein match is: unknown protein (TAIR:AT1G11125.1); Has 54 Blast hits to 54 proteins in 15 species: Archae - 0; Bacteria - 0; Metazoa - 17; Fu…
Ghir_A05G017170	grey	Symbols: STP1, ATSTP1 | sugar transporter 1 | chr1:3777460-3780133 FORWARD LENGTH=522
Ghir_A05G018370	grey	Symbols: | unknown protein; Has 35333 Blast hits to 34131 proteins in 2444 species: Archae - 798; Bacteria - 22429; Metazoa - 974; Fungi - 991; Plants - 531; Viruses - 0; Other Eukaryotes - 9610 (source: NCBI BLink). | chr5:16926672-16927370 FORWARD LENGTH=205
Ghir_A05G019140	grey	Symbols: | Plant protein of unknown function (DUF869) | chr1:6856212-6859513 REVERSE LENGTH=982
Ghir_A05G021750	grey	Symbols: ATCSLC12, CSLC12 | Cellulose-synthase-like C12 | chr4:4802628-4805114 REVERSE LENGTH=699
Ghir_A05G022100	grey	Symbols: IAA9 | indole-3-acetic acid inducible 9 | chr5:26254463-26256134 FORWARD LENGTH=338
Ghir_A05G022980	grey	Symbols: EXO | Phosphate-responsive 1 family protein | chr4:5740378-5741322 FORWARD LENGTH=314
Ghir_A05G028290	grey	Symbols: RPL10B | Ribosomal protein L16p/L10e family protein | chr1:9321709-9322813 FORWARD LENGTH=221
Ghir_A05G036540	grey	Symbols: DHAR2 | dehydroascorbate reductase 2 | chr1:28250255-28251237 REVERSE LENGTH=213
Ghir_A05G037870	grey	Symbols: AtHB34, HB34, ZHD9 | homeobox protein 34 | chr3:10940598-10941536 REVERSE LENGTH=312
Ghir_A05G039020	grey	Symbols: SHP2, AGL5 | K-box region and MADS-box transcription factor family protein | chr2:17820602-17823806 FORWARD LENGTH=248
Ghir_A05G043470	grey	Symbols: ARP1, emb2207, RPL3A, RP1 | ribosomal protein 1 | chr1:16266992-16268631 FORWARD LENGTH=389
Ghir_A06G002060	grey	Symbols: | N-terminal nucleophile aminohydrolases (Ntn hydrolases) superfamily protein | chr3:5471794-5473033 FORWARD LENGTH=325
Ghir_A06G002850	grey	Symbols: IAA9 | indole-3-acetic acid inducible 9 | chr5:26254463-26256134 FORWARD LENGTH=338
Ghir_A06G005250	grey	Symbols: RPS11-BETA | ribosomal protein S11-beta | chr5:8008251-8009330 REVERSE LENGTH=159
Ghir_A06G007130	grey	NA
Ghir_A06G007160	grey	Symbols: PFN3, PRF3 | profilin 3 | chr5:22909882-22910821 REVERSE LENGTH=168
Ghir_A06G008300	grey	Symbols: | Protein of unknown function (DUF581) | chr5:7006178-7007003 REVERSE LENGTH=248
Ghir_A06G013190	grey	Symbols: DYL1 | dormancy-associated protein-like 1 | chr1:9934252-9935216 REVERSE LENGTH=159
Ghir_A06G015450	grey	Symbols: P40, AP40, RP40, RPSAA | 40s ribosomal protein SA | chr1:27243148-27244842 REVERSE LENGTH=298
Ghir_A06G015760	grey	Symbols: UBQ11 | ubiquitin 11 | chr4:2588271-2588960 REVERSE LENGTH=229
Ghir_A06G016060	grey	Symbols: GLX1 | glyoxalase I homolog | chr1:3995928-3997518 FORWARD LENGTH=322
Ghir_A06G016290	grey	Symbols: SRF8 | STRUBBELIG-receptor family 8 | chr4:11723733-11727331 FORWARD LENGTH=703
Ghir_A06G019130	grey	Symbols: | unknown protein; FUNCTIONS IN: molecular_function unknown; INVOLVED IN: biological_process unknown; LOCATED IN: endomembrane system; EXPRESSED IN: 22 plant structures; EXPRESSED DURING: 13 growth stages; BEST Arabidopsis thaliana protein match is: unknown protein (TAIR:AT5G25265.1); Has 1807 Blast hits to 1807 proteins in 277 species: Archae - 0; Bacteria - 0; Metazoa - 736; Fungi - 34…
Ghir_A06G021290	grey	Symbols: | GDSL-like Lipase/Acylhydrolase superfamily protein | chr1:10375843-10377717 FORWARD LENGTH=363
Ghir_A06G022060	grey	Symbols: GLX1 | glyoxalase I homolog | chr1:3995928-3997518 FORWARD LENGTH=322
Ghir_A06G022730	grey	Symbols: ATB2, GBF6, AtbZIP11, BZIP11 | G-box binding factor 6 | chr4:16522449-16522928 FORWARD LENGTH=159
Ghir_A07G001490	grey	Symbols: | Ribosomal protein S3 family protein | chr5:13710355-13712192 REVERSE LENGTH=248
Ghir_A07G003680	grey	Symbols: NRPD2A, DRD2, NRPD2, DMS2, NRPE2 | nuclear RNA polymerase D2A | chr3:8567971-8573819 REVERSE LENGTH=1172
Ghir_A07G006620	grey	NA
Ghir_A07G007430	grey	Symbols: SP1L1 | SPIRAL1-like1 | chr1:9117950-9118611 REVERSE LENGTH=113
Ghir_A07G008320	grey	Symbols: HIPP21 | Heavy metal transport/detoxification superfamily protein | chr5:5755386-5756743 FORWARD LENGTH=149
Ghir_A07G008670	grey	Symbols: RGA1, RGA | GRAS family transcription factor family protein | chr2:255581-257344 REVERSE LENGTH=587
Ghir_A07G009160	grey	Symbols: SUM1, SUMO 1, SUMO1, ATSUMO1 | small ubiquitin-like modifier 1 | chr4:13497466-13498458 FORWARD LENGTH=100
Ghir_A07G009260	grey	Symbols: CERK1, LYSM RLK1 | chitin elicitor receptor kinase 1 | chr3:7615543-7618530 REVERSE LENGTH=617
Ghir_A07G009760	grey	Symbols: | FRIGIDA-like protein | chr5:19609471-19611712 FORWARD LENGTH=558
Ghir_A07G010090	grey	Symbols: GAUT8, QUA1 | Nucleotide-diphospho-sugar transferases superfamily protein | chr3:9154748-9156642 FORWARD LENGTH=559
Ghir_A07G010410	grey	Symbols: | PIF / Ping-Pong family of plant transposases | chr3:20518518-20520690 FORWARD LENGTH=406
Ghir_A07G011610	grey	Symbols: | 60S acidic ribosomal protein family | chr3:16163983-16164658 FORWARD LENGTH=111
Ghir_A07G017090	grey	Symbols: | unknown protein; BEST Arabidopsis thaliana protein match is: unknown protein (TAIR:AT2G10930.1); Has 30201 Blast hits to 17322 proteins in 780 species: Archae - 12; Bacteria - 1396; Metazoa - 17338; Fungi - 3422; Plants - 5037; Viruses - 0; Other Eukaryotes - 2996 (source: NCBI BLink). | chr5:19653235-19654017 FORWARD LENGTH=167
Ghir_A07G018790	grey	Symbols: ATGSR1, GLN1;1, GSR 1, ATGLN1;1 | glutamine synthase clone R1 | chr5:14933574-14935656 REVERSE LENGTH=356
Ghir_A07G019220	grey	Symbols: COBL1 | COBRA-like protein 1 precursor | chr3:409352-411478 REVERSE LENGTH=452
Ghir_A07G019980	grey	Symbols: SUM1, SUMO 1, SUMO1, ATSUMO1 | small ubiquitin-like modifier 1 | chr4:13497466-13498458 FORWARD LENGTH=100
Ghir_A07G021840	grey	Symbols: | Protein of unknown function (DUF3741) | chr4:14208640-14211811 FORWARD LENGTH=924
Ghir_A08G002860	grey	Symbols: XTR6, XTH23 | xyloglucan endotransglycosylase 6 | chr4:13128694-13129715 FORWARD LENGTH=286
Ghir_A08G003010	grey	Symbols: | Ribosomal protein S8e family protein | chr5:23902626-23903670 REVERSE LENGTH=210
Ghir_A08G003100	grey	Symbols: Hsp81.4, AtHsp90.4 | HEAT SHOCK PROTEIN 81.4 | chr5:22677602-22680067 REVERSE LENGTH=699
Ghir_A08G003300	grey	Symbols: | Leucine-rich repeat (LRR) family protein | chr3:7280930-7282027 FORWARD LENGTH=365
Ghir_A08G004030	grey	Symbols: AOC4 | allene oxide cyclase 4 | chr1:4547624-4548552 FORWARD LENGTH=254
Ghir_A08G004040	grey	Symbols: AOC4 | allene oxide cyclase 4 | chr1:4547624-4548552 FORWARD LENGTH=254
Ghir_A08G011020	grey	Symbols: | Ribosomal protein L36e family protein | chr3:19913921-19914813 REVERSE LENGTH=112
Ghir_A08G011130	grey	Symbols: AtGH9C2, GH9C2 | glycosyl hydrolase 9C2 | chr1:23911329-23914642 FORWARD LENGTH=620
Ghir_A08G011260	grey	Symbols: | NAD(P)-binding Rossmann-fold superfamily protein | chr4:12497287-12499661 FORWARD LENGTH=332
Ghir_A08G012870	grey	Symbols: ATGPAT3, GPAT3 | glycerol-3-phosphate acyltransferase 3 | chr4:844597-846710 REVERSE LENGTH=520
Ghir_A08G013870	grey	Symbols: | AT hook motif DNA-binding family protein | chr3:22690799-22692445 REVERSE LENGTH=354
Ghir_A08G014820	grey	Symbols: NDPK1 | Nucleoside diphosphate kinase family protein | chr4:5923424-5924366 FORWARD LENGTH=169
Ghir_A08G017300	grey	Symbols: ATBI-1, BI-1, ATBI1, BI1 | BAX inhibitor 1 | chr5:19136071-19137585 FORWARD LENGTH=247
Ghir_A08G017370	grey	Symbols: | Hyaluronan / mRNA binding family | chr4:9771496-9773313 FORWARD LENGTH=360
Ghir_A08G018720	grey	Symbols: ATRBL3, RBL3 | RHOMBOID-like protein 3 | chr5:2274437-2275935 REVERSE LENGTH=346
Ghir_A08G018830	grey	Symbols: TET10 | tetraspanin10 | chr1:23467105-23468945 REVERSE LENGTH=284
Ghir_A08G020550	grey	Symbols: APX1, MEE6, CS1, ATAPX1, ATAPX01 | ascorbate peroxidase 1 | chr1:2438005-2439435 FORWARD LENGTH=250
Ghir_A08G020640	grey	Symbols: AGO4, OCP11 | Argonaute family protein | chr2:11536795-11541503 REVERSE LENGTH=924
Ghir_A08G023970	grey	Symbols: BTF3, ATBTF3 | basic transcription factor 3 | chr1:6152572-6153425 REVERSE LENGTH=165
Ghir_A08G024690	grey	Symbols: ATPPC3, PPC3 | phosphoenolpyruvate carboxylase 3 | chr3:5025584-5029476 FORWARD LENGTH=968
Ghir_A08G025420	grey	Symbols: TPX1 | thioredoxin-dependent peroxidase 1 | chr1:24559524-24560753 REVERSE LENGTH=162
Ghir_A09G004480	grey	Symbols: TUB8 | tubulin beta 8 | chr5:8042962-8044528 FORWARD LENGTH=449
Ghir_A09G005440	grey	Symbols: RPS12B, RPS12 | ribosomal protein S12B | chrC:139856-140650 FORWARD LENGTH=123
Ghir_A09G006210	grey	Symbols: | Heavy metal transport/detoxification superfamily protein | chr3:1853048-1854673 REVERSE LENGTH=473
Ghir_A09G006330	grey	Symbols: ATAILP1, AILP1 | Aluminium induced protein with YGL and LRDR motifs | chr5:6423398-6425785 FORWARD LENGTH=234
Ghir_A09G009750	grey	Symbols: | PHF5-like protein | chr1:2200686-2201018 FORWARD LENGTH=110
Ghir_A09G009860	grey	Symbols: ROC7 | rotamase CYP 7 | chr5:23717840-23719495 FORWARD LENGTH=204
Ghir_A09G010250	grey	Symbols: CYP94C1 | cytochrome P450, family 94, subfamily C, polypeptide 1 | chr2:11809373-11810860 FORWARD LENGTH=495
Ghir_A09G012800	grey	Symbols: | Calcium-binding EF-hand family protein | chr2:17262085-17262735 REVERSE LENGTH=216
Ghir_A09G014710	grey	Symbols: | 60S acidic ribosomal protein family | chr3:16163983-16164658 FORWARD LENGTH=111
Ghir_A09G016080	grey	Symbols: | Ribosomal protein S12/S23 family protein | chr5:693280-694396 REVERSE LENGTH=142
Ghir_A09G017900	grey	Symbols: | Gibberellin-regulated family protein | chr5:4826598-4827761 FORWARD LENGTH=275
Ghir_A09G022240	grey	Symbols: ATEP3, ATCHITIV, CHIV, EP3 | homolog of carrot EP3-3 chitinase | chr3:20145935-20147034 FORWARD LENGTH=273
Ghir_A09G022710	grey	Symbols: FER | Malectin/receptor-like protein kinase family protein | chr3:19117877-19120564 REVERSE LENGTH=895
Ghir_A09G026330	grey	Symbols: CNX1, ATCNX1 | calnexin 1 | chr5:24827394-24829642 REVERSE LENGTH=530
Ghir_A10G000800	grey	Symbols: SS3 | starch synthase 3 | chr1:3951597-3956840 FORWARD LENGTH=1094
Ghir_A10G001390	grey	Symbols: B80, PUB8 | plant U-box 8 | chr4:11356143-11357267 REVERSE LENGTH=374
Ghir_A10G003000	grey	Symbols: AG | K-box region and MADS-box transcription factor family protein | chr4:10383917-10388272 FORWARD LENGTH=252
Ghir_A10G003660	grey	Symbols: | basic helix-loop-helix (bHLH) DNA-binding superfamily protein | chr1:10493461-10494216 FORWARD LENGTH=251
Ghir_A10G005040	grey	Symbols: | Nascent polypeptide-associated complex NAC | chr1:27540506-27541364 REVERSE LENGTH=165
Ghir_A10G006240	grey	Symbols: PAP1, IAA26 | phytochrome-associated protein 1 | chr3:5612801-5614208 REVERSE LENGTH=269
Ghir_A10G006640	grey	Symbols: ATHS1, HS1 | heat stable protein 1 | chr3:5882318-5882896 FORWARD LENGTH=109
Ghir_A10G008360	grey	NA
Ghir_A10G008450	grey	Symbols: ATHB6, HB6 | homeobox protein 6 | chr2:9526470-9527612 REVERSE LENGTH=311
Ghir_A10G009540	grey	Symbols: ATTRX1, ATTRX H1, TRX1 | thioredoxin H-type 1 | chr3:18951123-18951955 REVERSE LENGTH=114
Ghir_A10G009650	grey	Symbols: | Ribosomal protein L2 family | chr4:17097613-17098656 FORWARD LENGTH=258
Ghir_A10G011200	grey	Symbols: | Lactate/malate dehydrogenase family protein | chr5:17390552-17392449 FORWARD LENGTH=332
Ghir_A10G012650	grey	Symbols: PRXIIF, ATPRXIIF | peroxiredoxin IIF | chr3:1826311-1827809 REVERSE LENGTH=201
Ghir_A10G018270	grey	Symbols: | Ribosomal protein S26e family protein | chr2:16945215-16946345 REVERSE LENGTH=131
Ghir_A10G019470	grey	Symbols: ATCYSB, ATCYS6, CYSB | cystatin B | chr3:3960523-3961876 REVERSE LENGTH=234
Ghir_A10G020200	grey	Symbols: | Ribosomal protein S8 family protein | chr5:24112499-24113084 REVERSE LENGTH=130
Ghir_A10G020840	grey	Symbols: | P-loop containing nucleoside triphosphate hydrolases superfamily protein | chr1:19918197-19923579 FORWARD LENGTH=1109
Ghir_A10G023730	grey	Symbols: | Ribosomal protein L10 family protein | chr2:16708578-16710448 REVERSE LENGTH=317
Ghir_A11G001280	grey	Symbols: | NADH-ubiquinone oxidoreductase-related | chr5:21413718-21414794 FORWARD LENGTH=169
Ghir_A11G001580	grey	Symbols: | Major facilitator superfamily protein | chr4:13831203-13833521 FORWARD LENGTH=460
Ghir_A11G001610	grey	Symbols: UBQ1, EMB2167, ERD16, HAP4 | ubiquitin extension protein 1 | chr3:19505668-19506681 FORWARD LENGTH=128
Ghir_A11G002430	grey	Symbols: UBC10 | ubiquitin-conjugating enzyme 10 | chr5:21632802-21633989 REVERSE LENGTH=148
Ghir_A11G004270	grey	Symbols: | Ribosomal protein L7Ae/L30e/S12e/Gadd45 family protein | chr3:23242862-23244273 REVERSE LENGTH=256
Ghir_A11G006130	grey	Symbols: ACT7 | actin 7 | chr5:3052809-3054220 FORWARD LENGTH=377
Ghir_A11G006990	grey	Symbols: AFB2 | auxin signaling F-box 2 | chr3:9868342-9870464 FORWARD LENGTH=575
Ghir_A11G007230	grey	Symbols: | PQ-loop repeat family protein / transmembrane family protein | chr5:16285968-16287591 FORWARD LENGTH=270
Ghir_A11G008770	grey	Symbols: AHL1, ATAHL1 | AT-hook motif nuclear-localized protein 1 | chr4:7239466-7241246 FORWARD LENGTH=356
Ghir_A11G009500	grey	Symbols: | AT hook motif DNA-binding family protein | chr2:18871901-18873457 REVERSE LENGTH=348
Ghir_A11G011460	grey	Symbols: UBQ6 | ubiquitin 6 | chr2:19344701-19345174 FORWARD LENGTH=157
Ghir_A11G011910	grey	Symbols: | Protein of unknown function (DUF1645) | chr3:23163937-23165079 REVERSE LENGTH=380
Ghir_A11G012240	grey	Symbols: | Ribosomal L22e protein family | chr3:1614641-1615204 FORWARD LENGTH=124
Ghir_A11G014010	grey	Symbols: | Ribosomal protein L14 | chr4:13594104-13595187 REVERSE LENGTH=134
Ghir_A11G015190	grey	Symbols: | Lactoylglutathione lyase / glyoxalase I family protein | chr5:19644814-19645658 FORWARD LENGTH=166
Ghir_A11G017920	grey	Symbols: UGP2 | UDP-glucose pyrophosphorylase 2 | chr5:5696955-5700845 REVERSE LENGTH=470
Ghir_A11G019930	grey	Symbols: | Protein kinase superfamily protein | chr2:9988926-9991244 REVERSE LENGTH=708
Ghir_A11G021070	grey	Symbols: | Ribosomal protein L7Ae/L30e/S12e/Gadd45 family protein | chr1:13614890-13616233 FORWARD LENGTH=112
Ghir_A11G029080	grey	Symbols: | Dormancy/auxin associated family protein | chr1:21043414-21044469 FORWARD LENGTH=140
Ghir_A11G029160	grey	Symbols: RPL18 | ribosomal protein L18 | chr3:1621511-1622775 FORWARD LENGTH=187
Ghir_A11G032940	grey	Symbols: KIS, TFCA | tubulin folding cofactor A (KIESEL) | chr2:12959812-12960552 FORWARD LENGTH=113
Ghir_A11G033220	grey	Symbols: ACBP6, ACBP | acyl-CoA-binding protein 6 | chr1:11411132-11412099 REVERSE LENGTH=92
Ghir_A11G033320	grey	Symbols: UBC22, ATUBC22 | ubiquitin-conjugating enzyme 22 | chr5:1498727-1499972 REVERSE LENGTH=251
Ghir_A11G035280	grey	NA
Ghir_A12G000120	grey	Symbols: | ATP synthase epsilon chain, mitochondrial | chr1:19152680-19153641 FORWARD LENGTH=70
Ghir_A12G002440	grey	Symbols: RPOA | RNA polymerase subunit alpha | chrC:77901-78890 REVERSE LENGTH=329
Ghir_A12G013860	grey	Symbols: | Ribosomal protein L19e family protein | chr3:5708982-5710249 FORWARD LENGTH=209
Ghir_A12G014170	grey	Symbols: | HSP20-like chaperones superfamily protein | chr4:1073987-1075765 REVERSE LENGTH=241
Ghir_A12G014380	grey	Symbols: | Zinc-binding ribosomal protein family protein | chr3:8375427-8376224 FORWARD LENGTH=105
Ghir_A12G014990	grey	Symbols: AAC3, ATAAC3 | ADP/ATP carrier 3 | chr4:14041486-14042781 REVERSE LENGTH=379
Ghir_A12G017220	grey	Symbols: HON4 | winged-helix DNA-binding transcription factor family protein | chr3:6169384-6171558 REVERSE LENGTH=480
Ghir_A12G017760	grey	Symbols: HIR1, ATHIR1 | SPFH/Band 7/PHB domain-containing membrane-associated protein family | chr5:25201320-25202535 FORWARD LENGTH=286
Ghir_A12G018820	grey	Symbols: MYB94, ATMYBCP70, ATMYB94 | myb domain protein 94 | chr3:17539627-17541035 REVERSE LENGTH=333
Ghir_A12G019070	grey	Symbols: EIF-5A, ELF5A-1, ATELF5A-1, EIF5A | eukaryotic elongation factor 5A-1 | chr1:4773631-4774668 FORWARD LENGTH=158
Ghir_A12G021840	grey	Symbols: CSLD3, KJK, ATCSLD3 | cellulose synthase-like D3 | chr3:687873-691629 FORWARD LENGTH=1145
Ghir_A12G022460	grey	Symbols: ADL4, ADLP2, EDR3, DRP1E, ADL1E, DL1E | DYNAMIN-like 1E | chr3:22244367-22247651 REVERSE LENGTH=624
Ghir_A12G023610	grey	Symbols: | Leucine-rich repeat protein kinase family protein | chr1:4247703-4250444 FORWARD LENGTH=882
Ghir_A12G026080	grey	Symbols: | Major facilitator superfamily protein | chr4:13831203-13833521 FORWARD LENGTH=460
Ghir_A12G026280	grey	Symbols: | Transcription factor jumonji (jmjC) domain-containing protein | chr4:427035-431535 FORWARD LENGTH=840
Ghir_A12G028610	grey	Symbols: AGO1 | Stabilizer of iron transporter SufD / Polynucleotidyl transferase | chr1:17886285-17891892 REVERSE LENGTH=1050
Ghir_A13G001210	grey	Symbols: ERD15, LSR1, CID1 | dehydration-induced protein (ERD15) | chr2:17269736-17270314 FORWARD LENGTH=163
Ghir_A13G001230	grey	Symbols: SAG20, WI12, ATWI-12 | senescence associated gene 20 | chr3:3442776-3443108 FORWARD LENGTH=110
Ghir_A13G003070	grey	Symbols: | Ribosomal protein S25 family protein | chr4:16504381-16505339 REVERSE LENGTH=108
Ghir_A13G004070	grey	Symbols: PAB2, PABP2, ATPAB2 | poly(A) binding protein 2 | chr4:16336732-16339892 FORWARD LENGTH=629
Ghir_A13G006880	grey	Symbols: EXL2 | EXORDIUM like 2 | chr5:25703980-25704897 FORWARD LENGTH=305
Ghir_A13G008040	grey	Symbols: SP1L1 | SPIRAL1-like1 | chr1:9117950-9118611 REVERSE LENGTH=113
Ghir_A13G017440	grey	Symbols: CSD1 | copper/zinc superoxide dismutase 1 | chr1:2827700-2829053 FORWARD LENGTH=152
Ghir_A13G018260	grey	Symbols: | Ribosomal protein S24e family protein | chr5:10069791-10070792 REVERSE LENGTH=133
Ghir_A13G018900	grey	Symbols: ATARFA1F, ARFA1F | ADP-ribosylation factor A1F | chr1:3513189-3514230 REVERSE LENGTH=181
Ghir_A13G019690	grey	Symbols: CIPK6, SIP3, SNRK3.14, ATCIPK6 | SOS3-interacting protein 3 | chr4:15067400-15068725 FORWARD LENGTH=441
Ghir_A13G020220	grey	Symbols: SUS4, ATSUS4 | sucrose synthase 4 | chr3:15179204-15182577 REVERSE LENGTH=808
Ghir_D01G005270	grey	Symbols: | unknown protein; FUNCTIONS IN: molecular_function unknown; INVOLVED IN: biological_process unknown; LOCATED IN: chloroplast; EXPRESSED IN: 22 plant structures; EXPRESSED DURING: 13 growth stages; Has 9762 Blast hits to 6439 proteins in 764 species: Archae - 77; Bacteria - 1339; Metazoa - 3211; Fungi - 718; Plants - 437; Viruses - 131; Other Eukaryotes - 3849 (source: NCBI BLink). | chr…
Ghir_D01G005520	grey	Symbols: | 3-hydroxyacyl-CoA dehydrogenase family protein | chr3:5145054-5146613 FORWARD LENGTH=294
Ghir_D01G007580	grey	NA
Ghir_D01G007720	grey	Symbols: VTC2 | mannose-1-phosphate guanylyltransferase (GDP)s;GDP-galactose:mannose-1-phosphate guanylyltransferases;GDP-galactose:glucose-1-phosphate guanylyltransferases;GDP-galactose:myoinositol-1-phosphate guanylyltransferases;glucose-1-phosphate guanylyltransferase | chr4:13499262-13501145 REVERSE LENGTH=442
Ghir_D01G007870	grey	Symbols: MAP65-1 | microtubule-associated proteins 65-1 | chr5:22402716-22405182 FORWARD LENGTH=616
Ghir_D01G012330	grey	Symbols: | Putative serine esterase family protein | chr1:3256541-3260866 REVERSE LENGTH=802
Ghir_D01G013270	grey	Symbols: AtSIP2, SIP2 | seed imbibition 2 | chr3:21288982-21292694 REVERSE LENGTH=773
Ghir_D01G013490	grey	Symbols: ATRPS5B, RPS5B | ribosomal protein 5B | chr2:15647883-15649042 REVERSE LENGTH=207
Ghir_D01G013860	grey	Symbols: | Ribosomal protein S11 family protein | chr3:19503324-19504701 FORWARD LENGTH=150
Ghir_D01G014020	grey	Symbols: CTR1, SIS1, AtCTR1 | Protein kinase superfamily protein | chr5:974958-979660 REVERSE LENGTH=821
Ghir_D01G014880	grey	Symbols: | Endomembrane protein 70 protein family | chr1:5037669-5040199 FORWARD LENGTH=592
Ghir_D01G018080	grey	Symbols: ATEXLA2, EXPL2, ATEXPL2, ATHEXP BETA 2.2, EXLA2 | expansin-like A2 | chr4:17978675-17979665 REVERSE LENGTH=265
Ghir_D01G019800	grey	Symbols: ADH1, ADH, ATADH, ATADH1 | alcohol dehydrogenase 1 | chr1:28975509-28977216 FORWARD LENGTH=379
Ghir_D01G020300	grey	Symbols: | Ribosomal protein L6 family protein | chr1:27847256-27848680 REVERSE LENGTH=233
Ghir_D01G022390	grey	Symbols: | GTP binding Elongation factor Tu family protein | chr5:24289226-24290675 FORWARD LENGTH=449
Ghir_D01G022680	grey	Symbols: ECA1, ATECA1, ACA3 | ER-type Ca2+-ATPase 1 | chr1:2416681-2420572 FORWARD LENGTH=1061
Ghir_D01G023960	grey	Symbols: | Tautomerase/MIF superfamily protein | chr5:243067-244033 REVERSE LENGTH=122
Ghir_D02G000300	grey	Symbols: UBC10 | ubiquitin-conjugating enzyme 10 | chr5:21632802-21633989 REVERSE LENGTH=148
Ghir_D02G003280	grey	Symbols: LTP4 | lipid transfer protein 4 | chr5:23925296-23925772 REVERSE LENGTH=112
Ghir_D02G004450	grey	Symbols: | Ribosomal protein L14 | chr4:13594104-13595187 REVERSE LENGTH=134
Ghir_D02G004850	grey	Symbols: AMT1;1, ATAMT1, ATAMT1;1 | ammonium transporter 1;1 | chr4:7858220-7859725 FORWARD LENGTH=501
Ghir_D02G005670	grey	Symbols: ATSEB1, COBL7, SEB1 | COBRA-like protein-7 precursor | chr4:9116591-9119138 REVERSE LENGTH=661
Ghir_D02G007040	grey	Symbols: ARP1, emb2207, RPL3A, RP1 | ribosomal protein 1 | chr1:16266992-16268631 FORWARD LENGTH=389
Ghir_D02G007770	grey	Symbols: | S-adenosyl-L-methionine-dependent methyltransferases superfamily protein | chr1:10310424-10313369 REVERSE LENGTH=770
Ghir_D02G008430	grey	Symbols: SAH7 | Pollen Ole e 1 allergen and extensin family protein | chr4:5550563-5551259 FORWARD LENGTH=159
Ghir_D02G008510	grey	Symbols: EXO | Phosphate-responsive 1 family protein | chr4:5740378-5741322 FORWARD LENGTH=314
Ghir_D02G008700	grey	Symbols: | Eukaryotic aspartyl protease family protein | chr1:3157541-3158960 FORWARD LENGTH=449
Ghir_D02G009180	grey	Symbols: | N-terminal nucleophile aminohydrolases (Ntn hydrolases) superfamily protein | chr3:5471794-5473033 FORWARD LENGTH=325
Ghir_D02G010240	grey	Symbols: SBE2.2 | starch branching enzyme 2.2 | chr5:931924-937470 FORWARD LENGTH=805
Ghir_D02G011280	grey	Symbols: SSI2, FAB2 | Plant stearoyl-acyl-carrier-protein desaturase family protein | chr2:18120107-18122495 FORWARD LENGTH=401
Ghir_D02G012370	grey	Symbols: WBC11, ABCG11, DSO, COF1, ATWBC11 | white-brown complex homolog protein 11 | chr1:6142870-6145894 FORWARD LENGTH=703
Ghir_D02G012510	grey	Symbols: | Galactose mutarotase-like superfamily protein | chr3:6143707-6145244 REVERSE LENGTH=341
Ghir_D02G012600	grey	Symbols: NMT1, XPL1, PEAMT | S-adenosyl-L-methionine-dependent methyltransferases superfamily protein | chr3:6154578-6157331 FORWARD LENGTH=491
Ghir_D02G014520	grey	Symbols: atnudt18, NUDT18 | nudix hydrolase homolog 18 | chr1:5124993-5125805 FORWARD LENGTH=176
Ghir_D02G018200	grey	Symbols: SFC, VAN3, AGD3 | ARF GTPase-activating protein | chr5:4255923-4262018 REVERSE LENGTH=827
Ghir_D02G020140	grey	Symbols: CPK6, ATCDPK3, ATCPK6 | Calcium-dependent protein kinase family protein | chr2:7517005-7519239 FORWARD LENGTH=544
Ghir_D02G020840	grey	Symbols: UCP5, ATPUMP5, DIC1 | uncoupling protein 5 | chr2:9563531-9564472 REVERSE LENGTH=313
Ghir_D02G020850	grey	Symbols: FKBP12, ATFKBP12 | FK506-binding protein 12 | chr5:25734810-25735990 REVERSE LENGTH=112
Ghir_D02G021590	grey	Symbols: | Uncharacterised protein family SERF | chr2:9829657-9830274 REVERSE LENGTH=78
Ghir_D02G022330	grey	Symbols: POK2 | phragmoplast orienting kinesin 2 | chr3:6578047-6590106 FORWARD LENGTH=2771
Ghir_D02G022730	grey	Symbols: | O-Glycosyl hydrolases family 17 protein | chr4:16481147-16483988 REVERSE LENGTH=504
Ghir_D03G000610	grey	Symbols: | Protein of unknown function (DUF630 and DUF632) | chr2:11567691-11570345 REVERSE LENGTH=743
Ghir_D03G000710	grey	Symbols: ASK2, SKP1B | E3 ubiquitin ligase SCF complex subunit SKP1/ASK1 family protein | chr5:16854495-16855516 REVERSE LENGTH=171
Ghir_D03G004380	grey	Symbols: ATMIPS2, MIPS2, ATIPS2 | myo-inositol-1-phosphate synthase 2 | chr2:9451901-9453938 REVERSE LENGTH=510
Ghir_D03G004460	grey	Symbols: | Heavy metal transport/detoxification superfamily protein | chr4:18424265-18424906 FORWARD LENGTH=158
Ghir_D03G004540	grey	NA
Ghir_D03G009820	grey	Symbols: PGY2 | Ribosomal protein L6 family | chr1:12023360-12024502 FORWARD LENGTH=194
Ghir_D03G009860	grey	Symbols: | Transmembrane proteins 14C | chr1:12066662-12067820 FORWARD LENGTH=177
Ghir_D03G011860	grey	Symbols: ATBAG7, BAG7 | BCL-2-associated athanogene 7 | chr5:25052377-25054170 REVERSE LENGTH=446
Ghir_D03G013080	grey	Symbols: ATPTR1, PTR1 | peptide transporter 1 | chr3:20045885-20048154 REVERSE LENGTH=570
Ghir_D03G014070	grey	Symbols: | unknown protein; BEST Arabidopsis thaliana protein match is: unknown protein (TAIR:AT3G46430.1); Has 30201 Blast hits to 17322 proteins in 780 species: Archae - 12; Bacteria - 1396; Metazoa - 17338; Fungi - 3422; Plants - 5037; Viruses - 0; Other Eukaryotes - 2996 (source: NCBI BLink). | chr5:24016162-24016500 REVERSE LENGTH=55
Ghir_D03G014320	grey	Symbols: ATRPL23A, RPL23A, RPL23AA | ribosomal protein L23AA | chr2:16475049-16475904 FORWARD LENGTH=154
Ghir_D03G015270	grey	Symbols: | unknown protein; Has 55 Blast hits to 55 proteins in 15 species: Archae - 0; Bacteria - 0; Metazoa - 0; Fungi - 0; Plants - 55; Viruses - 0; Other Eukaryotes - 0 (source: NCBI BLink). | chr2:13412060-13413002 FORWARD LENGTH=71
Ghir_D03G017650	grey	Symbols: | Eukaryotic aspartyl protease family protein | chr4:9329933-9331432 REVERSE LENGTH=499
Ghir_D04G001230	grey	Symbols: | Cytochrome b-c1 complex, subunit 8 protein | chr3:3399815-3400514 FORWARD LENGTH=72
Ghir_D04G001250	grey	Symbols: RPL10B | Ribosomal protein L16p/L10e family protein | chr1:9321709-9322813 FORWARD LENGTH=221
Ghir_D04G004080	grey	Symbols: SHP2, AGL5 | K-box region and MADS-box transcription factor family protein | chr2:17820602-17823806 FORWARD LENGTH=248
Ghir_D04G005260	grey	Symbols: | Ribosomal protein S4 | chr5:15950053-15951171 FORWARD LENGTH=197
Ghir_D04G007540	grey	Symbols: | Protein containing PAM2 motif which mediates interaction with the PABC domain of polyadenyl binding proteins. | chr4:8218517-8219037 FORWARD LENGTH=143
Ghir_D04G008460	grey	Symbols: GAPC, GAPC-1, GAPC1 | glyceraldehyde-3-phosphate dehydrogenase C subunit 1 | chr3:1081077-1083131 FORWARD LENGTH=338
Ghir_D04G009840	grey	Symbols: 2-Cys Prx B, 2CPB | 2-cysteine peroxiredoxin B | chr5:1919380-1921211 FORWARD LENGTH=273
Ghir_D04G016470	grey	Symbols: EXL5 | EXORDIUM like 5 | chr2:7494892-7495983 REVERSE LENGTH=363
Ghir_D04G016800	grey	Symbols: RPS6, RPS6A | ribosomal protein S6 | chr4:15346306-15347714 REVERSE LENGTH=250
Ghir_D04G017950	grey	Symbols: ATB2, GBF6, AtbZIP11, BZIP11 | G-box binding factor 6 | chr4:16522449-16522928 FORWARD LENGTH=159
Ghir_D05G003060	grey	Symbols: | Ribosomal protein L31e family protein | chr2:8513577-8514346 FORWARD LENGTH=119
Ghir_D05G003720	grey	Symbols: JAZ1, TIFY10A | jasmonate-zim-domain protein 1 | chr1:6622312-6623271 FORWARD LENGTH=253
Ghir_D05G005540	grey	Symbols: UBP23 | ubiquitin-specific protease 23 | chr5:23470218-23473997 REVERSE LENGTH=859
Ghir_D05G007410	grey	NA
Ghir_D05G008670	grey	Symbols: | Stress responsive A/B Barrel Domain | chr5:7502709-7503137 FORWARD LENGTH=111
Ghir_D05G009610	grey	Symbols: | Pathogenesis-related thaumatin superfamily protein | chr2:12354664-12355413 REVERSE LENGTH=249
Ghir_D05G010110	grey	Symbols: AGO4, OCP11 | Argonaute family protein | chr2:11536795-11541503 REVERSE LENGTH=924
Ghir_D05G010640	grey	Symbols: | Heavy metal transport/detoxification superfamily protein | chr2:11972398-11974007 REVERSE LENGTH=245
Ghir_D05G011920	grey	Symbols: ENODL17, AtENODL17 | early nodulin-like protein 17 | chr5:4985184-4986154 REVERSE LENGTH=172
Ghir_D05G012060	grey	Symbols: | XH/XS domain-containing protein | chr1:5465951-5468723 FORWARD LENGTH=634
Ghir_D05G014880	grey	Symbols: ARF6 | auxin response factor 6 | chr1:10686125-10690036 REVERSE LENGTH=935
Ghir_D05G016310	grey	Symbols: DYL1 | dormancy-associated protein-like 1 | chr1:9934252-9935216 REVERSE LENGTH=159
Ghir_D05G017420	grey	Symbols: PRXR1 | Peroxidase superfamily protein | chr4:11646613-11648312 REVERSE LENGTH=330
Ghir_D05G022030	grey	Symbols: IAA8 | indoleacetic acid-induced protein 8 | chr2:9636877-9638459 FORWARD LENGTH=338
Ghir_D05G023430	grey	NA
Ghir_D05G024830	grey	Symbols: ARP1, emb2207, RPL3A, RP1 | ribosomal protein 1 | chr1:16266992-16268631 FORWARD LENGTH=389
Ghir_D05G025010	grey	Symbols: | Ribosomal protein S13/S18 family | chr1:12370285-12371465 REVERSE LENGTH=152
Ghir_D05G026360	grey	Symbols: ATRL1, RSM2, RL1 | RAD-like 1 | chr4:18271457-18271857 REVERSE LENGTH=100
Ghir_D05G026510	grey	Symbols: AOS, CYP74A, DDE2 | allene oxide synthase | chr5:17097803-17099359 REVERSE LENGTH=518
Ghir_D05G028480	grey	Symbols: | Protein kinase superfamily protein | chr5:8139334-8141014 REVERSE LENGTH=470
Ghir_D05G034880	grey	Symbols: MBF1B, ATMBF1B | multiprotein bridging factor 1B | chr3:21707367-21708625 FORWARD LENGTH=142
Ghir_D05G036830	grey	Symbols: | uridine 5'-monophosphate synthase / UMP synthase (PYRE-F) (UMPS) | chr3:20168285-20170245 REVERSE LENGTH=476
Ghir_D05G038300	grey	Symbols: SUM1, SUMO 1, SUMO1, ATSUMO1 | small ubiquitin-like modifier 1 | chr4:13497466-13498458 FORWARD LENGTH=100
Ghir_D05G038860	grey	Symbols: | DEK domain-containing chromatin associated protein | chr5:22539375-22543142 FORWARD LENGTH=778
Ghir_D05G039110	grey	Symbols: ATKP1, KP1 | kinesin-like protein 1 | chr3:16285888-16290852 FORWARD LENGTH=1087
Ghir_D06G000570	grey	Symbols: ATB2, GBF6, AtbZIP11, BZIP11 | G-box binding factor 6 | chr4:16522449-16522928 FORWARD LENGTH=159
Ghir_D06G001910	grey	Symbols: | N-terminal nucleophile aminohydrolases (Ntn hydrolases) superfamily protein | chr3:5471794-5473033 FORWARD LENGTH=325
Ghir_D06G004660	grey	Symbols: | Adenine nucleotide alpha hydrolases-like superfamily protein | chr1:16896894-16898427 REVERSE LENGTH=213
Ghir_D06G005310	grey	Symbols: RPS11-BETA | ribosomal protein S11-beta | chr5:8008251-8009330 REVERSE LENGTH=159
Ghir_D06G009180	grey	Symbols: AL5 | alfin-like 5 | chr5:6939991-6942846 REVERSE LENGTH=260
Ghir_D06G009810	grey	NA
Ghir_D06G011190	grey	Symbols: | ARM repeat superfamily protein | chr4:15427290-15429049 REVERSE LENGTH=518
Ghir_D06G014450	grey	Symbols: DYL1 | dormancy-associated protein-like 1 | chr1:9934252-9935216 REVERSE LENGTH=159
Ghir_D06G016240	grey	Symbols: P40, AP40, RP40, RPSAA | 40s ribosomal protein SA | chr1:27243148-27244842 REVERSE LENGTH=298
Ghir_D06G016520	grey	Symbols: UBQ11 | ubiquitin 11 | chr4:2588271-2588960 REVERSE LENGTH=229
Ghir_D06G016870	grey	Symbols: GLX1 | glyoxalase I homolog | chr1:3995928-3997518 FORWARD LENGTH=322
Ghir_D06G019280	grey	Symbols: | Pectin lyase-like superfamily protein | chr5:1203356-1207352 REVERSE LENGTH=518
Ghir_D06G020100	grey	Symbols: | Nascent polypeptide-associated complex (NAC), alpha subunit family protein | chr3:3942344-3943595 FORWARD LENGTH=203
Ghir_D06G022650	grey	Symbols: | unknown protein; CONTAINS InterPro DOMAIN/s: Protein of unknown function DUF701, zinc-binding putative (InterPro:IPR007808); Has 30201 Blast hits to 17322 proteins in 780 species: Archae - 12; Bacteria - 1396; Metazoa - 17338; Fungi - 3422; Plants - 5037; Viruses - 0; Other Eukaryotes - 2996 (source: NCBI BLink). | chr5:18670531-18671138 FORWARD LENGTH=120
Ghir_D07G001510	grey	Symbols: | Ribosomal protein S3 family protein | chr5:13710355-13712192 REVERSE LENGTH=248
Ghir_D07G001720	grey	Symbols: | Protein of unknown function (DUF581) | chr1:28146284-28147065 FORWARD LENGTH=222
Ghir_D07G001880	grey	Symbols: PME44, ATPME44 | pectin methylesterase 44 | chr4:16022506-16026130 FORWARD LENGTH=525
Ghir_D07G003490	grey	Symbols: | unknown protein; Has 1807 Blast hits to 1807 proteins in 277 species: Archae - 0; Bacteria - 0; Metazoa - 736; Fungi - 347; Plants - 385; Viruses - 0; Other Eukaryotes - 339 (source: NCBI BLink). | chr5:3516440-3516898 REVERSE LENGTH=152
Ghir_D07G006050	grey	Symbols: BT1 | BTB and TAZ domain protein 1 | chr5:25333485-25335399 REVERSE LENGTH=365
Ghir_D07G007430	grey	Symbols: SP1L1 | SPIRAL1-like1 | chr1:9117950-9118611 REVERSE LENGTH=113
Ghir_D07G007970	grey	Symbols: | Protein kinase superfamily protein | chr5:15283692-15285837 REVERSE LENGTH=638
Ghir_D07G008730	grey	Symbols: RGA1, RGA | GRAS family transcription factor family protein | chr2:255581-257344 REVERSE LENGTH=587
Ghir_D07G009260	grey	Symbols: SUM1, SUMO 1, SUMO1, ATSUMO1 | small ubiquitin-like modifier 1 | chr4:13497466-13498458 FORWARD LENGTH=100
Ghir_D07G009820	grey	Symbols: | FRIGIDA-like protein | chr5:19609471-19611712 FORWARD LENGTH=558
Ghir_D07G009950	grey	Symbols: | Ribosomal protein L32e | chr4:10035715-10036475 REVERSE LENGTH=133
Ghir_D07G009960	grey	Symbols: | Ribosomal protein L32e | chr4:10035715-10036475 REVERSE LENGTH=133
Ghir_D07G010120	grey	Symbols: GAUT8, QUA1 | Nucleotide-diphospho-sugar transferases superfamily protein | chr3:9154748-9156642 FORWARD LENGTH=559
Ghir_D07G012790	grey	Symbols: TUB6 | beta-6 tubulin | chr5:3961317-3962971 REVERSE LENGTH=449
Ghir_D07G019600	grey	Symbols: COBL1 | COBRA-like protein 1 precursor | chr3:409352-411478 REVERSE LENGTH=452
Ghir_D07G020280	grey	Symbols: | O-Glycosyl hydrolases family 17 protein | chr2:2199450-2201293 FORWARD LENGTH=472
Ghir_D07G021280	grey	Symbols: BIR1 | BAK1-interacting receptor-like kinase 1 | chr5:19604584-19606532 REVERSE LENGTH=620
Ghir_D07G022780	grey	Symbols: CYP94B1 | cytochrome P450, family 94, subfamily B, polypeptide 1 | chr5:25408987-25410519 REVERSE LENGTH=510
Ghir_D08G000880	grey	Symbols: | 60S acidic ribosomal protein family | chr2:11816929-11817670 FORWARD LENGTH=115
Ghir_D08G002680	grey	Symbols: | Ypt/Rab-GAP domain of gyp1p superfamily protein | chr5:22248696-22251692 REVERSE LENGTH=432
Ghir_D08G003390	grey	Symbols: | Leucine-rich repeat (LRR) family protein | chr3:7280930-7282027 FORWARD LENGTH=365
Ghir_D08G006110	grey	Symbols: SMT1, CPH | sterol methyltransferase 1 | chr5:4424048-4426866 REVERSE LENGTH=336
Ghir_D08G006280	grey	Symbols: RPS11-BETA | ribosomal protein S11-beta | chr5:8008251-8009330 REVERSE LENGTH=159
Ghir_D08G012020	grey	Symbols: | NAD(P)-binding Rossmann-fold superfamily protein | chr4:12497287-12499661 FORWARD LENGTH=332
Ghir_D08G015180	grey	Symbols: ATRPS13A, RPS13, PFL2, RPS13A | ribosomal protein S13A | chr4:37172-38123 FORWARD LENGTH=151
Ghir_D08G015630	grey	Symbols: NDPK1 | Nucleoside diphosphate kinase family protein | chr4:5923424-5924366 FORWARD LENGTH=169
Ghir_D08G016770	grey	Symbols: | Mob1/phocein family protein | chr4:10438213-10439788 REVERSE LENGTH=215
Ghir_D08G021430	grey	Symbols: AGO4, OCP11 | Argonaute family protein | chr2:11536795-11541503 REVERSE LENGTH=924
Ghir_D08G022370	grey	Symbols: | Chaperone DnaJ-domain superfamily protein | chr1:21079022-21080168 REVERSE LENGTH=156
Ghir_D08G022850	grey	Symbols: ATL6 | RING/U-box superfamily protein | chr3:1477377-1478573 FORWARD LENGTH=398
Ghir_D08G023720	grey	Symbols: ATCIMS, ATMETS, ATMS1 | Cobalamin-independent synthase family protein | chr5:5935771-5939195 FORWARD LENGTH=765
Ghir_D08G025250	grey	Symbols: | Ribosomal protein S19e family protein | chr5:24611158-24612202 FORWARD LENGTH=143
Ghir_D08G026320	grey	Symbols: TPX1 | thioredoxin-dependent peroxidase 1 | chr1:24559524-24560753 REVERSE LENGTH=162
Ghir_D08G026450	grey	NA
Ghir_D08G026730	grey	Symbols: ROC1, RBX1, HRT1, ATRBX1 | RING-box 1 | chr5:6956905-6958221 REVERSE LENGTH=142
Ghir_D09G001040	grey	Symbols: | Glycosyl transferase, family 35 | chr3:11252871-11257587 FORWARD LENGTH=962
Ghir_D09G005140	grey	Symbols: | Complex I subunit NDUFS6 | chr1:18177696-18178269 REVERSE LENGTH=107
Ghir_D09G005640	grey	Symbols: KAB1, KV-BETA1 | potassium channel beta subunit 1 | chr1:1313662-1315420 FORWARD LENGTH=328
Ghir_D09G005970	grey	Symbols: ATAILP1, AILP1 | Aluminium induced protein with YGL and LRDR motifs | chr5:6423398-6425785 FORWARD LENGTH=234
Ghir_D09G006240	grey	Symbols: | HR-like lesion-inducing protein-related | chr4:8302171-8303738 REVERSE LENGTH=158
Ghir_D09G009810	grey	Symbols: | Transmembrane amino acid transporter family protein | chr1:2583715-2586700 REVERSE LENGTH=451
Ghir_D09G010180	grey	Symbols: | copper ion binding | chr2:11820056-11820867 REVERSE LENGTH=113
Ghir_D09G013910	grey	Symbols: | Eukaryotic aspartyl protease family protein | chr3:19465644-19467053 REVERSE LENGTH=469
Ghir_D09G014410	grey	Symbols: | 60S acidic ribosomal protein family | chr3:16163983-16164658 FORWARD LENGTH=111
Ghir_D09G021510	grey	Symbols: ATEP3, ATCHITIV, CHIV, EP3 | homolog of carrot EP3-3 chitinase | chr3:20145935-20147034 FORWARD LENGTH=273
Ghir_D09G022000	grey	Symbols: SCR, SGR1 | GRAS family transcription factor | chr3:20070550-20072625 FORWARD LENGTH=653
Ghir_D09G022270	grey	Symbols: | FRIGIDA-like protein | chr3:7959854-7961886 FORWARD LENGTH=532
Ghir_D09G022520	grey	Symbols: | Ribosomal protein S3Ae | chr4:16548724-16550222 FORWARD LENGTH=262
Ghir_D09G022540	grey	Symbols: | CONTAINS InterPro DOMAIN/s: EGF-like (InterPro:IPR006210); Has 259 Blast hits to 234 proteins in 55 species: Archae - 0; Bacteria - 0; Metazoa - 184; Fungi - 0; Plants - 69; Viruses - 0; Other Eukaryotes - 6 (source: NCBI BLink). | chr4:8462720-8464326 REVERSE LENGTH=212
Ghir_D09G023440	grey	NA
Ghir_D09G024790	grey	Symbols: | HCO3- transporter family | chr3:23042528-23045633 REVERSE LENGTH=703
Ghir_D09G025470	grey	Symbols: CNX1, ATCNX1 | calnexin 1 | chr5:24827394-24829642 REVERSE LENGTH=530
Ghir_D10G000870	grey	Symbols: | Small nuclear ribonucleoprotein family protein | chr5:17927505-17928269 FORWARD LENGTH=254
Ghir_D10G002220	grey	Symbols: ARK3, RK3 | receptor kinase 3 | chr4:11389219-11393090 REVERSE LENGTH=850
Ghir_D10G002610	grey	Symbols: STP1, ATSTP1 | sugar transporter 1 | chr1:3777460-3780133 FORWARD LENGTH=522
Ghir_D10G004440	grey	Symbols: | basic helix-loop-helix (bHLH) DNA-binding superfamily protein | chr1:10493461-10494216 FORWARD LENGTH=251
Ghir_D10G006380	grey	Symbols: | Late embryogenesis abundant (LEA) hydroxyproline-rich glycoprotein family | chr1:6062313-6063107 FORWARD LENGTH=264
Ghir_D10G009580	grey	Symbols: | Ribosomal protein L2 family | chr4:17097613-17098656 FORWARD LENGTH=258
Ghir_D10G010820	grey	Symbols: ATHB16, ATHB-16, HB16 | homeobox protein 16 | chr4:18571682-18572774 REVERSE LENGTH=294
Ghir_D10G019570	grey	Symbols: ATBOR4, BOR4 | HCO3- transporter family | chr1:5310196-5313376 REVERSE LENGTH=683
Ghir_D10G019760	grey	Symbols: | Ribosomal protein S26e family protein | chr2:16945215-16946345 REVERSE LENGTH=131
Ghir_D10G020630	grey	Symbols: | Eukaryotic aspartyl protease family protein | chr5:2183600-2185717 REVERSE LENGTH=455
Ghir_D10G022290	grey	Symbols: KTF1, SPT5L | kow domain-containing transcription factor 1 | chr5:1196069-1202653 FORWARD LENGTH=1493
Ghir_D10G023590	grey	Symbols: ATRPL23A, RPL23A, RPL23AA | ribosomal protein L23AA | chr2:16475049-16475904 FORWARD LENGTH=154
Ghir_D10G026200	grey	Symbols: | Ribosomal protein L10 family protein | chr2:16708578-16710448 REVERSE LENGTH=317
Ghir_D10G026970	grey	Symbols: SAG20, WI12, ATWI-12 | senescence associated gene 20 | chr3:3442776-3443108 FORWARD LENGTH=110
Ghir_D11G000390	grey	Symbols: | Pathogenesis-related thaumatin superfamily protein | chr1:27681432-27682954 FORWARD LENGTH=264
Ghir_D11G001300	grey	Symbols: | NADH-ubiquinone oxidoreductase-related | chr5:21413718-21414794 FORWARD LENGTH=169
Ghir_D11G001590	grey	Symbols: | Ypt/Rab-GAP domain of gyp1p superfamily protein | chr3:18297663-18299846 REVERSE LENGTH=539
Ghir_D11G001600	grey	Symbols: UBQ1, EMB2167, ERD16, HAP4 | ubiquitin extension protein 1 | chr3:19505668-19506681 FORWARD LENGTH=128
Ghir_D11G002410	grey	Symbols: UBC10 | ubiquitin-conjugating enzyme 10 | chr5:21632802-21633989 REVERSE LENGTH=148
Ghir_D11G004530	grey	Symbols: ALDH10A8 | aldehyde dehydrogenase 10A8 | chr1:28139175-28142573 REVERSE LENGTH=501
Ghir_D11G006000	grey	Symbols: MGP1 | copper ion binding;cobalt ion binding;zinc ion binding | chr2:9320456-9322618 REVERSE LENGTH=240
Ghir_D11G006890	grey	Symbols: AFB2 | auxin signaling F-box 2 | chr3:9868342-9870464 FORWARD LENGTH=575
Ghir_D11G008160	grey	Symbols: MEE63, MAGO, HAP1 | mago nashi family protein | chr1:403467-404401 REVERSE LENGTH=150
Ghir_D11G008740	grey	Symbols: AHL1, ATAHL1 | AT-hook motif nuclear-localized protein 1 | chr4:7239466-7241246 FORWARD LENGTH=356
Ghir_D11G009200	grey	Symbols: | S-adenosyl-L-methionine-dependent methyltransferases superfamily protein | chr4:307815-310298 REVERSE LENGTH=600
Ghir_D11G009480	grey	Symbols: | AT hook motif DNA-binding family protein | chr2:18871901-18873457 REVERSE LENGTH=348
Ghir_D11G009660	grey	Symbols: ATCYSC1, ARATH;BSAS3;1, CYSC1 | cysteine synthase C1 | chr3:22735885-22737792 FORWARD LENGTH=368
Ghir_D11G015140	grey	Symbols: | Ribosomal protein L32e | chr4:10035715-10036475 REVERSE LENGTH=133
Ghir_D11G015260	grey	Symbols: | Bifunctional inhibitor/lipid-transfer protein/seed storage 2S albumin superfamily protein | chr5:19647932-19648237 REVERSE LENGTH=101
Ghir_D11G015270	grey	Symbols: | Lactoylglutathione lyase / glyoxalase I family protein | chr5:19644814-19645658 FORWARD LENGTH=166
Ghir_D11G016640	grey	Symbols: POP2 | Pyridoxal phosphate (PLP)-dependent transferases superfamily protein | chr3:7835457-7838863 FORWARD LENGTH=513
Ghir_D11G016760	grey	Symbols: ATGSTF9, GLUTTR, ATGSTF7, GSTF9 | glutathione S-transferase PHI 9 | chr2:13139132-13140057 FORWARD LENGTH=215
Ghir_D11G020010	grey	Symbols: | Protein kinase superfamily protein | chr2:9988926-9991244 REVERSE LENGTH=708
Ghir_D11G021730	grey	Symbols: ATPSK5, PSK5 | phytosulfokine 5 precursor | chr5:26351593-26352055 FORWARD LENGTH=77
Ghir_D11G029230	grey	Symbols: | Dormancy/auxin associated family protein | chr1:21043414-21044469 FORWARD LENGTH=140
Ghir_D11G029310	grey	Symbols: RPL18 | ribosomal protein L18 | chr3:1621511-1622775 FORWARD LENGTH=187
Ghir_D11G036140	grey	Symbols: MT2B | metallothionein 2B | chr5:506755-507164 REVERSE LENGTH=77
Ghir_D12G002210	grey	Symbols: ATLIP1, LIP1 | lipase 1 | chr2:6612666-6615204 FORWARD LENGTH=393
Ghir_D12G003810	grey	Symbols: LTI29, LTI45, ERD10 | Dehydrin family protein | chr1:7088235-7089107 REVERSE LENGTH=260
Ghir_D12G014300	grey	Symbols: | HSP20-like chaperones superfamily protein | chr4:1073987-1075765 REVERSE LENGTH=241
Ghir_D12G014480	grey	NA
Ghir_D12G014920	grey	NA
Ghir_D12G015220	grey	Symbols: AAC3, ATAAC3 | ADP/ATP carrier 3 | chr4:14041486-14042781 REVERSE LENGTH=379
Ghir_D12G015810	grey	Symbols: | RNA polymerases N / 8 kDa subunit | chr1:22787105-22788112 FORWARD LENGTH=71
Ghir_D12G017470	grey	Symbols: PDCB3 | plasmodesmata callose-binding protein 3 | chr1:6419036-6420413 REVERSE LENGTH=184
Ghir_D12G019550	grey	Symbols: PDCB3 | plasmodesmata callose-binding protein 3 | chr1:6419036-6420413 REVERSE LENGTH=184
Ghir_D12G020280	grey	Symbols: | Translation elongation factor EF1B/ribosomal protein S6 family protein | chr2:7872636-7873713 FORWARD LENGTH=231
Ghir_D12G020460	grey	Symbols: ATFP3, FP3 | farnesylated protein 3 | chr5:25433279-25435614 FORWARD LENGTH=355
Ghir_D12G022430	grey	Symbols: ADL4, ADLP2, EDR3, DRP1E, ADL1E, DL1E | DYNAMIN-like 1E | chr3:22244367-22247651 REVERSE LENGTH=624
Ghir_D12G028760	grey	Symbols: AGO1 | Stabilizer of iron transporter SufD / Polynucleotidyl transferase | chr1:17886285-17891892 REVERSE LENGTH=1050
Ghir_D13G000050	grey	Symbols: HIT3, HINT1 | HIS triad family protein 3 | chr3:20941532-20943129 FORWARD LENGTH=147
Ghir_D13G001520	grey	Symbols: ERD15, LSR1, CID1 | dehydration-induced protein (ERD15) | chr2:17269736-17270314 FORWARD LENGTH=163
Ghir_D13G001540	grey	Symbols: SAG20, WI12, ATWI-12 | senescence associated gene 20 | chr3:3442776-3443108 FORWARD LENGTH=110
Ghir_D13G003340	grey	Symbols: | Ribosomal protein S25 family protein | chr2:9236629-9237510 FORWARD LENGTH=108
Ghir_D13G003990	grey	Symbols: RRTF1 | redox responsive transcription factor 1 | chr4:16451992-16452798 FORWARD LENGTH=268
Ghir_D13G004250	grey	Symbols: CYCD3;1, CYCD3 | CYCLIN D3;1 | chr4:16357903-16359304 FORWARD LENGTH=376
Ghir_D13G006550	grey	Symbols: XTH9 | xyloglucan endotransglucosylase/hydrolase 9 | chr4:1416019-1417197 FORWARD LENGTH=290
Ghir_D13G008700	grey	Symbols: SP1L1 | SPIRAL1-like1 | chr1:9117950-9118611 REVERSE LENGTH=113
Ghir_D13G010660	grey	Symbols: mtACP2 | mitochondrial acyl carrier protein 2 | chr1:24249088-24250366 REVERSE LENGTH=126
Ghir_D13G011160	grey	Symbols: ACP3 | acyl carrier protein 3 | chr1:20401642-20402919 REVERSE LENGTH=136
Ghir_D13G011560	grey	Symbols: GME | GDP-D-mannose 3',5'-epimerase | chr5:10862472-10864024 REVERSE LENGTH=377
Ghir_D13G013810	grey	Symbols: | Cystathionine beta-synthase (CBS) family protein | chr5:3429173-3430142 REVERSE LENGTH=206
Ghir_D13G014860	grey	Symbols: | Ribosomal protein S8e family protein | chr5:23902626-23903670 REVERSE LENGTH=210
Ghir_D13G015120	grey	Symbols: | endoribonuclease L-PSP family protein | chr3:7110227-7111695 REVERSE LENGTH=187
Ghir_D13G016040	grey	Symbols: ENODL1, AtENODL1 | early nodulin-like protein 1 | chr5:21870033-21871228 REVERSE LENGTH=370
Ghir_D13G018150	grey	Symbols: CSD1 | copper/zinc superoxide dismutase 1 | chr1:2827700-2829053 FORWARD LENGTH=152
Ghir_D13G019010	grey	Symbols: | O-Glycosyl hydrolases family 17 protein | chr1:24054220-24056194 REVERSE LENGTH=481
Ghir_D13G019430	grey	Symbols: CRT1, CRT1a, AtCRT1a | calreticulin 1a | chr1:21090059-21092630 REVERSE LENGTH=425
Ghir_D13G019610	grey	Symbols: ATARFA1F, ARFA1F | ADP-ribosylation factor A1F | chr1:3513189-3514230 REVERSE LENGTH=181
Ghir_D13G022130	grey	Symbols: ATBCB, BCB, SAG14 | blue-copper-binding protein | chr5:6826626-6827408 FORWARD LENGTH=196
Ghir_D13G022920	grey	Symbols: TUA3 | tubulin alpha-3 | chr5:6682761-6684474 REVERSE LENGTH=450
Ghir_D13G023930	grey	Symbols: | Ribosomal protein L30/L7 family protein | chr3:4433809-4435109 FORWARD LENGTH=244
Ghir_Scaffold423G000080	grey	Symbols: HIT3, HINT1 | HIS triad family protein 3 | chr3:20941532-20943129 FORWARD LENGTH=147
Ghir_Scaffold735G000010	grey	NA
Ghir_A02G002190	pink	Symbols: GAE6 | UDP-D-glucuronate 4-epimerase 6 | chr3:8603645-8605027 FORWARD LENGTH=460
Ghir_A02G004530	pink	Symbols: AMT1;1, ATAMT1, ATAMT1;1 | ammonium transporter 1;1 | chr4:7858220-7859725 FORWARD LENGTH=501
Ghir_A02G012190	pink	Symbols: | unknown protein; FUNCTIONS IN: molecular_function unknown; INVOLVED IN: biological_process unknown; LOCATED IN: cellular_component unknown; EXPRESSED IN: 23 plant structures; EXPRESSED DURING: 13 growth stages; BEST Arabidopsis thaliana protein match is: unknown protein (TAIR:AT4G19950.1); Has 246 Blast hits to 244 proteins in 29 species: Archae - 2; Bacteria - 16; Metazoa - 0; Fungi -…
Ghir_A05G010390	pink	Symbols: | Leucine-rich repeat (LRR) family protein | chr5:7164758-7166904 FORWARD LENGTH=218
Ghir_A05G010770	pink	Symbols: ATACA7, ACA7 | alpha carbonic anhydrase 7 | chr1:2517022-2518546 REVERSE LENGTH=275
Ghir_A05G012730	pink	Symbols: PDR12, ATPDR12, ABCG40, ATABCG40 | pleiotropic drug resistance 12 | chr1:5331993-5338175 REVERSE LENGTH=1423
Ghir_A05G026340	pink	Symbols: RBOHD, ATRBOHD | respiratory burst oxidase homologue D | chr5:19397585-19401768 FORWARD LENGTH=921
Ghir_A05G026720	pink	Symbols: CYP81D8 | cytochrome P450, family 81, subfamily D, polypeptide 8 | chr4:17569971-17571678 REVERSE LENGTH=497
Ghir_A05G029330	pink	Symbols: | LEM3 (ligand-effect modulator 3) family protein / CDC50 family protein | chr1:20275732-20277793 REVERSE LENGTH=349
Ghir_A05G032400	pink	Symbols: CRK2 | cysteine-rich RLK (RECEPTOR-like protein kinase) 2 | chr1:26584888-26587334 REVERSE LENGTH=649
Ghir_A05G033720	pink	Symbols: MMP | matrix metalloproteinase | chr1:26424005-26425141 FORWARD LENGTH=378
Ghir_A05G040780	pink	Symbols: ALA1 | aminophospholipid ATPase 1 | chr5:1445509-1449568 FORWARD LENGTH=1158
Ghir_A06G004410	pink	Symbols: | camphor resistance CrcB family protein | chr2:17398083-17399910 FORWARD LENGTH=461
Ghir_A07G007120	pink	Symbols: | Protein of unknown function (DUF962) | chr1:6458020-6459658 REVERSE LENGTH=206
Ghir_A07G008880	pink	Symbols: | Eukaryotic aspartyl protease family protein | chr3:21836812-21838419 FORWARD LENGTH=535
Ghir_A07G021300	pink	Symbols: AIR12 | auxin-responsive family protein | chr3:2365452-2366273 FORWARD LENGTH=273
Ghir_A07G022880	pink	Symbols: PHT1;7 | phosphate transporter 1;7 | chr3:20248463-20250070 REVERSE LENGTH=535
Ghir_A08G010470	pink	Symbols: | unknown protein; Has 1807 Blast hits to 1807 proteins in 277 species: Archae - 0; Bacteria - 0; Metazoa - 736; Fungi - 347; Plants - 385; Viruses - 0; Other Eukaryotes - 339 (source: NCBI BLink). | chr5:16757951-16758529 FORWARD LENGTH=192
Ghir_A08G024260	pink	Symbols: | Leucine-rich repeat (LRR) family protein | chr1:12177788-12179221 FORWARD LENGTH=477
Ghir_A10G000760	pink	Symbols: | B-cell receptor-associated protein 31-like | chr1:4014958-4016222 FORWARD LENGTH=221
Ghir_A10G008910	pink	NA
Ghir_A10G010000	pink	Symbols: CRK42 | cysteine-rich RLK (RECEPTOR-like protein kinase) 42 | chr5:16152121-16155038 FORWARD LENGTH=651
Ghir_A10G015080	pink	Symbols: | Peroxidase superfamily protein | chr5:1579142-1580819 REVERSE LENGTH=324
Ghir_A10G022760	pink	Symbols: | Protein kinase family protein | chr5:405895-408220 REVERSE LENGTH=657
Ghir_A11G009230	pink	Symbols: | S-adenosyl-L-methionine-dependent methyltransferases superfamily protein | chr4:307815-310298 REVERSE LENGTH=600
Ghir_A11G012260	pink	Symbols: UXS2, ATUXS2, AUD1 | NAD(P)-binding Rossmann-fold superfamily protein | chr3:23232539-23235353 FORWARD LENGTH=445
Ghir_A11G016490	pink	Symbols: ZIP5 | zinc transporter 5 precursor | chr1:1545258-1547709 REVERSE LENGTH=360
Ghir_A12G005800	pink	Symbols: CYP81D8 | cytochrome P450, family 81, subfamily D, polypeptide 8 | chr4:17569971-17571678 REVERSE LENGTH=497
Ghir_A12G008050	pink	Symbols: | S-adenosyl-L-methionine-dependent methyltransferases superfamily protein | chr5:25624965-25628257 FORWARD LENGTH=829
Ghir_D01G004400	pink	Symbols: | SecY protein transport family protein | chr2:14462635-14464572 FORWARD LENGTH=475
Ghir_D01G006690	pink	Symbols: CRLK1 | Protein kinase superfamily protein | chr5:22180480-22182698 FORWARD LENGTH=440
Ghir_D01G023820	pink	Symbols: ATAMT2, AMT2;1, AMT2 | ammonium transporter 2 | chr2:16039672-16042291 REVERSE LENGTH=475
Ghir_D02G024830	pink	Symbols: AAT1, CAT1 | amino acid transporter 1 | chr4:11270318-11273775 FORWARD LENGTH=594
Ghir_D03G007820	pink	Symbols: | Glycosyltransferase family 61 protein | chr2:17360654-17362391 FORWARD LENGTH=500
Ghir_D05G005220	pink	Symbols: RD22, ATRD22 | BURP domain-containing protein | chr5:8914498-8916684 REVERSE LENGTH=392
Ghir_D05G010100	pink	Symbols: | Leucine-rich repeat (LRR) family protein | chr5:7164758-7166904 FORWARD LENGTH=218
Ghir_D05G012500	pink	Symbols: PDR12, ATPDR12, ABCG40, ATABCG40 | pleiotropic drug resistance 12 | chr1:5331993-5338175 REVERSE LENGTH=1423
Ghir_D05G016970	pink	Symbols: STP1, ATSTP1 | sugar transporter 1 | chr1:3777460-3780133 FORWARD LENGTH=522
Ghir_D05G026370	pink	Symbols: RBOHD, ATRBOHD | respiratory burst oxidase homologue D | chr5:19397585-19401768 FORWARD LENGTH=921
Ghir_D05G026730	pink	Symbols: CYP81D8 | cytochrome P450, family 81, subfamily D, polypeptide 8 | chr4:17569971-17571678 REVERSE LENGTH=497
Ghir_D05G032370	pink	Symbols: CRK2 | cysteine-rich RLK (RECEPTOR-like protein kinase) 2 | chr1:26584888-26587334 REVERSE LENGTH=649
Ghir_D05G033160	pink	Symbols: MMP | matrix metalloproteinase | chr1:26424005-26425141 FORWARD LENGTH=378
Ghir_D06G013760	pink	Symbols: ENT3, FUR1, ATENT3 | Major facilitator superfamily protein | chr4:2632886-2634824 REVERSE LENGTH=418
Ghir_D07G008960	pink	Symbols: | Eukaryotic aspartyl protease family protein | chr3:21836812-21838419 FORWARD LENGTH=535
Ghir_D07G018800	pink	Symbols: MLO8, ATMLO8 | Seven transmembrane MLO family protein | chr2:7590559-7593768 REVERSE LENGTH=593
Ghir_D07G020420	pink	NA
Ghir_D07G022950	pink	Symbols: PHT1;7 | phosphate transporter 1;7 | chr3:20248463-20250070 REVERSE LENGTH=535
Ghir_D08G000360	pink	Symbols: HERK1 | hercules receptor kinase 1 | chr3:17013009-17015501 FORWARD LENGTH=830
Ghir_D08G001690	pink	Symbols: | Family of unknown function (DUF716) | chr1:20602895-20603797 FORWARD LENGTH=300
Ghir_D08G005940	pink	Symbols: | unknown protein; FUNCTIONS IN: molecular_function unknown; INVOLVED IN: biological_process unknown; LOCATED IN: plasma membrane; EXPRESSED IN: 22 plant structures; EXPRESSED DURING: 13 growth stages; Has 283 Blast hits to 281 proteins in 136 species: Archae - 0; Bacteria - 145; Metazoa - 0; Fungi - 65; Plants - 41; Viruses - 0; Other Eukaryotes - 32 (source: NCBI BLink). | chr1:2503672…
Ghir_D08G012530	pink	Symbols: | unknown protein; Has 1807 Blast hits to 1807 proteins in 277 species: Archae - 0; Bacteria - 0; Metazoa - 736; Fungi - 347; Plants - 385; Viruses - 0; Other Eukaryotes - 339 (source: NCBI BLink). | chr5:16757951-16758529 FORWARD LENGTH=192
Ghir_D08G013710	pink	Symbols: PGP21 | P-glycoprotein 21 | chr3:23008755-23013579 REVERSE LENGTH=1296
Ghir_D10G001510	pink	Symbols: | B-cell receptor-associated protein 31-like | chr1:4014958-4016222 FORWARD LENGTH=221
Ghir_D10G005350	pink	Symbols: | Leucine-rich repeat transmembrane protein kinase | chr1:20994931-21000887 REVERSE LENGTH=1032
Ghir_D11G035180	pink	Symbols: HVA22J | HVA22-like protein J | chr2:15123424-15125140 REVERSE LENGTH=258
Ghir_D12G008350	pink	NA
Ghir_D13G004360	pink	Symbols: | Plant basic secretory protein (BSP) family protein | chr2:6608689-6609366 FORWARD LENGTH=225
Ghir_A01G012520	red	Symbols: | Nucleic acid-binding, OB-fold-like protein | chr5:1028542-1028736 REVERSE LENGTH=64
Ghir_A01G015250	red	Symbols: | Ribosomal protein L18e/L15 superfamily protein | chr1:26621168-26621608 REVERSE LENGTH=146
Ghir_A01G019180	red	Symbols: | Translation protein SH3-like family protein | chr1:3106549-3107606 FORWARD LENGTH=164
Ghir_A01G020320	red	Symbols: STV1, RPL24B, RPL24 | Ribosomal protein L24e family protein | chr3:19660749-19661912 REVERSE LENGTH=163
Ghir_A02G005170	red	Symbols: emb2386 | Ribosomal protein L19e family protein | chr1:608120-609391 REVERSE LENGTH=214
Ghir_A02G005420	red	Symbols: | Ribosomal L29e protein family | chr3:2114402-2114877 REVERSE LENGTH=83
Ghir_A02G011540	red	NA
Ghir_A03G000190	red	Symbols: STRS1 | DEA(D/H)-box RNA helicase family protein | chr1:11479921-11482707 FORWARD LENGTH=537
Ghir_A03G003670	red	Symbols: | unknown protein; Has 55 Blast hits to 55 proteins in 15 species: Archae - 0; Bacteria - 0; Metazoa - 0; Fungi - 0; Plants - 55; Viruses - 0; Other Eukaryotes - 0 (source: NCBI BLink). | chr2:13412060-13413002 FORWARD LENGTH=71
Ghir_A03G008270	red	Symbols: TOM5 | mitochondrial import receptor subunit TOM5 homolog | chr5:2577358-2578073 REVERSE LENGTH=54
Ghir_A03G020170	red	Symbols: | Ribosomal protein S14p/S29e family protein | chr3:15800175-15801132 REVERSE LENGTH=56
Ghir_A04G015980	red	Symbols: | Ribosomal protein L34e superfamily protein | chr1:9315640-9316681 REVERSE LENGTH=120
Ghir_A05G000340	red	Symbols: | 60S acidic ribosomal protein family | chr4:13159627-13160393 REVERSE LENGTH=119
Ghir_A05G002890	red	Symbols: | Ribosomal protein S30 family protein | chr5:22935413-22935981 REVERSE LENGTH=62
Ghir_A05G005070	red	Symbols: | Sulfite exporter TauE/SafE family protein | chr2:10977174-10979677 FORWARD LENGTH=476
Ghir_A05G005260	red	Symbols: | Ribosomal protein L39 family protein | chr4:15469931-15470366 FORWARD LENGTH=51
Ghir_A05G030450	red	Symbols: | Ribosomal protein S12/S23 family protein | chr5:693280-694396 REVERSE LENGTH=142
Ghir_A05G037590	red	NA
Ghir_A05G037800	red	Symbols: | Ribosomal protein S4 | chr5:15950053-15951171 FORWARD LENGTH=197
Ghir_A06G007330	red	Symbols: | Ribosomal protein L31e family protein | chr5:22944003-22944767 REVERSE LENGTH=119
Ghir_A06G019430	red	Symbols: | unknown protein; FUNCTIONS IN: molecular_function unknown; INVOLVED IN: biological_process unknown; LOCATED IN: mitochondrion, mitochondrial respiratory chain complex III; EXPRESSED IN: 24 plant structures; EXPRESSED DURING: 15 growth stages; Has 32 Blast hits to 32 proteins in 11 species: Archae - 0; Bacteria - 0; Metazoa - 0; Fungi - 0; Plants - 32; Viruses - 0; Other Eukaryotes - 0 …
Ghir_A07G002960	red	Symbols: | Ribosomal protein L39 family protein | chr4:15469931-15470366 FORWARD LENGTH=51
Ghir_A07G012480	red	Symbols: | GTP binding Elongation factor Tu family protein | chr5:24289226-24290675 FORWARD LENGTH=449
Ghir_A07G013840	red	Symbols: UBQ6 | ubiquitin 6 | chr2:19344701-19345174 FORWARD LENGTH=157
Ghir_A07G018110	red	Symbols: ARS27A, RS27A | ribosomal protein S27 | chr3:22611710-22612632 FORWARD LENGTH=86
Ghir_A07G020240	red	Symbols: | Nucleic acid-binding, OB-fold-like protein | chr2:1574802-1575239 REVERSE LENGTH=145
Ghir_A08G000350	red	Symbols: | Ribosomal L29 family protein | chr3:2917047-2917895 FORWARD LENGTH=123
Ghir_A08G000880	red	Symbols: | 60S acidic ribosomal protein family | chr2:11816929-11817670 FORWARD LENGTH=115
Ghir_A08G003920	red	Symbols: | 60S acidic ribosomal protein family | chr1:50284-50954 REVERSE LENGTH=112
Ghir_A08G015600	red	NA
Ghir_A09G010370	red	Symbols: | Ribosomal protein L1p/L10e family | chr1:2636231-2637694 FORWARD LENGTH=216
Ghir_A09G013810	red	Symbols: | Translation protein SH3-like family protein | chr1:3106549-3107606 FORWARD LENGTH=164
Ghir_A09G014970	red	Symbols: UBQ1, EMB2167, ERD16, HAP4 | ubiquitin extension protein 1 | chr3:19505668-19506681 FORWARD LENGTH=128
Ghir_A09G018530	red	Symbols: | Ribosomal protein S7e family protein | chr1:18059854-18060935 REVERSE LENGTH=191
Ghir_A09G019460	red	Symbols: | 60S acidic ribosomal protein family | chr5:8369295-8369866 REVERSE LENGTH=111
Ghir_A09G026170	red	Symbols: | Ribosomal protein L22p/L17e family protein | chr1:9515230-9516725 FORWARD LENGTH=176
Ghir_A11G000850	red	Symbols: PRH75 | DEAD box RNA helicase (PRH75) | chr5:24980542-24983879 REVERSE LENGTH=671
Ghir_A11G010540	red	Symbols: | unknown protein; FUNCTIONS IN: molecular_function unknown; INVOLVED IN: biological_process unknown; LOCATED IN: mitochondrion, membrane; EXPRESSED IN: 25 plant structures; EXPRESSED DURING: 16 growth stages; Has 42 Blast hits to 42 proteins in 11 species: Archae - 0; Bacteria - 0; Metazoa - 0; Fungi - 0; Plants - 42; Viruses - 0; Other Eukaryotes - 0 (source: NCBI BLink). | chr2:191106…
Ghir_A11G015070	red	Symbols: | Ribosomal protein L32e | chr4:10035715-10036475 REVERSE LENGTH=133
Ghir_A11G032930	red	Symbols: | Protein of unknown function (DUF1005) | chr5:5811047-5812429 REVERSE LENGTH=432
Ghir_A11G034830	red	Symbols: STV1, RPL24B, RPL24 | Ribosomal protein L24e family protein | chr3:19660749-19661912 REVERSE LENGTH=163
Ghir_A12G010490	red	Symbols: NDPK1 | Nucleoside diphosphate kinase family protein | chr4:5923424-5924366 FORWARD LENGTH=169
Ghir_A12G012550	red	Symbols: | 60S acidic ribosomal protein family | chr1:50284-50954 REVERSE LENGTH=112
Ghir_A12G013110	red	Symbols: UBQ6 | ubiquitin 6 | chr2:19344701-19345174 FORWARD LENGTH=157
Ghir_A12G014070	red	Symbols: | Ribosomal L22e protein family | chr3:1614641-1615204 FORWARD LENGTH=124
Ghir_A12G022910	red	Symbols: | Ribosomal protein L23/L15e family protein | chr4:9400156-9401315 REVERSE LENGTH=204
Ghir_A12G026040	red	Symbols: UBQ1, EMB2167, ERD16, HAP4 | ubiquitin extension protein 1 | chr3:19505668-19506681 FORWARD LENGTH=128
Ghir_A13G001630	red	Symbols: | Ribosomal protein L35Ae family protein | chr1:27928415-27929466 REVERSE LENGTH=112
Ghir_A13G003970	red	Symbols: | Ribosomal protein S5 domain 2-like superfamily protein | chr2:3781442-3781882 FORWARD LENGTH=146
Ghir_A13G008690	red	Symbols: | Ribosomal protein S12/S23 family protein | chr5:693280-694396 REVERSE LENGTH=142
Ghir_A13G008980	red	Symbols: | unknown protein; FUNCTIONS IN: molecular_function unknown; INVOLVED IN: biological_process unknown; LOCATED IN: endomembrane system; EXPRESSED IN: 23 plant structures; EXPRESSED DURING: 15 growth stages; BEST Arabidopsis thaliana protein match is: unknown protein (TAIR:AT3G01130.1); Has 64 Blast hits to 64 proteins in 11 species: Archae - 0; Bacteria - 0; Metazoa - 0; Fungi - 0; Plants…
Ghir_A13G013150	red	Symbols: | Ribosomal protein S19e family protein | chr5:24611158-24612202 FORWARD LENGTH=143
Ghir_A13G017820	red	NA
Ghir_A13G019790	red	Symbols: | Ribosomal protein L39 family protein | chr4:15469931-15470366 FORWARD LENGTH=51
Ghir_D01G013500	red	Symbols: | Nucleic acid-binding, OB-fold-like protein | chr5:1028542-1028736 REVERSE LENGTH=64
Ghir_D01G020640	red	Symbols: | Translation protein SH3-like family protein | chr1:3106549-3107606 FORWARD LENGTH=164
Ghir_D01G021850	red	Symbols: STV1, RPL24B, RPL24 | Ribosomal protein L24e family protein | chr3:19660749-19661912 REVERSE LENGTH=163
Ghir_D01G023120	red	Symbols: MT2A, ATMT-K, ATMT-1 | metallothionein 2A | chr3:2889737-2890188 REVERSE LENGTH=81
Ghir_D02G000540	red	Symbols: | Nucleic acid-binding, OB-fold-like protein | chr5:1028542-1028736 REVERSE LENGTH=64
Ghir_D02G011440	red	Symbols: | Ribosomal L38e protein family | chr3:21995897-21996742 REVERSE LENGTH=69
Ghir_D02G019530	red	Symbols: | Zinc-binding ribosomal protein family protein | chr3:8375427-8376224 FORWARD LENGTH=105
Ghir_D02G022910	red	Symbols: | Ribosomal protein S25 family protein | chr4:18257464-18258464 FORWARD LENGTH=108
Ghir_D03G010470	red	Symbols: | Ribosomal protein S5 family protein | chr1:21770021-21771217 REVERSE LENGTH=284
Ghir_D03G018910	red	Symbols: STRS1 | DEA(D/H)-box RNA helicase family protein | chr1:11479921-11482707 FORWARD LENGTH=537
Ghir_D04G002650	red	Symbols: | zinc finger (C2H2 type) family protein | chr3:604926-605243 FORWARD LENGTH=105
Ghir_D04G014360	red	Symbols: APTX | APRATAXIN-like | chr5:125304-128960 FORWARD LENGTH=912
Ghir_D04G020800	red	Symbols: | Ribosomal protein L34e superfamily protein | chr1:9315640-9316681 REVERSE LENGTH=120
Ghir_D05G007930	red	Symbols: CAM7 | calmodulin 7 | chr3:15664619-15666355 REVERSE LENGTH=149
Ghir_D05G008440	red	Symbols: | Ribosomal protein L1p/L10e family | chr1:2636231-2637694 FORWARD LENGTH=216
Ghir_D05G011190	red	Symbols: | Splicing factor 3B subunit 5/RDS3 complex subunit 10 | chr3:8345808-8346856 FORWARD LENGTH=87
Ghir_D05G015380	red	Symbols: | Ribosomal protein L32e | chr4:10035715-10036475 REVERSE LENGTH=133
Ghir_D05G030570	red	Symbols: | Ribosomal L29 family protein | chr2:16450803-16451762 REVERSE LENGTH=123
Ghir_D07G016460	red	Symbols: emb2171 | Ribosomal protein L14p/L23e family protein | chr3:1167339-1168308 FORWARD LENGTH=140
Ghir_D07G017740	red	Symbols: OLI7, RPL5B | ribosomal protein L5 B | chr5:15903365-15905185 FORWARD LENGTH=301
Ghir_D08G000870	red	Symbols: | 60S acidic ribosomal protein family | chr2:11816929-11817670 FORWARD LENGTH=115
Ghir_D08G004090	red	Symbols: | 60S acidic ribosomal protein family | chr1:50284-50954 REVERSE LENGTH=112
Ghir_D08G008190	red	Symbols: | Ribosomal L22e protein family | chr3:1614641-1615204 FORWARD LENGTH=124
Ghir_D08G008860	red	Symbols: | Protein phosphatase 2C family protein | chr4:14048499-14050118 FORWARD LENGTH=283
Ghir_D08G013460	red	Symbols: | Cytochrome c oxidase subunit Vc family protein | chr5:24653543-24653737 REVERSE LENGTH=64
Ghir_D08G017880	red	Symbols: | Zinc-binding ribosomal protein family protein | chr3:3423893-3424566 FORWARD LENGTH=92
Ghir_D08G018220	red	Symbols: | Hyaluronan / mRNA binding family | chr4:9771496-9773313 FORWARD LENGTH=360
Ghir_D08G022660	red	Symbols: ARS27A, RS27A | ribosomal protein S27 | chr3:22611710-22612632 FORWARD LENGTH=86
Ghir_D09G008380	red	Symbols: | Ribosomal protein L32e | chr4:10035715-10036475 REVERSE LENGTH=133
Ghir_D09G013290	red	Symbols: | Translation protein SH3-like family protein | chr1:3106549-3107606 FORWARD LENGTH=164
Ghir_D09G013300	red	Symbols: | Translation protein SH3-like family protein | chr1:21355567-21356364 FORWARD LENGTH=164
Ghir_D09G014120	red	Symbols: UBQ1, EMB2167, ERD16, HAP4 | ubiquitin extension protein 1 | chr3:19505668-19506681 FORWARD LENGTH=128
Ghir_D10G010460	red	Symbols: | Translation protein SH3-like family protein | chr3:18504311-18504751 FORWARD LENGTH=146
Ghir_D10G018980	red	Symbols: | Ribosomal L29e protein family | chr3:2114402-2114877 REVERSE LENGTH=83
Ghir_D11G012130	red	Symbols: RPL18 | ribosomal protein L18 | chr3:1621511-1622775 FORWARD LENGTH=187
Ghir_D11G016670	red	Symbols: | Ribosomal L27e protein family | chr4:8571896-8572303 FORWARD LENGTH=135
Ghir_D12G010690	red	Symbols: NDPK1 | Nucleoside diphosphate kinase family protein | chr4:5923424-5924366 FORWARD LENGTH=169
Ghir_D12G012770	red	Symbols: | 60S acidic ribosomal protein family | chr4:346179-346957 REVERSE LENGTH=113
Ghir_D12G013320	red	Symbols: UBQ6 | ubiquitin 6 | chr2:19344701-19345174 FORWARD LENGTH=157
Ghir_D12G022530	red	Symbols: | Zinc-binding ribosomal protein family protein | chr3:3423893-3424566 FORWARD LENGTH=92
Ghir_D13G001640	red	Symbols: | sequence-specific DNA binding transcription factors | chr5:1639529-1640550 REVERSE LENGTH=249
Ghir_D13G001930	red	Symbols: | Ribosomal protein L35Ae family protein | chr1:27928415-27929466 REVERSE LENGTH=112
Ghir_D13G002820	red	Symbols: | Small nuclear ribonucleoprotein family protein | chr3:23235727-23236615 REVERSE LENGTH=109
Ghir_D13G004160	red	Symbols: | Ribosomal protein S5 domain 2-like superfamily protein | chr2:3781442-3781882 FORWARD LENGTH=146
Ghir_D13G006340	red	Symbols: | Zinc-binding ribosomal protein family protein | chr3:8375427-8376224 FORWARD LENGTH=105
Ghir_D13G015420	red	Symbols: | Translation initiation factor SUI1 family protein | chr1:20268710-20269390 REVERSE LENGTH=113
Ghir_A01G000790	turquoise	Symbols: | Vacuolar import/degradation, Vid27-related protein | chr3:6664383-6666423 FORWARD LENGTH=648
Ghir_A01G000880	turquoise	Symbols: | Calcium-dependent lipid-binding (CaLB domain) family protein | chr4:16355035-16356955 FORWARD LENGTH=247
Ghir_A01G002020	turquoise	Symbols: | unknown protein; LOCATED IN: endomembrane system; BEST Arabidopsis thaliana protein match is: unknown protein (TAIR:AT2G31090.1); Has 70 Blast hits to 70 proteins in 13 species: Archae - 0; Bacteria - 0; Metazoa - 0; Fungi - 0; Plants - 70; Viruses - 0; Other Eukaryotes - 0 (source: NCBI BLink). | chr2:8850367-8850835 REVERSE LENGTH=73
Ghir_A01G002160	turquoise	Symbols: JAZ10, TIFY9, JAS1 | jasmonate-zim-domain protein 10 | chr5:4219001-4220502 FORWARD LENGTH=197
Ghir_A01G003350	turquoise	Symbols: emb1303 | embryo defective 1303 | chr1:21030852-21031886 FORWARD LENGTH=154
Ghir_A01G004080	turquoise	Symbols: RHM1, ROL1, ATRHM1 | rhamnose biosynthesis 1 | chr1:29550110-29552207 FORWARD LENGTH=669
Ghir_A01G004300	turquoise	Symbols: | SecY protein transport family protein | chr1:10252662-10254526 FORWARD LENGTH=475
Ghir_A01G006200	turquoise	Symbols: | Calcium-binding EF-hand family protein | chr4:13663770-13664162 REVERSE LENGTH=130
Ghir_A01G006260	turquoise	Symbols: | Quinone reductase family protein | chr4:13661458-13663243 REVERSE LENGTH=205
Ghir_A01G006390	turquoise	Symbols: PAT1 | GRAS family transcription factor | chr5:19522497-19524053 REVERSE LENGTH=490
Ghir_A01G006400	turquoise	Symbols: CRLK1 | Protein kinase superfamily protein | chr5:22180480-22182698 FORWARD LENGTH=440
Ghir_A01G006590	turquoise	Symbols: UBQ11 | ubiquitin 11 | chr4:2588271-2588960 REVERSE LENGTH=229
Ghir_A01G007780	turquoise	Symbols: PAT1 | GRAS family transcription factor | chr5:19522497-19524053 REVERSE LENGTH=490
Ghir_A01G009270	turquoise	Symbols: | unknown protein; FUNCTIONS IN: molecular_function unknown; INVOLVED IN: N-terminal protein myristoylation; LOCATED IN: cellular_component unknown; EXPRESSED IN: 24 plant structures; EXPRESSED DURING: 14 growth stages; BEST Arabidopsis thaliana protein match is: unknown protein (TAIR:AT1G76600.1); Has 206 Blast hits to 206 proteins in 13 species: Archae - 0; Bacteria - 0; Metazoa - 0; F…
Ghir_A01G009280	turquoise	Symbols: SPL14, FBR6, SPL1R2, ATSPL14 | squamosa promoter binding protein-like 14 | chr1:7325042-7328933 FORWARD LENGTH=1035
Ghir_A01G009850	turquoise	Symbols: | unknown protein; BEST Arabidopsis thaliana protein match is: unknown protein (TAIR:AT1G75860.1); Has 471 Blast hits to 438 proteins in 92 species: Archae - 0; Bacteria - 14; Metazoa - 217; Fungi - 43; Plants - 91; Viruses - 1; Other Eukaryotes - 105 (source: NCBI BLink). | chr1:6969314-6970699 REVERSE LENGTH=285
Ghir_A01G010180	turquoise	Symbols: ATTRX1, ATTRX H1, TRX1 | thioredoxin H-type 1 | chr3:18951123-18951955 REVERSE LENGTH=114
Ghir_A01G010250	turquoise	Symbols: | NmrA-like negative transcriptional regulator family protein | chr1:28252030-28253355 FORWARD LENGTH=310
Ghir_A01G010990	turquoise	Symbols: PAB2, PABP2, ATPAB2 | poly(A) binding protein 2 | chr4:16336732-16339892 FORWARD LENGTH=629
Ghir_A01G011740	turquoise	Symbols: | transferases, transferring glycosyl groups | chr1:29452823-29457118 FORWARD LENGTH=943
Ghir_A01G012360	turquoise	NA
Ghir_A01G012370	turquoise	NA
Ghir_A01G012380	turquoise	NA
Ghir_A01G014240	turquoise	Symbols: atnudt18, NUDT18 | nudix hydrolase homolog 18 | chr1:5124993-5125805 FORWARD LENGTH=176
Ghir_A01G014450	turquoise	Symbols: | CCCH-type zinc finger family protein | chr2:553407-555899 REVERSE LENGTH=669
Ghir_A01G014520	turquoise	Symbols: | unknown protein; FUNCTIONS IN: molecular_function unknown; INVOLVED IN: biological_process unknown; LOCATED IN: mitochondrion; EXPRESSED IN: sperm cell, male gametophyte, pollen tube; EXPRESSED DURING: L mature pollen stage, M germinated pollen stage; BEST Arabidopsis thaliana protein match is: unknown protein (TAIR:AT1G23150.1); Has 143 Blast hits to 143 proteins in 17 species: Archae…
Ghir_A01G014750	turquoise	Symbols: DPL1, ATDPL1 | dihydrosphingosine phosphate lyase | chr1:9748812-9752618 FORWARD LENGTH=544
Ghir_A01G015290	turquoise	Symbols: SEX1, SOP1, SOP, GWD1, GWD | Pyruvate phosphate dikinase, PEP/pyruvate binding domain | chr1:3581210-3590043 REVERSE LENGTH=1399
Ghir_A01G016260	turquoise	Symbols: | Protein phosphatase 2C family protein | chr4:18015999-18017514 REVERSE LENGTH=400
Ghir_A01G016650	turquoise	Symbols: LYM2 | lysm domain GPI-anchored protein 2 precursor | chr2:7459156-7460648 FORWARD LENGTH=350
Ghir_A01G018830	turquoise	Symbols: SSL2 | strictosidine synthase-like 2 | chr2:17210599-17212904 REVERSE LENGTH=376
Ghir_A01G019490	turquoise	Symbols: | Ribosomal protein S8e family protein | chr5:1944835-1946512 FORWARD LENGTH=260
Ghir_A01G019570	turquoise	Symbols: NHL3 | NDR1/HIN1-like 3 | chr5:1931016-1931711 REVERSE LENGTH=231
Ghir_A01G020020	turquoise	Symbols: | A20/AN1-like zinc finger family protein | chr2:15229388-15229873 FORWARD LENGTH=161
Ghir_A01G020160	turquoise	Symbols: PSK1, ATPSK3, PSK3 | PHYTOSULFOKINE 3 PRECURSOR | chr3:16291388-16292118 REVERSE LENGTH=81
Ghir_A01G020640	turquoise	NA
Ghir_A01G021010	turquoise	Symbols: | Protein kinase superfamily protein | chr5:635545-637374 REVERSE LENGTH=378
Ghir_A01G021050	turquoise	Symbols: GSTL3 | Glutathione S-transferase family protein | chr5:632877-634858 FORWARD LENGTH=235
Ghir_A01G021660	turquoise	Symbols: SLT1 | HSP20-like chaperones superfamily protein | chr2:15761466-15762950 REVERSE LENGTH=494
Ghir_A01G021680	turquoise	Symbols: HSP70, ATHSP70 | heat shock protein 70 | chr3:3991487-3993689 REVERSE LENGTH=650
Ghir_A01G021750	turquoise	Symbols: | PAR1 protein | chr3:20014032-20015299 REVERSE LENGTH=183
Ghir_A01G022540	turquoise	Symbols: CAT2 | catalase 2 | chr4:16700937-16703215 REVERSE LENGTH=492
Ghir_A01G022740	turquoise	Symbols: VAR1, FTSH5 | FtsH extracellular protease family | chr5:16902659-16905102 FORWARD LENGTH=704
Ghir_A01G022810	turquoise	Symbols: LTI29, LTI45, ERD10 | Dehydrin family protein | chr1:7088235-7089107 REVERSE LENGTH=260
Ghir_A01G022840	turquoise	Symbols: | sodium/calcium exchanger family protein / calcium-binding EF hand family protein | chr1:19844790-19847533 FORWARD LENGTH=585
Ghir_A02G000650	turquoise	Symbols: | ENTH/VHS/GAT family protein | chr2:16086912-16090047 REVERSE LENGTH=671
Ghir_A02G001570	turquoise	Symbols: | ENTH/VHS family protein | chr2:17948884-17953267 FORWARD LENGTH=895
Ghir_A02G002840	turquoise	Symbols: ATGSTU7, GST25, GSTU7 | glutathione S-transferase tau 7 | chr2:12618111-12618871 REVERSE LENGTH=227
Ghir_A02G002850	turquoise	Symbols: ATGSTU7, GST25, GSTU7 | glutathione S-transferase tau 7 | chr2:12618111-12618871 REVERSE LENGTH=227
Ghir_A02G002860	turquoise	Symbols: ATGSTU7, GST25, GSTU7 | glutathione S-transferase tau 7 | chr2:12618111-12618871 REVERSE LENGTH=227
Ghir_A02G003360	turquoise	NA
Ghir_A02G003560	turquoise	Symbols: ATARD2 | RmlC-like cupins superfamily protein | chr4:8424897-8426174 REVERSE LENGTH=201
Ghir_A02G003670	turquoise	Symbols: ATAUX2-11, IAA4 | AUX/IAA transcriptional regulator family protein | chr5:17550465-17551206 FORWARD LENGTH=186
Ghir_A02G004910	turquoise	Symbols: | unknown protein; Has 2026 Blast hits to 792 proteins in 129 species: Archae - 2; Bacteria - 12; Metazoa - 1126; Fungi - 267; Plants - 292; Viruses - 0; Other Eukaryotes - 327 (source: NCBI BLink). | chr5:6153924-6155877 FORWARD LENGTH=168
Ghir_A02G005030	turquoise	Symbols: TCTP | translationally controlled tumor protein | chr3:5669709-5670729 REVERSE LENGTH=168
Ghir_A02G005330	turquoise	Symbols: HRB1 | Drought-responsive family protein | chr5:19959048-19960422 REVERSE LENGTH=211
Ghir_A02G005640	turquoise	Symbols: WRKY48, ATWRKY48 | WRKY DNA-binding protein 48 | chr5:20090890-20092867 FORWARD LENGTH=399
Ghir_A02G005970	turquoise	Symbols: MTO3, SAMS3, MAT4 | S-adenosylmethionine synthetase family protein | chr3:5952484-5953665 REVERSE LENGTH=393
Ghir_A02G005980	turquoise	Symbols: SPL1 | squamosa promoter binding protein-like 1 | chr2:19337144-19340552 FORWARD LENGTH=881
Ghir_A02G006300	turquoise	Symbols: STOP1 | C2H2 and C2HC zinc fingers superfamily protein | chr1:12551002-12552501 FORWARD LENGTH=499
Ghir_A02G006380	turquoise	Symbols: | Protein of unknown function (DUF668) | chr1:12520713-12524046 FORWARD LENGTH=657
Ghir_A02G006550	turquoise	Symbols: | Uncharacterised conserved protein UCP009193 | chr4:6188866-6190591 FORWARD LENGTH=191
Ghir_A02G006800	turquoise	Symbols: PUB29, ATPUB29 | plant U-box 29 | chr3:6434234-6435481 REVERSE LENGTH=415
Ghir_A02G006960	turquoise	Symbols: ADH1, ADH, ATADH, ATADH1 | alcohol dehydrogenase 1 | chr1:28975509-28977216 FORWARD LENGTH=379
Ghir_A02G007100	turquoise	Symbols: SCL1 | SCARECROW-like 1 | chr1:7509721-7511502 FORWARD LENGTH=593
Ghir_A02G007610	turquoise	Symbols: ATAF1, ANAC002 | NAC (No Apical Meristem) domain transcriptional regulator superfamily protein | chr1:268471-269514 FORWARD LENGTH=289
Ghir_A02G007630	turquoise	Symbols: | Eukaryotic aspartyl protease family protein | chr1:16787508-16789318 REVERSE LENGTH=405
Ghir_A02G007870	turquoise	Symbols: NIA1, GNR1, NR1 | nitrate reductase 1 | chr1:29236005-29239367 REVERSE LENGTH=917
Ghir_A02G008520	turquoise	Symbols: | alpha/beta-Hydrolases superfamily protein | chr1:3276108-3278464 REVERSE LENGTH=412
Ghir_A02G009260	turquoise	Symbols: CML42 | calmodulin like 42 | chr4:11133309-11133884 REVERSE LENGTH=191
Ghir_A02G010400	turquoise	Symbols: ATTRE1, TRE1 | trehalase 1 | chr4:12488242-12491060 FORWARD LENGTH=626
Ghir_A02G010670	turquoise	Symbols: ARF9 | auxin response factor 9 | chr4:12451592-12454737 FORWARD LENGTH=638
Ghir_A02G012450	turquoise	Symbols: | Calcium-binding EF-hand family protein | chr5:1145579-1147519 FORWARD LENGTH=354
Ghir_A02G014390	turquoise	NA
Ghir_A02G015170	turquoise	Symbols: ERF110 | ethylene response factor 110 | chr5:20365948-20366835 FORWARD LENGTH=220
Ghir_A02G016340	turquoise	Symbols: | cytochrome c oxidase-related | chr4:17787672-17788762 REVERSE LENGTH=102
Ghir_A02G016350	turquoise	Symbols: | unknown protein; BEST Arabidopsis thaliana protein match is: unknown protein (TAIR:AT4G37820.1); Has 799854 Blast hits to 188815 proteins in 4452 species: Archae - 4529; Bacteria - 144236; Metazoa - 287749; Fungi - 87083; Plants - 43826; Viruses - 3662; Other Eukaryotes - 228769 (source: NCBI BLink). | chr2:9697380-9699584 REVERSE LENGTH=734
Ghir_A02G016450	turquoise	Symbols: | unknown protein; FUNCTIONS IN: molecular_function unknown; INVOLVED IN: biological_process unknown; LOCATED IN: chloroplast thylakoid membrane, Golgi apparatus, plasma membrane, membrane; EXPRESSED IN: 25 plant structures; EXPRESSED DURING: 15 growth stages; BEST Arabidopsis thaliana protein match is: unknown protein (TAIR:AT5G65810.1); Has 64 Blast hits to 64 proteins in 11 species: A…
Ghir_A02G016730	turquoise	Symbols: ACA2 | calcium ATPase 2 | chr4:17683225-17686808 REVERSE LENGTH=1014
Ghir_A02G017160	turquoise	Symbols: | Plant protein of unknown function (DUF869) | chr2:9949420-9952727 FORWARD LENGTH=898
Ghir_A02G017330	turquoise	Symbols: HSF4, HSFB1, AT-HSFB1, ATHSF4 | heat shock factor 4 | chr4:17440660-17441706 FORWARD LENGTH=284
Ghir_A02G018670	turquoise	Symbols: CPK28 | calcium-dependent protein kinase 28 | chr5:26456681-26459434 REVERSE LENGTH=523
Ghir_A02G019450	turquoise	Symbols: | Protein phosphatase 2C family protein | chr3:19097924-19099244 REVERSE LENGTH=361
Ghir_A03G000180	turquoise	Symbols: | SCAMP family protein | chr1:11528616-11530974 FORWARD LENGTH=264
Ghir_A03G000330	turquoise	Symbols: | Transcription factor jumonji (jmj) family protein / zinc finger (C5HC2 type) family protein | chr5:19046888-19050880 FORWARD LENGTH=787
Ghir_A03G000590	turquoise	Symbols: AGD9 | ARF-GAP domain 9 | chr5:18969950-18971817 REVERSE LENGTH=402
Ghir_A03G000910	turquoise	Symbols: | Uncharacterised conserved protein UCP015417, vWA | chr5:4214567-4216588 FORWARD LENGTH=673
Ghir_A03G002180	turquoise	Symbols: IQD22 | IQ-domain 22 | chr4:12087283-12090408 FORWARD LENGTH=484
Ghir_A03G002280	turquoise	Symbols: AT-HSFB2B, HSFB2B | winged-helix DNA-binding transcription factor family protein | chr4:7043006-7044227 FORWARD LENGTH=377
Ghir_A03G002560	turquoise	Symbols: UBC5 | ubiquitin-conjugating enzyme 5 | chr1:23667888-23669003 REVERSE LENGTH=185
Ghir_A03G002830	turquoise	Symbols: | Heavy metal transport/detoxification superfamily protein | chr1:180401-182066 REVERSE LENGTH=177
Ghir_A03G002920	turquoise	Symbols: | Pyruvate kinase family protein | chr5:22820254-22822529 REVERSE LENGTH=498
Ghir_A03G003080	turquoise	Symbols: CIPK11, PKS5, SIP4, SNRK3.22 | SOS3-interacting protein 4 | chr2:12937265-12938572 REVERSE LENGTH=435
Ghir_A03G003260	turquoise	Symbols: | RNI-like superfamily protein | chr5:267118-270391 REVERSE LENGTH=665
Ghir_A03G003270	turquoise	Symbols: WRKY33, ATWRKY33 | WRKY DNA-binding protein 33 | chr2:16108476-16110539 FORWARD LENGTH=519
Ghir_A03G003580	turquoise	Symbols: | Protein phosphatase 2C family protein | chr2:12814437-12815904 FORWARD LENGTH=396
Ghir_A03G004090	turquoise	Symbols: | Ribosomal protein L11 family protein | chr5:24381066-24381566 REVERSE LENGTH=166
Ghir_A03G004220	turquoise	Symbols: | Late embryogenesis abundant (LEA) hydroxyproline-rich glycoprotein family | chr2:11566383-11567165 FORWARD LENGTH=260
Ghir_A03G004640	turquoise	Symbols: RHL41, ZAT12 | C2H2-type zinc finger family protein | chr5:24103073-24103561 FORWARD LENGTH=162
Ghir_A03G004790	turquoise	Symbols: | unknown protein; BEST Arabidopsis thaliana protein match is: unknown protein (TAIR:AT3G46430.1); Has 30201 Blast hits to 17322 proteins in 780 species: Archae - 12; Bacteria - 1396; Metazoa - 17338; Fungi - 3422; Plants - 5037; Viruses - 0; Other Eukaryotes - 2996 (source: NCBI BLink). | chr5:24016162-24016500 REVERSE LENGTH=55
Ghir_A03G005320	turquoise	Symbols: | zinc finger (C3HC4-type RING finger) family protein | chr3:17178837-17180024 REVERSE LENGTH=395
Ghir_A03G005760	turquoise	Symbols: | RNA-binding (RRM/RBD/RNP motifs) family protein | chr1:2257732-2260101 REVERSE LENGTH=382
Ghir_A03G006710	turquoise	Symbols: | ubiquitin-associated (UBA)/TS-N domain-containing protein / octicosapeptide/Phox/Bemp1 (PB1) domain-containing protein | chr4:12741191-12744202 FORWARD LENGTH=704
Ghir_A03G007010	turquoise	Symbols: STP4, ATSTP4 | sugar transporter 4 | chr3:6935048-6936841 FORWARD LENGTH=514
Ghir_A03G007160	turquoise	Symbols: GDH2 | glutamate dehydrogenase 2 | chr5:2356153-2358012 FORWARD LENGTH=411
Ghir_A03G007930	turquoise	Symbols: IBS1 | Protein kinase superfamily protein | chr1:6427242-6430696 REVERSE LENGTH=709
Ghir_A03G008140	turquoise	Symbols: | ELM2 domain-containing protein | chr2:1045694-1047130 REVERSE LENGTH=450
Ghir_A03G008750	turquoise	Symbols: AFC2, AME1, FC2 | FUS3-complementing gene 2 | chr4:12754729-12757653 REVERSE LENGTH=427
Ghir_A03G008900	turquoise	Symbols: | Protein of unknown function (DUF3317) | chr2:13170953-13171835 FORWARD LENGTH=56
Ghir_A03G010190	turquoise	Symbols: | B-cell receptor-associated 31-like | chr1:17907075-17908327 FORWARD LENGTH=129
Ghir_A03G010200	turquoise	Symbols: | Protein of unknown function (DUF760) | chr1:17908746-17910345 REVERSE LENGTH=423
Ghir_A03G010970	turquoise	Symbols: | Regulator of Vps4 activity in the MVB pathway protein | chr1:4569622-4571043 REVERSE LENGTH=409
Ghir_A03G011070	turquoise	Symbols: | Helicase protein with RING/U-box domain | chr1:1471624-1476067 REVERSE LENGTH=833
Ghir_A03G012000	turquoise	Symbols: GEK1 | D-aminoacyl-tRNA deacylases | chr2:1156782-1158695 FORWARD LENGTH=317
Ghir_A03G012080	turquoise	Symbols: | basic helix-loop-helix (bHLH) DNA-binding superfamily protein | chr1:25915620-25917675 FORWARD LENGTH=486
Ghir_A03G012150	turquoise	Symbols: | Adenosylmethionine decarboxylase family protein | chr3:9287413-9288462 REVERSE LENGTH=349
Ghir_A03G012540	turquoise	Symbols: | ARM repeat superfamily protein | chr5:14887744-14889051 FORWARD LENGTH=435
Ghir_A03G012560	turquoise	Symbols: XTR2, EXGT-A2, ATXTH28, XTH28 | xyloglucan endotransglucosylase/hydrolase 28 | chr1:5066806-5068466 REVERSE LENGTH=332
Ghir_A03G012730	turquoise	Symbols: GAD4 | glutamate decarboxylase 4 | chr2:474375-476495 REVERSE LENGTH=493
Ghir_A03G013420	turquoise	Symbols: PCR2 | PLANT CADMIUM RESISTANCE 2 | chr1:5128591-5129458 REVERSE LENGTH=152
Ghir_A03G013970	turquoise	Symbols: | Ribosome associated membrane protein RAMP4 | chr1:9493064-9493898 FORWARD LENGTH=68
Ghir_A03G014110	turquoise	Symbols: | Rubber elongation factor protein (REF) | chr1:25237072-25237913 REVERSE LENGTH=240
Ghir_A03G014430	turquoise	Symbols: GAPC-2, GAPC2 | glyceraldehyde-3-phosphate dehydrogenase C2 | chr1:4608465-4610494 REVERSE LENGTH=338
Ghir_A03G014990	turquoise	Symbols: | Protein of unknown function (DUF707) | chr1:25439204-25441904 FORWARD LENGTH=404
Ghir_A03G015080	turquoise	Symbols: | octicosapeptide/Phox/Bem1p (PB1) domain-containing protein | chr1:26636255-26636887 FORWARD LENGTH=174
Ghir_A03G015480	turquoise	Symbols: | Protein of unknown function (DUF1645) | chr1:8385363-8386250 FORWARD LENGTH=295
Ghir_A03G015520	turquoise	Symbols: CA2, CA18, BETA CA2 | carbonic anhydrase 2 | chr5:4758257-4762382 FORWARD LENGTH=331
Ghir_A03G015760	turquoise	Symbols: ATTPS9, TPS9 | trehalose-phosphatase/synthase 9 | chr1:8432695-8435506 FORWARD LENGTH=867
Ghir_A03G016260	turquoise	Symbols: | Actin cross-linking protein | chr1:9407557-9411074 REVERSE LENGTH=519
Ghir_A03G016270	turquoise	Symbols: | DNAJ heat shock family protein | chr1:21950738-21952210 FORWARD LENGTH=331
Ghir_A03G016370	turquoise	Symbols: | unknown protein; FUNCTIONS IN: molecular_function unknown; INVOLVED IN: biological_process unknown; LOCATED IN: chloroplast; EXPRESSED IN: 22 plant structures; EXPRESSED DURING: 13 growth stages; BEST Arabidopsis thaliana protein match is: unknown protein (TAIR:AT1G13390.2); Has 125 Blast hits to 125 proteins in 18 species: Archae - 0; Bacteria - 0; Metazoa - 0; Fungi - 0; Plants - 125…
Ghir_A03G016440	turquoise	Symbols: | unknown protein; BEST Arabidopsis thaliana protein match is: unknown protein (TAIR:AT1G25400.2); Has 86 Blast hits to 86 proteins in 29 species: Archae - 0; Bacteria - 6; Metazoa - 27; Fungi - 11; Plants - 24; Viruses - 0; Other Eukaryotes - 18 (source: NCBI BLink). | chr1:25658115-25659035 FORWARD LENGTH=306
Ghir_A03G016760	turquoise	Symbols: ANAC083, VNI2, NAC083 | NAC domain containing protein 83 | chr5:4196643-4197577 FORWARD LENGTH=252
Ghir_A03G017460	turquoise	Symbols: RMA1, ATRMA1 | RING membrane-anchor 1 | chr4:1557905-1558654 REVERSE LENGTH=249
Ghir_A03G017960	turquoise	NA
Ghir_A03G018320	turquoise	Symbols: | alpha/beta-Hydrolases superfamily protein | chr3:6959644-6961367 FORWARD LENGTH=434
Ghir_A03G018700	turquoise	Symbols: HMG1, HMGR1, AtHMGR1 | hydroxy methylglutaryl CoA reductase 1 | chr1:28695801-28698206 FORWARD LENGTH=642
Ghir_A03G018780	turquoise	Symbols: CPK6, ATCDPK3, ATCPK6 | Calcium-dependent protein kinase family protein | chr2:7517005-7519239 FORWARD LENGTH=544
Ghir_A03G018820	turquoise	Symbols: | Transmembrane amino acid transporter family protein | chr4:17935533-17936843 FORWARD LENGTH=436
Ghir_A03G018850	turquoise	Symbols: | Protein kinase superfamily protein | chr2:7487866-7489768 REVERSE LENGTH=414
Ghir_A03G019180	turquoise	Symbols: AOX2 | alternative oxidase 2 | chr5:25683965-25685664 REVERSE LENGTH=353
Ghir_A03G019190	turquoise	Symbols: | Calmodulin-binding transcription activator protein with CG-1 and Ankyrin domains | chr5:25686434-25691903 FORWARD LENGTH=1050
Ghir_A03G019350	turquoise	Symbols: ATGCH, GCH, ATRIBA1, RFD1 | GTP cyclohydrolase II | chr5:25718459-25720790 FORWARD LENGTH=543
Ghir_A03G019420	turquoise	Symbols: DIC2 | dicarboxylate carrier 2 | chr4:12686546-12687487 FORWARD LENGTH=313
Ghir_A03G019990	turquoise	NA
Ghir_A03G020080	turquoise	Symbols: ATVSR3, VSR3, VSR2;2, BP80-2;2 | vaculolar sorting receptor 3 | chr2:6308895-6312303 FORWARD LENGTH=628
Ghir_A03G020130	turquoise	Symbols: STZ, ZAT10 | salt tolerance zinc finger | chr1:9648302-9648985 REVERSE LENGTH=227
Ghir_A03G020190	turquoise	Symbols: | Protein phosphatase 2C family protein | chr4:16260876-16262703 FORWARD LENGTH=380
Ghir_A03G020320	turquoise	Symbols: GH3.1 | Auxin-responsive GH3 family protein | chr2:6451659-6453670 REVERSE LENGTH=590
Ghir_A03G022310	turquoise	Symbols: | Arabidopsis phospholipase-like protein (PEARLI 4) family | chr4:16712660-16714225 REVERSE LENGTH=401
Ghir_A03G022570	turquoise	Symbols: ATEXLA1, EXPL1, ATEXPL1, ATHEXP BETA 2.1, EXLA1 | expansin-like A1 | chr3:16896238-16897189 FORWARD LENGTH=265
Ghir_A03G022790	turquoise	Symbols: | Basic-leucine zipper (bZIP) transcription factor family protein | chr5:17738787-17739734 REVERSE LENGTH=315
Ghir_A03G023160	turquoise	Symbols: | Transducin/WD40 repeat-like superfamily protein | chr2:11268035-11269432 FORWARD LENGTH=465
Ghir_A03G023420	turquoise	Symbols: | Exostosin family protein | chr1:25676545-25678267 REVERSE LENGTH=455
Ghir_A03G023430	turquoise	Symbols: AAT1, CAT1 | amino acid transporter 1 | chr4:11270318-11273775 FORWARD LENGTH=594
Ghir_A03G023500	turquoise	Symbols: PID, ABR | Protein kinase superfamily protein | chr2:14589934-14591557 REVERSE LENGTH=438
Ghir_A04G000330	turquoise	Symbols: | Chaperone DnaJ-domain superfamily protein | chr3:4310827-4311300 REVERSE LENGTH=157
Ghir_A04G001840	turquoise	Symbols: | Transmembrane proteins 14C | chr3:7160884-7161991 FORWARD LENGTH=119
Ghir_A04G002030	turquoise	Symbols: | Translation initiation factor SUI1 family protein | chr1:20268710-20269390 REVERSE LENGTH=113
Ghir_A04G002230	turquoise	Symbols: SCL5 | scarecrow-like 5 | chr1:18737398-18739547 REVERSE LENGTH=597
Ghir_A04G002820	turquoise	Symbols: | unknown protein; FUNCTIONS IN: molecular_function unknown; INVOLVED IN: biological_process unknown; LOCATED IN: cellular_component unknown; Has 30201 Blast hits to 17322 proteins in 780 species: Archae - 12; Bacteria - 1396; Metazoa - 17338; Fungi - 3422; Plants - 5037; Viruses - 0; Other Eukaryotes - 2996 (source: NCBI BLink). | chr3:5249221-5249541 FORWARD LENGTH=106
Ghir_A04G003010	turquoise	Symbols: | unknown protein; Has 30201 Blast hits to 17322 proteins in 780 species: Archae - 12; Bacteria - 1396; Metazoa - 17338; Fungi - 3422; Plants - 5037; Viruses - 0; Other Eukaryotes - 2996 (source: NCBI BLink). | chr5:21848180-21849935 FORWARD LENGTH=351
Ghir_A04G003630	turquoise	Symbols: ATERF-4, ERF4, RAP2.5, ATERF4 | ethylene responsive element binding factor 4 | chr3:5121472-5122140 FORWARD LENGTH=222
Ghir_A04G004050	turquoise	Symbols: PSBK | photosystem II reaction center protein K precursor | chrC:7017-7202 FORWARD LENGTH=61
Ghir_A04G004240	turquoise	Symbols: | Pollen Ole e 1 allergen and extensin family protein | chr4:10239114-10239728 FORWARD LENGTH=172
Ghir_A04G005470	turquoise	Symbols: SYP121, AT-SYR1, ATSYP121, SYR1, ATSYR1, PEN1 | syntaxin of plants 121 | chr3:3729540-3730868 REVERSE LENGTH=346
Ghir_A04G005840	turquoise	Symbols: RPS7.2 | ribosomal protein S7 | chrC:140704-141171 FORWARD LENGTH=155
Ghir_A04G007190	turquoise	Symbols: | Aldolase superfamily protein | chr2:15296929-15298387 REVERSE LENGTH=358
Ghir_A04G007990	turquoise	Symbols: | Heavy metal transport/detoxification superfamily protein | chr2:15515216-15516754 FORWARD LENGTH=386
Ghir_A04G008010	turquoise	Symbols: | ATPase, AAA-type, CDC48 protein | chr3:19723416-19726489 FORWARD LENGTH=815
Ghir_A04G008330	turquoise	Symbols: UBQ10 | polyubiquitin 10 | chr4:2718559-2719932 FORWARD LENGTH=457
Ghir_A04G008820	turquoise	Symbols: | unknown protein; BEST Arabidopsis thaliana protein match is: unknown protein (TAIR:AT3G53670.2); Has 186 Blast hits to 186 proteins in 35 species: Archae - 0; Bacteria - 2; Metazoa - 14; Fungi - 7; Plants - 154; Viruses - 0; Other Eukaryotes - 9 (source: NCBI BLink). | chr2:15738645-15739579 FORWARD LENGTH=194
Ghir_A04G009280	turquoise	Symbols: PRA1.A2 | prenylated RAB acceptor 1.A2 | chr5:1804881-1806559 FORWARD LENGTH=209
Ghir_A04G009320	turquoise	NA
Ghir_A04G009550	turquoise	Symbols: | chaperone protein dnaJ-related | chr2:15903315-15905276 REVERSE LENGTH=419
Ghir_A04G009920	turquoise	Symbols: | Homeodomain-like superfamily protein | chr2:16018384-16019500 FORWARD LENGTH=289
Ghir_A04G009960	turquoise	Symbols: FAD8 | fatty acid desaturase 8 | chr5:1664331-1666345 FORWARD LENGTH=435
Ghir_A04G010200	turquoise	Symbols: ATAMT2, AMT2;1, AMT2 | ammonium transporter 2 | chr2:16039672-16042291 REVERSE LENGTH=475
Ghir_A04G010400	turquoise	Symbols: WRKY33, ATWRKY33 | WRKY DNA-binding protein 33 | chr2:16108476-16110539 FORWARD LENGTH=519
Ghir_A04G010910	turquoise	Symbols: ANAC083, VNI2, NAC083 | NAC domain containing protein 83 | chr5:4196643-4197577 FORWARD LENGTH=252
Ghir_A04G010990	turquoise	Symbols: ATNUDT13, ATNUDX13, NUDX13 | nudix hydrolase homolog 13 | chr3:9804418-9805398 REVERSE LENGTH=202
Ghir_A04G011030	turquoise	Symbols: | Nucleic acid-binding, OB-fold-like protein | chr4:14060054-14060970 FORWARD LENGTH=153
Ghir_A04G011040	turquoise	Symbols: | Protein phosphatase 2C family protein | chr4:14048499-14050118 FORWARD LENGTH=283
Ghir_A04G011120	turquoise	Symbols: | Protein kinase superfamily protein | chr1:19772574-19775531 FORWARD LENGTH=694
Ghir_A04G011250	turquoise	Symbols: | Major facilitator superfamily protein | chr2:8947496-8949170 REVERSE LENGTH=526
Ghir_A04G012800	turquoise	Symbols: TUA2 | tubulin alpha-2 chain | chr1:18517737-18519729 FORWARD LENGTH=450
Ghir_A04G013070	turquoise	Symbols: CCoAOMT1 | S-adenosyl-L-methionine-dependent methyltransferases superfamily protein | chr4:16310844-16311973 FORWARD LENGTH=259
Ghir_A04G013690	turquoise	Symbols: | Protein phosphatase 2C family protein | chr4:18015999-18017514 REVERSE LENGTH=400
Ghir_A04G014160	turquoise	Symbols: GLB1, AHB1, ARATH GLB1, NSHB1, ATGLB1, HB1 | hemoglobin 1 | chr2:6982782-6983522 REVERSE LENGTH=160
Ghir_A04G014760	turquoise	Symbols: | Protein of unknown function (DUF1645) | chr1:26539840-26540658 REVERSE LENGTH=272
Ghir_A04G015070	turquoise	Symbols: | eukaryotic translation initiation factor 2 (eIF-2) family protein | chr1:28831366-28836310 REVERSE LENGTH=1294
Ghir_A04G015390	turquoise	Symbols: | unknown protein; BEST Arabidopsis thaliana protein match is: unknown protein (TAIR:AT1G15010.1); Has 73 Blast hits to 73 proteins in 12 species: Archae - 0; Bacteria - 0; Metazoa - 0; Fungi - 0; Plants - 73; Viruses - 0; Other Eukaryotes - 0 (source: NCBI BLink). | chr2:151221-151691 REVERSE LENGTH=156
Ghir_A04G015740	turquoise	Symbols: | UDP-Glycosyltransferase superfamily protein | chr5:871550-872947 FORWARD LENGTH=465
Ghir_A05G000570	turquoise	Symbols: ATR2, AR2 | P450 reductase 2 | chr4:14796900-14800578 FORWARD LENGTH=712
Ghir_A05G000740	turquoise	Symbols: | Double Clp-N motif-containing P-loop nucleoside triphosphate hydrolases superfamily protein | chr5:23384794-23388052 FORWARD LENGTH=990
Ghir_A05G000800	turquoise	Symbols: TET7 | tetraspanin7 | chr4:13942566-13943621 REVERSE LENGTH=263
Ghir_A05G001000	turquoise	Symbols: SGS3, ATSGS3 | XS domain-containing protein / XS zinc finger domain-containing protein-related | chr5:7943621-7945874 FORWARD LENGTH=625
Ghir_A05G001190	turquoise	Symbols: | copper ion binding | chr4:15728376-15729897 REVERSE LENGTH=315
Ghir_A05G001590	turquoise	Symbols: ATBCB, BCB, SAG14 | blue-copper-binding protein | chr5:6826626-6827408 FORWARD LENGTH=196
Ghir_A05G002770	turquoise	Symbols: PFN3, PRF3 | profilin 3 | chr5:22909882-22910821 REVERSE LENGTH=168
Ghir_A05G003600	turquoise	Symbols: JAZ1, TIFY10A | jasmonate-zim-domain protein 1 | chr1:6622312-6623271 FORWARD LENGTH=253
Ghir_A05G003940	turquoise	Symbols: CID7 | CTC-interacting domain 7 | chr2:11188143-11190579 REVERSE LENGTH=567
Ghir_A05G004220	turquoise	Symbols: | unknown protein; INVOLVED IN: response to salt stress; LOCATED IN: chloroplast, plasma membrane, membrane; EXPRESSED IN: 23 plant structures; EXPRESSED DURING: 13 growth stages; BEST Arabidopsis thaliana protein match is: unknown protein (TAIR:AT4G29780.1); Has 1807 Blast hits to 1807 proteins in 277 species: Archae - 0; Bacteria - 0; Metazoa - 736; Fungi - 347; Plants - 385; Viruses -…
Ghir_A05G004510	turquoise	Symbols: NDL2 | N-MYC downregulated-like 2 | chr5:3799682-3802496 FORWARD LENGTH=344
Ghir_A05G004640	turquoise	NA
Ghir_A05G005500	turquoise	Symbols: | Low temperature and salt responsive protein family | chr4:13961244-13961560 REVERSE LENGTH=77
Ghir_A05G005590	turquoise	Symbols: SD2-5 | S-domain-2 5 | chr4:15599970-15602435 FORWARD LENGTH=821
Ghir_A05G005610	turquoise	Symbols: EBF1, FBL6 | EIN3-binding F box protein 1 | chr2:10848018-10850275 REVERSE LENGTH=628
Ghir_A05G005680	turquoise	Symbols: | Nucleotide-sugar transporter family protein | chr4:15636550-15637602 FORWARD LENGTH=350
Ghir_A05G006120	turquoise	Symbols: WRKY40, ATWRKY40 | WRKY DNA-binding protein 40 | chr1:30383834-30385356 FORWARD LENGTH=302
Ghir_A05G006320	turquoise	Symbols: | DnaJ/Hsp40 cysteine-rich domain superfamily protein | chr2:10587118-10588240 REVERSE LENGTH=144
Ghir_A05G006560	turquoise	Symbols: WRKY11, ATWRKY11 | WRKY DNA-binding protein 11 | chr4:15290065-15291458 REVERSE LENGTH=325
Ghir_A05G006590	turquoise	Symbols: | unknown protein; BEST Arabidopsis thaliana protein match is: unknown protein (TAIR:AT5G57123.1); Has 30201 Blast hits to 17322 proteins in 780 species: Archae - 12; Bacteria - 1396; Metazoa - 17338; Fungi - 3422; Plants - 5037; Viruses - 0; Other Eukaryotes - 2996 (source: NCBI BLink). | chr5:3377817-3378020 FORWARD LENGTH=67
Ghir_A05G006800	turquoise	Symbols: | ABC1 family protein | chr5:8516902-8522616 REVERSE LENGTH=1040
Ghir_A05G007090	turquoise	Symbols: | MSF1-like family protein | chr5:4148216-4149062 FORWARD LENGTH=183
Ghir_A05G007110	turquoise	Symbols: HMA5 | heavy metal atpase 5 | chr1:23527655-23531109 FORWARD LENGTH=995
Ghir_A05G007880	turquoise	Symbols: CAM5 | calmodulin 5 | chr2:11532069-11534176 FORWARD LENGTH=181
Ghir_A05G008500	turquoise	Symbols: | A20/AN1-like zinc finger family protein | chr2:11776640-11777131 REVERSE LENGTH=163
Ghir_A05G008860	turquoise	NA
Ghir_A05G008990	turquoise	Symbols: | zinc finger (CCCH-type) family protein | chr5:23693959-23695782 FORWARD LENGTH=607
Ghir_A05G009640	turquoise	Symbols: ftsh10 | FTSH protease 10 | chr1:2305689-2309380 FORWARD LENGTH=813
Ghir_A05G009790	turquoise	Symbols: PLL5 | pol-like 5 | chr1:2349189-2351437 FORWARD LENGTH=662
Ghir_A05G009950	turquoise	Symbols: | Ras-related small GTP-binding family protein | chr5:24107450-24109049 REVERSE LENGTH=216
Ghir_A05G010290	turquoise	Symbols: ATMPK3, MPK3, ATMAPK3 | mitogen-activated protein kinase 3 | chr3:16756918-16758476 FORWARD LENGTH=370
Ghir_A05G012180	turquoise	Symbols: J8 | Chaperone DnaJ-domain superfamily protein | chr1:30403863-30404549 REVERSE LENGTH=163
Ghir_A05G013050	turquoise	Symbols: | Pyridoxal phosphate (PLP)-dependent transferases superfamily protein | chr1:30208736-30210643 REVERSE LENGTH=394
Ghir_A05G013080	turquoise	Symbols: IAA19, MSG2 | indole-3-acetic acid inducible 19 | chr3:5264100-5265378 FORWARD LENGTH=197
Ghir_A05G013260	turquoise	Symbols: | Zinc-binding ribosomal protein family protein | chr3:5454892-5455677 FORWARD LENGTH=95
Ghir_A05G013570	turquoise	Symbols: | unknown protein; BEST Arabidopsis thaliana protein match is: unknown protein (TAIR:AT3G16330.1); Has 114 Blast hits to 114 proteins in 15 species: Archae - 0; Bacteria - 0; Metazoa - 0; Fungi - 0; Plants - 114; Viruses - 0; Other Eukaryotes - 0 (source: NCBI BLink). | chr1:19407559-19408185 REVERSE LENGTH=208
Ghir_A05G013750	turquoise	Symbols: VPS46.1, CHMP1B | vacuolar protein sorting 46.1 | chr1:6099210-6100153 FORWARD LENGTH=203
Ghir_A05G014080	turquoise	Symbols: | Protein of unknown function (DUF3511) | chr2:8431581-8431931 FORWARD LENGTH=116
Ghir_A05G014890	turquoise	Symbols: | SBP (S-ribonuclease binding protein) family protein | chr5:18218769-18219741 FORWARD LENGTH=294
Ghir_A05G015110	turquoise	Symbols: AERO1, ERO1 | endoplasmic reticulum oxidoreductins 1 | chr1:27212039-27214506 REVERSE LENGTH=469
Ghir_A05G015490	turquoise	Symbols: WRKY28, ATWRKY28 | WRKY DNA-binding protein 28 | chr4:10061508-10062691 FORWARD LENGTH=318
Ghir_A05G015800	turquoise	Symbols: | unknown protein; FUNCTIONS IN: molecular_function unknown; INVOLVED IN: biological_process unknown; LOCATED IN: endomembrane system; Has 18 Blast hits to 18 proteins in 5 species: Archae - 0; Bacteria - 0; Metazoa - 0; Fungi - 0; Plants - 18; Viruses - 0; Other Eukaryotes - 0 (source: NCBI BLink). | chr1:10245055-10245378 FORWARD LENGTH=107
Ghir_A05G016120	turquoise	Symbols: PDC2 | pyruvate decarboxylase-2 | chr5:22310858-22312681 REVERSE LENGTH=607
Ghir_A05G016510	turquoise	Symbols: | NADH dehydrogenase (ubiquinone)s | chr1:4947337-4947558 REVERSE LENGTH=73
Ghir_A05G016830	turquoise	Symbols: EDA16 | SNF2 domain-containing protein / helicase domain-containing protein / zinc finger protein-related | chr1:22535038-22540610 REVERSE LENGTH=1280
Ghir_A05G017200	turquoise	Symbols: ATMYB102, ATM4, MYB102 | MYB-like 102 | chr4:11418425-11419652 REVERSE LENGTH=350
Ghir_A05G017250	turquoise	Symbols: | PLAC8 family protein | chr1:3832695-3833921 FORWARD LENGTH=254
Ghir_A05G017630	turquoise	Symbols: WRKY6, ATWRKY6 | WRKY family transcription factor | chr1:23016887-23019155 REVERSE LENGTH=553
Ghir_A05G017680	turquoise	Symbols: | ERD (early-responsive to dehydration stress) family protein | chr4:11715976-11719144 REVERSE LENGTH=771
Ghir_A05G018520	turquoise	NA
Ghir_A05G018870	turquoise	Symbols: | unknown protein; BEST Arabidopsis thaliana protein match is: unknown protein (TAIR:AT1G20100.1); Has 258 Blast hits to 235 proteins in 58 species: Archae - 0; Bacteria - 4; Metazoa - 59; Fungi - 16; Plants - 90; Viruses - 0; Other Eukaryotes - 89 (source: NCBI BLink). | chr1:28484255-28485743 REVERSE LENGTH=297
Ghir_A05G018900	turquoise	NA
Ghir_A05G019210	turquoise	Symbols: | alpha/beta-Hydrolases superfamily protein | chr4:12539871-12542210 FORWARD LENGTH=418
Ghir_A05G019260	turquoise	Symbols: STH2 | salt tolerance homolog2 | chr1:28366059-28367398 FORWARD LENGTH=331
Ghir_A05G019840	turquoise	Symbols: | Sec14p-like phosphatidylinositol transfer family protein | chr1:28214405-28215686 FORWARD LENGTH=296
Ghir_A05G020430	turquoise	Symbols: | Serine protease inhibitor (SERPIN) family protein | chr1:17558271-17560061 FORWARD LENGTH=391
Ghir_A05G020470	turquoise	Symbols: MAPKKK5 | mitogen-activated protein kinase kinase kinase 5 | chr5:26695965-26699159 REVERSE LENGTH=716
Ghir_A05G020480	turquoise	Symbols: MYB73, ATMYB73 | myb domain protein 73 | chr4:17540602-17541564 FORWARD LENGTH=320
Ghir_A05G020840	turquoise	Symbols: ABF2 | abscisic acid responsive elements-binding factor 2 | chr1:17165420-17167415 REVERSE LENGTH=427
Ghir_A05G020970	turquoise	Symbols: | RING/U-box superfamily protein | chr1:17099335-17101683 FORWARD LENGTH=645
Ghir_A05G021020	turquoise	Symbols: | SPla/RYanodine receptor (SPRY) domain-containing protein | chr4:3360746-3361255 FORWARD LENGTH=169
Ghir_A05G021080	turquoise	Symbols: RD21, RD21A | Granulin repeat cysteine protease family protein | chr1:17283139-17285609 REVERSE LENGTH=462
Ghir_A05G021200	turquoise	NA
Ghir_A05G021280	turquoise	Symbols: APUM12, PUM12 | pumilio 12 | chr5:22881721-22883842 FORWARD LENGTH=596
Ghir_A05G022000	turquoise	Symbols: LRR XI-23, RLK7 | Leucine-rich receptor-like protein kinase family protein | chr1:3252408-3255428 FORWARD LENGTH=977
Ghir_A05G022850	turquoise	Symbols: | Histone superfamily protein | chr5:3472591-3473349 REVERSE LENGTH=136
Ghir_A05G022970	turquoise	Symbols: EXO | Phosphate-responsive 1 family protein | chr4:5740378-5741322 FORWARD LENGTH=314
Ghir_A05G023050	turquoise	Symbols: | Outer arm dynein light chain 1 protein | chr1:29430226-29432516 FORWARD LENGTH=681
Ghir_A05G023210	turquoise	Symbols: ANNAT1, OXY5, ATOXY5 | annexin 1 | chr1:13225304-13226939 FORWARD LENGTH=317
Ghir_A05G023300	turquoise	Symbols: RAP2.4 | related to AP2 4 | chr1:29364790-29365794 FORWARD LENGTH=334
Ghir_A05G023780	turquoise	Symbols: | glycine-rich protein | chr4:5188047-5189574 REVERSE LENGTH=113
Ghir_A05G024120	turquoise	Symbols: SAPX | stromal ascorbate peroxidase | chr4:5314999-5317071 FORWARD LENGTH=372
Ghir_A05G025010	turquoise	Symbols: ATCK1, CK, CK1 | choline kinase 1 | chr1:26971537-26973177 FORWARD LENGTH=346
Ghir_A05G025670	turquoise	Symbols: | Integrase-type DNA-binding superfamily protein | chr1:26938612-26939043 FORWARD LENGTH=143
Ghir_A05G026470	turquoise	Symbols: AOS, CYP74A, DDE2 | allene oxide synthase | chr5:17097803-17099359 REVERSE LENGTH=518
Ghir_A05G026630	turquoise	Symbols: WRKY7, ATWRKY7 | WRKY DNA-binding protein 7 | chr4:12571930-12573446 FORWARD LENGTH=353
Ghir_A05G027050	turquoise	Symbols: | INVOLVED IN: 10-formyltetrahydrofolate biosynthetic process, folic acid and derivative biosynthetic process; EXPRESSED IN: 24 plant structures; EXPRESSED DURING: 15 growth stages; CONTAINS InterPro DOMAIN/s: Serine hydrolase (InterPro:IPR005645); BEST Arabidopsis thaliana protein match is: alpha/beta-Hydrolases superfamily protein (TAIR:AT5G65400.1); Has 30201 Blast hits to 17322 prote…
Ghir_A05G027240	turquoise	Symbols: | VQ motif-containing protein | chr1:13321214-13322122 REVERSE LENGTH=302
Ghir_A05G027250	turquoise	Symbols: | Endoplasmic reticulum vesicle transporter protein | chr1:13450467-13453683 FORWARD LENGTH=489
Ghir_A05G027280	turquoise	Symbols: SAH7 | Pollen Ole e 1 allergen and extensin family protein | chr4:5550563-5551259 FORWARD LENGTH=159
Ghir_A05G029190	turquoise	Symbols: ATJ3, ATJ | DNAJ homologue 3 | chr3:15869115-15871059 REVERSE LENGTH=420
Ghir_A05G029260	turquoise	Symbols: VPS60.1 | SNF7 family protein | chr3:3323501-3324905 REVERSE LENGTH=235
Ghir_A05G029270	turquoise	Symbols: ATVAMP727, VAMP727 | vesicle-associated membrane protein 727 | chr3:20108355-20110127 REVERSE LENGTH=240
Ghir_A05G029390	turquoise	Symbols: ZIFL1 | zinc induced facilitator-like 1 | chr5:4438318-4441289 FORWARD LENGTH=478
Ghir_A05G029770	turquoise	Symbols: NAC2, anac078 | NAC domain containing protein 2 | chr5:1243980-1246416 FORWARD LENGTH=567
Ghir_A05G031210	turquoise	Symbols: HSPRO2, ATHSPRO2 | ortholog of sugar beet HS1 PRO-1 2 | chr2:16700649-16701956 REVERSE LENGTH=435
Ghir_A05G031410	turquoise	Symbols: | Galactose oxidase/kelch repeat superfamily protein | chr2:838378-839781 FORWARD LENGTH=467
Ghir_A05G032090	turquoise	Symbols: NTF2A | nuclear transport factor 2A | chr1:9484615-9485790 REVERSE LENGTH=122
Ghir_A05G032360	turquoise	Symbols: | alpha/beta-Hydrolases superfamily protein | chr1:3568343-3570466 REVERSE LENGTH=473
Ghir_A05G032490	turquoise	Symbols: | Domain of unknown function (DUF220) | chr1:26562250-26563608 FORWARD LENGTH=338
Ghir_A05G032570	turquoise	Symbols: ATPAP2, ATLPP2, LPP2 | lipid phosphate phosphatase 2 | chr1:5188080-5189476 FORWARD LENGTH=290
Ghir_A05G033900	turquoise	NA
Ghir_A05G033920	turquoise	Symbols: | unknown protein; FUNCTIONS IN: molecular_function unknown; INVOLVED IN: N-terminal protein myristoylation; LOCATED IN: cellular_component unknown; BEST Arabidopsis thaliana protein match is: unknown protein (TAIR:AT5G17350.1); Has 137 Blast hits to 137 proteins in 11 species: Archae - 0; Bacteria - 0; Metazoa - 0; Fungi - 0; Plants - 137; Viruses - 0; Other Eukaryotes - 0 (source: NCBI…
Ghir_A05G034070	turquoise	Symbols: EPC1 | Nucleotide-diphospho-sugar transferases superfamily protein | chr3:20715101-20717133 FORWARD LENGTH=334
Ghir_A05G034770	turquoise	Symbols: | hydroxyproline-rich glycoprotein family protein | chr2:14183552-14187666 FORWARD LENGTH=623
Ghir_A05G034790	turquoise	Symbols: ANAC083, VNI2, NAC083 | NAC domain containing protein 83 | chr5:4196643-4197577 FORWARD LENGTH=252
Ghir_A05G034800	turquoise	Symbols: ATEXO70C2, EXO70C2 | exocyst subunit exo70 family protein C2 | chr5:4514680-4516767 REVERSE LENGTH=695
Ghir_A05G035870	turquoise	Symbols: GAE1 | UDP-D-glucuronate 4-epimerase 1 | chr4:14881976-14883265 REVERSE LENGTH=429
Ghir_A05G036360	turquoise	Symbols: APK1A | Protein kinase superfamily protein | chr1:2331369-2333589 REVERSE LENGTH=424
Ghir_A05G036380	turquoise	Symbols: ACT11 | actin-11 | chr3:3858116-3859609 FORWARD LENGTH=377
Ghir_A05G036830	turquoise	Symbols: RGLG2 | RING domain ligase2 | chr5:4648355-4650563 REVERSE LENGTH=468
Ghir_A05G037540	turquoise	Symbols: | Leucine-rich repeat protein kinase family protein | chr3:10667359-10669176 FORWARD LENGTH=605
Ghir_A05G038290	turquoise	Symbols: GAUT13 | galacturonosyltransferase 13 | chr3:9392-11979 FORWARD LENGTH=533
Ghir_A05G039410	turquoise	Symbols: PAD4, ATPAD4 | alpha/beta-Hydrolases superfamily protein | chr3:19431566-19434292 FORWARD LENGTH=541
Ghir_A05G039480	turquoise	Symbols: ATAF2, anac081 | NAC (No Apical Meristem) domain transcriptional regulator superfamily protein | chr5:2859113-2860144 REVERSE LENGTH=283
Ghir_A05G039810	turquoise	Symbols: IDL2 | inflorescence deficient in abscission (IDA)-like 2 | chr5:25850797-25851084 FORWARD LENGTH=95
Ghir_A05G040220	turquoise	Symbols: AtPP2-B10, PP2-B10 | phloem protein 2-B10 | chr2:619699-620736 REVERSE LENGTH=272
Ghir_A05G041590	turquoise	Symbols: ATEXPA8, EXP8, ATEXP8, ATHEXP ALPHA 1.11, EXPA8 | expansin A8 | chr2:16949121-16950472 REVERSE LENGTH=253
Ghir_A05G041650	turquoise	Symbols: | Protein kinase superfamily protein | chr5:1544206-1547082 REVERSE LENGTH=540
Ghir_A06G000060	turquoise	Symbols: ATAMY2, AMY2 | alpha-amylase-like 2 | chr1:28561647-28563914 FORWARD LENGTH=413
Ghir_A06G000260	turquoise	Symbols: SHD, HSP90.7, AtHsp90.7, AtHsp90-7 | Chaperone protein htpG family protein | chr4:12551902-12555851 REVERSE LENGTH=823
Ghir_A06G000990	turquoise	Symbols: | Protein of unknown function (DUF1195) | chr4:17285953-17287281 REVERSE LENGTH=179
Ghir_A06G001440	turquoise	Symbols: | Peptidase S24/S26A/S26B/S26C family protein | chr1:2108832-2110642 FORWARD LENGTH=367
Ghir_A06G001760	turquoise	Symbols: | Protein kinase family protein | chr5:3085810-3088842 REVERSE LENGTH=516
Ghir_A06G001880	turquoise	Symbols: | RING/U-box superfamily protein | chr5:17216649-17219171 REVERSE LENGTH=691
Ghir_A06G002010	turquoise	Symbols: WRKY7, ATWRKY7 | WRKY DNA-binding protein 7 | chr4:12571930-12573446 FORWARD LENGTH=353
Ghir_A06G002110	turquoise	Symbols: MYB73, ATMYB73 | myb domain protein 73 | chr4:17540602-17541564 FORWARD LENGTH=320
Ghir_A06G003020	turquoise	Symbols: | Cox19-like CHCH family protein | chr5:2970733-2971970 FORWARD LENGTH=139
Ghir_A06G003710	turquoise	Symbols: PAPP2C | phytochrome-associated protein phosphatase type 2C | chr1:7874236-7875496 FORWARD LENGTH=287
Ghir_A06G003880	turquoise	Symbols: RAP2.4 | related to AP2 4 | chr1:29364790-29365794 FORWARD LENGTH=334
Ghir_A06G004220	turquoise	Symbols: | Translation initiation factor IF2/IF5 | chr1:13898706-13900025 REVERSE LENGTH=439
Ghir_A06G004230	turquoise	Symbols: | Galactosyltransferase family protein | chr1:29260899-29263001 REVERSE LENGTH=393
Ghir_A06G004800	turquoise	Symbols: ATAF1, ANAC002 | NAC (No Apical Meristem) domain transcriptional regulator superfamily protein | chr1:268471-269514 FORWARD LENGTH=289
Ghir_A06G005400	turquoise	Symbols: TIP1 | Ankyrin repeat family protein with DHHC zinc finger domain | chr5:6876772-6881102 FORWARD LENGTH=620
Ghir_A06G005480	turquoise	Symbols: AVP1, ATAVP3, AVP-3, AtVHP1;1 | Inorganic H pyrophosphatase family protein | chr1:5399115-5402185 FORWARD LENGTH=770
Ghir_A06G005670	turquoise	Symbols: | RabGAP/TBC domain-containing protein | chr5:21338052-21342848 FORWARD LENGTH=690
Ghir_A06G005690	turquoise	NA
Ghir_A06G006060	turquoise	Symbols: RAN3, ATRAN3 | RAN GTPase 3 | chr5:22392285-22393957 FORWARD LENGTH=221
Ghir_A06G006070	turquoise	Symbols: RAN3, ATRAN3 | RAN GTPase 3 | chr5:22392285-22393957 FORWARD LENGTH=221
Ghir_A06G007240	turquoise	Symbols: PFK3 | phosphofructokinase 3 | chr4:13301094-13304030 REVERSE LENGTH=489
Ghir_A06G007300	turquoise	Symbols: SNF7.1 | SNF7 family protein | chr4:14381019-14382342 FORWARD LENGTH=219
Ghir_A06G007750	turquoise	Symbols: | unknown protein; BEST Arabidopsis thaliana protein match is: unknown protein (TAIR:AT5G12010.1); Has 945 Blast hits to 944 proteins in 87 species: Archae - 0; Bacteria - 0; Metazoa - 519; Fungi - 43; Plants - 365; Viruses - 0; Other Eukaryotes - 18 (source: NCBI BLink). | chr4:14579859-14581481 FORWARD LENGTH=540
Ghir_A06G007960	turquoise	Symbols: OPR3 | oxophytodienoate-reductase 3 | chr2:2359240-2361971 REVERSE LENGTH=391
Ghir_A06G009660	turquoise	Symbols: ATNADP-ME3, NADP-ME3 | NADP-malic enzyme 3 | chr5:9024549-9028260 FORWARD LENGTH=588
Ghir_A06G010350	turquoise	Symbols: | signal recognition particle receptor alpha subunit family protein | chr4:14938142-14940600 REVERSE LENGTH=634
Ghir_A06G010870	turquoise	Symbols: WRKY40, ATWRKY40 | WRKY DNA-binding protein 40 | chr1:30383834-30385356 FORWARD LENGTH=302
Ghir_A06G011670	turquoise	Symbols: ATGH9A1, TSD1, DEC, KOR, RSW2, IRX2, KOR1, GH9A1 | glycosyl hydrolase 9A1 | chr5:20197765-20200168 REVERSE LENGTH=621
Ghir_A06G012630	turquoise	Symbols: AHA1, PMA, OST2, HA1 | H(+)-ATPase 1 | chr2:8221858-8227268 FORWARD LENGTH=949
Ghir_A06G012720	turquoise	Symbols: WRKY11, ATWRKY11 | WRKY DNA-binding protein 11 | chr4:15290065-15291458 REVERSE LENGTH=325
Ghir_A06G012840	turquoise	Symbols: | ethylene-responsive nuclear protein / ethylene-regulated nuclear protein (ERT2) | chr4:11179389-11180606 REVERSE LENGTH=405
Ghir_A06G013570	turquoise	Symbols: ENT3, FUR1, ATENT3 | Major facilitator superfamily protein | chr4:2632886-2634824 REVERSE LENGTH=418
Ghir_A06G013680	turquoise	Symbols: NDB2 | NAD(P)H dehydrogenase B2 | chr4:2572752-2576222 FORWARD LENGTH=619
Ghir_A06G013720	turquoise	Symbols: SC3 | secretory carrier 3 | chr1:22586035-22588664 FORWARD LENGTH=289
Ghir_A06G013880	turquoise	Symbols: | proline-rich spliceosome-associated (PSP) family protein | chr4:11506259-11509772 REVERSE LENGTH=598
Ghir_A06G013930	turquoise	Symbols: | Protein kinase superfamily protein | chr3:2750285-2752086 FORWARD LENGTH=393
Ghir_A06G014580	turquoise	Symbols: ATERF2, ATERF-2, ERF2 | ethylene responsive element binding factor 2 | chr5:19172023-19172754 REVERSE LENGTH=243
Ghir_A06G015030	turquoise	NA
Ghir_A06G016040	turquoise	NA
Ghir_A06G016210	turquoise	Symbols: WRKY6, ATWRKY6 | WRKY family transcription factor | chr1:23016887-23019155 REVERSE LENGTH=553
Ghir_A06G016250	turquoise	Symbols: | Core-2/I-branching beta-1,6-N-acetylglucosaminyltransferase family protein | chr1:4031768-4033946 REVERSE LENGTH=383
Ghir_A06G016640	turquoise	Symbols: ATTDT, ATSDAT, TDT | tonoplast dicarboxylate transporter | chr5:19287895-19290347 REVERSE LENGTH=540
Ghir_A06G016920	turquoise	Symbols: | C2 calcium/lipid-binding and GRAM domain containing protein | chr1:830968-834996 FORWARD LENGTH=1020
Ghir_A06G017180	turquoise	Symbols: SAG20, WI12, ATWI-12 | senescence associated gene 20 | chr3:3442776-3443108 FORWARD LENGTH=110
Ghir_A06G017440	turquoise	Symbols: | Protein kinase family protein | chr2:16822136-16824327 REVERSE LENGTH=489
Ghir_A06G017720	turquoise	Symbols: | Nucleotide-sugar transporter family protein | chr3:3547017-3548539 REVERSE LENGTH=308
Ghir_A06G017860	turquoise	Symbols: TRFL9, ATTBP2 | TRF-like 9 | chr3:3982272-3984848 REVERSE LENGTH=619
Ghir_A06G018020	turquoise	Symbols: HSC70-1, HSP70-1, AT-HSC70-1, HSC70 | heat shock cognate protein 70-1 | chr5:554055-556334 REVERSE LENGTH=651
Ghir_A06G018040	turquoise	Symbols: | C2H2 and C2HC zinc fingers superfamily protein | chr2:15706454-15706990 FORWARD LENGTH=178
Ghir_A06G018220	turquoise	NA
Ghir_A06G018320	turquoise	Symbols: UBL5 | ubiquitin-like protein 5 | chr5:16913611-16913832 REVERSE LENGTH=73
Ghir_A06G018560	turquoise	Symbols: ATJ2, J2 | DNAJ homologue 2 | chr5:7303798-7305668 REVERSE LENGTH=419
Ghir_A06G018880	turquoise	Symbols: | DnaJ domain ;Myb-like DNA-binding domain | chr3:3605459-3607402 REVERSE LENGTH=647
Ghir_A06G019500	turquoise	Symbols: ACS | acetyl-CoA synthetase | chr5:14534961-14540296 REVERSE LENGTH=743
Ghir_A06G019580	turquoise	Symbols: HSR8, MUR4, UXE1 | NAD(P)-binding Rossmann-fold superfamily protein | chr1:10855496-10857970 FORWARD LENGTH=419
Ghir_A06G019720	turquoise	Symbols: WRKY40, ATWRKY40 | WRKY DNA-binding protein 40 | chr1:30383834-30385356 FORWARD LENGTH=302
Ghir_A06G021770	turquoise	Symbols: NSF | AAA-type ATPase family protein | chr4:2489696-2495666 REVERSE LENGTH=742
Ghir_A06G021960	turquoise	Symbols: CRK25 | cysteine-rich RLK (RECEPTOR-like protein kinase) 25 | chr4:2679793-2682309 REVERSE LENGTH=675
Ghir_A06G022440	turquoise	Symbols: | Calcium-dependent lipid-binding (CaLB domain) family protein | chr5:19330470-19331178 FORWARD LENGTH=166
Ghir_A06G022930	turquoise	Symbols: EDA16 | SNF2 domain-containing protein / helicase domain-containing protein / zinc finger protein-related | chr1:22535038-22540610 REVERSE LENGTH=1280
Ghir_A06G022970	turquoise	Symbols: ERF11, ATERF11 | ERF domain protein 11 | chr1:9956351-9956851 REVERSE LENGTH=166
Ghir_A07G000160	turquoise	Symbols: | RING/U-box superfamily protein | chr5:8545008-8546923 REVERSE LENGTH=520
Ghir_A07G000180	turquoise	Symbols: WRKY17, ATWRKY17 | WRKY DNA-binding protein 17 | chr2:10437676-10439222 REVERSE LENGTH=321
Ghir_A07G000960	turquoise	Symbols: OXS3, ATOXS3 | oxidative stress 3 | chr5:22895847-22896502 REVERSE LENGTH=172
Ghir_A07G001060	turquoise	Symbols: | Regulator of Vps4 activity in the MVB pathway protein | chr2:8506339-8509817 FORWARD LENGTH=937
Ghir_A07G001450	turquoise	Symbols: VPS2.1 | SNF7 family protein | chr2:2588740-2590285 REVERSE LENGTH=225
Ghir_A07G001630	turquoise	Symbols: | inter-alpha-trypsin inhibitor heavy chain-related | chr1:6602270-6605766 FORWARD LENGTH=754
Ghir_A07G001920	turquoise	Symbols: | Transmembrane proteins 14C | chr3:15406088-15407699 FORWARD LENGTH=240
Ghir_A07G002590	turquoise	Symbols: ATNADP-ME3, NADP-ME3 | NADP-malic enzyme 3 | chr5:9024549-9028260 FORWARD LENGTH=588
Ghir_A07G002920	turquoise	Symbols: | S-adenosyl-L-methionine-dependent methyltransferases superfamily protein | chr2:17251981-17252886 FORWARD LENGTH=269
Ghir_A07G003050	turquoise	Symbols: ATTIL, TIL | temperature-induced lipocalin | chr5:23500512-23501156 REVERSE LENGTH=186
Ghir_A07G003180	turquoise	Symbols: | signal recognition particle receptor alpha subunit family protein | chr4:14938142-14940600 REVERSE LENGTH=634
Ghir_A07G003310	turquoise	Symbols: | unknown protein; FUNCTIONS IN: molecular_function unknown; INVOLVED IN: biological_process unknown; LOCATED IN: cellular_component unknown; EXPRESSED IN: 23 plant structures; EXPRESSED DURING: 14 growth stages; BEST Arabidopsis thaliana protein match is: unknown protein (TAIR:AT5G04860.1); Has 84 Blast hits to 73 proteins in 13 species: Archae - 0; Bacteria - 0; Metazoa - 0; Fungi - 0;…
Ghir_A07G003510	turquoise	Symbols: | unknown protein; BEST Arabidopsis thaliana protein match is: unknown protein (TAIR:AT1G80610.1); Has 63 Blast hits to 59 proteins in 12 species: Archae - 0; Bacteria - 0; Metazoa - 6; Fungi - 0; Plants - 53; Viruses - 0; Other Eukaryotes - 4 (source: NCBI BLink). | chr4:15490903-15493007 FORWARD LENGTH=253
Ghir_A07G003520	turquoise	Symbols: | unknown protein; FUNCTIONS IN: molecular_function unknown; INVOLVED IN: biological_process unknown; LOCATED IN: chloroplast; EXPRESSED IN: 24 plant structures; EXPRESSED DURING: 15 growth stages; BEST Arabidopsis thaliana protein match is: unknown protein (TAIR:AT2G25250.1); Has 65 Blast hits to 65 proteins in 19 species: Archae - 0; Bacteria - 0; Metazoa - 3; Fungi - 8; Plants - 54; V…
Ghir_A07G003610	turquoise	Symbols: SDF2, ATSDL, AtSDF2 | stromal cell-derived factor 2-like protein precursor | chr2:10684428-10685838 FORWARD LENGTH=218
Ghir_A07G004580	turquoise	Symbols: | B12D protein | chr3:17778471-17779299 FORWARD LENGTH=88
Ghir_A07G005540	turquoise	Symbols: ATHVA22E, HVA22E | HVA22 homologue E | chr5:20633442-20634502 REVERSE LENGTH=116
Ghir_A07G005910	turquoise	Symbols: | Protein kinase superfamily protein | chr1:25327727-25330965 REVERSE LENGTH=752
Ghir_A07G007420	turquoise	Symbols: RGP3, RGP | reversibly glycosylated polypeptide 3 | chr3:2708347-2709714 REVERSE LENGTH=362
Ghir_A07G007580	turquoise	Symbols: DGK1, ATDGK1 | diacylglycerol kinase1 | chr5:2525197-2528396 REVERSE LENGTH=728
Ghir_A07G008120	turquoise	Symbols: LPP3, ATLPP3 | lipid phosphate phosphatase 3 | chr3:551534-554411 FORWARD LENGTH=364
Ghir_A07G008430	turquoise	Symbols: CML23 | calmodulin like 23 | chr1:24770856-24771329 REVERSE LENGTH=157
Ghir_A07G008950	turquoise	Symbols: | unknown protein; BEST Arabidopsis thaliana protein match is: unknown protein (TAIR:AT3G22235.2); Has 177 Blast hits to 177 proteins in 14 species: Archae - 0; Bacteria - 0; Metazoa - 0; Fungi - 0; Plants - 177; Viruses - 0; Other Eukaryotes - 0 (source: NCBI BLink). | chr3:7863788-7864675 REVERSE LENGTH=72
Ghir_A07G008980	turquoise	Symbols: | FUNCTIONS IN: molecular_function unknown; INVOLVED IN: response to cadmium ion; LOCATED IN: plasma membrane; EXPRESSED IN: 25 plant structures; EXPRESSED DURING: 13 growth stages; CONTAINS InterPro DOMAIN/s: Prefoldin (InterPro:IPR009053); BEST Arabidopsis thaliana protein match is: unknown protein (TAIR:AT1G05320.3); Has 470429 Blast hits to 168274 proteins in 4282 species: Archae - 6…
Ghir_A07G009100	turquoise	Symbols: | Protein of unknown function (DUF1068) | chr2:13827849-13829135 FORWARD LENGTH=183
Ghir_A07G009580	turquoise	Symbols: OBE2 | Protein of unknown function (DUF1423) | chr5:19528019-19529820 REVERSE LENGTH=574
Ghir_A07G010280	turquoise	Symbols: ATECA4, ECA4 | endomembrane-type CA-ATPase 4 | chr1:2370305-2374196 REVERSE LENGTH=1061
Ghir_A07G010400	turquoise	Symbols: | Domain of unknown function (DUF966) | chr5:24090950-24092804 FORWARD LENGTH=423
Ghir_A07G010490	turquoise	Symbols: UBC13 | ubiquitin-conjugating enzyme 13 | chr3:17096120-17097315 REVERSE LENGTH=166
Ghir_A07G010730	turquoise	Symbols: SCL14, ATGRAS2, GRAS2 | SCARECROW-like 14 | chr1:2313828-2316137 REVERSE LENGTH=769
Ghir_A07G010750	turquoise	Symbols: | zinc finger (C3HC4-type RING finger) family protein | chr3:17178837-17180024 REVERSE LENGTH=395
Ghir_A07G011450	turquoise	Symbols: | unknown protein; BEST Arabidopsis thaliana protein match is: unknown protein (TAIR:AT4G22758.1); Has 131 Blast hits to 131 proteins in 17 species: Archae - 0; Bacteria - 0; Metazoa - 0; Fungi - 0; Plants - 131; Viruses - 0; Other Eukaryotes - 0 (source: NCBI BLink). | chr2:11860734-11861306 FORWARD LENGTH=190
Ghir_A07G011680	turquoise	Symbols: | A20/AN1-like zinc finger family protein | chr2:11776640-11777131 REVERSE LENGTH=163
Ghir_A07G012500	turquoise	Symbols: MLO6, ATMLO6 | Seven transmembrane MLO family protein | chr1:22708875-22712032 REVERSE LENGTH=583
Ghir_A07G013660	turquoise	Symbols: ATBZIP53, BZIP53 | basic region/leucine zipper motif 53 | chr3:23091844-23092284 REVERSE LENGTH=146
Ghir_A07G014530	turquoise	Symbols: ATPI4K GAMMA 4, UBDK GAMMA 4, PI4K GAMMA 4 | phosphoinositide 4-kinase gamma 4 | chr2:19086741-19088534 REVERSE LENGTH=566
Ghir_A07G015300	turquoise	Symbols: ANL2, AHDP | Homeobox-leucine zipper family protein / lipid-binding START domain-containing protein | chr4:299741-304103 REVERSE LENGTH=802
Ghir_A07G016260	turquoise	Symbols: | Haem oxygenase-like, multi-helical | chr5:12085328-12088569 REVERSE LENGTH=617
Ghir_A07G017850	turquoise	Symbols: GRF3, RCI1 | general regulatory factor 3 | chr5:15410277-15411285 FORWARD LENGTH=255
Ghir_A07G017950	turquoise	Symbols: | Auxin-responsive family protein | chr5:13900913-13902934 REVERSE LENGTH=404
Ghir_A07G018170	turquoise	Symbols: | Pyridoxal phosphate (PLP)-dependent transferases superfamily protein | chr2:7666637-7667905 FORWARD LENGTH=422
Ghir_A07G019140	turquoise	Symbols: | Thioredoxin superfamily protein | chr5:15573745-15574945 REVERSE LENGTH=217
Ghir_A07G019150	turquoise	Symbols: SEP2, AGL4 | K-box region and MADS-box transcription factor family protein | chr3:464554-466687 REVERSE LENGTH=250
Ghir_A07G019870	turquoise	Symbols: | Ubiquitin fusion degradation UFD1 family protein | chr4:8823822-8825949 FORWARD LENGTH=561
Ghir_A07G020550	turquoise	Symbols: | ATPase E1-E2 type family protein / haloacid dehalogenase-like hydrolase family protein | chr3:23407112-23410213 REVERSE LENGTH=1033
Ghir_A07G021290	turquoise	Symbols: | Auxin-responsive family protein | chr3:9208955-9210353 FORWARD LENGTH=393
Ghir_A07G021320	turquoise	Symbols: | AGC (cAMP-dependent, cGMP-dependent and protein kinase C) kinase family protein | chr4:7598099-7599217 REVERSE LENGTH=372
Ghir_A07G021370	turquoise	Symbols: | Oxidoreductase, zinc-binding dehydrogenase family protein | chr4:7600682-7602567 FORWARD LENGTH=329
Ghir_A07G021380	turquoise	Symbols: | Oxidoreductase, zinc-binding dehydrogenase family protein | chr4:7600682-7602567 FORWARD LENGTH=329
Ghir_A07G021550	turquoise	Symbols: RIN4 | RPM1 interacting protein 4 | chr3:9132458-9133747 FORWARD LENGTH=211
Ghir_A07G021650	turquoise	NA
Ghir_A07G022270	turquoise	Symbols: MTO1, CGS, ATCYS1, CGS1 | Pyridoxal phosphate (PLP)-dependent transferases superfamily protein | chr3:39234-41865 REVERSE LENGTH=563
Ghir_A07G022520	turquoise	Symbols: ATAUX2-11, IAA4 | AUX/IAA transcriptional regulator family protein | chr5:17550465-17551206 FORWARD LENGTH=186
Ghir_A07G022530	turquoise	Symbols: IAA14, SLR | indole-3-acetic acid inducible 14 | chr4:8348521-8349923 REVERSE LENGTH=228
Ghir_A07G022700	turquoise	Symbols: CYP94B1 | cytochrome P450, family 94, subfamily B, polypeptide 1 | chr5:25408987-25410519 REVERSE LENGTH=510
Ghir_A07G023430	turquoise	Symbols: PMZ, SAP12 | zinc finger (AN1-like) family protein | chr3:10520585-10521223 FORWARD LENGTH=186
Ghir_A07G023630	turquoise	Symbols: FDH | formate dehydrogenase | chr5:4777043-4779190 FORWARD LENGTH=384
Ghir_A07G023720	turquoise	Symbols: AO | L-aspartate oxidase | chr5:4769133-4772012 FORWARD LENGTH=651
Ghir_A07G024720	turquoise	Symbols: | NAD(P)-binding Rossmann-fold superfamily protein | chr3:327747-328833 REVERSE LENGTH=296
Ghir_A07G024800	turquoise	Symbols: | GRAM domain family protein | chr5:4207081-4208079 FORWARD LENGTH=272
Ghir_A07G025180	turquoise	Symbols: ATEXO70H7, EXO70H7 | exocyst subunit exo70 family protein H7 | chr5:24064100-24066004 REVERSE LENGTH=634
Ghir_A08G000190	turquoise	Symbols: RAP2.7 | related to AP2.7 | chr2:12226168-12228251 REVERSE LENGTH=464
Ghir_A08G000930	turquoise	Symbols: SKD1, VPS4, ATSKD1 | AAA-type ATPase family protein | chr2:11781226-11783730 FORWARD LENGTH=435
Ghir_A08G001170	turquoise	Symbols: TPR7 | Tetratricopeptide repeat (TPR)-like superfamily protein | chr5:7273395-7276318 FORWARD LENGTH=554
Ghir_A08G002200	turquoise	Symbols: | chaperone binding;ATPase activators | chr5:23515275-23516479 FORWARD LENGTH=196
Ghir_A08G002270	turquoise	Symbols: ACA10, CIF1, ATACA10 | autoinhibited Ca(2+)-ATPase 10 | chr4:14611225-14618775 REVERSE LENGTH=1069
Ghir_A08G002600	turquoise	Symbols: Fh5, ATFH5 | formin homology5 | chr5:22197856-22201649 REVERSE LENGTH=900
Ghir_A08G002790	turquoise	Symbols: ATCOL5, COL5 | CONSTANS-like 5 | chr5:23355573-23356729 FORWARD LENGTH=355
Ghir_A08G002910	turquoise	Symbols: ATR2, AR2 | P450 reductase 2 | chr4:14796900-14800578 FORWARD LENGTH=712
Ghir_A08G003280	turquoise	Symbols: | basic helix-loop-helix (bHLH) DNA-binding superfamily protein | chr2:17611428-17613163 REVERSE LENGTH=359
Ghir_A08G003290	turquoise	Symbols: | SWAP (Suppressor-of-White-APricot)/surp domain-containing protein / D111/G-patch domain-containing protein | chr3:19329243-19331738 FORWARD LENGTH=443
Ghir_A08G003320	turquoise	Symbols: | A20/AN1-like zinc finger family protein | chr3:4012707-4013189 FORWARD LENGTH=160
Ghir_A08G003360	turquoise	Symbols: AAC2 | ADP/ATP carrier 2 | chr5:4336034-4337379 FORWARD LENGTH=385
Ghir_A08G003760	turquoise	Symbols: NTMC2TYPE4, NTMC2T4 | Calcium-dependent lipid-binding (CaLB domain) family protein | chr3:22597485-22600932 FORWARD LENGTH=510
Ghir_A08G004050	turquoise	Symbols: AOC4 | allene oxide cyclase 4 | chr1:4547624-4548552 FORWARD LENGTH=254
Ghir_A08G004150	turquoise	Symbols: | Protein kinase superfamily protein | chr3:23029276-23030864 REVERSE LENGTH=361
Ghir_A08G004190	turquoise	Symbols: | unknown protein; FUNCTIONS IN: molecular_function unknown; INVOLVED IN: biological_process unknown; LOCATED IN: endomembrane system; EXPRESSED IN: 24 plant structures; EXPRESSED DURING: 15 growth stages; Has 44 Blast hits to 44 proteins in 14 species: Archae - 0; Bacteria - 0; Metazoa - 0; Fungi - 0; Plants - 44; Viruses - 0; Other Eukaryotes - 0 (source: NCBI BLink). | chr1:24440471-2…
Ghir_A08G004370	turquoise	Symbols: | Protein phosphatase 2C family protein | chr3:23038516-23040391 REVERSE LENGTH=384
Ghir_A08G004400	turquoise	NA
Ghir_A08G004410	turquoise	Symbols: ATARFA1F, ARFA1F | ADP-ribosylation factor A1F | chr1:3513189-3514230 REVERSE LENGTH=181
Ghir_A08G005240	turquoise	Symbols: SUM1, SUMO 1, SUMO1, ATSUMO1 | small ubiquitin-like modifier 1 | chr4:13497466-13498458 FORWARD LENGTH=100
Ghir_A08G006300	turquoise	Symbols: ATRAB1B, ARA5, ARA-5, ATRABD2A, RABD2A, RA-5 | RAS 5 | chr1:400350-401788 REVERSE LENGTH=203
Ghir_A08G006730	turquoise	Symbols: ATAUX2-11, IAA4 | AUX/IAA transcriptional regulator family protein | chr5:17550465-17551206 FORWARD LENGTH=186
Ghir_A08G007480	turquoise	NA
Ghir_A08G008210	turquoise	Symbols: SAG21, AtLEA5 | senescence-associated gene 21 | chr4:1046414-1046807 REVERSE LENGTH=97
Ghir_A08G008730	turquoise	Symbols: | Protein phosphatase 2C family protein | chr4:14048499-14050118 FORWARD LENGTH=283
Ghir_A08G009190	turquoise	Symbols: ATTPS11, TPS11, ATTPSB | trehalose phosphatase/synthase 11 | chr2:8109043-8111799 FORWARD LENGTH=862
Ghir_A08G009390	turquoise	Symbols: | ubiquitin-associated (UBA)/TS-N domain-containing protein | chr2:5114881-5118486 FORWARD LENGTH=562
Ghir_A08G009890	turquoise	Symbols: | Cytochrome c oxidase, subunit Vib family protein | chr5:23426753-23427637 FORWARD LENGTH=78
Ghir_A08G009900	turquoise	Symbols: TET7 | tetraspanin7 | chr4:13942566-13943621 REVERSE LENGTH=263
Ghir_A08G010450	turquoise	Symbols: | Integrase-type DNA-binding superfamily protein | chr1:23890981-23891988 REVERSE LENGTH=335
Ghir_A08G010510	turquoise	Symbols: WRKY41, AtWRKY41 | WRKY family transcription factor | chr4:6759303-6760763 FORWARD LENGTH=313
Ghir_A08G010800	turquoise	Symbols: | SAUR-like auxin-responsive protein family | chr2:19180904-19181269 FORWARD LENGTH=121
Ghir_A08G010810	turquoise	Symbols: | Calcium-dependent protein kinase (CDPK) family protein | chr5:8339390-8342913 REVERSE LENGTH=594
Ghir_A08G011350	turquoise	Symbols: | DCD (Development and Cell Death) domain protein | chr5:16815630-16816932 FORWARD LENGTH=349
Ghir_A08G011420	turquoise	Symbols: ADL1, ADL1A, AG68, DRP1A, RSW9, DL1 | dynamin-like protein | chr5:16820661-16824536 REVERSE LENGTH=610
Ghir_A08G011570	turquoise	Symbols: | unknown protein; FUNCTIONS IN: molecular_function unknown; INVOLVED IN: response to wounding; LOCATED IN: endomembrane system; EXPRESSED IN: 23 plant structures; EXPRESSED DURING: 13 growth stages; BEST Arabidopsis thaliana protein match is: unknown protein (TAIR:AT1G32928.1); Has 42 Blast hits to 42 proteins in 8 species: Archae - 0; Bacteria - 0; Metazoa - 0; Fungi - 0; Plants - 42; …
Ghir_A08G011670	turquoise	Symbols: | Nucleoporin autopeptidase | chr1:3407265-3412045 REVERSE LENGTH=1041
Ghir_A08G011810	turquoise	Symbols: LSU2 | response to low sulfur 2 | chr5:8443472-8443756 REVERSE LENGTH=94
Ghir_A08G012550	turquoise	Symbols: ATGSTF6, GST1, ERD11, ATGSTF3, GSTF6, ATGST1 | glutathione S-transferase 6 | chr1:661363-662191 REVERSE LENGTH=208
Ghir_A08G012640	turquoise	Symbols: RAP2.3, ATEBP, ERF72, EBP | ethylene-responsive element binding protein | chr3:5705784-5706768 FORWARD LENGTH=248
Ghir_A08G012840	turquoise	Symbols: WRKY23, ATWRKY23 | WRKY DNA-binding protein 23 | chr2:19405045-19406446 REVERSE LENGTH=337
Ghir_A08G012860	turquoise	Symbols: | unknown protein; BEST Arabidopsis thaliana protein match is: unknown protein (TAIR:AT1G02380.1); Has 67 Blast hits to 67 proteins in 11 species: Archae - 0; Bacteria - 0; Metazoa - 0; Fungi - 0; Plants - 67; Viruses - 0; Other Eukaryotes - 0 (source: NCBI BLink). | chr4:851387-852441 REVERSE LENGTH=236
Ghir_A08G012920	turquoise	Symbols: ATMYB2, MYB2 | myb domain protein 2 | chr2:19376284-19377297 FORWARD LENGTH=273
Ghir_A08G012970	turquoise	Symbols: SAM1, SAM-1, MAT1, AtSAM1 | S-adenosylmethionine synthetase 1 | chr1:519037-520218 FORWARD LENGTH=393
Ghir_A08G013120	turquoise	Symbols: | unknown protein; LOCATED IN: cellular_component unknown; EXPRESSED IN: 23 plant structures; EXPRESSED DURING: 15 growth stages; Has 553 Blast hits to 216 proteins in 93 species: Archae - 0; Bacteria - 124; Metazoa - 193; Fungi - 58; Plants - 108; Viruses - 0; Other Eukaryotes - 70 (source: NCBI BLink). | chr3:22964945-22971149 FORWARD LENGTH=1254
Ghir_A08G013440	turquoise	Symbols: GBF3 | G-box binding factor 3 | chr2:19000859-19002901 FORWARD LENGTH=382
Ghir_A08G013860	turquoise	Symbols: | C2 calcium/lipid-binding plant phosphoribosyltransferase family protein | chr4:7013956-7017846 REVERSE LENGTH=1011
Ghir_A08G014080	turquoise	Symbols: WRKY22, AtWRKY22 | WRKY family transcription factor | chr4:522839-524129 REVERSE LENGTH=298
Ghir_A08G014540	turquoise	Symbols: | Preprotein translocase Sec, Sec61-beta subunit protein | chr3:22375132-22375377 REVERSE LENGTH=81
Ghir_A08G015480	turquoise	Symbols: | A20/AN1-like zinc finger family protein | chr3:4012707-4013189 FORWARD LENGTH=160
Ghir_A08G015550	turquoise	Symbols: | O-fucosyltransferase family protein | chr2:18374447-18376435 FORWARD LENGTH=573
Ghir_A08G015780	turquoise	NA
Ghir_A08G016440	turquoise	Symbols: | PLATZ transcription factor family protein | chr4:9946046-9947697 FORWARD LENGTH=227
Ghir_A08G016470	turquoise	Symbols: ATMYC2, RD22BP1, JAI1, JIN1, MYC2, ZBF1 | Basic helix-loop-helix (bHLH) DNA-binding family protein | chr1:11799042-11800913 REVERSE LENGTH=623
Ghir_A08G016990	turquoise	Symbols: | Protein kinase superfamily protein | chr5:19118683-19120528 REVERSE LENGTH=410
Ghir_A08G017420	turquoise	Symbols: ATERF-1, ERF-1 | ethylene responsive element binding factor 1 | chr4:9759405-9760211 FORWARD LENGTH=268
Ghir_A08G017570	turquoise	Symbols: | myb-like transcription factor family protein | chr5:19227001-19228546 FORWARD LENGTH=365
Ghir_A08G018280	turquoise	Symbols: ACR8 | ACT domain repeat 8 | chr1:4226673-4228917 REVERSE LENGTH=441
Ghir_A08G018910	turquoise	Symbols: | AMP-dependent synthetase and ligase family protein | chr3:18159031-18161294 REVERSE LENGTH=514
Ghir_A08G019020	turquoise	Symbols: ATGPX6, PHGPX, LSC803, GPX6 | glutathione peroxidase 6 | chr4:7010021-7011330 REVERSE LENGTH=232
Ghir_A08G020340	turquoise	Symbols: | PPPDE putative thiol peptidase family protein | chr3:2243153-2244476 REVERSE LENGTH=265
Ghir_A08G020530	turquoise	NA
Ghir_A08G020910	turquoise	Symbols: | Heavy metal transport/detoxification superfamily protein | chr5:24460822-24462464 REVERSE LENGTH=302
Ghir_A08G021030	turquoise	Symbols: | Protein phosphatase 2C family protein | chr2:12814437-12815904 FORWARD LENGTH=396
Ghir_A08G021040	turquoise	Symbols: MAPKKK13 | mitogen-activated protein kinase kinase kinase 13 | chr1:2194279-2195778 REVERSE LENGTH=499
Ghir_A08G021070	turquoise	Symbols: RANBP1 | RAN binding protein 1 | chr5:23680319-23681714 REVERSE LENGTH=219
Ghir_A08G021590	turquoise	Symbols: | Calmodulin-binding protein | chr5:23314994-23317683 REVERSE LENGTH=647
Ghir_A08G022370	turquoise	Symbols: | NAD(P)-linked oxidoreductase superfamily protein | chr1:22349892-22351668 REVERSE LENGTH=345
Ghir_A08G022380	turquoise	Symbols: | NAD(P)-linked oxidoreductase superfamily protein | chr1:22349892-22351668 REVERSE LENGTH=345
Ghir_A08G022390	turquoise	Symbols: | NAD(P)-linked oxidoreductase superfamily protein | chr1:22349892-22351668 REVERSE LENGTH=345
Ghir_A08G022840	turquoise	Symbols: ATUBC2, UBC2 | ubiquiting-conjugating enzyme 2 | chr2:774271-775149 FORWARD LENGTH=152
Ghir_A08G024060	turquoise	Symbols: ATPA2, PA2 | peroxidase 2 | chr5:2077567-2078857 REVERSE LENGTH=335
Ghir_A08G024210	turquoise	Symbols: ADL3, CF1, DRP2B, DL3 | dynamin-like 3 | chr1:21893413-21900780 FORWARD LENGTH=920
Ghir_A08G025200	turquoise	Symbols: RAN3, ATRAN3 | RAN GTPase 3 | chr5:22392285-22393957 FORWARD LENGTH=221
Ghir_A08G025610	turquoise	Symbols: PFN1, PRF1 | profilin 1 | chr2:8517074-8518067 REVERSE LENGTH=131
Ghir_A08G025830	turquoise	Symbols: | unknown protein; INVOLVED IN: response to salt stress; LOCATED IN: chloroplast, plasma membrane, membrane; EXPRESSED IN: 23 plant structures; EXPRESSED DURING: 13 growth stages; BEST Arabidopsis thaliana protein match is: unknown protein (TAIR:AT4G29780.1); Has 1807 Blast hits to 1807 proteins in 277 species: Archae - 0; Bacteria - 0; Metazoa - 736; Fungi - 347; Plants - 385; Viruses -…
Ghir_A08G026490	turquoise	Symbols: FLP1, YRE, CER3, WAX2 | Fatty acid hydroxylase superfamily | chr5:23420589-23423832 FORWARD LENGTH=632
Ghir_A09G001490	turquoise	Symbols: | Ribosomal protein L34e superfamily protein | chr3:58043-58690 FORWARD LENGTH=215
Ghir_A09G003280	turquoise	Symbols: RGLG2 | RING domain ligase2 | chr5:4648355-4650563 REVERSE LENGTH=468
Ghir_A09G004250	turquoise	Symbols: | Calcium-dependent lipid-binding (CaLB domain) family protein | chr5:8082789-8083448 FORWARD LENGTH=219
Ghir_A09G005770	turquoise	Symbols: ATNFXL1, NFXL1 | NF-X-like 1 | chr1:3333925-3337491 REVERSE LENGTH=1188
Ghir_A09G006850	turquoise	Symbols: | unknown protein; FUNCTIONS IN: molecular_function unknown; INVOLVED IN: biological_process unknown; LOCATED IN: chloroplast; Has 30 Blast hits to 30 proteins in 6 species: Archae - 0; Bacteria - 0; Metazoa - 0; Fungi - 0; Plants - 30; Viruses - 0; Other Eukaryotes - 0 (source: NCBI BLink). | chr4:897563-898021 FORWARD LENGTH=152
Ghir_A09G007810	turquoise	Symbols: | Protein kinase superfamily protein | chr1:3834762-3837305 REVERSE LENGTH=624
Ghir_A09G008080	turquoise	Symbols: ERF9, ATERF9, ATERF-9 | erf domain protein 9 | chr5:17806742-17807344 FORWARD LENGTH=200
Ghir_A09G008280	turquoise	Symbols: PUB17, ATPUB17 | plant U-box 17 | chr1:10264412-10266601 FORWARD LENGTH=729
Ghir_A09G009070	turquoise	Symbols: | Translation machinery associated TMA7 | chr1:5250833-5252020 REVERSE LENGTH=64
Ghir_A09G010460	turquoise	Symbols: anac061, NAC061 | NAC domain containing protein 61 | chr3:16022836-16024487 REVERSE LENGTH=241
Ghir_A09G010520	turquoise	Symbols: | OTU-like cysteine protease family protein | chr2:11699780-11702363 REVERSE LENGTH=506
Ghir_A09G010580	turquoise	Symbols: | Polynucleotidyl transferase, ribonuclease H-like superfamily protein | chr3:15952213-15953055 REVERSE LENGTH=280
Ghir_A09G010890	turquoise	Symbols: ATJ3, ATJ | DNAJ homologue 3 | chr3:15869115-15871059 REVERSE LENGTH=420
Ghir_A09G011180	turquoise	Symbols: CAM7 | calmodulin 7 | chr3:15664619-15666355 REVERSE LENGTH=149
Ghir_A09G011370	turquoise	NA
Ghir_A09G011710	turquoise	Symbols: ATCYSB, ATCYS6, CYSB | cystatin B | chr3:3960523-3961876 REVERSE LENGTH=234
Ghir_A09G011720	turquoise	Symbols: | Tryptophan/tyrosine permease | chr5:6579019-6581699 FORWARD LENGTH=505
Ghir_A09G012340	turquoise	Symbols: | unknown protein; INVOLVED IN: biological_process unknown; LOCATED IN: plasma membrane; EXPRESSED IN: 22 plant structures; EXPRESSED DURING: 13 growth stages; Has 30201 Blast hits to 17322 proteins in 780 species: Archae - 12; Bacteria - 1396; Metazoa - 17338; Fungi - 3422; Plants - 5037; Viruses - 0; Other Eukaryotes - 2996 (source: NCBI BLink). | chr4:7231941-7234272 FORWARD LENGTH=483
Ghir_A09G012430	turquoise	Symbols: | Late embryogenesis abundant (LEA) hydroxyproline-rich glycoprotein family | chr1:24431642-24432898 REVERSE LENGTH=252
Ghir_A09G012720	turquoise	Symbols: BIGYIN, FIS1A | Tetratricopeptide repeat (TPR)-like superfamily protein | chr3:21128627-21129981 FORWARD LENGTH=170
Ghir_A09G013170	turquoise	Symbols: | zinc finger (C2H2 type, AN1-like) family protein | chr2:17458020-17459414 REVERSE LENGTH=279
Ghir_A09G013500	turquoise	Symbols: PGIP1, ATPGIP1 | polygalacturonase inhibiting protein 1 | chr5:2132373-2133434 FORWARD LENGTH=330
Ghir_A09G013530	turquoise	Symbols: | Calcium-dependent lipid-binding (CaLB domain) plant phosphoribosyltransferase family protein | chr3:21431198-21433519 REVERSE LENGTH=773
Ghir_A09G014390	turquoise	Symbols: NHL3 | NDR1/HIN1-like 3 | chr5:1931016-1931711 REVERSE LENGTH=231
Ghir_A09G014420	turquoise	Symbols: | unknown protein; FUNCTIONS IN: molecular_function unknown; INVOLVED IN: biological_process unknown; LOCATED IN: mitochondrion; EXPRESSED IN: 17 plant structures; EXPRESSED DURING: 6 growth stages; CONTAINS InterPro DOMAIN/s: Protein of unknown function FPL (InterPro:IPR019155); Has 243 Blast hits to 233 proteins in 101 species: Archae - 0; Bacteria - 0; Metazoa - 110; Fungi - 0; Plants…
Ghir_A09G014640	turquoise	NA
Ghir_A09G014660	turquoise	Symbols: | Family of unknown function (DUF662) | chr2:15279041-15280270 FORWARD LENGTH=195
Ghir_A09G014700	turquoise	Symbols: ATMDAR1, MDAR1 | monodehydroascorbate reductase 1 | chr3:19601477-19604366 REVERSE LENGTH=466
Ghir_A09G014760	turquoise	Symbols: | A20/AN1-like zinc finger family protein | chr2:15229388-15229873 FORWARD LENGTH=161
Ghir_A09G015170	turquoise	Symbols: | Pyruvate kinase family protein | chr3:19649046-19652237 FORWARD LENGTH=527
Ghir_A09G015550	turquoise	Symbols: | Heavy metal transport/detoxification superfamily protein | chr2:15515216-15516754 FORWARD LENGTH=386
Ghir_A09G015640	turquoise	Symbols: | ATPase, AAA-type, CDC48 protein | chr3:19723416-19726489 FORWARD LENGTH=815
Ghir_A09G015710	turquoise	Symbols: | Protein kinase superfamily protein | chr3:3017199-3018696 FORWARD LENGTH=418
Ghir_A09G015960	turquoise	Symbols: | RING/U-box superfamily protein | chr2:15603748-15607600 REVERSE LENGTH=599
Ghir_A09G016120	turquoise	NA
Ghir_A09G016390	turquoise	Symbols: UNE18, ORP3A | Oxysterol-binding family protein | chr5:413639-416016 FORWARD LENGTH=453
Ghir_A09G016710	turquoise	Symbols: AtPPa4, PPa4 | pyrophosphorylase 4 | chr3:19881491-19883308 FORWARD LENGTH=216
Ghir_A09G016990	turquoise	Symbols: ATGSTU8, GSTU8 | glutathione S-transferase TAU 8 | chr3:2848407-2849226 REVERSE LENGTH=224
Ghir_A09G017020	turquoise	Symbols: | CONTAINS InterPro DOMAIN/s: Uncharacterised conserved protein UCP022260 (InterPro:IPR016802); Has 94 Blast hits to 94 proteins in 14 species: Archae - 0; Bacteria - 0; Metazoa - 0; Fungi - 0; Plants - 94; Viruses - 0; Other Eukaryotes - 0 (source: NCBI BLink). | chr3:19996757-19998197 FORWARD LENGTH=352
Ghir_A09G017080	turquoise	Symbols: AtIPCS1 | Arabidopsis Inositol phosphorylceramide synthase 1 | chr3:20006098-20008020 FORWARD LENGTH=305
Ghir_A09G017440	turquoise	Symbols: | Homeodomain-like superfamily protein | chr5:155784-157451 REVERSE LENGTH=323
Ghir_A09G017450	turquoise	Symbols: ACI1 | ALC-interacting protein 1 | chr5:152575-154295 FORWARD LENGTH=427
Ghir_A09G017520	turquoise	Symbols: | Thiamine pyrophosphate dependent pyruvate decarboxylase family protein | chr4:15952519-15954676 REVERSE LENGTH=607
Ghir_A09G017580	turquoise	Symbols: ATFER1, FER1 | ferretin 1 | chr5:228149-229594 REVERSE LENGTH=255
Ghir_A09G018520	turquoise	Symbols: B120 | S-locus lectin protein kinase family protein | chr4:11394458-11397474 REVERSE LENGTH=849
Ghir_A09G019470	turquoise	Symbols: | unknown protein; FUNCTIONS IN: molecular_function unknown; INVOLVED IN: biological_process unknown; LOCATED IN: cellular_component unknown; Has 30201 Blast hits to 17322 proteins in 780 species: Archae - 12; Bacteria - 1396; Metazoa - 17338; Fungi - 3422; Plants - 5037; Viruses - 0; Other Eukaryotes - 2996 (source: NCBI BLink). | chr5:21984620-21984868 FORWARD LENGTH=82
Ghir_A09G019550	turquoise	Symbols: BRH1 | brassinosteroid-responsive RING-H2 | chr3:22741701-22742213 REVERSE LENGTH=170
Ghir_A09G020400	turquoise	Symbols: SKU5 | Cupredoxin superfamily protein | chr4:7349941-7352868 REVERSE LENGTH=587
Ghir_A09G021690	turquoise	Symbols: | Sec23/Sec24 protein transport family protein | chr1:1631126-1635703 REVERSE LENGTH=783
Ghir_A09G022210	turquoise	Symbols: ATEP3, ATCHITIV, CHIV, EP3 | homolog of carrot EP3-3 chitinase | chr3:20145935-20147034 FORWARD LENGTH=273
Ghir_A09G022360	turquoise	Symbols: IQD14 | IQ-domain 14 | chr2:18109302-18111587 FORWARD LENGTH=669
Ghir_A09G022610	turquoise	Symbols: | Protein kinase superfamily protein | chr5:332829-334180 FORWARD LENGTH=333
Ghir_A09G023050	turquoise	Symbols: | FRIGIDA-like protein | chr3:7959854-7961886 FORWARD LENGTH=532
Ghir_A09G023460	turquoise	Symbols: | ATPase E1-E2 type family protein / haloacid dehalogenase-like hydrolase family protein | chr3:8116335-8119388 REVERSE LENGTH=1017
Ghir_A09G023470	turquoise	Symbols: CML11 | calmodulin-like 11 | chr3:8124286-8125835 REVERSE LENGTH=173
Ghir_A09G023970	turquoise	Symbols: | unknown protein; LOCATED IN: chloroplast; BEST Arabidopsis thaliana protein match is: unknown protein (TAIR:AT3G23170.1); Has 74 Blast hits to 74 proteins in 6 species: Archae - 0; Bacteria - 0; Metazoa - 0; Fungi - 0; Plants - 74; Viruses - 0; Other Eukaryotes - 0 (source: NCBI BLink). | chr4:8309519-8309896 FORWARD LENGTH=125
Ghir_A09G024220	turquoise	Symbols: | Protein of unknown function (DUF3527) | chr2:14140901-14142870 FORWARD LENGTH=603
Ghir_A09G024490	turquoise	Symbols: | Surfeit locus protein 6 | chr5:1548198-1549534 FORWARD LENGTH=386
Ghir_A09G024760	turquoise	Symbols: ACP3 | acyl carrier protein 3 | chr1:20401642-20402919 REVERSE LENGTH=136
Ghir_A09G024790	turquoise	Symbols: | Uncharacterised protein family (UPF0497) | chr4:8909162-8910641 FORWARD LENGTH=193
Ghir_A09G024820	turquoise	Symbols: ATCP1, CP1 | Ca2+-binding protein 1 | chr5:20070812-20071294 FORWARD LENGTH=160
Ghir_A09G024860	turquoise	NA
Ghir_A09G024970	turquoise	NA
Ghir_A09G025170	turquoise	Symbols: ATL2, TL2 | TOXICOS EN LEVADURA 2 | chr3:5692880-5693794 FORWARD LENGTH=304
Ghir_A09G025410	turquoise	Symbols: | Calcium-dependent lipid-binding (CaLB domain) family protein | chr3:5617112-5618194 REVERSE LENGTH=360
Ghir_A10G000600	turquoise	Symbols: | Phosphotyrosine protein phosphatases superfamily protein | chr4:1887673-1889000 FORWARD LENGTH=198
Ghir_A10G000730	turquoise	Symbols: WRKY6, ATWRKY6 | WRKY family transcription factor | chr1:23016887-23019155 REVERSE LENGTH=553
Ghir_A10G000740	turquoise	Symbols: APA1, ATAPA1 | aspartic proteinase A1 | chr1:4017119-4019874 REVERSE LENGTH=506
Ghir_A10G001670	turquoise	Symbols: NEV, AGD5 | ARF-GAP domain 5 | chr5:22057262-22061066 REVERSE LENGTH=483
Ghir_A10G001680	turquoise	Symbols: | Protein of unknown function (DUF761) | chr1:22593756-22594986 REVERSE LENGTH=344
Ghir_A10G002430	turquoise	Symbols: ERF12, ATERF12 | ERF domain protein 12 | chr1:9951934-9952503 FORWARD LENGTH=189
Ghir_A10G002440	turquoise	Symbols: ERF9, ATERF9, ATERF-9 | erf domain protein 9 | chr5:17806742-17807344 FORWARD LENGTH=200
Ghir_A10G002530	turquoise	Symbols: GRX480, roxy19 | Thioredoxin superfamily protein | chr1:10013634-10014047 REVERSE LENGTH=137
Ghir_A10G003170	turquoise	Symbols: ATTPS7, TPS7, ATTPSA | trehalose-phosphatase/synthase 7 | chr1:1955413-1958153 FORWARD LENGTH=851
Ghir_A10G003600	turquoise	Symbols: WRKY71, ATWRKY71 | WRKY DNA-binding protein 71 | chr1:10454482-10455652 FORWARD LENGTH=282
Ghir_A10G004560	turquoise	Symbols: | Leucine-rich repeat transmembrane protein kinase | chr1:20994931-21000887 REVERSE LENGTH=1032
Ghir_A10G005240	turquoise	Symbols: LOX3 | lipoxygenase 3 | chr1:5977512-5981384 FORWARD LENGTH=919
Ghir_A10G005940	turquoise	Symbols: VPS46.2, CHMP1A | SNF7 family protein | chr1:27473938-27474848 FORWARD LENGTH=203
Ghir_A10G006280	turquoise	Symbols: ATNADP-ME4, NADP-ME4 | NADP-malic enzyme 4 | chr1:30007655-30011179 REVERSE LENGTH=646
Ghir_A10G007150	turquoise	Symbols: PLDALPHA1, PLD | phospholipase D alpha 1 | chr3:5330835-5333474 FORWARD LENGTH=810
Ghir_A10G007480	turquoise	Symbols: NTT1, ATNTT1 | nucleotide transporter 1 | chr1:30191954-30194280 FORWARD LENGTH=624
Ghir_A10G009590	turquoise	Symbols: | PHD finger family protein / SWIB complex BAF60b domain-containing protein / GYF domain-containing protein | chr2:7864501-7867317 FORWARD LENGTH=824
Ghir_A10G010230	turquoise	Symbols: BMY3, BAM9 | beta-amylase 3 | chr5:6226138-6227999 FORWARD LENGTH=536
Ghir_A10G010530	turquoise	NA
Ghir_A10G011210	turquoise	Symbols: ATMYB14, MYB14AT, MYB14 | myb domain protein 14 | chr2:13286806-13288175 REVERSE LENGTH=249
Ghir_A10G011260	turquoise	NA
Ghir_A10G011320	turquoise	Symbols: | HR-like lesion-inducing protein-related | chr4:8302171-8303738 REVERSE LENGTH=158
Ghir_A10G011550	turquoise	Symbols: TIC | time for coffee | chr3:7913181-7918967 FORWARD LENGTH=1555
Ghir_A10G011650	turquoise	Symbols: | BEST Arabidopsis thaliana protein match is: allergen-related (TAIR:AT3G22820.1); Has 35333 Blast hits to 34131 proteins in 2444 species: Archae - 798; Bacteria - 22429; Metazoa - 974; Fungi - 991; Plants - 531; Viruses - 0; Other Eukaryotes - 9610 (source: NCBI BLink). | chr4:8440167-8440693 FORWARD LENGTH=109
Ghir_A10G013590	turquoise	Symbols: | S-adenosyl-L-methionine-dependent methyltransferases superfamily protein | chr2:17996874-17999158 REVERSE LENGTH=351
Ghir_A10G017440	turquoise	Symbols: AAE7, ACN1 | acyl-activating enzyme 7 | chr3:5773231-5775411 REVERSE LENGTH=569
Ghir_A10G017630	turquoise	Symbols: ACLB-2 | ATP citrate lyase subunit B 2 | chr5:20055048-20058195 FORWARD LENGTH=608
Ghir_A10G017720	turquoise	Symbols: ATCP1, CP1 | Ca2+-binding protein 1 | chr5:20070812-20071294 FORWARD LENGTH=160
Ghir_A10G017780	turquoise	Symbols: WRKY48, ATWRKY48 | WRKY DNA-binding protein 48 | chr5:20090890-20092867 FORWARD LENGTH=399
Ghir_A10G017920	turquoise	Symbols: | Plant neutral invertase family protein | chr3:2012309-2015471 FORWARD LENGTH=664
Ghir_A10G018220	turquoise	Symbols: | unknown protein; Has 30201 Blast hits to 17322 proteins in 780 species: Archae - 12; Bacteria - 1396; Metazoa - 17338; Fungi - 3422; Plants - 5037; Viruses - 0; Other Eukaryotes - 2996 (source: NCBI BLink). | chr5:1550273-1550821 FORWARD LENGTH=182
Ghir_A10G019350	turquoise	Symbols: | Polynucleotidyl transferase, ribonuclease H-like superfamily protein | chr3:5099712-5101717 REVERSE LENGTH=337
Ghir_A10G020220	turquoise	Symbols: ATX1, ATATX1 | homolog of anti-oxidant 1 | chr1:24686445-24687327 REVERSE LENGTH=106
Ghir_A10G020550	turquoise	Symbols: SPD1 | P-loop containing nucleoside triphosphate hydrolases superfamily protein | chr3:3239307-3242274 FORWARD LENGTH=684
Ghir_A10G020610	turquoise	Symbols: VPS24.1 | SNF7 family protein | chr5:7681380-7682720 FORWARD LENGTH=229
Ghir_A10G020720	turquoise	Symbols: ATPUB14, PUB14 | plant U-box 14 | chr3:20321524-20323848 FORWARD LENGTH=632
Ghir_A10G020830	turquoise	Symbols: | Protein kinase superfamily protein | chr2:16319770-16321568 FORWARD LENGTH=435
Ghir_A10G021860	turquoise	Symbols: | C2H2-type zinc finger family protein | chr2:12322974-12323444 FORWARD LENGTH=156
Ghir_A10G021890	turquoise	NA
Ghir_A10G022100	turquoise	Symbols: | Uncharacterised protein family (UPF0497) | chr3:20534785-20535620 FORWARD LENGTH=194
Ghir_A10G022420	turquoise	Symbols: APK1A | Protein kinase superfamily protein | chr1:2331369-2333589 REVERSE LENGTH=424
Ghir_A10G022440	turquoise	Symbols: | Calcium-dependent lipid-binding (CaLB domain) family protein | chr3:20564356-20566092 FORWARD LENGTH=156
Ghir_A10G022570	turquoise	Symbols: RHC2A | RING-H2 finger C2A | chr2:16567506-16568711 REVERSE LENGTH=401
Ghir_A10G023100	turquoise	Symbols: | Bifunctional inhibitor/lipid-transfer protein/seed storage 2S albumin superfamily protein | chr5:1790256-1790694 FORWARD LENGTH=116
Ghir_A10G023350	turquoise	Symbols: | Nucleotide-sugar transporter family protein | chr3:3547017-3548539 REVERSE LENGTH=308
Ghir_A10G023690	turquoise	Symbols: TMP-C, PIP1;4, PIP1E | plasma membrane intrinsic protein 1;4 | chr4:186143-187531 REVERSE LENGTH=287
Ghir_A10G023720	turquoise	Symbols: HSPRO2, ATHSPRO2 | ortholog of sugar beet HS1 PRO-1 2 | chr2:16700649-16701956 REVERSE LENGTH=435
Ghir_A10G023950	turquoise	Symbols: NGA4 | AP2/B3-like transcriptional factor family protein | chr4:639791-640792 FORWARD LENGTH=333
Ghir_A10G024140	turquoise	Symbols: CZF1, ZFAR1, SZF2, ATSZF2 | zinc finger (CCCH-type) family protein | chr2:16772537-16774330 FORWARD LENGTH=597
Ghir_A11G001160	turquoise	Symbols: SCL8 | SCARECROW-like 8 | chr5:21307196-21309118 FORWARD LENGTH=640
Ghir_A11G001390	turquoise	Symbols: UBC10 | ubiquitin-conjugating enzyme 10 | chr5:21632802-21633989 REVERSE LENGTH=148
Ghir_A11G001400	turquoise	Symbols: WRKY53, ATWRKY53 | WRKY family transcription factor | chr4:12392666-12393739 REVERSE LENGTH=324
Ghir_A11G001420	turquoise	Symbols: | unknown protein; CONTAINS InterPro DOMAIN/s: Protein of unknown function DUF1674 (InterPro:IPR012875); Has 30201 Blast hits to 17322 proteins in 780 species: Archae - 12; Bacteria - 1396; Metazoa - 17338; Fungi - 3422; Plants - 5037; Viruses - 0; Other Eukaryotes - 2996 (source: NCBI BLink). | chr5:26934368-26934694 REVERSE LENGTH=108
Ghir_A11G001590	turquoise	Symbols: | Ypt/Rab-GAP domain of gyp1p superfamily protein | chr3:18297663-18299846 REVERSE LENGTH=539
Ghir_A11G001750	turquoise	Symbols: | TMPIT-like protein | chr4:6455110-6457996 REVERSE LENGTH=347
Ghir_A11G002050	turquoise	Symbols: | Bifunctional inhibitor/lipid-transfer protein/seed storage 2S albumin superfamily protein | chr1:23252369-23253481 FORWARD LENGTH=150
Ghir_A11G002800	turquoise	Symbols: ACX1, ATACX1 | acyl-CoA oxidase 1 | chr4:9424930-9428689 REVERSE LENGTH=664
Ghir_A11G002860	turquoise	Symbols: ATRAB1B, ARA5, ARA-5, ATRABD2A, RABD2A, RA-5 | RAS 5 | chr1:400350-401788 REVERSE LENGTH=203
Ghir_A11G003190	turquoise	Symbols: NTRA, ATNTRA, NTR2 | NADPH-dependent thioredoxin reductase A | chr2:7564357-7566219 FORWARD LENGTH=378
Ghir_A11G003380	turquoise	Symbols: ATCDPK1, CPK10, CDPK1, AtCPK10 | calcium-dependent protein kinase 1 | chr1:6523468-6525736 REVERSE LENGTH=545
Ghir_A11G003540	turquoise	Symbols: | Ribosomal protein S4 | chr5:15950053-15951171 FORWARD LENGTH=197
Ghir_A11G003770	turquoise	Symbols: | Ribosomal protein S5 family protein | chr1:21770021-21771217 REVERSE LENGTH=284
Ghir_A11G003880	turquoise	Symbols: RGP3, RGP | reversibly glycosylated polypeptide 3 | chr3:2708347-2709714 REVERSE LENGTH=362
Ghir_A11G004860	turquoise	Symbols: GATA5 | GATA transcription factor 5 | chr5:26496208-26497309 REVERSE LENGTH=339
Ghir_A11G005180	turquoise	Symbols: MAPKKK5 | mitogen-activated protein kinase kinase kinase 5 | chr5:26695965-26699159 REVERSE LENGTH=716
Ghir_A11G006550	turquoise	Symbols: | Thioesterase superfamily protein | chr1:1147721-1148352 REVERSE LENGTH=155
Ghir_A11G006670	turquoise	Symbols: CSY2 | citrate synthase 2 | chr3:21724564-21727458 REVERSE LENGTH=514
Ghir_A11G006980	turquoise	NA
Ghir_A11G007870	turquoise	Symbols: | UDP-glucose 6-dehydrogenase family protein | chr3:11267375-11268817 REVERSE LENGTH=480
Ghir_A11G008130	turquoise	Symbols: | peptidyl-prolyl cis-trans isomerases | chr4:9595523-9598066 REVERSE LENGTH=343
Ghir_A11G009850	turquoise	Symbols: | CONTAINS InterPro DOMAIN/s: Protein BYPASS related (InterPro:IPR008511); BEST Arabidopsis thaliana protein match is: Protein of unknown function (DUF793) (TAIR:AT1G01550.2); Has 153 Blast hits to 139 proteins in 20 species: Archae - 0; Bacteria - 2; Metazoa - 1; Fungi - 0; Plants - 150; Viruses - 0; Other Eukaryotes - 0 (source: NCBI BLink). | chr2:18948317-18949360 REVERSE LENGTH=347
Ghir_A11G009920	turquoise	Symbols: ACS1, AT-ACS1 | ACC synthase 1 | chr3:22763495-22765730 REVERSE LENGTH=488
Ghir_A11G009980	turquoise	Symbols: LEA14, LSR3 | Late embryogenesis abundant protein | chr1:172295-172826 REVERSE LENGTH=151
Ghir_A11G010940	turquoise	Symbols: ATPF | ATPase, F0 complex, subunit B/B', bacterial/chloroplast | chrC:11529-12798 REVERSE LENGTH=184
Ghir_A11G011800	turquoise	Symbols: | RING/FYVE/PHD zinc finger superfamily protein | chr1:553181-555854 REVERSE LENGTH=221
Ghir_A11G012290	turquoise	Symbols: ATMRP4, EST3, MRP4, ABCC4 | multidrug resistance-associated protein 4 | chr2:19574944-19580383 FORWARD LENGTH=1516
Ghir_A11G013500	turquoise	Symbols: PLA-I{gamma}1 | alpha/beta-Hydrolases superfamily protein | chr1:2089538-2091443 REVERSE LENGTH=515
Ghir_A11G013620	turquoise	Symbols: | Serine protease inhibitor, potato inhibitor I-type family protein | chr2:16236546-16237050 REVERSE LENGTH=70
Ghir_A11G014220	turquoise	Symbols: IAA13 | auxin-induced protein 13 | chr2:14114569-14115757 REVERSE LENGTH=247
Ghir_A11G014350	turquoise	Symbols: ATGSTU8, GSTU8 | glutathione S-transferase TAU 8 | chr3:2848407-2849226 REVERSE LENGTH=224
Ghir_A11G014460	turquoise	Symbols: | recA DNA recombination family protein | chr2:8441732-8444006 FORWARD LENGTH=430
Ghir_A11G014830	turquoise	Symbols: | RING/U-box superfamily protein | chr5:19731575-19732486 REVERSE LENGTH=203
Ghir_A11G015340	turquoise	Symbols: BIR1 | BAK1-interacting receptor-like kinase 1 | chr5:19604584-19606532 REVERSE LENGTH=620
Ghir_A11G015470	turquoise	Symbols: RBCL | ribulose-bisphosphate carboxylases | chrC:54958-56397 FORWARD LENGTH=479
Ghir_A11G016310	turquoise	NA
Ghir_A11G016500	turquoise	Symbols: ATCCT1, CCT1 | phosphorylcholine cytidylyltransferase | chr2:13697645-13700241 FORWARD LENGTH=332
Ghir_A11G016980	turquoise	Symbols: LINC1 | little nuclei1 | chr1:25151561-25156032 REVERSE LENGTH=1132
Ghir_A11G017290	turquoise	Symbols: | unknown protein; FUNCTIONS IN: molecular_function unknown; INVOLVED IN: biological_process unknown; LOCATED IN: chloroplast; EXPRESSED IN: 24 plant structures; EXPRESSED DURING: 15 growth stages; BEST Arabidopsis thaliana protein match is: unknown protein (TAIR:AT3G02555.1); Has 133 Blast hits to 133 proteins in 18 species: Archae - 0; Bacteria - 0; Metazoa - 0; Fungi - 0; Plants - 133…
Ghir_A11G018640	turquoise	Symbols: | Ribosomal protein L2 family | chr4:17097613-17098656 FORWARD LENGTH=258
Ghir_A11G019170	turquoise	Symbols: ATSFH12, SFH12 | SEC14-like 12 | chr4:17222099-17224808 FORWARD LENGTH=543
Ghir_A11G019670	turquoise	Symbols: GBF1 | G-box binding factor 1 | chr4:17309850-17311752 REVERSE LENGTH=315
Ghir_A11G020690	turquoise	Symbols: AHUS5, EMB1637, SCE1, SCE1A, ATSCE1 | sumo conjugation enzyme 1 | chr3:21428831-21430110 REVERSE LENGTH=160
Ghir_A11G020730	turquoise	Symbols: WRKY15 | WRKY DNA-binding protein 15 | chr2:9924998-9926154 FORWARD LENGTH=317
Ghir_A11G021950	turquoise	Symbols: UCP5, ATPUMP5, DIC1 | uncoupling protein 5 | chr2:9563531-9564472 REVERSE LENGTH=313
Ghir_A11G022070	turquoise	Symbols: ATNIC1, NIC1 | nicotinamidase 1 | chr2:9589604-9590846 REVERSE LENGTH=244
Ghir_A11G022080	turquoise	Symbols: | Protein kinase superfamily protein | chr5:26190844-26192826 REVERSE LENGTH=456
Ghir_A11G022260	turquoise	Symbols: MTHSC70-2, HSC70-5 | mitochondrial HSO70 2 | chr5:2975721-2978508 FORWARD LENGTH=682
Ghir_A11G022360	turquoise	Symbols: | basic helix-loop-helix (bHLH) DNA-binding superfamily protein | chr4:17796362-17797647 REVERSE LENGTH=328
Ghir_A11G022630	turquoise	Symbols: ATPSK5, PSK5 | phytosulfokine 5 precursor | chr5:26351593-26352055 FORWARD LENGTH=77
Ghir_A11G023140	turquoise	Symbols: | Protein phosphatase 2C family protein | chr4:16260876-16262703 FORWARD LENGTH=380
Ghir_A11G023380	turquoise	Symbols: | Protein kinase superfamily protein | chr2:9879351-9881855 FORWARD LENGTH=834
Ghir_A11G023430	turquoise	Symbols: MYB73, ATMYB73 | myb domain protein 73 | chr4:17540602-17541564 FORWARD LENGTH=320
Ghir_A11G023570	turquoise	Symbols: | Splicing factor, CC1-like | chr5:3081646-3085179 REVERSE LENGTH=527
Ghir_A11G024160	turquoise	Symbols: | Protein kinase superfamily protein | chr2:14219848-14221842 REVERSE LENGTH=664
Ghir_A11G024670	turquoise	NA
Ghir_A11G024680	turquoise	Symbols: | Protein of unknown function (DUF1005) | chr5:5811047-5812429 REVERSE LENGTH=432
Ghir_A11G024840	turquoise	NA
Ghir_A11G025350	turquoise	NA
Ghir_A11G025360	turquoise	NA
Ghir_A11G025790	turquoise	Symbols: NHX2, ATNHX2 | sodium hydrogen exchanger 2 | chr3:1393456-1396784 REVERSE LENGTH=546
Ghir_A11G026000	turquoise	NA
Ghir_A11G026900	turquoise	Symbols: IAA16 | indoleacetic acid-induced protein 16 | chr3:1288993-1290415 REVERSE LENGTH=236
Ghir_A11G027120	turquoise	Symbols: | Protein of unknown function, DUF593 | chr1:2813578-2817078 REVERSE LENGTH=1113
Ghir_A11G027650	turquoise	Symbols: | Cytidine/deoxycytidylate deaminase family protein | chr5:10044209-10045484 REVERSE LENGTH=204
Ghir_A11G027920	turquoise	Symbols: TBP2, ATTBP2 | TATA binding protein 2 | chr1:20726150-20727483 REVERSE LENGTH=200
Ghir_A11G028500	turquoise	Symbols: ATL6 | RING/U-box superfamily protein | chr3:1477377-1478573 FORWARD LENGTH=398
Ghir_A11G028970	turquoise	Symbols: | Rubber elongation factor protein (REF) | chr3:1593540-1594802 FORWARD LENGTH=246
Ghir_A11G029050	turquoise	Symbols: | Hypoxia-responsive family protein | chr3:1612860-1613748 FORWARD LENGTH=97
Ghir_A11G029070	turquoise	Symbols: | Ribosomal L22e protein family | chr3:1614641-1615204 FORWARD LENGTH=124
Ghir_A11G032890	turquoise	Symbols: TFL2, LHP1 | like heterochromatin protein (LHP1) | chr5:5827504-5829537 REVERSE LENGTH=445
Ghir_A11G033450	turquoise	Symbols: | Transcription elongation factor (TFIIS) family protein | chr5:1520353-1522297 FORWARD LENGTH=436
Ghir_A11G034700	turquoise	NA
Ghir_A11G034990	turquoise	Symbols: | ATPase, AAA-type, CDC48 protein | chr3:19723416-19726489 FORWARD LENGTH=815
Ghir_A11G035220	turquoise	Symbols: HSC70-1, HSP70-1, AT-HSC70-1, HSC70 | heat shock cognate protein 70-1 | chr5:554055-556334 REVERSE LENGTH=651
Ghir_A11G035560	turquoise	Symbols: | Protein kinase superfamily protein | chr3:2750285-2752086 FORWARD LENGTH=393
Ghir_A11G036030	turquoise	NA
Ghir_A12G000460	turquoise	Symbols: TIC | time for coffee | chr3:7913181-7918967 FORWARD LENGTH=1555
Ghir_A12G000720	turquoise	Symbols: ATGID1B, GID1B | alpha/beta-Hydrolases superfamily protein | chr3:23289717-23290998 FORWARD LENGTH=358
Ghir_A12G001000	turquoise	Symbols: ATGSTF6, GST1, ERD11, ATGSTF3, GSTF6, ATGST1 | glutathione S-transferase 6 | chr1:661363-662191 REVERSE LENGTH=208
Ghir_A12G001350	turquoise	Symbols: | DNA-binding bromodomain-containing protein | chr1:7164537-7167933 REVERSE LENGTH=652
Ghir_A12G001530	turquoise	Symbols: | Aldolase-type TIM barrel family protein | chr5:25697623-25698945 REVERSE LENGTH=333
Ghir_A12G002010	turquoise	Symbols: | Leucine-rich repeat (LRR) family protein | chr5:7164758-7166904 FORWARD LENGTH=218
Ghir_A12G002480	turquoise	Symbols: ATRBP47B, RBP47B | RNA-binding protein 47B | chr3:6611398-6613823 REVERSE LENGTH=435
Ghir_A12G003720	turquoise	Symbols: | Arabidopsis phospholipase-like protein (PEARLI 4) family | chr2:7323857-7325374 REVERSE LENGTH=382
Ghir_A12G003860	turquoise	Symbols: ERD7 | Senescence/dehydration-associated protein-related | chr2:7755923-7757798 REVERSE LENGTH=452
Ghir_A12G004810	turquoise	NA
Ghir_A12G005430	turquoise	Symbols: DIN9, PMI2 | Mannose-6-phosphate isomerase, type I | chr1:25042324-25044412 FORWARD LENGTH=441
Ghir_A12G005490	turquoise	Symbols: | unknown protein; FUNCTIONS IN: molecular_function unknown; INVOLVED IN: biological_process unknown; LOCATED IN: chloroplast; EXPRESSED IN: 24 plant structures; EXPRESSED DURING: 15 growth stages; BEST Arabidopsis thaliana protein match is: unknown protein (TAIR:AT3G02555.1); Has 133 Blast hits to 133 proteins in 18 species: Archae - 0; Bacteria - 0; Metazoa - 0; Fungi - 0; Plants - 133…
Ghir_A12G005560	turquoise	Symbols: | unknown protein; BEST Arabidopsis thaliana protein match is: unknown protein (TAIR:AT3G48180.1); Has 88 Blast hits to 88 proteins in 15 species: Archae - 0; Bacteria - 0; Metazoa - 0; Fungi - 0; Plants - 88; Viruses - 0; Other Eukaryotes - 0 (source: NCBI BLink). | chr1:6568142-6568402 FORWARD LENGTH=86
Ghir_A12G005780	turquoise	Symbols: | Calcium-dependent lipid-binding (CaLB domain) family protein | chr3:6152417-6153115 FORWARD LENGTH=177
Ghir_A12G006060	turquoise	Symbols: | RING/U-box superfamily protein | chr4:16981083-16982266 FORWARD LENGTH=236
Ghir_A12G006650	turquoise	NA
Ghir_A12G006680	turquoise	Symbols: SDH1-1 | succinate dehydrogenase 1-1 | chr5:26653776-26657224 FORWARD LENGTH=634
Ghir_A12G007510	turquoise	Symbols: | Integrase-type DNA-binding superfamily protein | chr5:24852639-24853744 REVERSE LENGTH=248
Ghir_A12G008780	turquoise	Symbols: ATPSK4, ATPSK3 (FORMER SYMBOL), PSK4 | phytosulfokine 4 precursor | chr3:18465750-18466254 FORWARD LENGTH=79
Ghir_A12G009480	turquoise	Symbols: ELI3-2, ELI3, ATCAD8, CAD-B2 | elicitor-activated gene 3-2 | chr4:17855964-17857388 FORWARD LENGTH=359
Ghir_A12G009920	turquoise	Symbols: ATPAO2, PAO2 | polyamine oxidase 2 | chr2:17891945-17894440 FORWARD LENGTH=490
Ghir_A12G010660	turquoise	Symbols: EIF4G, CUM2 | eukaryotic translation initiation factor 4G | chr3:22261842-22268295 FORWARD LENGTH=1727
Ghir_A12G011600	turquoise	Symbols: | CONTAINS InterPro DOMAIN/s: Protein BYPASS related (InterPro:IPR008511); BEST Arabidopsis thaliana protein match is: Protein of unknown function (DUF793) (TAIR:AT1G01550.2); Has 153 Blast hits to 139 proteins in 20 species: Archae - 0; Bacteria - 2; Metazoa - 1; Fungi - 0; Plants - 150; Viruses - 0; Other Eukaryotes - 0 (source: NCBI BLink). | chr2:18948317-18949360 REVERSE LENGTH=347
Ghir_A12G012970	turquoise	Symbols: PGP21 | P-glycoprotein 21 | chr3:23008755-23013579 REVERSE LENGTH=1296
Ghir_A12G013140	turquoise	Symbols: | Protein phosphatase 2C family protein | chr3:23038516-23040391 REVERSE LENGTH=384
Ghir_A12G013150	turquoise	Symbols: ATSK11, SK 11 | shaggy-related kinase 11 | chr5:9399582-9401839 REVERSE LENGTH=405
Ghir_A12G013190	turquoise	Symbols: ATARFA1F, ARFA1F | ADP-ribosylation factor A1F | chr1:3513189-3514230 REVERSE LENGTH=181
Ghir_A12G013280	turquoise	Symbols: WRKY23, ATWRKY23 | WRKY DNA-binding protein 23 | chr2:19405045-19406446 REVERSE LENGTH=337
Ghir_A12G014220	turquoise	Symbols: | AAA-type ATPase family protein | chr1:645372-651797 REVERSE LENGTH=1246
Ghir_A12G014650	turquoise	Symbols: PBP1 | pinoid-binding protein 1 | chr5:22121458-22121841 FORWARD LENGTH=127
Ghir_A12G014890	turquoise	NA
Ghir_A12G016050	turquoise	Symbols: | chaperone protein dnaJ-related | chr5:17357693-17357986 REVERSE LENGTH=97
Ghir_A12G016780	turquoise	Symbols: ACO3 | aconitase 3 | chr2:2141591-2146350 FORWARD LENGTH=990
Ghir_A12G017680	turquoise	Symbols: APK2B | protein kinase 2B | chr2:796889-799250 REVERSE LENGTH=426
Ghir_A12G017710	turquoise	Symbols: ATUBC2, UBC2 | ubiquiting-conjugating enzyme 2 | chr2:774271-775149 FORWARD LENGTH=152
Ghir_A12G017820	turquoise	Symbols: | unknown protein; BEST Arabidopsis thaliana protein match is: unknown protein (TAIR:AT3G25870.1); Has 69 Blast hits to 69 proteins in 16 species: Archae - 0; Bacteria - 0; Metazoa - 6; Fungi - 0; Plants - 63; Viruses - 0; Other Eukaryotes - 0 (source: NCBI BLink). | chr1:4577229-4577813 REVERSE LENGTH=194
Ghir_A12G017840	turquoise	Symbols: | Glycolipid transfer protein (GLTP) family protein | chr4:18410172-18410861 FORWARD LENGTH=229
Ghir_A12G017920	turquoise	Symbols: | alpha/beta-Hydrolases superfamily protein | chr1:25766018-25767028 FORWARD LENGTH=336
Ghir_A12G018050	turquoise	Symbols: RAV1, EDF4 | related to ABI3/VP1 1 | chr1:4542386-4543420 FORWARD LENGTH=344
Ghir_A12G018530	turquoise	NA
Ghir_A12G018650	turquoise	Symbols: ATATH6, ATH6 | ABC2 homolog 6 | chr3:17624500-17628972 FORWARD LENGTH=935
Ghir_A12G018990	turquoise	Symbols: | unknown protein; BEST Arabidopsis thaliana protein match is: unknown protein (TAIR:AT5G07730.1); Has 20 Blast hits to 20 proteins in 7 species: Archae - 0; Bacteria - 0; Metazoa - 0; Fungi - 0; Plants - 16; Viruses - 0; Other Eukaryotes - 4 (source: NCBI BLink). | chr5:24671051-24671797 FORWARD LENGTH=210
Ghir_A12G019160	turquoise	Symbols: SNAP33, ATSNAP33, SNP33, ATSNAP33B | soluble N-ethylmaleimide-sensitive factor adaptor protein 33 | chr5:24624027-24625366 FORWARD LENGTH=300
Ghir_A12G019480	turquoise	Symbols: RGP1, ATRGP1 | reversibly glycosylated polypeptide 1 | chr3:415463-417304 FORWARD LENGTH=357
Ghir_A12G020100	turquoise	Symbols: | HCP-like superfamily protein with MYND-type zinc finger | chr1:25230323-25231622 FORWARD LENGTH=379
Ghir_A12G020110	turquoise	NA
Ghir_A12G020150	turquoise	Symbols: | secE/sec61-gamma protein transport protein | chr5:20552168-20552509 REVERSE LENGTH=69
Ghir_A12G020440	turquoise	Symbols: | DHHC-type zinc finger family protein | chr3:9933001-9935218 REVERSE LENGTH=443
Ghir_A12G020480	turquoise	Symbols: LCB2 | long chain base2 | chr5:7981889-7985037 FORWARD LENGTH=489
Ghir_A12G020640	turquoise	Symbols: | FUNCTIONS IN: molecular_function unknown; INVOLVED IN: biological_process unknown; LOCATED IN: vacuole; EXPRESSED IN: 24 plant structures; EXPRESSED DURING: 15 growth stages; CONTAINS InterPro DOMAIN/s: Stress up-regulated Nod 19 (InterPro:IPR011692); Has 30201 Blast hits to 17322 proteins in 780 species: Archae - 12; Bacteria - 1396; Metazoa - 17338; Fungi - 3422; Plants - 5037; Virus…
Ghir_A12G020700	turquoise	NA
Ghir_A12G021150	turquoise	Symbols: ATTPPA | Haloacid dehalogenase-like hydrolase (HAD) superfamily protein | chr5:20902266-20904292 FORWARD LENGTH=385
Ghir_A12G021550	turquoise	Symbols: | Protein kinase superfamily protein | chr4:10454770-10457468 REVERSE LENGTH=464
Ghir_A12G021660	turquoise	Symbols: UGT73B5 | UDP-glucosyl transferase 73B5 | chr2:6758817-6760452 FORWARD LENGTH=484
Ghir_A12G021890	turquoise	Symbols: RCD1, CEO, CEO1, ATP8, AtRCD1 | WWE protein-protein interaction domain protein family | chr1:11613427-11615894 FORWARD LENGTH=589
Ghir_A12G021940	turquoise	Symbols: | RNA-binding (RRM/RBD/RNP motifs) family protein | chr4:9862660-9864498 REVERSE LENGTH=313
Ghir_A12G022080	turquoise	Symbols: | PLATZ transcription factor family protein | chr4:9946046-9947697 FORWARD LENGTH=227
Ghir_A12G022170	turquoise	Symbols: | unknown protein; Has 39 Blast hits to 39 proteins in 10 species: Archae - 0; Bacteria - 0; Metazoa - 0; Fungi - 0; Plants - 39; Viruses - 0; Other Eukaryotes - 0 (source: NCBI BLink). | chr2:14861635-14862000 REVERSE LENGTH=121
Ghir_A12G022570	turquoise	Symbols: | Bifunctional inhibitor/lipid-transfer protein/seed storage 2S albumin superfamily protein | chr5:22870326-22870817 REVERSE LENGTH=113
Ghir_A12G023280	turquoise	Symbols: | Lactate/malate dehydrogenase family protein | chr4:9674057-9675309 FORWARD LENGTH=353
Ghir_A12G023450	turquoise	Symbols: | Protein of unknown function (DUF1442) | chr2:18698619-18699360 FORWARD LENGTH=215
Ghir_A12G023570	turquoise	Symbols: | A20/AN1-like zinc finger family protein | chr4:7215341-7215868 FORWARD LENGTH=175
Ghir_A12G024820	turquoise	Symbols: WRKY53, ATWRKY53 | WRKY family transcription factor | chr4:12392666-12393739 REVERSE LENGTH=324
Ghir_A12G025080	turquoise	Symbols: | DCD (Development and Cell Death) domain protein | chr5:16815630-16816932 FORWARD LENGTH=349
Ghir_A12G025270	turquoise	Symbols: | unknown protein; Has 76 Blast hits to 76 proteins in 13 species: Archae - 0; Bacteria - 0; Metazoa - 1; Fungi - 0; Plants - 75; Viruses - 0; Other Eukaryotes - 0 (source: NCBI BLink). | chr4:12520010-12520762 REVERSE LENGTH=250
Ghir_A12G025550	turquoise	NA
Ghir_A12G025630	turquoise	Symbols: | Nucleoporin autopeptidase | chr1:3407265-3412045 REVERSE LENGTH=1041
Ghir_A12G025750	turquoise	Symbols: | unknown protein; BEST Arabidopsis thaliana protein match is: unknown protein (TAIR:AT3G49550.1); Has 1807 Blast hits to 1807 proteins in 277 species: Archae - 0; Bacteria - 0; Metazoa - 736; Fungi - 347; Plants - 385; Viruses - 0; Other Eukaryotes - 339 (source: NCBI BLink). | chr5:8428577-8429017 FORWARD LENGTH=146
Ghir_A12G025900	turquoise	Symbols: NACA2 | nascent polypeptide-associated complex subunit alpha-like protein 2 | chr3:18341072-18342273 FORWARD LENGTH=217
Ghir_A12G026060	turquoise	Symbols: ATB5-A, B5 #2, ATCB5-E, CB5-E | cytochrome B5 isoform E | chr5:21759628-21760353 FORWARD LENGTH=134
Ghir_A12G026510	turquoise	Symbols: UBC9 | ubiquitin conjugating enzyme 9 | chr4:13916065-13917293 REVERSE LENGTH=178
Ghir_A12G026750	turquoise	Symbols: WRKY27, ATWRKY27 | WRKY DNA-binding protein 27 | chr5:21410996-21412218 FORWARD LENGTH=348
Ghir_A12G026890	turquoise	Symbols: | unknown protein; BEST Arabidopsis thaliana protein match is: unknown protein (TAIR:AT4G25690.2); Has 30201 Blast hits to 17322 proteins in 780 species: Archae - 12; Bacteria - 1396; Metazoa - 17338; Fungi - 3422; Plants - 5037; Viruses - 0; Other Eukaryotes - 2996 (source: NCBI BLink). | chr4:13085431-13085997 REVERSE LENGTH=188
Ghir_A12G027160	turquoise	Symbols: ATMP2, ATMAPR3, MSBP2, MAPR3 | membrane-associated progesterone binding protein 3 | chr3:18129669-18131353 FORWARD LENGTH=233
Ghir_A12G027250	turquoise	Symbols: | FAD-binding Berberine family protein | chr5:17910694-17912295 REVERSE LENGTH=533
Ghir_A12G027560	turquoise	Symbols: | pfkB-like carbohydrate kinase family protein | chr5:21069709-21071450 FORWARD LENGTH=343
Ghir_A12G028190	turquoise	Symbols: | Calcium-binding EF-hand family protein | chr1:6268273-6268785 REVERSE LENGTH=170
Ghir_A13G000050	turquoise	NA
Ghir_A13G000060	turquoise	Symbols: ERD15, LSR1, CID1 | dehydration-induced protein (ERD15) | chr2:17269736-17270314 FORWARD LENGTH=163
Ghir_A13G000300	turquoise	Symbols: | Protein with RING/U-box and TRAF-like domains | chr3:22871974-22873543 REVERSE LENGTH=326
Ghir_A13G000310	turquoise	Symbols: | Protein of unknown function, DUF538 | chr5:6714533-6715837 REVERSE LENGTH=181
Ghir_A13G000610	turquoise	Symbols: | Cytochrome b-c1 complex, subunit 8 protein | chr3:3399815-3400514 FORWARD LENGTH=72
Ghir_A13G000730	turquoise	Symbols: | unknown protein; BEST Arabidopsis thaliana protein match is: unknown protein (TAIR:AT3G05570.1); Has 30201 Blast hits to 17322 proteins in 780 species: Archae - 12; Bacteria - 1396; Metazoa - 17338; Fungi - 3422; Plants - 5037; Viruses - 0; Other Eukaryotes - 2996 (source: NCBI BLink). | chr4:18268514-18269034 FORWARD LENGTH=86
Ghir_A13G000930	turquoise	Symbols: | unknown protein; BEST Arabidopsis thaliana protein match is: unknown protein (TAIR:AT3G51940.1); Has 30201 Blast hits to 17322 proteins in 780 species: Archae - 12; Bacteria - 1396; Metazoa - 17338; Fungi - 3422; Plants - 5037; Viruses - 0; Other Eukaryotes - 2996 (source: NCBI BLink). | chr5:1075957-1077358 FORWARD LENGTH=302
Ghir_A13G001540	turquoise	Symbols: HSPRO2, ATHSPRO2 | ortholog of sugar beet HS1 PRO-1 2 | chr2:16700649-16701956 REVERSE LENGTH=435
Ghir_A13G001850	turquoise	Symbols: ATEXPA4, ATEXP4, ATHEXP ALPHA 1.6, EXPA4 | expansin A4 | chr2:16544246-16545434 REVERSE LENGTH=257
Ghir_A13G002120	turquoise	Symbols: | Zinc finger (C3HC4-type RING finger) family protein | chr2:16274135-16276651 FORWARD LENGTH=692
Ghir_A13G002560	turquoise	Symbols: | ARM repeat superfamily protein | chr5:14887744-14889051 FORWARD LENGTH=435
Ghir_A13G003330	turquoise	Symbols: | T-complex protein 11 | chr1:8117521-8121854 FORWARD LENGTH=1131
Ghir_A13G004080	turquoise	Symbols: UGT73B3 | UDP-glucosyl transferase 73B3 | chr4:16343268-16344713 REVERSE LENGTH=481
Ghir_A13G004420	turquoise	Symbols: STZ, ZAT10 | salt tolerance zinc finger | chr1:9648302-9648985 REVERSE LENGTH=227
Ghir_A13G004500	turquoise	Symbols: | unknown protein; FUNCTIONS IN: molecular_function unknown; INVOLVED IN: biological_process unknown; LOCATED IN: cellular_component unknown; Has 10 Blast hits to 10 proteins in 5 species: Archae - 0; Bacteria - 0; Metazoa - 0; Fungi - 0; Plants - 10; Viruses - 0; Other Eukaryotes - 0 (source: NCBI BLink). | chr3:6815073-6815354 REVERSE LENGTH=93
Ghir_A13G005740	turquoise	Symbols: | B-box type zinc finger family protein | chr4:13675853-13676616 FORWARD LENGTH=223
Ghir_A13G005750	turquoise	Symbols: | Calcium-binding EF-hand family protein | chr4:13663770-13664162 REVERSE LENGTH=130
Ghir_A13G006470	turquoise	Symbols: CPK6, ATCDPK3, ATCPK6 | Calcium-dependent protein kinase family protein | chr2:7517005-7519239 FORWARD LENGTH=544
Ghir_A13G007350	turquoise	Symbols: | Galactose oxidase/kelch repeat superfamily protein | chr2:838378-839781 FORWARD LENGTH=467
Ghir_A13G008000	turquoise	Symbols: B5 #6, ATCB5-A, CB5-A | cytochrome B5 isoform A | chr1:9113992-9114755 FORWARD LENGTH=135
Ghir_A13G009040	turquoise	Symbols: AVA-P2, AVA-2PE, ATVHA-C2 | ATPase, F0/V0 complex, subunit C protein | chr1:6913317-6914322 FORWARD LENGTH=165
Ghir_A13G009050	turquoise	Symbols: ADC1, ARGDC1, ARGDC, SPE1 | arginine decarboxylase 1 | chr2:7150796-7152904 REVERSE LENGTH=702
Ghir_A13G009940	turquoise	Symbols: | Adenosylmethionine decarboxylase family protein | chr3:9287413-9288462 REVERSE LENGTH=349
Ghir_A13G010540	turquoise	Symbols: CSD1 | copper/zinc superoxide dismutase 1 | chr1:2827700-2829053 FORWARD LENGTH=152
Ghir_A13G010640	turquoise	Symbols: ACHT4 | atypical CYS HIS rich thioredoxin 4 | chr1:2713059-2714312 FORWARD LENGTH=275
Ghir_A13G011340	turquoise	Symbols: LOX1, ATLOX1 | lipoxygenase 1 | chr1:20525798-20530143 FORWARD LENGTH=859
Ghir_A13G011840	turquoise	Symbols: | basic helix-loop-helix (bHLH) DNA-binding superfamily protein | chr1:2989509-2990132 FORWARD LENGTH=207
Ghir_A13G012660	turquoise	Symbols: CINV2 | cytosolic invertase 2 | chr4:6021312-6023310 REVERSE LENGTH=558
Ghir_A13G012690	turquoise	Symbols: | Proteinase inhibitor, propeptide | chr1:27080453-27081573 REVERSE LENGTH=136
Ghir_A13G013410	turquoise	Symbols: LLG1 | LORELEI-LIKE-GPI-ANCHORED PROTEIN 1 | chr5:22736072-22737108 FORWARD LENGTH=168
Ghir_A13G014750	turquoise	Symbols: UBQ4 | ubiquitin 4 | chr5:6973315-6974463 REVERSE LENGTH=382
Ghir_A13G014970	turquoise	Symbols: | Calcium-binding EF-hand family protein | chr4:13663770-13664162 REVERSE LENGTH=130
Ghir_A13G014980	turquoise	Symbols: ATPHOS32, PHOS32 | Adenine nucleotide alpha hydrolases-like superfamily protein | chr5:22097563-22099693 REVERSE LENGTH=242
Ghir_A13G015900	turquoise	Symbols: | Ribosomal protein L18ae family | chr1:5840458-5841536 REVERSE LENGTH=154
Ghir_A13G015990	turquoise	Symbols: ATGA2OX1, GA2OX1 | Arabidopsis thaliana gibberellin 2-oxidase 1 | chr1:29511772-29512990 REVERSE LENGTH=329
Ghir_A13G016000	turquoise	Symbols: | RING/U-box superfamily protein | chr1:29505278-29507272 FORWARD LENGTH=401
Ghir_A13G017170	turquoise	Symbols: RPS7 | mitochondrial ribosomal protein S7 | chrM:314627-315073 FORWARD LENGTH=148
Ghir_A13G017220	turquoise	Symbols: | Uncharacterized conserved protein (DUF2215) | chr1:10103158-10104588 FORWARD LENGTH=476
Ghir_A13G017270	turquoise	NA
Ghir_A13G018660	turquoise	Symbols: | Hypoxia-responsive family protein | chr3:1612860-1613748 FORWARD LENGTH=97
Ghir_A13G018940	turquoise	Symbols: | Peptidase C15, pyroglutamyl peptidase I-like | chr1:21256743-21257640 FORWARD LENGTH=219
Ghir_A13G019450	turquoise	Symbols: Phox1 | Octicosapeptide/Phox/Bem1p (PB1) domain-containing protein / tetratricopeptide repeat (TPR)-containing protein | chr2:10766192-10768517 REVERSE LENGTH=745
Ghir_A13G019660	turquoise	Symbols: FAD6, FADC, SFD4 | fatty acid desaturase 6 | chr4:15057278-15059673 REVERSE LENGTH=448
Ghir_A13G019780	turquoise	Symbols: | Glycosyl hydrolase family protein with chitinase insertion domain | chr4:10764151-10765753 REVERSE LENGTH=379
Ghir_A13G020340	turquoise	Symbols: | Protein kinase superfamily protein | chr2:2287514-2289270 REVERSE LENGTH=462
Ghir_A13G020580	turquoise	Symbols: | unknown protein; INVOLVED IN: response to salt stress; LOCATED IN: chloroplast, plasma membrane, membrane; EXPRESSED IN: 23 plant structures; EXPRESSED DURING: 13 growth stages; BEST Arabidopsis thaliana protein match is: unknown protein (TAIR:AT4G29780.1); Has 1807 Blast hits to 1807 proteins in 277 species: Archae - 0; Bacteria - 0; Metazoa - 736; Fungi - 347; Plants - 385; Viruses -…
Ghir_A13G020980	turquoise	Symbols: FATB | fatty acyl-ACP thioesterases B | chr1:2691546-2693409 REVERSE LENGTH=412
Ghir_A13G021140	turquoise	Symbols: | unknown protein; FUNCTIONS IN: molecular_function unknown; INVOLVED IN: biological_process unknown; LOCATED IN: chloroplast; EXPRESSED IN: 24 plant structures; EXPRESSED DURING: 15 growth stages; BEST Arabidopsis thaliana protein match is: unknown protein (TAIR:AT1G52720.1); Has 61 Blast hits to 61 proteins in 13 species: Archae - 0; Bacteria - 0; Metazoa - 0; Fungi - 0; Plants - 61; V…
Ghir_A13G021210	turquoise	Symbols: | Heat shock protein DnaJ, N-terminal with domain of unknown function (DUF1977) | chr3:21219175-21220278 FORWARD LENGTH=367
Ghir_A13G021240	turquoise	Symbols: | Tetratricopeptide repeat (TPR)-like superfamily protein | chr5:6814093-6815171 FORWARD LENGTH=290
Ghir_A13G021630	turquoise	Symbols: | unknown protein; BEST Arabidopsis thaliana protein match is: unknown protein (TAIR:AT2G46490.1); Has 1807 Blast hits to 1807 proteins in 277 species: Archae - 0; Bacteria - 0; Metazoa - 736; Fungi - 347; Plants - 385; Viruses - 0; Other Eukaryotes - 339 (source: NCBI BLink). | chr5:13363937-13364275 REVERSE LENGTH=112
Ghir_A13G021640	turquoise	Symbols: | unknown protein; BEST Arabidopsis thaliana protein match is: unknown protein (TAIR:AT5G35110.1); Has 34 Blast hits to 34 proteins in 7 species: Archae - 0; Bacteria - 0; Metazoa - 1; Fungi - 0; Plants - 33; Viruses - 0; Other Eukaryotes - 0 (source: NCBI BLink). | chr2:19079457-19079861 FORWARD LENGTH=134
Ghir_A13G021750	turquoise	Symbols: AOP1, AOP, AOP1.1 | 2-oxoglutarate (2OG) and Fe(II)-dependent oxygenase superfamily protein | chr4:1358442-1359620 FORWARD LENGTH=322
Ghir_A13G022920	turquoise	Symbols: SIR | sulfite reductase | chr5:1319404-1322298 FORWARD LENGTH=642
Ghir_A13G022980	turquoise	Symbols: ATHXK4, HKL2 | Hexokinase | chr3:6995317-6998064 FORWARD LENGTH=502
Ghir_A13G024170	turquoise	Symbols: RHL41, ZAT12 | C2H2-type zinc finger family protein | chr5:24103073-24103561 FORWARD LENGTH=162
Ghir_A13G024240	turquoise	Symbols: | Protein kinase superfamily protein | chr1:2428942-2431843 REVERSE LENGTH=538
Ghir_A13G024810	turquoise	Symbols: RPL10B | Ribosomal protein L16p/L10e family protein | chr1:9321709-9322813 FORWARD LENGTH=221
Ghir_D01G000430	turquoise	Symbols: | B-box zinc finger family protein | chr4:18205061-18206421 REVERSE LENGTH=242
Ghir_D01G000760	turquoise	Symbols: | Vacuolar import/degradation, Vid27-related protein | chr3:6664383-6666423 FORWARD LENGTH=648
Ghir_D01G000830	turquoise	Symbols: | Calcium-dependent lipid-binding (CaLB domain) family protein | chr4:16355035-16356955 FORWARD LENGTH=247
Ghir_D01G001760	turquoise	Symbols: RMA1, ATRMA1 | RING membrane-anchor 1 | chr4:1557905-1558654 REVERSE LENGTH=249
Ghir_D01G001940	turquoise	Symbols: | unknown protein; LOCATED IN: endomembrane system; BEST Arabidopsis thaliana protein match is: unknown protein (TAIR:AT2G31090.1); Has 70 Blast hits to 70 proteins in 13 species: Archae - 0; Bacteria - 0; Metazoa - 0; Fungi - 0; Plants - 70; Viruses - 0; Other Eukaryotes - 0 (source: NCBI BLink). | chr2:8850367-8850835 REVERSE LENGTH=73
Ghir_D01G002080	turquoise	Symbols: JAZ10, TIFY9, JAS1 | jasmonate-zim-domain protein 10 | chr5:4219001-4220502 FORWARD LENGTH=197
Ghir_D01G004140	turquoise	Symbols: RHM1, ROL1, ATRHM1 | rhamnose biosynthesis 1 | chr1:29550110-29552207 FORWARD LENGTH=669
Ghir_D01G004370	turquoise	Symbols: | Leucine-rich repeat transmembrane protein kinase | chr1:19945959-19951562 FORWARD LENGTH=1035
Ghir_D01G005160	turquoise	Symbols: | sodium/calcium exchanger family protein / calcium-binding EF hand family protein | chr1:19844790-19847533 FORWARD LENGTH=585
Ghir_D01G005430	turquoise	Symbols: ATERF-4, ERF4, RAP2.5, ATERF4 | ethylene responsive element binding factor 4 | chr3:5121472-5122140 FORWARD LENGTH=222
Ghir_D01G006050	turquoise	Symbols: RD26 | NAC (No Apical Meristem) domain transcriptional regulator superfamily protein | chr4:13707928-13709013 REVERSE LENGTH=314
Ghir_D01G006070	turquoise	Symbols: | unknown protein; FUNCTIONS IN: molecular_function unknown; INVOLVED IN: biological_process unknown; LOCATED IN: cellular_component unknown; Has 30201 Blast hits to 17322 proteins in 780 species: Archae - 12; Bacteria - 1396; Metazoa - 17338; Fungi - 3422; Plants - 5037; Viruses - 0; Other Eukaryotes - 2996 (source: NCBI BLink). | chr3:5249221-5249541 FORWARD LENGTH=106
Ghir_D01G006370	turquoise	Symbols: | Wound-responsive family protein | chr4:6374805-6375077 FORWARD LENGTH=90
Ghir_D01G006540	turquoise	Symbols: | Quinone reductase family protein | chr4:13661458-13663243 REVERSE LENGTH=205
Ghir_D01G006680	turquoise	Symbols: PAT1 | GRAS family transcription factor | chr5:19522497-19524053 REVERSE LENGTH=490
Ghir_D01G006880	turquoise	Symbols: UBQ10 | polyubiquitin 10 | chr4:2718559-2719932 FORWARD LENGTH=457
Ghir_D01G006890	turquoise	Symbols: UBQ10 | polyubiquitin 10 | chr4:2718559-2719932 FORWARD LENGTH=457
Ghir_D01G007530	turquoise	NA
Ghir_D01G008070	turquoise	Symbols: | Calcium-dependent lipid-binding (CaLB domain) family protein | chr5:22494439-22495656 FORWARD LENGTH=405
Ghir_D01G008140	turquoise	Symbols: SCL5 | scarecrow-like 5 | chr1:18737398-18739547 REVERSE LENGTH=597
Ghir_D01G009680	turquoise	Symbols: SPL14, FBR6, SPL1R2, ATSPL14 | squamosa promoter binding protein-like 14 | chr1:7325042-7328933 FORWARD LENGTH=1035
Ghir_D01G010050	turquoise	Symbols: CAT2 | catalase 2 | chr4:16700937-16703215 REVERSE LENGTH=492
Ghir_D01G010350	turquoise	Symbols: LTI29, LTI45, ERD10 | Dehydrin family protein | chr1:7088235-7089107 REVERSE LENGTH=260
Ghir_D01G010530	turquoise	Symbols: | Alba DNA/RNA-binding protein | chr1:28528505-28530488 REVERSE LENGTH=350
Ghir_D01G011020	turquoise	Symbols: ATTRX1, ATTRX H1, TRX1 | thioredoxin H-type 1 | chr3:18951123-18951955 REVERSE LENGTH=114
Ghir_D01G011920	turquoise	Symbols: RD21, RD21A | Granulin repeat cysteine protease family protein | chr1:17283139-17285609 REVERSE LENGTH=462
Ghir_D01G012620	turquoise	Symbols: | transferases, transferring glycosyl groups | chr1:29452823-29457118 FORWARD LENGTH=943
Ghir_D01G012830	turquoise	NA
Ghir_D01G013350	turquoise	NA
Ghir_D01G013360	turquoise	NA
Ghir_D01G014050	turquoise	Symbols: | Sulfite exporter TauE/SafE family protein | chr2:15352767-15355050 REVERSE LENGTH=459
Ghir_D01G014640	turquoise	Symbols: UGT74B1 | UDP-glucosyl transferase 74B1 | chr1:8525547-8527010 REVERSE LENGTH=460
Ghir_D01G015390	turquoise	Symbols: | FUNCTIONS IN: molecular_function unknown; INVOLVED IN: intracellular protein transport; LOCATED IN: endomembrane system, integral to membrane, endoplasmic reticulum; EXPRESSED IN: 23 plant structures; EXPRESSED DURING: 13 growth stages; CONTAINS InterPro DOMAIN/s: B-cell receptor-associated 31-like (InterPro:IPR008417); BEST Arabidopsis thaliana protein match is: unknown protein (TAIR:…
Ghir_D01G017480	turquoise	Symbols: ATPH | ATP synthase subunit C family protein | chrC:13262-13507 REVERSE LENGTH=81
Ghir_D01G017770	turquoise	Symbols: | Protein phosphatase 2C family protein | chr4:18015999-18017514 REVERSE LENGTH=400
Ghir_D01G018250	turquoise	Symbols: LYM2 | lysm domain GPI-anchored protein 2 precursor | chr2:7459156-7460648 FORWARD LENGTH=350
Ghir_D01G018380	turquoise	Symbols: EEL, ATBZIP12, DPBF4 | Basic-leucine zipper (bZIP) transcription factor family protein | chr2:17131249-17132208 FORWARD LENGTH=262
Ghir_D01G018420	turquoise	Symbols: ENDO 2 | endonuclease 2 | chr1:25596718-25598264 FORWARD LENGTH=290
Ghir_D01G019680	turquoise	Symbols: | Concanavalin A-like lectin protein kinase family protein | chr5:2084094-2086052 FORWARD LENGTH=652
Ghir_D01G020120	turquoise	Symbols: | VQ motif-containing protein | chr3:21060044-21060781 FORWARD LENGTH=245
Ghir_D01G020970	turquoise	Symbols: | Ribosomal protein S8e family protein | chr5:1944835-1946512 FORWARD LENGTH=260
Ghir_D01G021030	turquoise	Symbols: NHL1 | NDR1/HIN1-like 1 | chr3:3679031-3679660 REVERSE LENGTH=209
Ghir_D01G021040	turquoise	Symbols: NHL3 | NDR1/HIN1-like 3 | chr5:1931016-1931711 REVERSE LENGTH=231
Ghir_D01G021520	turquoise	Symbols: | A20/AN1-like zinc finger family protein | chr2:15229388-15229873 FORWARD LENGTH=161
Ghir_D01G023080	turquoise	Symbols: | Haloacid dehalogenase-like hydrolase (HAD) superfamily protein | chr5:449132-450507 FORWARD LENGTH=280
Ghir_D01G023190	turquoise	Symbols: HSC70-1, HSP70-1, AT-HSC70-1, HSC70 | heat shock cognate protein 70-1 | chr5:554055-556334 REVERSE LENGTH=651
Ghir_D01G023260	turquoise	Symbols: | PAR1 protein | chr3:20014032-20015299 REVERSE LENGTH=183
Ghir_D01G023430	turquoise	Symbols: BIR1 | BAK1-interacting receptor-like kinase 1 | chr5:19604584-19606532 REVERSE LENGTH=620
Ghir_D02G000640	turquoise	Symbols: | ENTH/VHS/GAT family protein | chr2:16086912-16090047 REVERSE LENGTH=671
Ghir_D02G002220	turquoise	Symbols: UGT1, UGT75B1 | UDP-glucosyltransferase 75B1 | chr1:1645674-1647083 REVERSE LENGTH=469
Ghir_D02G002390	turquoise	Symbols: GAE6 | UDP-D-glucuronate 4-epimerase 6 | chr3:8603645-8605027 FORWARD LENGTH=460
Ghir_D02G003100	turquoise	Symbols: MPK16 | mitogen-activated protein kinase 16 | chr5:6345096-6347676 REVERSE LENGTH=567
Ghir_D02G003740	turquoise	NA
[truncated: 902 more rows]

## Sheet: Table S10B
WGCNA of LF_-1d sample.
Gene_ID	Module_Color	Annotation_uniprot
Ghir_A01G007390	black	Symbols: VTC2 | mannose-1-phosphate guanylyltransferase (GDP)s;GDP-galactose:mannose-1-phosphate guanylyltransferases;GDP-galactose:glucose-1-phosphate guanylyltransferases;GDP-galactose:myoinositol-1-phosphate guanylyltransferases;glucose-1-phosphate guanylyltransferase | chr4:13499262-13501145 REVERSE LENGTH=442
Ghir_A01G020490	black	Symbols: GAMMA-TIP, TIP1;1, GAMMA-TIP1 | gamma tonoplast intrinsic protein | chr2:15445490-15446336 FORWARD LENGTH=251
Ghir_A02G000810	black	Symbols: AFH1, FH1, AHF1, ATFH1 | formin homology 1 | chr3:9251320-9254826 REVERSE LENGTH=1051
Ghir_A02G008340	black	Symbols: | Eukaryotic aspartyl protease family protein | chr1:3157541-3158960 FORWARD LENGTH=449
Ghir_A02G009720	black	Symbols: SBE2.2 | starch branching enzyme 2.2 | chr5:931924-937470 FORWARD LENGTH=805
Ghir_A03G007550	black	Symbols: AHA11, HA11 | H(+)-ATPase 11 | chr5:25159495-25164957 FORWARD LENGTH=956
Ghir_A05G002590	black	Symbols: PAP2, IAA27 | phytochrome-associated protein 2 | chr4:14323665-14325213 REVERSE LENGTH=305
Ghir_A06G004580	black	Symbols: | Adenine nucleotide alpha hydrolases-like superfamily protein | chr1:16896894-16898427 REVERSE LENGTH=213
Ghir_A06G022060	black	Symbols: GLX1 | glyoxalase I homolog | chr1:3995928-3997518 FORWARD LENGTH=322
Ghir_A07G000950	black	Symbols: | Pectin lyase-like superfamily protein | chr5:6670562-6673202 FORWARD LENGTH=383
Ghir_A07G008320	black	Symbols: HIPP21 | Heavy metal transport/detoxification superfamily protein | chr5:5755386-5756743 FORWARD LENGTH=149
Ghir_A07G008670	black	Symbols: RGA1, RGA | GRAS family transcription factor family protein | chr2:255581-257344 REVERSE LENGTH=587
Ghir_A07G009070	black	Symbols: | Bifunctional inhibitor/lipid-transfer protein/seed storage 2S albumin superfamily protein | chr3:7803604-7808046 REVERSE LENGTH=1480
Ghir_A07G019990	black	Symbols: | O-Glycosyl hydrolases family 17 protein | chr2:2199450-2201293 FORWARD LENGTH=472
Ghir_A08G011550	black	Symbols: | UDP-Glycosyltransferase superfamily protein | chr1:11920582-11923506 REVERSE LENGTH=610
Ghir_A11G029080	black	Symbols: | Dormancy/auxin associated family protein | chr1:21043414-21044469 FORWARD LENGTH=140
Ghir_A12G024580	black	Symbols: | unknown protein; FUNCTIONS IN: molecular_function unknown; INVOLVED IN: biological_process unknown; LOCATED IN: plasma membrane; BEST Arabidopsis thaliana protein match is: unknown protein (TAIR:AT5G52870.1); Has 1546 Blast hits to 738 proteins in 176 species: Archae - 0; Bacteria - 143; Metazoa - 278; Fungi - 131; Plants - 95; Viruses - 4; Other Eukaryotes - 895 (source: NCBI BLink). …
Ghir_A13G001230	black	Symbols: SAG20, WI12, ATWI-12 | senescence associated gene 20 | chr3:3442776-3443108 FORWARD LENGTH=110
Ghir_D01G007720	black	Symbols: VTC2 | mannose-1-phosphate guanylyltransferase (GDP)s;GDP-galactose:mannose-1-phosphate guanylyltransferases;GDP-galactose:glucose-1-phosphate guanylyltransferases;GDP-galactose:myoinositol-1-phosphate guanylyltransferases;glucose-1-phosphate guanylyltransferase | chr4:13499262-13501145 REVERSE LENGTH=442
Ghir_D05G017420	black	Symbols: PRXR1 | Peroxidase superfamily protein | chr4:11646613-11648312 REVERSE LENGTH=330
Ghir_D06G000570	black	Symbols: ATB2, GBF6, AtbZIP11, BZIP11 | G-box binding factor 6 | chr4:16522449-16522928 FORWARD LENGTH=159
Ghir_D06G004660	black	Symbols: | Adenine nucleotide alpha hydrolases-like superfamily protein | chr1:16896894-16898427 REVERSE LENGTH=213
Ghir_D06G014450	black	Symbols: DYL1 | dormancy-associated protein-like 1 | chr1:9934252-9935216 REVERSE LENGTH=159
Ghir_D06G020250	black	Symbols: RNS1, ATRNS1 | ribonuclease 1 | chr2:873714-874667 FORWARD LENGTH=230
Ghir_D07G008730	black	Symbols: RGA1, RGA | GRAS family transcription factor family protein | chr2:255581-257344 REVERSE LENGTH=587
Ghir_D07G009170	black	Symbols: | Bifunctional inhibitor/lipid-transfer protein/seed storage 2S albumin superfamily protein | chr3:7803604-7808046 REVERSE LENGTH=1480
Ghir_D08G011800	black	Symbols: | UDP-Glycosyltransferase superfamily protein | chr1:11920582-11923506 REVERSE LENGTH=610
Ghir_D09G005970	black	Symbols: ATAILP1, AILP1 | Aluminium induced protein with YGL and LRDR motifs | chr5:6423398-6425785 FORWARD LENGTH=234
Ghir_D10G001570	black	Symbols: SS3 | starch synthase 3 | chr1:3951597-3956840 FORWARD LENGTH=1094
Ghir_D11G000390	black	Symbols: | Pathogenesis-related thaumatin superfamily protein | chr1:27681432-27682954 FORWARD LENGTH=264
Ghir_D12G015620	black	Symbols: ATMYB21, ATMYB3, MYB21 | myb domain protein 21 | chr3:10307596-10310093 FORWARD LENGTH=226
Ghir_D12G024560	black	Symbols: | unknown protein; FUNCTIONS IN: molecular_function unknown; INVOLVED IN: biological_process unknown; LOCATED IN: plasma membrane; BEST Arabidopsis thaliana protein match is: unknown protein (TAIR:AT5G52870.1); Has 1546 Blast hits to 738 proteins in 176 species: Archae - 0; Bacteria - 143; Metazoa - 278; Fungi - 131; Plants - 95; Viruses - 4; Other Eukaryotes - 895 (source: NCBI BLink). …
Ghir_D12G026350	black	Symbols: | CCT motif family protein | chr5:21673683-21675469 FORWARD LENGTH=264
Ghir_D13G002660	black	Symbols: DWF1, DIM, EVE1, DIM1, CBB1 | cell elongation protein / DWARF1 / DIMINUTO (DIM) | chr3:6879835-6881616 REVERSE LENGTH=561
Ghir_A01G004080	blue	Symbols: RHM1, ROL1, ATRHM1 | rhamnose biosynthesis 1 | chr1:29550110-29552207 FORWARD LENGTH=669
Ghir_A01G006260	blue	Symbols: | Quinone reductase family protein | chr4:13661458-13663243 REVERSE LENGTH=205
Ghir_A01G007220	blue
Ghir_A01G009850	blue	Symbols: | unknown protein; BEST Arabidopsis thaliana protein match is: unknown protein (TAIR:AT1G75860.1); Has 471 Blast hits to 438 proteins in 92 species: Archae - 0; Bacteria - 14; Metazoa - 217; Fungi - 43; Plants - 91; Viruses - 1; Other Eukaryotes - 105 (source: NCBI BLink). | chr1:6969314-6970699 REVERSE LENGTH=285
Ghir_A01G010990	blue	Symbols: PAB2, PABP2, ATPAB2 | poly(A) binding protein 2 | chr4:16336732-16339892 FORWARD LENGTH=629
Ghir_A01G011740	blue	Symbols: | transferases, transferring glycosyl groups | chr1:29452823-29457118 FORWARD LENGTH=943
Ghir_A01G012360	blue
Ghir_A01G021050	blue	Symbols: GSTL3 | Glutathione S-transferase family protein | chr5:632877-634858 FORWARD LENGTH=235
Ghir_A02G002900	blue	Symbols: LTP4 | lipid transfer protein 4 | chr5:23925296-23925772 REVERSE LENGTH=112
Ghir_A02G006380	blue	Symbols: | Protein of unknown function (DUF668) | chr1:12520713-12524046 FORWARD LENGTH=657
Ghir_A02G008520	blue	Symbols: | alpha/beta-Hydrolases superfamily protein | chr1:3276108-3278464 REVERSE LENGTH=412
Ghir_A02G009260	blue	Symbols: CML42 | calmodulin like 42 | chr4:11133309-11133884 REVERSE LENGTH=191
Ghir_A02G009990	blue	Symbols: | Histone superfamily protein | chr5:3472591-3473349 REVERSE LENGTH=136
Ghir_A02G010670	blue	Symbols: ARF9 | auxin response factor 9 | chr4:12451592-12454737 FORWARD LENGTH=638
Ghir_A02G016540	blue	Symbols: ATPSK4, ATPSK3 (FORMER SYMBOL), PSK4 | phytosulfokine 4 precursor | chr3:18465750-18466254 FORWARD LENGTH=79
Ghir_A02G017330	blue	Symbols: HSF4, HSFB1, AT-HSFB1, ATHSF4 | heat shock factor 4 | chr4:17440660-17441706 FORWARD LENGTH=284
Ghir_A03G000050	blue	Symbols: | Bifunctional inhibitor/lipid-transfer protein/seed storage 2S albumin superfamily protein | chr1:23252369-23253481 FORWARD LENGTH=150
Ghir_A03G000330	blue	Symbols: | Transcription factor jumonji (jmj) family protein / zinc finger (C5HC2 type) family protein | chr5:19046888-19050880 FORWARD LENGTH=787
Ghir_A03G000590	blue	Symbols: AGD9 | ARF-GAP domain 9 | chr5:18969950-18971817 REVERSE LENGTH=402
Ghir_A03G002180	blue	Symbols: IQD22 | IQ-domain 22 | chr4:12087283-12090408 FORWARD LENGTH=484
Ghir_A03G002280	blue	Symbols: AT-HSFB2B, HSFB2B | winged-helix DNA-binding transcription factor family protein | chr4:7043006-7044227 FORWARD LENGTH=377
Ghir_A03G003080	blue	Symbols: CIPK11, PKS5, SIP4, SNRK3.22 | SOS3-interacting protein 4 | chr2:12937265-12938572 REVERSE LENGTH=435
Ghir_A03G004780	blue	Symbols: | Histone superfamily protein | chr5:24146352-24146663 REVERSE LENGTH=103
Ghir_A03G008750	blue	Symbols: AFC2, AME1, FC2 | FUS3-complementing gene 2 | chr4:12754729-12757653 REVERSE LENGTH=427
Ghir_A03G012560	blue	Symbols: XTR2, EXGT-A2, ATXTH28, XTH28 | xyloglucan endotransglucosylase/hydrolase 28 | chr1:5066806-5068466 REVERSE LENGTH=332
Ghir_A03G017420	blue	Symbols: | Protein of unknown function (DUF1421) | chr4:14014860-14016823 FORWARD LENGTH=496
Ghir_A03G017460	blue	Symbols: RMA1, ATRMA1 | RING membrane-anchor 1 | chr4:1557905-1558654 REVERSE LENGTH=249
Ghir_A03G018820	blue	Symbols: | Transmembrane amino acid transporter family protein | chr4:17935533-17936843 FORWARD LENGTH=436
Ghir_A03G022370	blue	Symbols: | Protein phosphatase 2C family protein | chr3:19070054-19071975 FORWARD LENGTH=379
Ghir_A04G000330	blue	Symbols: | Chaperone DnaJ-domain superfamily protein | chr3:4310827-4311300 REVERSE LENGTH=157
Ghir_A04G001840	blue	Symbols: | Transmembrane proteins 14C | chr3:7160884-7161991 FORWARD LENGTH=119
Ghir_A04G002220	blue	Symbols: HTA1, RAT5, ATHTA1 | Histone superfamily protein | chr5:22196540-22197279 FORWARD LENGTH=130
Ghir_A04G005840	blue	Symbols: RPS7.2 | ribosomal protein S7 | chrC:140704-141171 FORWARD LENGTH=155
Ghir_A04G009920	blue	Symbols: | Homeodomain-like superfamily protein | chr2:16018384-16019500 FORWARD LENGTH=289
Ghir_A04G010200	blue	Symbols: ATAMT2, AMT2;1, AMT2 | ammonium transporter 2 | chr2:16039672-16042291 REVERSE LENGTH=475
Ghir_A04G015070	blue	Symbols: | eukaryotic translation initiation factor 2 (eIF-2) family protein | chr1:28831366-28836310 REVERSE LENGTH=1294
Ghir_A05G000570	blue	Symbols: ATR2, AR2 | P450 reductase 2 | chr4:14796900-14800578 FORWARD LENGTH=712
Ghir_A05G000740	blue	Symbols: | Double Clp-N motif-containing P-loop nucleoside triphosphate hydrolases superfamily protein | chr5:23384794-23388052 FORWARD LENGTH=990
Ghir_A05G001590	blue	Symbols: ATBCB, BCB, SAG14 | blue-copper-binding protein | chr5:6826626-6827408 FORWARD LENGTH=196
Ghir_A05G002770	blue	Symbols: PFN3, PRF3 | profilin 3 | chr5:22909882-22910821 REVERSE LENGTH=168
Ghir_A05G003940	blue	Symbols: CID7 | CTC-interacting domain 7 | chr2:11188143-11190579 REVERSE LENGTH=567
Ghir_A05G004220	blue	Symbols: | unknown protein; INVOLVED IN: response to salt stress; LOCATED IN: chloroplast, plasma membrane, membrane; EXPRESSED IN: 23 plant structures; EXPRESSED DURING: 13 growth stages; BEST Arabidopsis thaliana protein match is: unknown protein (TAIR:AT4G29780.1); Has 1807 Blast hits to 1807 proteins in 277 species: Archae - 0; Bacteria - 0; Metazoa - 736; Fungi - 347; Plants - 385; Viruses -…
Ghir_A05G006800	blue	Symbols: | ABC1 family protein | chr5:8516902-8522616 REVERSE LENGTH=1040
Ghir_A05G010130	blue	Symbols: | Histone superfamily protein | chr5:24146352-24146663 REVERSE LENGTH=103
Ghir_A05G010290	blue	Symbols: ATMPK3, MPK3, ATMAPK3 | mitogen-activated protein kinase 3 | chr3:16756918-16758476 FORWARD LENGTH=370
Ghir_A05G012730	blue	Symbols: PDR12, ATPDR12, ABCG40, ATABCG40 | pleiotropic drug resistance 12 | chr1:5331993-5338175 REVERSE LENGTH=1423
Ghir_A05G013050	blue	Symbols: | Pyridoxal phosphate (PLP)-dependent transferases superfamily protein | chr1:30208736-30210643 REVERSE LENGTH=394
Ghir_A05G015490	blue	Symbols: WRKY28, ATWRKY28 | WRKY DNA-binding protein 28 | chr4:10061508-10062691 FORWARD LENGTH=318
Ghir_A05G016830	blue	Symbols: EDA16 | SNF2 domain-containing protein / helicase domain-containing protein / zinc finger protein-related | chr1:22535038-22540610 REVERSE LENGTH=1280
Ghir_A05G017170	blue	Symbols: STP1, ATSTP1 | sugar transporter 1 | chr1:3777460-3780133 FORWARD LENGTH=522
Ghir_A05G017200	blue	Symbols: ATMYB102, ATM4, MYB102 | MYB-like 102 | chr4:11418425-11419652 REVERSE LENGTH=350
Ghir_A05G017250	blue	Symbols: | PLAC8 family protein | chr1:3832695-3833921 FORWARD LENGTH=254
Ghir_A05G019840	blue	Symbols: | Sec14p-like phosphatidylinositol transfer family protein | chr1:28214405-28215686 FORWARD LENGTH=296
Ghir_A05G020840	blue	Symbols: ABF2 | abscisic acid responsive elements-binding factor 2 | chr1:17165420-17167415 REVERSE LENGTH=427
Ghir_A05G020970	blue	Symbols: | RING/U-box superfamily protein | chr1:17099335-17101683 FORWARD LENGTH=645
Ghir_A05G021080	blue	Symbols: RD21, RD21A | Granulin repeat cysteine protease family protein | chr1:17283139-17285609 REVERSE LENGTH=462
Ghir_A05G022830	blue	Symbols: ATHB6, HB6 | homeobox protein 6 | chr2:9526470-9527612 REVERSE LENGTH=311
Ghir_A05G022850	blue	Symbols: | Histone superfamily protein | chr5:3472591-3473349 REVERSE LENGTH=136
Ghir_A05G023300	blue	Symbols: RAP2.4 | related to AP2 4 | chr1:29364790-29365794 FORWARD LENGTH=334
Ghir_A05G023780	blue	Symbols: | glycine-rich protein | chr4:5188047-5189574 REVERSE LENGTH=113
Ghir_A05G025010	blue	Symbols: ATCK1, CK, CK1 | choline kinase 1 | chr1:26971537-26973177 FORWARD LENGTH=346
Ghir_A05G025550	blue	Symbols: STK, AGL11 | K-box region and MADS-box transcription factor family protein | chr4:6236713-6240494 REVERSE LENGTH=256
Ghir_A05G031410	blue	Symbols: | Galactose oxidase/kelch repeat superfamily protein | chr2:838378-839781 FORWARD LENGTH=467
Ghir_A05G032400	blue	Symbols: CRK2 | cysteine-rich RLK (RECEPTOR-like protein kinase) 2 | chr1:26584888-26587334 REVERSE LENGTH=649
Ghir_A05G034070	blue	Symbols: EPC1 | Nucleotide-diphospho-sugar transferases superfamily protein | chr3:20715101-20717133 FORWARD LENGTH=334
Ghir_A05G037590	blue
Ghir_A05G040780	blue	Symbols: ALA1 | aminophospholipid ATPase 1 | chr5:1445509-1449568 FORWARD LENGTH=1158
Ghir_A05G041410	blue	Symbols: | Peroxidase superfamily protein | chr5:1579142-1580819 REVERSE LENGTH=324
Ghir_A06G002230	blue	Symbols: ACBP3 | acyl-CoA-binding domain 3 | chr4:12567122-12568754 REVERSE LENGTH=366
Ghir_A06G003880	blue	Symbols: RAP2.4 | related to AP2 4 | chr1:29364790-29365794 FORWARD LENGTH=334
Ghir_A06G006060	blue	Symbols: RAN3, ATRAN3 | RAN GTPase 3 | chr5:22392285-22393957 FORWARD LENGTH=221
Ghir_A06G006070	blue	Symbols: RAN3, ATRAN3 | RAN GTPase 3 | chr5:22392285-22393957 FORWARD LENGTH=221
Ghir_A06G012630	blue	Symbols: AHA1, PMA, OST2, HA1 | H(+)-ATPase 1 | chr2:8221858-8227268 FORWARD LENGTH=949
Ghir_A06G016250	blue	Symbols: | Core-2/I-branching beta-1,6-N-acetylglucosaminyltransferase family protein | chr1:4031768-4033946 REVERSE LENGTH=383
Ghir_A06G016920	blue	Symbols: | C2 calcium/lipid-binding and GRAM domain containing protein | chr1:830968-834996 FORWARD LENGTH=1020
Ghir_A06G017180	blue	Symbols: SAG20, WI12, ATWI-12 | senescence associated gene 20 | chr3:3442776-3443108 FORWARD LENGTH=110
Ghir_A06G018040	blue	Symbols: | C2H2 and C2HC zinc fingers superfamily protein | chr2:15706454-15706990 FORWARD LENGTH=178
Ghir_A06G018320	blue	Symbols: UBL5 | ubiquitin-like protein 5 | chr5:16913611-16913832 REVERSE LENGTH=73
Ghir_A06G019580	blue	Symbols: HSR8, MUR4, UXE1 | NAD(P)-binding Rossmann-fold superfamily protein | chr1:10855496-10857970 FORWARD LENGTH=419
Ghir_A06G021770	blue	Symbols: NSF | AAA-type ATPase family protein | chr4:2489696-2495666 REVERSE LENGTH=742
Ghir_A07G000960	blue	Symbols: OXS3, ATOXS3 | oxidative stress 3 | chr5:22895847-22896502 REVERSE LENGTH=172
Ghir_A07G001920	blue	Symbols: | Transmembrane proteins 14C | chr3:15406088-15407699 FORWARD LENGTH=240
Ghir_A07G005540	blue	Symbols: ATHVA22E, HVA22E | HVA22 homologue E | chr5:20633442-20634502 REVERSE LENGTH=116
Ghir_A07G005910	blue	Symbols: | Protein kinase superfamily protein | chr1:25327727-25330965 REVERSE LENGTH=752
Ghir_A07G008980	blue	Symbols: | FUNCTIONS IN: molecular_function unknown; INVOLVED IN: response to cadmium ion; LOCATED IN: plasma membrane; EXPRESSED IN: 25 plant structures; EXPRESSED DURING: 13 growth stages; CONTAINS InterPro DOMAIN/s: Prefoldin (InterPro:IPR009053); BEST Arabidopsis thaliana protein match is: unknown protein (TAIR:AT1G05320.3); Has 470429 Blast hits to 168274 proteins in 4282 species: Archae - 6…
Ghir_A07G018170	blue	Symbols: | Pyridoxal phosphate (PLP)-dependent transferases superfamily protein | chr2:7666637-7667905 FORWARD LENGTH=422
Ghir_A07G019140	blue	Symbols: | Thioredoxin superfamily protein | chr5:15573745-15574945 REVERSE LENGTH=217
Ghir_A07G019150	blue	Symbols: SEP2, AGL4 | K-box region and MADS-box transcription factor family protein | chr3:464554-466687 REVERSE LENGTH=250
Ghir_A08G000190	blue	Symbols: RAP2.7 | related to AP2.7 | chr2:12226168-12228251 REVERSE LENGTH=464
Ghir_A08G002270	blue	Symbols: ACA10, CIF1, ATACA10 | autoinhibited Ca(2+)-ATPase 10 | chr4:14611225-14618775 REVERSE LENGTH=1069
Ghir_A08G002910	blue	Symbols: ATR2, AR2 | P450 reductase 2 | chr4:14796900-14800578 FORWARD LENGTH=712
Ghir_A08G006300	blue	Symbols: ATRAB1B, ARA5, ARA-5, ATRABD2A, RABD2A, RA-5 | RAS 5 | chr1:400350-401788 REVERSE LENGTH=203
Ghir_A08G006650	blue	Symbols: | winged-helix DNA-binding transcription factor family protein | chr2:13045360-13046267 FORWARD LENGTH=273
Ghir_A08G007460	blue	Symbols: ATGPX4, GPX4 | glutathione peroxidase 4 | chr2:19688109-19689099 REVERSE LENGTH=170
Ghir_A08G011350	blue	Symbols: | DCD (Development and Cell Death) domain protein | chr5:16815630-16816932 FORWARD LENGTH=349
Ghir_A08G012840	blue	Symbols: WRKY23, ATWRKY23 | WRKY DNA-binding protein 23 | chr2:19405045-19406446 REVERSE LENGTH=337
Ghir_A08G014540	blue	Symbols: | Preprotein translocase Sec, Sec61-beta subunit protein | chr3:22375132-22375377 REVERSE LENGTH=81
Ghir_A08G020340	blue	Symbols: | PPPDE putative thiol peptidase family protein | chr3:2243153-2244476 REVERSE LENGTH=265
Ghir_A08G021030	blue	Symbols: | Protein phosphatase 2C family protein | chr2:12814437-12815904 FORWARD LENGTH=396
Ghir_A08G022370	blue	Symbols: | NAD(P)-linked oxidoreductase superfamily protein | chr1:22349892-22351668 REVERSE LENGTH=345
Ghir_A08G022390	blue	Symbols: | NAD(P)-linked oxidoreductase superfamily protein | chr1:22349892-22351668 REVERSE LENGTH=345
Ghir_A08G022840	blue	Symbols: ATUBC2, UBC2 | ubiquiting-conjugating enzyme 2 | chr2:774271-775149 FORWARD LENGTH=152
Ghir_A08G024060	blue	Symbols: ATPA2, PA2 | peroxidase 2 | chr5:2077567-2078857 REVERSE LENGTH=335
Ghir_A09G003280	blue	Symbols: RGLG2 | RING domain ligase2 | chr5:4648355-4650563 REVERSE LENGTH=468
Ghir_A09G004250	blue	Symbols: | Calcium-dependent lipid-binding (CaLB domain) family protein | chr5:8082789-8083448 FORWARD LENGTH=219
Ghir_A09G006850	blue	Symbols: | unknown protein; FUNCTIONS IN: molecular_function unknown; INVOLVED IN: biological_process unknown; LOCATED IN: chloroplast; Has 30 Blast hits to 30 proteins in 6 species: Archae - 0; Bacteria - 0; Metazoa - 0; Fungi - 0; Plants - 30; Viruses - 0; Other Eukaryotes - 0 (source: NCBI BLink). | chr4:897563-898021 FORWARD LENGTH=152
Ghir_A09G008280	blue	Symbols: PUB17, ATPUB17 | plant U-box 17 | chr1:10264412-10266601 FORWARD LENGTH=729
Ghir_A09G010520	blue	Symbols: | OTU-like cysteine protease family protein | chr2:11699780-11702363 REVERSE LENGTH=506
Ghir_A09G011710	blue	Symbols: ATCYSB, ATCYS6, CYSB | cystatin B | chr3:3960523-3961876 REVERSE LENGTH=234
Ghir_A09G011720	blue	Symbols: | Tryptophan/tyrosine permease | chr5:6579019-6581699 FORWARD LENGTH=505
Ghir_A09G012430	blue	Symbols: | Late embryogenesis abundant (LEA) hydroxyproline-rich glycoprotein family | chr1:24431642-24432898 REVERSE LENGTH=252
Ghir_A09G014390	blue	Symbols: NHL3 | NDR1/HIN1-like 3 | chr5:1931016-1931711 REVERSE LENGTH=231
Ghir_A09G015640	blue	Symbols: | ATPase, AAA-type, CDC48 protein | chr3:19723416-19726489 FORWARD LENGTH=815
Ghir_A09G016390	blue	Symbols: UNE18, ORP3A | Oxysterol-binding family protein | chr5:413639-416016 FORWARD LENGTH=453
Ghir_A09G016920	blue	Symbols: GSTL3 | Glutathione S-transferase family protein | chr5:632877-634858 FORWARD LENGTH=235
Ghir_A09G016990	blue	Symbols: ATGSTU8, GSTU8 | glutathione S-transferase TAU 8 | chr3:2848407-2849226 REVERSE LENGTH=224
Ghir_A09G017580	blue	Symbols: ATFER1, FER1 | ferretin 1 | chr5:228149-229594 REVERSE LENGTH=255
Ghir_A09G022880	blue	Symbols: MSS1, STP13, ATSTP13 | Major facilitator superfamily protein | chr5:9243851-9246994 REVERSE LENGTH=526
Ghir_A09G024220	blue	Symbols: | Protein of unknown function (DUF3527) | chr2:14140901-14142870 FORWARD LENGTH=603
Ghir_A09G024790	blue	Symbols: | Uncharacterised protein family (UPF0497) | chr4:8909162-8910641 FORWARD LENGTH=193
Ghir_A10G000740	blue	Symbols: APA1, ATAPA1 | aspartic proteinase A1 | chr1:4017119-4019874 REVERSE LENGTH=506
Ghir_A10G001680	blue	Symbols: | Protein of unknown function (DUF761) | chr1:22593756-22594986 REVERSE LENGTH=344
Ghir_A10G002530	blue	Symbols: GRX480, roxy19 | Thioredoxin superfamily protein | chr1:10013634-10014047 REVERSE LENGTH=137
Ghir_A10G003600	blue	Symbols: WRKY71, ATWRKY71 | WRKY DNA-binding protein 71 | chr1:10454482-10455652 FORWARD LENGTH=282
Ghir_A10G004560	blue	Symbols: | Leucine-rich repeat transmembrane protein kinase | chr1:20994931-21000887 REVERSE LENGTH=1032
Ghir_A10G004870	blue	Symbols: RAP2.12 | related to AP2 12 | chr1:20135242-20136581 FORWARD LENGTH=358
Ghir_A10G007480	blue	Symbols: NTT1, ATNTT1 | nucleotide transporter 1 | chr1:30191954-30194280 FORWARD LENGTH=624
Ghir_A10G011260	blue
Ghir_A10G011550	blue	Symbols: TIC | time for coffee | chr3:7913181-7918967 FORWARD LENGTH=1555
Ghir_A10G018220	blue	Symbols: | unknown protein; Has 30201 Blast hits to 17322 proteins in 780 species: Archae - 12; Bacteria - 1396; Metazoa - 17338; Fungi - 3422; Plants - 5037; Viruses - 0; Other Eukaryotes - 2996 (source: NCBI BLink). | chr5:1550273-1550821 FORWARD LENGTH=182
Ghir_A10G020220	blue	Symbols: ATX1, ATATX1 | homolog of anti-oxidant 1 | chr1:24686445-24687327 REVERSE LENGTH=106
Ghir_A10G022420	blue	Symbols: APK1A | Protein kinase superfamily protein | chr1:2331369-2333589 REVERSE LENGTH=424
Ghir_A10G023690	blue	Symbols: TMP-C, PIP1;4, PIP1E | plasma membrane intrinsic protein 1;4 | chr4:186143-187531 REVERSE LENGTH=287
Ghir_A11G001160	blue	Symbols: SCL8 | SCARECROW-like 8 | chr5:21307196-21309118 FORWARD LENGTH=640
Ghir_A11G003190	blue	Symbols: NTRA, ATNTRA, NTR2 | NADPH-dependent thioredoxin reductase A | chr2:7564357-7566219 FORWARD LENGTH=378
Ghir_A11G006670	blue	Symbols: CSY2 | citrate synthase 2 | chr3:21724564-21727458 REVERSE LENGTH=514
Ghir_A11G006980	blue
Ghir_A11G008580	blue	Symbols: | Flavin-binding monooxygenase family protein | chr1:23503205-23505358 REVERSE LENGTH=450
Ghir_A11G012290	blue	Symbols: ATMRP4, EST3, MRP4, ABCC4 | multidrug resistance-associated protein 4 | chr2:19574944-19580383 FORWARD LENGTH=1516
Ghir_A11G013610	blue	Symbols: | Serine protease inhibitor, potato inhibitor I-type family protein | chr5:17508098-17508668 REVERSE LENGTH=99
Ghir_A11G013620	blue	Symbols: | Serine protease inhibitor, potato inhibitor I-type family protein | chr2:16236546-16237050 REVERSE LENGTH=70
Ghir_A11G013850	blue	Symbols: ADF6, ATADF6 | actin depolymerizing factor 6 | chr2:13294171-13294948 FORWARD LENGTH=146
Ghir_A11G015470	blue	Symbols: RBCL | ribulose-bisphosphate carboxylases | chrC:54958-56397 FORWARD LENGTH=479
Ghir_A11G021950	blue	Symbols: UCP5, ATPUMP5, DIC1 | uncoupling protein 5 | chr2:9563531-9564472 REVERSE LENGTH=313
Ghir_A11G024670	blue
Ghir_A11G027120	blue	Symbols: | Protein of unknown function, DUF593 | chr1:2813578-2817078 REVERSE LENGTH=1113
Ghir_A12G000460	blue	Symbols: TIC | time for coffee | chr3:7913181-7918967 FORWARD LENGTH=1555
Ghir_A12G000540	blue	Symbols: | Eukaryotic aspartyl protease family protein | chr1:787143-788444 FORWARD LENGTH=433
Ghir_A12G002480	blue	Symbols: ATRBP47B, RBP47B | RNA-binding protein 47B | chr3:6611398-6613823 REVERSE LENGTH=435
Ghir_A12G004790	blue
Ghir_A12G005430	blue	Symbols: DIN9, PMI2 | Mannose-6-phosphate isomerase, type I | chr1:25042324-25044412 FORWARD LENGTH=441
Ghir_A12G006650	blue
Ghir_A12G011600	blue	Symbols: | CONTAINS InterPro DOMAIN/s: Protein BYPASS related (InterPro:IPR008511); BEST Arabidopsis thaliana protein match is: Protein of unknown function (DUF793) (TAIR:AT1G01550.2); Has 153 Blast hits to 139 proteins in 20 species: Archae - 0; Bacteria - 2; Metazoa - 1; Fungi - 0; Plants - 150; Viruses - 0; Other Eukaryotes - 0 (source: NCBI BLink). | chr2:18948317-18949360 REVERSE LENGTH=347
Ghir_A12G013150	blue	Symbols: ATSK11, SK 11 | shaggy-related kinase 11 | chr5:9399582-9401839 REVERSE LENGTH=405
Ghir_A12G013280	blue	Symbols: WRKY23, ATWRKY23 | WRKY DNA-binding protein 23 | chr2:19405045-19406446 REVERSE LENGTH=337
Ghir_A12G014220	blue	Symbols: | AAA-type ATPase family protein | chr1:645372-651797 REVERSE LENGTH=1246
Ghir_A12G016780	blue	Symbols: ACO3 | aconitase 3 | chr2:2141591-2146350 FORWARD LENGTH=990
Ghir_A12G017710	blue	Symbols: ATUBC2, UBC2 | ubiquiting-conjugating enzyme 2 | chr2:774271-775149 FORWARD LENGTH=152
Ghir_A12G017820	blue	Symbols: | unknown protein; BEST Arabidopsis thaliana protein match is: unknown protein (TAIR:AT3G25870.1); Has 69 Blast hits to 69 proteins in 16 species: Archae - 0; Bacteria - 0; Metazoa - 6; Fungi - 0; Plants - 63; Viruses - 0; Other Eukaryotes - 0 (source: NCBI BLink). | chr1:4577229-4577813 REVERSE LENGTH=194
Ghir_A12G017920	blue	Symbols: | alpha/beta-Hydrolases superfamily protein | chr1:25766018-25767028 FORWARD LENGTH=336
Ghir_A12G018990	blue	Symbols: | unknown protein; BEST Arabidopsis thaliana protein match is: unknown protein (TAIR:AT5G07730.1); Has 20 Blast hits to 20 proteins in 7 species: Archae - 0; Bacteria - 0; Metazoa - 0; Fungi - 0; Plants - 16; Viruses - 0; Other Eukaryotes - 4 (source: NCBI BLink). | chr5:24671051-24671797 FORWARD LENGTH=210
Ghir_A12G020640	blue	Symbols: | FUNCTIONS IN: molecular_function unknown; INVOLVED IN: biological_process unknown; LOCATED IN: vacuole; EXPRESSED IN: 24 plant structures; EXPRESSED DURING: 15 growth stages; CONTAINS InterPro DOMAIN/s: Stress up-regulated Nod 19 (InterPro:IPR011692); Has 30201 Blast hits to 17322 proteins in 780 species: Archae - 12; Bacteria - 1396; Metazoa - 17338; Fungi - 3422; Plants - 5037; Virus…
Ghir_A12G021840	blue	Symbols: CSLD3, KJK, ATCSLD3 | cellulose synthase-like D3 | chr3:687873-691629 FORWARD LENGTH=1145
Ghir_A12G022570	blue	Symbols: | Bifunctional inhibitor/lipid-transfer protein/seed storage 2S albumin superfamily protein | chr5:22870326-22870817 REVERSE LENGTH=113
Ghir_A12G026890	blue	Symbols: | unknown protein; BEST Arabidopsis thaliana protein match is: unknown protein (TAIR:AT4G25690.2); Has 30201 Blast hits to 17322 proteins in 780 species: Archae - 12; Bacteria - 1396; Metazoa - 17338; Fungi - 3422; Plants - 5037; Viruses - 0; Other Eukaryotes - 2996 (source: NCBI BLink). | chr4:13085431-13085997 REVERSE LENGTH=188
Ghir_A12G027250	blue	Symbols: | FAD-binding Berberine family protein | chr5:17910694-17912295 REVERSE LENGTH=533
Ghir_A13G000930	blue	Symbols: | unknown protein; BEST Arabidopsis thaliana protein match is: unknown protein (TAIR:AT3G51940.1); Has 30201 Blast hits to 17322 proteins in 780 species: Archae - 12; Bacteria - 1396; Metazoa - 17338; Fungi - 3422; Plants - 5037; Viruses - 0; Other Eukaryotes - 2996 (source: NCBI BLink). | chr5:1075957-1077358 FORWARD LENGTH=302
Ghir_A13G001850	blue	Symbols: ATEXPA4, ATEXP4, ATHEXP ALPHA 1.6, EXPA4 | expansin A4 | chr2:16544246-16545434 REVERSE LENGTH=257
Ghir_A13G001920	blue	Symbols: ADF4, ATADF4 | actin depolymerizing factor 4 | chr5:24122545-24123596 FORWARD LENGTH=139
Ghir_A13G003330	blue	Symbols: | T-complex protein 11 | chr1:8117521-8121854 FORWARD LENGTH=1131
Ghir_A13G007350	blue	Symbols: | Galactose oxidase/kelch repeat superfamily protein | chr2:838378-839781 FORWARD LENGTH=467
Ghir_A13G009040	blue	Symbols: AVA-P2, AVA-2PE, ATVHA-C2 | ATPase, F0/V0 complex, subunit C protein | chr1:6913317-6914322 FORWARD LENGTH=165
Ghir_A13G017270	blue
Ghir_A13G019660	blue	Symbols: FAD6, FADC, SFD4 | fatty acid desaturase 6 | chr4:15057278-15059673 REVERSE LENGTH=448
Ghir_A13G021660	blue	Symbols: | CHY-type/CTCHY-type/RING-type Zinc finger protein | chr5:8899486-8901453 FORWARD LENGTH=328
Ghir_A13G021750	blue	Symbols: AOP1, AOP, AOP1.1 | 2-oxoglutarate (2OG) and Fe(II)-dependent oxygenase superfamily protein | chr4:1358442-1359620 FORWARD LENGTH=322
Ghir_D01G002260	blue	Symbols: CYCT1;4 | Cyclin family protein | chr4:10673619-10676532 FORWARD LENGTH=541
Ghir_D01G004400	blue	Symbols: | SecY protein transport family protein | chr2:14462635-14464572 FORWARD LENGTH=475
Ghir_D01G006050	blue	Symbols: RD26 | NAC (No Apical Meristem) domain transcriptional regulator superfamily protein | chr4:13707928-13709013 REVERSE LENGTH=314
Ghir_D01G006540	blue	Symbols: | Quinone reductase family protein | chr4:13661458-13663243 REVERSE LENGTH=205
Ghir_D01G009680	blue	Symbols: SPL14, FBR6, SPL1R2, ATSPL14 | squamosa promoter binding protein-like 14 | chr1:7325042-7328933 FORWARD LENGTH=1035
Ghir_D01G010050	blue	Symbols: CAT2 | catalase 2 | chr4:16700937-16703215 REVERSE LENGTH=492
Ghir_D01G011920	blue	Symbols: RD21, RD21A | Granulin repeat cysteine protease family protein | chr1:17283139-17285609 REVERSE LENGTH=462
Ghir_D01G012620	blue	Symbols: | transferases, transferring glycosyl groups | chr1:29452823-29457118 FORWARD LENGTH=943
Ghir_D01G018380	blue	Symbols: EEL, ATBZIP12, DPBF4 | Basic-leucine zipper (bZIP) transcription factor family protein | chr2:17131249-17132208 FORWARD LENGTH=262
Ghir_D01G022780	blue	Symbols: HTB4 | Histone superfamily protein | chr5:24127206-24127658 FORWARD LENGTH=150
Ghir_D01G023080	blue	Symbols: | Haloacid dehalogenase-like hydrolase (HAD) superfamily protein | chr5:449132-450507 FORWARD LENGTH=280
Ghir_D01G023120	blue	Symbols: MT2A, ATMT-K, ATMT-1 | metallothionein 2A | chr3:2889737-2890188 REVERSE LENGTH=81
Ghir_D02G011300	blue	Symbols: CML42 | calmodulin like 42 | chr4:11133309-11133884 REVERSE LENGTH=191
Ghir_D02G012330	blue	Symbols: | Protein of unknown function (DUF760) | chr1:17908746-17910345 REVERSE LENGTH=423
Ghir_D02G013480	blue	Symbols: | 18S pre-ribosomal assembly protein gar2-related | chr2:1162703-1164286 FORWARD LENGTH=439
Ghir_D02G013650	blue	Symbols: | Adenosylmethionine decarboxylase family protein | chr3:9287413-9288462 REVERSE LENGTH=349
Ghir_D02G014980	blue	Symbols: At17.1 | Encodes a protein whose expression is responsive to nematode infection. | chr2:164014-165068 FORWARD LENGTH=215
Ghir_D02G016400	blue	Symbols: | Protein of unknown function (DUF707) | chr1:25439204-25441904 FORWARD LENGTH=404
Ghir_D02G016480	blue	Symbols: | octicosapeptide/Phox/Bem1p (PB1) domain-containing protein | chr1:26636255-26636887 FORWARD LENGTH=174
Ghir_D02G018530	blue	Symbols: ERF9, ATERF9, ATERF-9 | erf domain protein 9 | chr5:17806742-17807344 FORWARD LENGTH=200
Ghir_D02G018680	blue	Symbols: | Protein of unknown function (DUF1421) | chr4:14014860-14016823 FORWARD LENGTH=496
Ghir_D02G020190	blue	Symbols: | Transmembrane amino acid transporter family protein | chr2:17531323-17532564 REVERSE LENGTH=413
Ghir_D02G023120	blue	Symbols: | Papain family cysteine protease | chr2:9171964-9173301 REVERSE LENGTH=361
Ghir_D02G023810	blue	Symbols: | Protein phosphatase 2C family protein | chr4:18015999-18017514 REVERSE LENGTH=400
Ghir_D02G024220	blue	Symbols: AtTLP10, TLP10 | tubby like protein 10 | chr1:8864961-8866608 FORWARD LENGTH=445
Ghir_D02G024810	blue	Symbols: CYTC-1, ATCYTC-A | CYTOCHROME C-1 | chr1:8079384-8080286 FORWARD LENGTH=114
Ghir_D02G024830	blue	Symbols: AAT1, CAT1 | amino acid transporter 1 | chr4:11270318-11273775 FORWARD LENGTH=594
Ghir_D03G002300	blue	Symbols: HSF4, HSFB1, AT-HSFB1, ATHSF4 | heat shock factor 4 | chr4:17440660-17441706 FORWARD LENGTH=284
Ghir_D03G003350	blue	Symbols: PCK1, PEPCK | phosphoenolpyruvate carboxykinase 1 | chr4:17802974-17806332 REVERSE LENGTH=671
Ghir_D03G004050	blue	Symbols: | Histone superfamily protein | chr5:3472591-3473349 REVERSE LENGTH=136
Ghir_D03G005750	blue	Symbols: ATCWINV1, ATBFRUCT1 | Glycosyl hydrolases family 32 protein | chr3:4533084-4535831 REVERSE LENGTH=584
Ghir_D03G005960	blue	Symbols: ATNADP-ME4, NADP-ME4 | NADP-malic enzyme 4 | chr1:30007655-30011179 REVERSE LENGTH=646
Ghir_D03G008210	blue	Symbols: RPL2.2 | ribosomal protein L2 | chrC:152806-154312 FORWARD LENGTH=274
Ghir_D03G016820	blue	Symbols: IQD22 | IQ-domain 22 | chr4:12087283-12090408 FORWARD LENGTH=484
Ghir_D03G018570	blue	Symbols: AGD8 | ARF-GAP domain 8 | chr4:9937121-9939146 FORWARD LENGTH=413
Ghir_D03G018830	blue	Symbols: IWS1, ATIWS1 | Transcription elongation factor (TFIIS) family protein | chr1:11559146-11561786 REVERSE LENGTH=502
Ghir_D04G001520	blue	Symbols: | Peroxidase superfamily protein | chr5:1579142-1580819 REVERSE LENGTH=324
Ghir_D04G002450	blue	Symbols: | Eukaryotic aspartyl protease family protein | chr1:1762843-1766150 REVERSE LENGTH=485
Ghir_D04G003320	blue	Symbols: MAP3KA, MAPKKK3 | mitogen-activated protein kinase kinase kinase 3 | chr1:19987391-19990733 FORWARD LENGTH=609
Ghir_D04G010610	blue	Symbols: COX1 | cytochrome oxidase | chrM:349830-351413 REVERSE LENGTH=527
Ghir_D04G013470	blue	Symbols: | NAD(P)-linked oxidoreductase superfamily protein | chr2:15834888-15836659 FORWARD LENGTH=315
Ghir_D04G013520	blue	Symbols: PRA1.A1 | prenylated RAB acceptor 1.A1 | chr5:401163-402471 FORWARD LENGTH=209
Ghir_D04G013580	blue	Symbols: | Adenine nucleotide alpha hydrolases-like superfamily protein | chr3:19989658-19991019 REVERSE LENGTH=160
Ghir_D04G014140	blue	Symbols: | Homeodomain-like superfamily protein | chr2:16018384-16019500 FORWARD LENGTH=289
Ghir_D04G014430	blue	Symbols: ATAMT2, AMT2;1, AMT2 | ammonium transporter 2 | chr2:16039672-16042291 REVERSE LENGTH=475
Ghir_D04G016300	blue	Symbols: | Nucleotide-sugar transporter family protein | chr1:7376148-7377810 REVERSE LENGTH=348
Ghir_D04G017430	blue	Symbols: CCoAOMT1 | S-adenosyl-L-methionine-dependent methyltransferases superfamily protein | chr4:16310844-16311973 FORWARD LENGTH=259
Ghir_D04G019740	blue	Symbols: | eukaryotic translation initiation factor 2 (eIF-2) family protein | chr1:28831366-28836310 REVERSE LENGTH=1294
Ghir_D05G002400	blue	Symbols: VRN5, VIL1 | Fibronectin type III domain-containing protein | chr3:8876207-8878171 REVERSE LENGTH=602
Ghir_D05G002570	blue	Symbols: ATPERK1, PERK1 | proline extensin-like receptor kinase 1 | chr3:8960411-8963303 FORWARD LENGTH=652
Ghir_D05G002900	blue	Symbols: PFN3, PRF3 | profilin 3 | chr5:22909882-22910821 REVERSE LENGTH=168
Ghir_D05G004050	blue	Symbols: CID7 | CTC-interacting domain 7 | chr2:11188143-11190579 REVERSE LENGTH=567
Ghir_D05G004860	blue	Symbols: | Protein kinase family protein with leucine-rich repeat domain | chr5:9050880-9053978 FORWARD LENGTH=1005
Ghir_D05G009840	blue	Symbols: | Histone superfamily protein | chr5:24146352-24146663 REVERSE LENGTH=103
Ghir_D05G010010	blue	Symbols: ATMPK3, MPK3, ATMAPK3 | mitogen-activated protein kinase 3 | chr3:16756918-16758476 FORWARD LENGTH=370
Ghir_D05G014250	blue	Symbols: RSH3, AT-RSH3, ATRSH3 | RELA/SPOT homolog 3 | chr1:20211177-20213761 FORWARD LENGTH=715
Ghir_D05G015290	blue	Symbols: WRKY28, ATWRKY28 | WRKY DNA-binding protein 28 | chr4:10061508-10062691 FORWARD LENGTH=318
Ghir_D05G016660	blue	Symbols: EDA16 | SNF2 domain-containing protein / helicase domain-containing protein / zinc finger protein-related | chr1:22535038-22540610 REVERSE LENGTH=1280
Ghir_D05G016970	blue	Symbols: STP1, ATSTP1 | sugar transporter 1 | chr1:3777460-3780133 FORWARD LENGTH=522
Ghir_D05G020140	blue	Symbols: DA1 | DA1 | chr1:6663327-6665845 FORWARD LENGTH=532
Ghir_D05G020900	blue	Symbols: | RING/U-box superfamily protein | chr1:17099335-17101683 FORWARD LENGTH=645
Ghir_D05G023650	blue	Symbols: | glycine-rich protein | chr4:5188047-5189574 REVERSE LENGTH=113
Ghir_D05G024330	blue	Symbols: | Target of Myb protein 1 | chr1:7485806-7488032 REVERSE LENGTH=506
Ghir_D05G025040	blue	Symbols: ATCK1, CK, CK1 | choline kinase 1 | chr1:26971537-26973177 FORWARD LENGTH=346
Ghir_D05G025430	blue	Symbols: STK, AGL11 | K-box region and MADS-box transcription factor family protein | chr4:6236713-6240494 REVERSE LENGTH=256
Ghir_D05G030350	blue	Symbols: | unknown protein; BEST Arabidopsis thaliana protein match is: unknown protein (TAIR:AT5G45410.3); Has 125 Blast hits to 125 proteins in 36 species: Archae - 2; Bacteria - 31; Metazoa - 0; Fungi - 4; Plants - 88; Viruses - 0; Other Eukaryotes - 0 (source: NCBI BLink). | chr4:12865336-12866638 FORWARD LENGTH=344
Ghir_D05G031250	blue	Symbols: | Galactose oxidase/kelch repeat superfamily protein | chr2:838378-839781 FORWARD LENGTH=467
Ghir_D05G037300	blue	Symbols: HTA1, RAT5, ATHTA1 | Histone superfamily protein | chr5:22196540-22197279 FORWARD LENGTH=130
Ghir_D05G037360	blue	Symbols: UBQ10 | polyubiquitin 10 | chr4:2718559-2719932 FORWARD LENGTH=457
Ghir_D05G039240	blue	Symbols: | Chaperone DnaJ-domain superfamily protein | chr3:4310827-4311300 REVERSE LENGTH=157
Ghir_D06G004310	blue	Symbols: | Translation initiation factor IF2/IF5 | chr1:13898706-13900025 REVERSE LENGTH=439
Ghir_D06G005500	blue	Symbols: AVP1, ATAVP3, AVP-3, AtVHP1;1 | Inorganic H pyrophosphatase family protein | chr1:5399115-5402185 FORWARD LENGTH=770
Ghir_D06G008300	blue	Symbols: | Cysteine proteinases superfamily protein | chr3:16628704-16630473 REVERSE LENGTH=358
Ghir_D06G011210	blue	Symbols: WRKY40, ATWRKY40 | WRKY DNA-binding protein 40 | chr1:30383834-30385356 FORWARD LENGTH=302
Ghir_D06G011740	blue	Symbols: AHA1, PMA, OST2, HA1 | H(+)-ATPase 1 | chr2:8221858-8227268 FORWARD LENGTH=949
Ghir_D06G013890	blue	Symbols: SC3 | secretory carrier 3 | chr1:22586035-22588664 FORWARD LENGTH=289
Ghir_D06G017080	blue	Symbols: | Core-2/I-branching beta-1,6-N-acetylglucosaminyltransferase family protein | chr1:4031768-4033946 REVERSE LENGTH=383
Ghir_D06G020710	blue	Symbols: HSR8, MUR4, UXE1 | NAD(P)-binding Rossmann-fold superfamily protein | chr1:10855496-10857970 FORWARD LENGTH=419
Ghir_D06G022200	blue	Symbols: | RNA-binding protein | chr5:18755388-18758056 FORWARD LENGTH=422
Ghir_D06G022830	blue	Symbols: NSF | AAA-type ATPase family protein | chr4:2489696-2495666 REVERSE LENGTH=742
Ghir_D07G000980	blue
Ghir_D07G001360	blue	Symbols: CK1, CKL1 | casein kinase 1 | chr4:13227885-13230508 REVERSE LENGTH=450
Ghir_D07G002530	blue	Symbols: | Mitochondrial transcription termination factor family protein | chr1:29799227-29800426 FORWARD LENGTH=399
Ghir_D07G002590	blue	Symbols: ATNADP-ME3, NADP-ME3 | NADP-malic enzyme 3 | chr5:9024549-9028260 FORWARD LENGTH=588
Ghir_D07G003210	blue	Symbols: | unknown protein; BEST Arabidopsis thaliana protein match is: unknown protein (TAIR:AT4G30630.1); Has 30201 Blast hits to 17322 proteins in 780 species: Archae - 12; Bacteria - 1396; Metazoa - 17338; Fungi - 3422; Plants - 5037; Viruses - 0; Other Eukaryotes - 2996 (source: NCBI BLink). | chr5:23451259-23452463 REVERSE LENGTH=207
Ghir_D07G005560	blue	Symbols: ATHVA22E, HVA22E | HVA22 homologue E | chr5:20633442-20634502 REVERSE LENGTH=116
Ghir_D07G005890	blue	Symbols: | Protein kinase superfamily protein | chr1:25327727-25330965 REVERSE LENGTH=752
Ghir_D07G018800	blue	Symbols: MLO8, ATMLO8 | Seven transmembrane MLO family protein | chr2:7590559-7593768 REVERSE LENGTH=593
Ghir_D07G019510	blue	Symbols: SEP2, AGL4 | K-box region and MADS-box transcription factor family protein | chr3:464554-466687 REVERSE LENGTH=250
Ghir_D07G021750	blue	Symbols: | Uncharacterised protein family SERF | chr3:8703373-8704045 FORWARD LENGTH=69
Ghir_D08G002380	blue	Symbols: ACA10, CIF1, ATACA10 | autoinhibited Ca(2+)-ATPase 10 | chr4:14611225-14618775 REVERSE LENGTH=1069
Ghir_D08G002730	blue	Symbols: HTA10 | histone H2A 10 | chr1:18926948-18927443 FORWARD LENGTH=132
Ghir_D08G009420	blue	Symbols: ATTPS11, TPS11, ATTPSB | trehalose phosphatase/synthase 11 | chr2:8109043-8111799 FORWARD LENGTH=862
Ghir_D08G013510	blue	Symbols: WRKY23, ATWRKY23 | WRKY DNA-binding protein 23 | chr2:19405045-19406446 REVERSE LENGTH=337
Ghir_D08G015380	blue	Symbols: | Preprotein translocase Sec, Sec61-beta subunit protein | chr3:22375132-22375377 REVERSE LENGTH=81
Ghir_D08G019810	blue	Symbols: | AMP-dependent synthetase and ligase family protein | chr3:18159031-18161294 REVERSE LENGTH=514
Ghir_D08G019890	blue	Symbols: ATGSTT1, GST10, GSTT1 | glutathione S-transferase THETA 1 | chr5:16492550-16493884 REVERSE LENGTH=245
Ghir_D08G021170	blue	Symbols: | PPPDE putative thiol peptidase family protein | chr3:2243153-2244476 REVERSE LENGTH=265
Ghir_D08G021830	blue	Symbols: | Protein phosphatase 2C family protein | chr2:12814437-12815904 FORWARD LENGTH=396
Ghir_D08G022140	blue	Symbols: AtGolS2, GolS2 | galactinol synthase 2 | chr1:21207620-21209291 FORWARD LENGTH=335
Ghir_D08G024980	blue	Symbols: ATPA2, PA2 | peroxidase 2 | chr5:2077567-2078857 REVERSE LENGTH=335
Ghir_D09G008740	blue	Symbols: | Translation machinery associated TMA7 | chr1:5250833-5252020 REVERSE LENGTH=64
Ghir_D09G010270	blue	Symbols: | OTU-like cysteine protease family protein | chr2:11699780-11702363 REVERSE LENGTH=506
Ghir_D09G010340	blue	Symbols: | Polynucleotidyl transferase, ribonuclease H-like superfamily protein | chr3:15952213-15953055 REVERSE LENGTH=280
Ghir_D09G011270	blue	Symbols: ATCYSB, ATCYS6, CYSB | cystatin B | chr3:3960523-3961876 REVERSE LENGTH=234
Ghir_D09G012670	blue	Symbols: | zinc finger (C2H2 type, AN1-like) family protein | chr2:17458020-17459414 REVERSE LENGTH=279
Ghir_D09G013870	blue	Symbols: NHL3 | NDR1/HIN1-like 3 | chr5:1931016-1931711 REVERSE LENGTH=231
Ghir_D09G016380	blue	Symbols: GSTL3 | Glutathione S-transferase family protein | chr5:632877-634858 FORWARD LENGTH=235
Ghir_D09G017060	blue	Symbols: ATFER1, FER1 | ferretin 1 | chr5:228149-229594 REVERSE LENGTH=255
Ghir_D09G017360	blue	Symbols: | BAH domain ;TFIIS helical bundle-like domain | chr3:17734270-17739412 REVERSE LENGTH=1613
Ghir_D09G020600	blue	Symbols: VAMP7B, VAMP721, ATVAMP721, AT VAMP7B | vesicle-associated membrane protein 721 | chr1:1331857-1333426 REVERSE LENGTH=219
Ghir_D09G021480	blue	Symbols: ATEP3, ATCHITIV, CHIV, EP3 | homolog of carrot EP3-3 chitinase | chr3:20145935-20147034 FORWARD LENGTH=273
Ghir_D09G021860	blue	Symbols: | Protein kinase superfamily protein | chr5:332829-334180 FORWARD LENGTH=333
Ghir_D09G022110	blue	Symbols: MSS1, STP13, ATSTP13 | Major facilitator superfamily protein | chr5:9243851-9246994 REVERSE LENGTH=526
Ghir_D09G022500	blue	Symbols: | Protein kinase superfamily protein | chr3:8037364-8039096 REVERSE LENGTH=378
Ghir_D09G023370	blue	Symbols: | Protein of unknown function (DUF3527) | chr2:14140901-14142870 FORWARD LENGTH=603
Ghir_D10G002480	blue	Symbols: | Protein of unknown function (DUF761) | chr1:22593756-22594986 REVERSE LENGTH=344
Ghir_D10G002880	blue	Symbols: | Aluminium induced protein with YGL and LRDR motifs | chr4:13727665-13728683 REVERSE LENGTH=250
Ghir_D10G003820	blue	Symbols: | Integrin-linked protein kinase family | chr4:10375685-10378129 FORWARD LENGTH=459
Ghir_D10G004390	blue	Symbols: WRKY71, ATWRKY71 | WRKY DNA-binding protein 71 | chr1:10454482-10455652 FORWARD LENGTH=282
Ghir_D10G005350	blue	Symbols: | Leucine-rich repeat transmembrane protein kinase | chr1:20994931-21000887 REVERSE LENGTH=1032
Ghir_D10G007800	blue	Symbols: NTT1, ATNTT1 | nucleotide transporter 1 | chr1:30191954-30194280 FORWARD LENGTH=624
Ghir_D10G016490	blue
Ghir_D10G017260	blue	Symbols: BAM1, BMY7, TR-BAMY | beta-amylase 1 | chr3:8641722-8644199 FORWARD LENGTH=575
Ghir_D10G017770	blue	Symbols: BMY3, BAM9 | beta-amylase 3 | chr5:6226138-6227999 FORWARD LENGTH=536
Ghir_D10G019070	blue	Symbols: ACLB-2 | ATP citrate lyase subunit B 2 | chr5:20055048-20058195 FORWARD LENGTH=608
Ghir_D10G021160	blue	Symbols: ATCYSB, ATCYS6, CYSB | cystatin B | chr3:3960523-3961876 REVERSE LENGTH=234
Ghir_D10G021920	blue	Symbols: ATX1, ATATX1 | homolog of anti-oxidant 1 | chr1:24686445-24687327 REVERSE LENGTH=106
Ghir_D10G024590	blue	Symbols: APK1A | Protein kinase superfamily protein | chr1:2331369-2333589 REVERSE LENGTH=424
Ghir_D11G003180	blue	Symbols: NTRA, ATNTRA, NTR2 | NADPH-dependent thioredoxin reductase A | chr2:7564357-7566219 FORWARD LENGTH=378
Ghir_D11G005290	blue	Symbols: | Cysteine proteinases superfamily protein | chr1:455816-457974 FORWARD LENGTH=362
Ghir_D11G005430	blue
Ghir_D11G009650	blue	Symbols: | unknown protein; FUNCTIONS IN: molecular_function unknown; INVOLVED IN: biological_process unknown; LOCATED IN: cellular_component unknown; EXPRESSED IN: 25 plant structures; EXPRESSED DURING: 15 growth stages; BEST Arabidopsis thaliana protein match is: unknown protein (TAIR:AT4G00355.2); Has 93 Blast hits to 90 proteins in 15 species: Archae - 0; Bacteria - 0; Metazoa - 0; Fungi - 0;…
Ghir_D11G009810	blue	Symbols: BPS1 | Protein of unknown function (DUF793) | chr1:200526-201575 FORWARD LENGTH=349
Ghir_D11G011410	blue	Symbols: ATG8I, APG8H | Ubiquitin-like superfamily protein | chr3:5274075-5275000 REVERSE LENGTH=115
Ghir_D11G013660	blue	Symbols: | Serine protease inhibitor, potato inhibitor I-type family protein | chr2:16236546-16237050 REVERSE LENGTH=70
Ghir_D11G019670	blue	Symbols: | Leucine-rich repeat (LRR) family protein | chr3:18835271-18837097 REVERSE LENGTH=447
Ghir_D11G021120	blue	Symbols: | RING/U-box superfamily protein with ARM repeat domain | chr2:9845696-9849105 REVERSE LENGTH=829
Ghir_D11G024760	blue
Ghir_D11G025990	blue	Symbols: VAP27-2 | vamp/synaptobrevin-associated protein 27-2 | chr1:2821810-2824412 REVERSE LENGTH=386
Ghir_D11G026250	blue	Symbols: ANAC087 | Arabidopsis NAC domain containing protein 87 | chr5:6041241-6042743 REVERSE LENGTH=335
Ghir_D11G027270	blue	Symbols: | Protein of unknown function, DUF593 | chr1:2813578-2817078 REVERSE LENGTH=1113
Ghir_D11G029540	blue	Symbols: | Chaperone DnaJ-domain superfamily protein | chr1:21079022-21080168 REVERSE LENGTH=156
Ghir_D11G035050	blue	Symbols: NDHH | NAD(P)H dehydrogenase subunit H | chrC:122011-123192 REVERSE LENGTH=393
Ghir_D12G000440	blue	Symbols: TIC | time for coffee | chr3:7913181-7918967 FORWARD LENGTH=1555
Ghir_D12G000520	blue	Symbols: | Eukaryotic aspartyl protease family protein | chr1:787143-788444 FORWARD LENGTH=433
Ghir_D12G002440	blue	Symbols: ABF4 | ABRE binding factor 4 | chr3:6687956-6689784 FORWARD LENGTH=432
Ghir_D12G013520	blue	Symbols: WRKY23, ATWRKY23 | WRKY DNA-binding protein 23 | chr2:19405045-19406446 REVERSE LENGTH=337
Ghir_D12G021860	blue	Symbols: CSLD3, KJK, ATCSLD3 | cellulose synthase-like D3 | chr3:687873-691629 FORWARD LENGTH=1145
Ghir_D12G026960	blue	Symbols: | unknown protein; BEST Arabidopsis thaliana protein match is: unknown protein (TAIR:AT4G25690.2); Has 30201 Blast hits to 17322 proteins in 780 species: Archae - 12; Bacteria - 1396; Metazoa - 17338; Fungi - 3422; Plants - 5037; Viruses - 0; Other Eukaryotes - 2996 (source: NCBI BLink). | chr4:13085431-13085997 REVERSE LENGTH=188
Ghir_D13G003620	blue	Symbols: SNRK2-10, SNRK2.10, SRK2B | SNF1-related protein kinase 2.10 | chr1:22439398-22441896 REVERSE LENGTH=361
Ghir_D13G011150	blue	Symbols: CSD1 | copper/zinc superoxide dismutase 1 | chr1:2827700-2829053 FORWARD LENGTH=152
Ghir_D13G011930	blue	Symbols: LOX1, ATLOX1 | lipoxygenase 1 | chr1:20525798-20530143 FORWARD LENGTH=859
Ghir_D13G022720	blue	Symbols: PECT1 | phosphorylethanolamine cytidylyltransferase 1 | chr2:16168979-16171680 FORWARD LENGTH=421
Ghir_D12G029340	blue	Symbols: | FUNCTIONS IN: molecular_function unknown; INVOLVED IN: biological_process unknown; LOCATED IN: vacuole; EXPRESSED IN: 24 plant structures; EXPRESSED DURING: 15 growth stages; CONTAINS InterPro DOMAIN/s: Stress up-regulated Nod 19 (InterPro:IPR011692); Has 30201 Blast hits to 17322 proteins in 780 species: Archae - 12; Bacteria - 1396; Metazoa - 17338; Fungi - 3422; Plants - 5037; Virus…
Ghir_A08G026490	blue	Symbols: FLP1, YRE, CER3, WAX2 | Fatty acid hydroxylase superfamily | chr5:23420589-23423832 FORWARD LENGTH=632
Ghir_A06G022820	blue	Symbols: | Cystatin/monellin superfamily protein | chr5:19286596-19286964 REVERSE LENGTH=122
Ghir_D11G036780	blue	Symbols: | Single-stranded nucleic acid binding R3H protein | chr3:20991537-20993446 FORWARD LENGTH=353
Ghir_A01G000540	brown	Symbols: ATRL6, RSM3, RL6 | RAD-like 6 | chr1:28245073-28245453 REVERSE LENGTH=126
Ghir_A01G001650	brown	Symbols: | Pyridoxal phosphate (PLP)-dependent transferases superfamily protein | chr2:8779804-8782490 FORWARD LENGTH=490
Ghir_A01G009540	brown	Symbols: HMGB3, NFD3, NFD03 | high mobility group B3 | chr1:7179825-7181193 FORWARD LENGTH=147
Ghir_A01G016180	brown	Symbols: PIP3B, PIP2;8 | plasma membrane intrinsic protein 2;8 | chr2:7301647-7303180 FORWARD LENGTH=278
Ghir_A01G017990	brown	Symbols: ACC1, AT-ACC1, EMB22, GK, PAS3 | acetyl-CoA carboxylase 1 | chr1:13534196-13543773 FORWARD LENGTH=2254
Ghir_A01G019120	brown	Symbols: | INVOLVED IN: 10-formyltetrahydrofolate biosynthetic process, folic acid and derivative biosynthetic process; EXPRESSED IN: 24 plant structures; EXPRESSED DURING: 15 growth stages; CONTAINS InterPro DOMAIN/s: Serine hydrolase (InterPro:IPR005645); BEST Arabidopsis thaliana protein match is: alpha/beta-Hydrolases superfamily protein (TAIR:AT5G65400.1); Has 30201 Blast hits to 17322 prote…
Ghir_A01G019180	brown	Symbols: | Translation protein SH3-like family protein | chr1:3106549-3107606 FORWARD LENGTH=164
Ghir_A01G019640	brown	Symbols: MMZ3, UEV1C | MMS ZWEI homologue 3 | chr2:15143012-15143998 REVERSE LENGTH=146
Ghir_A01G020250	brown	Symbols: | Pyruvate kinase family protein | chr3:19649046-19652237 FORWARD LENGTH=527
Ghir_A01G020680	brown	Symbols: PAL1, ATPAL1 | PHE ammonia lyase 1 | chr2:15557602-15560237 REVERSE LENGTH=725
Ghir_A01G022400	brown	Symbols: | Tautomerase/MIF superfamily protein | chr5:243067-244033 REVERSE LENGTH=122
Ghir_A02G002640	brown	Symbols: CHS, TT4, ATCHS | Chalcone and stilbene synthase family protein | chr5:4488762-4490035 FORWARD LENGTH=395
Ghir_A02G008900	brown	Symbols: ATB5-B, B5 #3, ATCB5-D, CB5-D | cytochrome B5 isoform D | chr5:19789249-19790180 REVERSE LENGTH=140
Ghir_A02G014700	brown	Symbols: ATMIPS2, MIPS2, ATIPS2 | myo-inositol-1-phosphate synthase 2 | chr2:9451901-9453938 REVERSE LENGTH=510
Ghir_A02G015420	brown	Symbols: | unknown protein; FUNCTIONS IN: molecular_function unknown; INVOLVED IN: biological_process unknown; LOCATED IN: mitochondrion; EXPRESSED IN: 22 plant structures; EXPRESSED DURING: 13 growth stages; BEST Arabidopsis thaliana protein match is: unknown protein (TAIR:AT5G17165.1); Has 39 Blast hits to 39 proteins in 11 species: Archae - 0; Bacteria - 0; Metazoa - 0; Fungi - 0; Plants - 39;…
Ghir_A02G015530	brown	Symbols: 4CL3 | 4-coumarate:CoA ligase 3 | chr1:24167385-24171457 REVERSE LENGTH=561
Ghir_A03G004320	brown	Symbols: PHOT1, NPH1, JK224, RPT1 | phototropin 1 | chr3:16818557-16823960 FORWARD LENGTH=996
Ghir_A03G016790	brown	Symbols: MAB1 | Transketolase family protein | chr5:20689671-20692976 FORWARD LENGTH=363
Ghir_A03G017970	brown	Symbols: XTH9 | xyloglucan endotransglucosylase/hydrolase 9 | chr4:1416019-1417197 FORWARD LENGTH=290
Ghir_A03G020180	brown	Symbols: | Uncharacterised protein family SERF | chr2:9829657-9830274 REVERSE LENGTH=78
Ghir_A04G005210	brown	Symbols: PSBR | photosystem II subunit R | chr1:29736085-29736781 FORWARD LENGTH=140
Ghir_A04G005680	brown	Symbols: | Calcium-binding EF-hand family protein | chr2:18309285-18309713 FORWARD LENGTH=142
Ghir_A04G008530	brown	Symbols: TTG2, ATWRKY44, WRKY44, DSL1 | WRKY family transcription factor family protein | chr2:15645277-15646792 FORWARD LENGTH=429
Ghir_A04G010520	brown	Symbols: GST30, ATGSTU17, GST30B, ERD9 | Glutathione S-transferase family protein | chr1:3397274-3398273 REVERSE LENGTH=227
Ghir_A04G011580	brown	Symbols: ATGSR1, GLN1;1, GSR 1, ATGLN1;1 | glutamine synthase clone R1 | chr5:14933574-14935656 REVERSE LENGTH=356
Ghir_A04G015980	brown	Symbols: | Ribosomal protein L34e superfamily protein | chr1:9315640-9316681 REVERSE LENGTH=120
Ghir_A05G000190	brown	Symbols: ATSPLA2-ALPHA, PLA2-ALPHA | Phospholipase A2 family protein | chr2:2842475-2843212 REVERSE LENGTH=148
Ghir_A05G001270	brown
Ghir_A05G001520	brown	Symbols: | Bifunctional inhibitor/lipid-transfer protein/seed storage 2S albumin superfamily protein | chr2:4311160-4312035 REVERSE LENGTH=291
Ghir_A05G003660	brown	Symbols: | Plant invertase/pectin methylesterase inhibitor superfamily protein | chr5:7025867-7026484 REVERSE LENGTH=205
Ghir_A05G008410	brown	Symbols: | Ribosomal protein L1p/L10e family | chr1:2636231-2637694 FORWARD LENGTH=216
Ghir_A05G009320	brown	Symbols: TUB8 | tubulin beta 8 | chr5:8042962-8044528 FORWARD LENGTH=449
Ghir_A05G013330	brown	Symbols: PSAH2, PSAH-2, PSI-H | photosystem I subunit H2 | chr1:19454902-19455508 FORWARD LENGTH=145
Ghir_A05G017310	brown	Symbols: BAN | NAD(P)-binding Rossmann-fold superfamily protein | chr1:22791326-22792757 REVERSE LENGTH=340
Ghir_A05G019140	brown	Symbols: | Plant protein of unknown function (DUF869) | chr1:6856212-6859513 REVERSE LENGTH=982
Ghir_A05G019640	brown	Symbols: DFR, TT3, M318 | dihydroflavonol 4-reductase | chr5:17164296-17165864 REVERSE LENGTH=382
Ghir_A05G022100	brown	Symbols: IAA9 | indole-3-acetic acid inducible 9 | chr5:26254463-26256134 FORWARD LENGTH=338
Ghir_A05G022930	brown	Symbols: | Class-II DAHP synthetase family protein | chr1:7912120-7914742 FORWARD LENGTH=527
Ghir_A05G031920	brown	Symbols: JAZ3, JAI3, TIFY6B | jasmonate-zim-domain protein 3 | chr3:6119968-6122691 FORWARD LENGTH=352
Ghir_A05G035300	brown	Symbols: GAPC, GAPC-1, GAPC1 | glyceraldehyde-3-phosphate dehydrogenase C subunit 1 | chr3:1081077-1083131 FORWARD LENGTH=338
Ghir_A05G036540	brown	Symbols: DHAR2 | dehydroascorbate reductase 2 | chr1:28250255-28251237 REVERSE LENGTH=213
Ghir_A05G041560	brown	Symbols: | Chalcone-flavanone isomerase family protein | chr5:1563492-1564827 FORWARD LENGTH=209
Ghir_A06G000790	brown	Symbols: DFR, TT3, M318 | dihydroflavonol 4-reductase | chr5:17164296-17165864 REVERSE LENGTH=382
Ghir_A06G002850	brown	Symbols: IAA9 | indole-3-acetic acid inducible 9 | chr5:26254463-26256134 FORWARD LENGTH=338
Ghir_A06G008460	brown	Symbols: SUS4, ATSUS4 | sucrose synthase 4 | chr3:15179204-15182577 REVERSE LENGTH=808
Ghir_A06G010250	brown	Symbols: CIPK6, SIP3, SNRK3.14, ATCIPK6 | SOS3-interacting protein 3 | chr4:15067400-15068725 FORWARD LENGTH=441
Ghir_A06G016060	brown	Symbols: GLX1 | glyoxalase I homolog | chr1:3995928-3997518 FORWARD LENGTH=322
Ghir_A06G017660	brown	Symbols: TMP-C, PIP1;4, PIP1E | plasma membrane intrinsic protein 1;4 | chr4:186143-187531 REVERSE LENGTH=287
Ghir_A06G017850	brown	Symbols: RCA | rubisco activase | chr2:16570951-16573345 REVERSE LENGTH=474
Ghir_A06G022250	brown	Symbols: | fumarylacetoacetase, putative | chr1:4072904-4075856 FORWARD LENGTH=421
Ghir_A07G012860	brown	Symbols: TT7, CYP75B1, D501 | Cytochrome P450 superfamily protein | chr5:2560437-2562859 FORWARD LENGTH=513
Ghir_A07G018700	brown	Symbols: | Ribulose bisphosphate carboxylase (small chain) family protein | chr5:15384350-15385155 REVERSE LENGTH=181
Ghir_A07G021710	brown	Symbols: B5 #4, ATCB5-B, CB5-B | cytochrome B5 isoform B | chr2:13877013-13878447 REVERSE LENGTH=134
Ghir_A07G023810	brown	Symbols: MYB24, AtMYB24 | myb domain protein 24 | chr5:16138703-16140946 REVERSE LENGTH=214
Ghir_A08G009820	brown	Symbols: | NAD(P)-binding Rossmann-fold superfamily protein | chr2:10177902-10179789 FORWARD LENGTH=304
Ghir_A08G014950	brown	Symbols: | GroES-like family protein | chr3:22251443-22252709 REVERSE LENGTH=138
Ghir_A08G016410	brown	Symbols: | NAD(P)-binding Rossmann-fold superfamily protein | chr2:10177902-10179789 FORWARD LENGTH=304
Ghir_A08G017470	brown	Symbols: atnudt8, NUDT8 | nudix hydrolase homolog 8 | chr5:19183806-19185467 FORWARD LENGTH=369
Ghir_A08G018450	brown	Symbols: LDOX, TDS4, TT18, ANS | leucoanthocyanidin dioxygenase | chr4:12004905-12006059 REVERSE LENGTH=356
Ghir_A08G025420	brown	Symbols: TPX1 | thioredoxin-dependent peroxidase 1 | chr1:24559524-24560753 REVERSE LENGTH=162
Ghir_A09G000790	brown	Symbols: TT12, ATTT12 | MATE efflux family protein | chr3:21819124-21821288 FORWARD LENGTH=507
Ghir_A09G001660	brown	Symbols: GASA4 | GAST1 protein homolog 4 | chr5:4945017-4946025 FORWARD LENGTH=106
Ghir_A09G004480	brown	Symbols: TUB8 | tubulin beta 8 | chr5:8042962-8044528 FORWARD LENGTH=449
Ghir_A09G005540	brown	Symbols: | Complex I subunit NDUFS6 | chr3:6323203-6323761 FORWARD LENGTH=106
Ghir_A09G006210	brown	Symbols: | Heavy metal transport/detoxification superfamily protein | chr3:1853048-1854673 REVERSE LENGTH=473
Ghir_A09G006330	brown	Symbols: ATAILP1, AILP1 | Aluminium induced protein with YGL and LRDR motifs | chr5:6423398-6425785 FORWARD LENGTH=234
Ghir_A09G009620	brown	Symbols: HTB1 | Histone superfamily protein | chr1:2413049-2413495 FORWARD LENGTH=148
Ghir_A09G010150	brown	Symbols: ADT6 | arogenate dehydratase 6 | chr1:2588994-2590235 REVERSE LENGTH=413
Ghir_A09G010930	brown	Symbols: SSL3 | strictosidine synthase-like 3 | chr1:2682262-2683977 REVERSE LENGTH=390
Ghir_A09G017900	brown	Symbols: | Gibberellin-regulated family protein | chr5:4826598-4827761 FORWARD LENGTH=275
Ghir_A10G000800	brown	Symbols: SS3 | starch synthase 3 | chr1:3951597-3956840 FORWARD LENGTH=1094
Ghir_A10G001070	brown	Symbols: UBQ11 | ubiquitin 11 | chr4:2588271-2588960 REVERSE LENGTH=229
Ghir_A10G003620	brown	Symbols: LHB1B1, LHCB1.4 | light-harvesting chlorophyll-protein complex II subunit B1 | chr2:14524818-14525618 FORWARD LENGTH=266
Ghir_A10G004240	brown	Symbols: ARF6 | auxin response factor 6 | chr1:10686125-10690036 REVERSE LENGTH=935
Ghir_A10G005040	brown	Symbols: | Nascent polypeptide-associated complex NAC | chr1:27540506-27541364 REVERSE LENGTH=165
Ghir_A10G008450	brown	Symbols: ATHB6, HB6 | homeobox protein 6 | chr2:9526470-9527612 REVERSE LENGTH=311
Ghir_A10G011200	brown	Symbols: | Lactate/malate dehydrogenase family protein | chr5:17390552-17392449 FORWARD LENGTH=332
Ghir_A10G012380	brown	Symbols: CHS, TT4, ATCHS | Chalcone and stilbene synthase family protein | chr5:4488762-4490035 FORWARD LENGTH=395
Ghir_A10G017050	brown	Symbols: RAP2.3, ATEBP, ERF72, EBP | ethylene-responsive element binding protein | chr3:5705784-5706768 FORWARD LENGTH=248
Ghir_A10G018240	brown	Symbols: ATC4H, C4H, CYP73A5, REF3 | cinnamate-4-hydroxylase | chr2:12993861-12995683 REVERSE LENGTH=505
Ghir_A10G018270	brown	Symbols: | Ribosomal protein S26e family protein | chr2:16945215-16946345 REVERSE LENGTH=131
Ghir_A10G021060	brown	Symbols: EMB1144 | chorismate synthase, putative / 5-enolpyruvylshikimate-3-phosphate phospholyase, putative | chr1:18065154-18067956 REVERSE LENGTH=436
Ghir_A10G022400	brown	Symbols: ATCTIMC, TPI, CYTOTPI | triosephosphate isomerase | chr3:20553794-20556078 FORWARD LENGTH=254
Ghir_A11G001280	brown	Symbols: | NADH-ubiquinone oxidoreductase-related | chr5:21413718-21414794 FORWARD LENGTH=169
Ghir_A11G006240	brown	Symbols: | Plant invertase/pectin methylesterase inhibitor superfamily | chr5:3032446-3034364 FORWARD LENGTH=551
Ghir_A11G012580	brown
Ghir_A11G016690	brown	Symbols: ATGSTF9, GLUTTR, ATGSTF7, GSTF9 | glutathione S-transferase PHI 9 | chr2:13139132-13140057 FORWARD LENGTH=215
Ghir_A11G019900	brown	Symbols: PSBO2, PSBO-2, OEC33 | photosystem II subunit O-2 | chr3:18891008-18892311 REVERSE LENGTH=331
Ghir_A11G021070	brown	Symbols: | Ribosomal protein L7Ae/L30e/S12e/Gadd45 family protein | chr1:13614890-13616233 FORWARD LENGTH=112
Ghir_A11G023100	brown	Symbols: ARA12 | Subtilase family protein | chr5:26872192-26874465 REVERSE LENGTH=757
Ghir_A11G024750	brown	Symbols: ATCBR, CBR1, CBR | NADH:cytochrome B5 reductase 1 | chr5:5864543-5866495 REVERSE LENGTH=281
Ghir_A11G027860	brown
Ghir_A11G029830	brown	Symbols: ACLA-3 | ATP-citrate lyase A-3 | chr1:3042135-3044978 FORWARD LENGTH=424
Ghir_A11G033220	brown	Symbols: ACBP6, ACBP | acyl-CoA-binding protein 6 | chr1:11411132-11412099 REVERSE LENGTH=92
Ghir_A11G033230	brown	Symbols: ACBP6, ACBP | acyl-CoA-binding protein 6 | chr1:11411132-11412099 REVERSE LENGTH=92
Ghir_A12G005690	brown
Ghir_A12G006140	brown	Symbols: F3H, TT6, F3'H | flavanone 3-hydroxylase | chr3:19025409-19026658 FORWARD LENGTH=358
Ghir_A12G010490	brown	Symbols: NDPK1 | Nucleoside diphosphate kinase family protein | chr4:5923424-5924366 FORWARD LENGTH=169
Ghir_A12G010920	brown	Symbols: | RNA 3'-terminal phosphate cyclase/enolpyruvate transferase, alpha/beta | chr2:18677518-18679868 FORWARD LENGTH=520
Ghir_A12G011570	brown	Symbols: | Heavy metal transport/detoxification superfamily protein | chr1:180401-182066 REVERSE LENGTH=177
Ghir_A12G012660	brown	Symbols: LHY, LHY1 | Homeodomain-like superfamily protein | chr1:33992-37061 REVERSE LENGTH=645
Ghir_A12G013620	brown	Symbols: | Tetratricopeptide repeat (TPR)-like superfamily protein | chr2:19469912-19471660 FORWARD LENGTH=526
Ghir_A12G026040	brown	Symbols: UBQ1, EMB2167, ERD16, HAP4 | ubiquitin extension protein 1 | chr3:19505668-19506681 FORWARD LENGTH=128
Ghir_A12G026330	brown	Symbols: | CCT motif family protein | chr5:21673683-21675469 FORWARD LENGTH=264
Ghir_A12G027080	brown	Symbols: | Copper transport protein family | chr5:8013242-8014129 REVERSE LENGTH=103
Ghir_A12G027810	brown	Symbols: | NAD(P)-binding Rossmann-fold superfamily protein | chr1:28253890-28255173 FORWARD LENGTH=318
Ghir_A13G001970	brown	Symbols: TT5, A11, CFI | Chalcone-flavanone isomerase family protein | chr3:20430248-20431415 REVERSE LENGTH=246
Ghir_A13G017440	brown	Symbols: CSD1 | copper/zinc superoxide dismutase 1 | chr1:2827700-2829053 FORWARD LENGTH=152
Ghir_A13G023660	brown	Symbols: ASN1, DIN6, AT-ASN1 | glutamine-dependent asparagine synthase 1 | chr3:17438136-17441043 REVERSE LENGTH=584
Ghir_A13G024830	brown	Symbols: ATC4H, C4H, CYP73A5, REF3 | cinnamate-4-hydroxylase | chr2:12993861-12995683 REVERSE LENGTH=505
Ghir_D01G000240	brown	Symbols: PIP3, PIP3A, PIP2;7, SIMIP | plasma membrane intrinsic protein 3 | chr4:16708672-16709958 FORWARD LENGTH=280
Ghir_D01G000520	brown	Symbols: ATRL6, RSM3, RL6 | RAD-like 6 | chr1:28245073-28245453 REVERSE LENGTH=126
Ghir_D01G005520	brown	Symbols: | 3-hydroxyacyl-CoA dehydrogenase family protein | chr3:5145054-5146613 FORWARD LENGTH=294
Ghir_D01G009230	brown	Symbols: PGK | phosphoglycerate kinase | chr1:29924347-29926295 REVERSE LENGTH=401
Ghir_D01G009950	brown	Symbols: HMGB3, NFD3, NFD03 | high mobility group B3 | chr1:7179825-7181193 FORWARD LENGTH=147
Ghir_D01G017220	brown	Symbols: ROC3 | rotamase CYP 3 | chr2:7200862-7201383 FORWARD LENGTH=173
Ghir_D01G017710	brown	Symbols: PIP3, PIP3A, PIP2;7, SIMIP | plasma membrane intrinsic protein 3 | chr4:16708672-16709958 FORWARD LENGTH=280
Ghir_D01G020590	brown	Symbols: | INVOLVED IN: 10-formyltetrahydrofolate biosynthetic process, folic acid and derivative biosynthetic process; EXPRESSED IN: 24 plant structures; EXPRESSED DURING: 15 growth stages; CONTAINS InterPro DOMAIN/s: Serine hydrolase (InterPro:IPR005645); BEST Arabidopsis thaliana protein match is: alpha/beta-Hydrolases superfamily protein (TAIR:AT5G65400.1); Has 30201 Blast hits to 17322 prote…
Ghir_D01G022210	brown	Symbols: PAL1, ATPAL1 | PHE ammonia lyase 1 | chr2:15557602-15560237 REVERSE LENGTH=725
Ghir_D01G023310	brown	Symbols: | Ribosomal protein L35Ae family protein | chr1:27928415-27929466 REVERSE LENGTH=112
Ghir_D01G023960	brown	Symbols: | Tautomerase/MIF superfamily protein | chr5:243067-244033 REVERSE LENGTH=122
Ghir_D02G003050	brown	Symbols: CHS, TT4, ATCHS | Chalcone and stilbene synthase family protein | chr5:4488762-4490035 FORWARD LENGTH=395
Ghir_D02G008430	brown	Symbols: SAH7 | Pollen Ole e 1 allergen and extensin family protein | chr4:5550563-5551259 FORWARD LENGTH=159
Ghir_D02G009090	brown	Symbols: ATB5-B, B5 #3, ATCB5-D, CB5-D | cytochrome B5 isoform D | chr5:19789249-19790180 REVERSE LENGTH=140
Ghir_D02G011280	brown	Symbols: SSI2, FAB2 | Plant stearoyl-acyl-carrier-protein desaturase family protein | chr2:18120107-18122495 FORWARD LENGTH=401
Ghir_D02G017450	brown	Symbols: ZCW32, BPE, BPEp | BIG PETAL P | chr1:21909635-21911030 REVERSE LENGTH=343
Ghir_D02G019300	brown	Symbols: XTH9 | xyloglucan endotransglucosylase/hydrolase 9 | chr4:1416019-1417197 FORWARD LENGTH=290
Ghir_D02G021280	brown	Symbols: TUA2 | tubulin alpha-2 chain | chr1:18517737-18519729 FORWARD LENGTH=450
Ghir_D02G021590	brown	Symbols: | Uncharacterised protein family SERF | chr2:9829657-9830274 REVERSE LENGTH=78
Ghir_D03G004070	brown	Symbols: ATHB6, HB6 | homeobox protein 6 | chr2:9526470-9527612 REVERSE LENGTH=311
Ghir_D03G004380	brown	Symbols: ATMIPS2, MIPS2, ATIPS2 | myo-inositol-1-phosphate synthase 2 | chr2:9451901-9453938 REVERSE LENGTH=510
Ghir_D03G005040	brown	Symbols: | unknown protein; FUNCTIONS IN: molecular_function unknown; INVOLVED IN: biological_process unknown; LOCATED IN: mitochondrion; EXPRESSED IN: 22 plant structures; EXPRESSED DURING: 13 growth stages; BEST Arabidopsis thaliana protein match is: unknown protein (TAIR:AT5G17165.1); Has 39 Blast hits to 39 proteins in 11 species: Archae - 0; Bacteria - 0; Metazoa - 0; Fungi - 0; Plants - 39;…
Ghir_D03G005150	brown	Symbols: 4CL3 | 4-coumarate:CoA ligase 3 | chr1:24167385-24171457 REVERSE LENGTH=561
Ghir_D03G010060	brown	Symbols: AHA11, HA11 | H(+)-ATPase 11 | chr5:25159495-25164957 FORWARD LENGTH=956
Ghir_D04G001380	brown	Symbols: | Chalcone-flavanone isomerase family protein | chr5:1563492-1564827 FORWARD LENGTH=209
Ghir_D04G008460	brown	Symbols: GAPC, GAPC-1, GAPC1 | glyceraldehyde-3-phosphate dehydrogenase C subunit 1 | chr3:1081077-1083131 FORWARD LENGTH=338
Ghir_D04G012180	brown	Symbols: PAL1, ATPAL1 | PHE ammonia lyase 1 | chr2:15557602-15560237 REVERSE LENGTH=725
Ghir_D04G014760	brown	Symbols: ATGSTU18, GST29, GSTU18 | glutathione S-transferase TAU 18 | chr1:3395738-3396806 REVERSE LENGTH=227
Ghir_D04G019520	brown	Symbols: ACLA-2 | ATP-citrate lyase A-2 | chr1:22388691-22390993 REVERSE LENGTH=423
Ghir_D05G000500	brown	Symbols: | 60S acidic ribosomal protein family | chr4:13159627-13160393 REVERSE LENGTH=119
Ghir_D05G001680	brown	Symbols: | Bifunctional inhibitor/lipid-transfer protein/seed storage 2S albumin superfamily protein | chr2:4311160-4312035 REVERSE LENGTH=291
Ghir_D05G003780	brown	Symbols: | Plant invertase/pectin methylesterase inhibitor superfamily protein | chr5:7025867-7026484 REVERSE LENGTH=205
Ghir_D05G005480	brown	Symbols: ALDH11A3 | aldehyde dehydrogenase 11A3 | chr2:10327109-10329601 REVERSE LENGTH=503
Ghir_D05G007410	brown
Ghir_D05G010110	brown	Symbols: AGO4, OCP11 | Argonaute family protein | chr2:11536795-11541503 REVERSE LENGTH=924
Ghir_D05G013100	brown	Symbols: PSAH2, PSAH-2, PSI-H | photosystem I subunit H2 | chr1:19454902-19455508 FORWARD LENGTH=145
Ghir_D05G017120	brown	Symbols: BAN | NAD(P)-binding Rossmann-fold superfamily protein | chr1:22791326-22792757 REVERSE LENGTH=340
Ghir_D05G017860	brown	Symbols: UCC1 | uclacyanin 1 | chr2:13722510-13723464 FORWARD LENGTH=261
Ghir_D05G018050	brown	Symbols: | Heavy metal transport/detoxification superfamily protein | chr5:20635983-20637970 REVERSE LENGTH=290
Ghir_D05G019650	brown	Symbols: DFR, TT3, M318 | dihydroflavonol 4-reductase | chr5:17164296-17165864 REVERSE LENGTH=382
Ghir_D05G019710	brown	Symbols: AtHB33, HB33, ZHD5 | homeobox protein 33 | chr1:28241576-28242505 FORWARD LENGTH=309
Ghir_D05G022030	brown	Symbols: IAA8 | indoleacetic acid-induced protein 8 | chr2:9636877-9638459 FORWARD LENGTH=338
Ghir_D05G022840	brown	Symbols: | Class-II DAHP synthetase family protein | chr1:7912120-7914742 FORWARD LENGTH=527
Ghir_D05G025270	brown	Symbols: LHCB5 | light harvesting complex of photosystem II 5 | chr4:6408200-6409496 FORWARD LENGTH=280
Ghir_D05G028890	brown	Symbols: CP12-3 | CP12 domain-containing protein 3 | chr1:28728285-28728689 FORWARD LENGTH=134
Ghir_D05G033990	brown	Symbols: PSBR | photosystem II subunit R | chr1:29736085-29736781 FORWARD LENGTH=140
Ghir_D05G036700	brown	Symbols: | CBS domain-containing protein | chr5:21817416-21818723 FORWARD LENGTH=408
Ghir_D06G000680	brown	Symbols: DFR, TT3, M318 | dihydroflavonol 4-reductase | chr5:17164296-17165864 REVERSE LENGTH=382
Ghir_D06G002830	brown	Symbols: IAA9 | indole-3-acetic acid inducible 9 | chr5:26254463-26256134 FORWARD LENGTH=338
Ghir_D06G009810	brown
Ghir_D06G010230	brown	Symbols: TIP4;1 | tonoplast intrinsic protein 4;1 | chr2:11012658-11013906 FORWARD LENGTH=249
Ghir_D06G013360	brown	Symbols: | FUNCTIONS IN: molecular_function unknown; INVOLVED IN: biological_process unknown; LOCATED IN: chloroplast; EXPRESSED IN: 22 plant structures; EXPRESSED DURING: 13 growth stages; BEST Arabidopsis thaliana protein match is: cobalt ion binding (TAIR:AT1G71310.1); Has 1807 Blast hits to 1807 proteins in 277 species: Archae - 0; Bacteria - 0; Metazoa - 736; Fungi - 347; Plants - 385; Virus…
Ghir_D06G014880	brown	Symbols: | ketol-acid reductoisomerase | chr3:21671561-21674639 FORWARD LENGTH=591
Ghir_D06G014920	brown	Symbols: XBCP3 | xylem bark cysteine peptidase 3 | chr1:3201848-3203875 FORWARD LENGTH=437
Ghir_D06G016520	brown	Symbols: UBQ11 | ubiquitin 11 | chr4:2588271-2588960 REVERSE LENGTH=229
Ghir_D06G016870	brown	Symbols: GLX1 | glyoxalase I homolog | chr1:3995928-3997518 FORWARD LENGTH=322
Ghir_D06G017960	brown	Symbols: | Zinc finger (CCCH-type) family protein / RNA recognition motif (RRM)-containing protein | chr3:19278244-19280407 REVERSE LENGTH=540
Ghir_D06G018590	brown	Symbols: TMP-C, PIP1;4, PIP1E | plasma membrane intrinsic protein 1;4 | chr4:186143-187531 REVERSE LENGTH=287
Ghir_D07G005320	brown	Symbols: ARF2, ARF1-BP, HSS, ORE14 | auxin response factor 2 | chr5:24910859-24914680 FORWARD LENGTH=859
Ghir_D07G005570	brown	Symbols: | Heavy metal transport/detoxification superfamily protein | chr5:20635983-20637970 REVERSE LENGTH=290
Ghir_D07G013030	brown	Symbols: TT7, CYP75B1, D501 | Cytochrome P450 superfamily protein | chr5:2560437-2562859 FORWARD LENGTH=513
Ghir_D07G017690	brown	Symbols: PSAL | photosystem I subunit l | chr4:7521469-7522493 FORWARD LENGTH=219
Ghir_D07G020280	brown	Symbols: | O-Glycosyl hydrolases family 17 protein | chr2:2199450-2201293 FORWARD LENGTH=472
Ghir_D07G021780	brown	Symbols: B5 #4, ATCB5-B, CB5-B | cytochrome B5 isoform B | chr2:13877013-13878447 REVERSE LENGTH=134
Ghir_D07G023170	brown	Symbols: ATMDR1, ATMDR11, PGP19, MDR11, MDR1, ATPGP19, ABCB19, ATABCB19 | ATP binding cassette subfamily B19 | chr3:10870287-10877286 REVERSE LENGTH=1252
Ghir_D07G023890	brown	Symbols: MYB24, AtMYB24 | myb domain protein 24 | chr5:16138703-16140946 REVERSE LENGTH=214
Ghir_D08G003190	brown	Symbols: HSP81-3, Hsp81.3, AtHsp90-3, AtHsp90.3 | heat shock protein 81-3 | chr5:22681410-22683911 FORWARD LENGTH=699
Ghir_D08G003210	brown	Symbols: HSP81-3, Hsp81.3, AtHsp90-3, AtHsp90.3 | heat shock protein 81-3 | chr5:22681410-22683911 FORWARD LENGTH=699
Ghir_D08G004090	brown	Symbols: | 60S acidic ribosomal protein family | chr1:50284-50954 REVERSE LENGTH=112
Ghir_D08G008190	brown	Symbols: | Ribosomal L22e protein family | chr3:1614641-1615204 FORWARD LENGTH=124
Ghir_D08G009580	brown	Symbols: | NAD(P)-binding Rossmann-fold superfamily protein | chr2:10177902-10179789 FORWARD LENGTH=304
Ghir_D08G009780	brown	Symbols: | Bifunctional inhibitor/lipid-transfer protein/seed storage 2S albumin superfamily protein | chr2:4311160-4312035 REVERSE LENGTH=291
Ghir_D08G010970	brown	Symbols: | Ribosomal protein L36e family protein | chr3:19913921-19914813 REVERSE LENGTH=112
Ghir_D08G012010	brown	Symbols: MYB111, ATMYB111, PFG3 | myb domain protein 111 | chr5:19999147-20001293 REVERSE LENGTH=342
Ghir_D08G016080	brown	Symbols: | Photosystem II 5 kD protein | chr1:19052172-19052492 REVERSE LENGTH=106
Ghir_D08G017260	brown	Symbols: | NAD(P)-binding Rossmann-fold superfamily protein | chr2:10177902-10179789 FORWARD LENGTH=304
Ghir_D08G017880	brown	Symbols: | Zinc-binding ribosomal protein family protein | chr3:3423893-3424566 FORWARD LENGTH=92
Ghir_D08G018810	brown	Symbols: | Bifunctional inhibitor/lipid-transfer protein/seed storage 2S albumin superfamily protein | chr2:18626377-18626781 FORWARD LENGTH=134
Ghir_D08G019350	brown	Symbols: LDOX, TDS4, TT18, ANS | leucoanthocyanidin dioxygenase | chr4:12004905-12006059 REVERSE LENGTH=356
Ghir_D08G020060	brown	Symbols: PIP1C, TMP-B, PIP1;3 | plasma membrane intrinsic protein 1C | chr1:225986-227176 REVERSE LENGTH=286
Ghir_D08G021420	brown	Symbols: | Plant L-ascorbate oxidase | chr5:7172727-7177409 FORWARD LENGTH=588
Ghir_D08G022690	brown	Symbols: LOX1, ATLOX1 | lipoxygenase 1 | chr1:20525798-20530143 FORWARD LENGTH=859
Ghir_D09G005860	brown	Symbols: | Heavy metal transport/detoxification superfamily protein | chr3:1853048-1854673 REVERSE LENGTH=473
Ghir_D09G015240	brown	Symbols: PAL1, ATPAL1 | PHE ammonia lyase 1 | chr2:15557602-15560237 REVERSE LENGTH=725
Ghir_D09G022270	brown	Symbols: | FRIGIDA-like protein | chr3:7959854-7961886 FORWARD LENGTH=532
Ghir_D09G023060	brown	Symbols: ATCSLG3, CSLG3 | cellulose synthase like G3 | chr4:12456491-12460498 FORWARD LENGTH=751
Ghir_D10G004420	brown	Symbols: LHB1B1, LHCB1.4 | light-harvesting chlorophyll-protein complex II subunit B1 | chr2:14524818-14525618 FORWARD LENGTH=266
Ghir_D10G005010	brown	Symbols: ARF6 | auxin response factor 6 | chr1:10686125-10690036 REVERSE LENGTH=935
Ghir_D10G013420	brown	Symbols: | Bifunctional inhibitor/lipid-transfer protein/seed storage 2S albumin superfamily protein | chr5:19647932-19648237 REVERSE LENGTH=101
Ghir_D10G014740	brown	Symbols: HOG1, EMB1395, SAHH1, MEE58, ATSAHH1 | S-adenosyl-L-homocysteine hydrolase | chr4:8054931-8056676 FORWARD LENGTH=485
Ghir_D10G015080	brown	Symbols: BAS1, CYP734A1, CYP72B1 | Cytochrome P450 superfamily protein | chr2:11380700-11383413 FORWARD LENGTH=520
Ghir_D10G015360	brown	Symbols: CHS, TT4, ATCHS | Chalcone and stilbene synthase family protein | chr5:4488762-4490035 FORWARD LENGTH=395
Ghir_D10G015380	brown	Symbols: CHS, TT4, ATCHS | Chalcone and stilbene synthase family protein | chr5:4488762-4490035 FORWARD LENGTH=395
Ghir_D10G017030	brown	Symbols: emb2171 | Ribosomal protein L14p/L23e family protein | chr3:1167339-1168308 FORWARD LENGTH=140
Ghir_D10G019720	brown	Symbols: ATC4H, C4H, CYP73A5, REF3 | cinnamate-4-hydroxylase | chr2:12993861-12995683 REVERSE LENGTH=505
Ghir_D10G021420	brown	Symbols: CPN60B, LEN1 | chaperonin 60 beta | chr1:20715717-20718673 REVERSE LENGTH=600
Ghir_D10G024570	brown	Symbols: ATCTIMC, TPI, CYTOTPI | triosephosphate isomerase | chr3:20553794-20556078 FORWARD LENGTH=254
Ghir_D11G006180	brown	Symbols: | Plant invertase/pectin methylesterase inhibitor superfamily | chr5:3032446-3034364 FORWARD LENGTH=551
Ghir_D11G012530	brown
Ghir_D11G015260	brown	Symbols: | Bifunctional inhibitor/lipid-transfer protein/seed storage 2S albumin superfamily protein | chr5:19647932-19648237 REVERSE LENGTH=101
Ghir_D11G015600	brown	Symbols: LHCA3 | photosystem I light harvesting complex gene 3 | chr1:22700152-22701149 FORWARD LENGTH=273
Ghir_D11G015640	brown	Symbols: ADG1, APS1 | ADP glucose pyrophosphorylase 1 | chr5:19570326-19572557 FORWARD LENGTH=520
Ghir_D11G016760	brown	Symbols: ATGSTF9, GLUTTR, ATGSTF7, GSTF9 | glutathione S-transferase PHI 9 | chr2:13139132-13140057 FORWARD LENGTH=215
Ghir_D11G024960	brown	Symbols: ATCBR, CBR1, CBR | NADH:cytochrome B5 reductase 1 | chr5:5864543-5866495 REVERSE LENGTH=281
Ghir_D11G027290	brown	Symbols: AN3, GIF, GIF1, ATGIF1 | SSXT family protein | chr5:10647831-10649620 REVERSE LENGTH=210
Ghir_D11G028030	brown
Ghir_D11G030860	brown	Symbols: | Protein of unknown function, DUF538 | chr5:22152781-22154201 FORWARD LENGTH=161
Ghir_D12G005670	brown
Ghir_D12G006160	brown	Symbols: F3H, TT6, F3'H | flavanone 3-hydroxylase | chr3:19025409-19026658 FORWARD LENGTH=358
Ghir_D12G011120	brown	Symbols: | RNA 3'-terminal phosphate cyclase/enolpyruvate transferase, alpha/beta | chr2:18677518-18679868 FORWARD LENGTH=520
Ghir_D12G012900	brown	Symbols: LHY, LHY1 | Homeodomain-like superfamily protein | chr1:33992-37061 REVERSE LENGTH=645
Ghir_D12G018390	brown	Symbols: | NAD(P)-binding Rossmann-fold superfamily protein | chr1:28253890-28255173 FORWARD LENGTH=318
Ghir_D12G019530	brown	Symbols: TT7, CYP75B1, D501 | Cytochrome P450 superfamily protein | chr5:2560437-2562859 FORWARD LENGTH=513
Ghir_D13G001930	brown	Symbols: | Ribosomal protein L35Ae family protein | chr1:27928415-27929466 REVERSE LENGTH=112
Ghir_D13G002250	brown	Symbols: TT5, A11, CFI | Chalcone-flavanone isomerase family protein | chr3:20430248-20431415 REVERSE LENGTH=246
Ghir_D13G008700	brown	Symbols: SP1L1 | SPIRAL1-like1 | chr1:9117950-9118611 REVERSE LENGTH=113
Ghir_D13G011190	brown
Ghir_D13G011560	brown	Symbols: GME | GDP-D-mannose 3',5'-epimerase | chr5:10862472-10864024 REVERSE LENGTH=377
Ghir_D13G018150	brown	Symbols: CSD1 | copper/zinc superoxide dismutase 1 | chr1:2827700-2829053 FORWARD LENGTH=152
Ghir_D13G020020	brown	Symbols: AtMAPR2, MAPR2 | membrane-associated progesterone binding protein 2 | chr2:10609447-10609749 FORWARD LENGTH=100
Ghir_D13G022920	brown	Symbols: TUA3 | tubulin alpha-3 | chr5:6682761-6684474 REVERSE LENGTH=450
Ghir_D13G024390	brown	Symbols: ASN1, DIN6, AT-ASN1 | glutamine-dependent asparagine synthase 1 | chr3:17438136-17441043 REVERSE LENGTH=584
Ghir_D13G025600	brown	Symbols: ATC4H, C4H, CYP73A5, REF3 | cinnamate-4-hydroxylase | chr2:12993861-12995683 REVERSE LENGTH=505
Ghir_Scaffold1878G000010	brown	Symbols: AN3, GIF, GIF1, ATGIF1 | SSXT family protein | chr5:10647831-10649620 REVERSE LENGTH=210
Ghir_A06G022830	brown	Symbols: | FUNCTIONS IN: molecular_function unknown; INVOLVED IN: biological_process unknown; LOCATED IN: chloroplast; EXPRESSED IN: 22 plant structures; EXPRESSED DURING: 13 growth stages; BEST Arabidopsis thaliana protein match is: cobalt ion binding (TAIR:AT1G71310.1); Has 1807 Blast hits to 1807 proteins in 277 species: Archae - 0; Bacteria - 0; Metazoa - 736; Fungi - 347; Plants - 385; Virus…
Ghir_D12G029700	brown	Symbols: | INVOLVED IN: 10-formyltetrahydrofolate biosynthetic process, folic acid and derivative biosynthetic process; EXPRESSED IN: 24 plant structures; EXPRESSED DURING: 15 growth stages; CONTAINS InterPro DOMAIN/s: Serine hydrolase (InterPro:IPR005645); BEST Arabidopsis thaliana protein match is: alpha/beta-Hydrolases superfamily protein (TAIR:AT5G65400.1); Has 30201 Blast hits to 17322 prote…
Ghir_A01G003520	green	Symbols: | Uncharacterised protein family (UPF0497) | chr1:5878493-5879871 FORWARD LENGTH=204
Ghir_A01G006050	green	Symbols: ATMAMI, MAMI | membrane-associated mannitol-induced | chr5:21958356-21960367 FORWARD LENGTH=266
Ghir_A01G011960	green	Symbols: | Ribosomal protein S8 family protein | chr5:24112499-24113084 REVERSE LENGTH=130
Ghir_A01G017870	green	Symbols: CUT1, POP1, CER6, G2, KCS6 | 3-ketoacyl-CoA synthase 6 | chr1:25712881-25714733 REVERSE LENGTH=497
Ghir_A01G020150	green	Symbols: | Plant protein of unknown function (DUF868) | chr2:11833089-11834051 REVERSE LENGTH=320
Ghir_A02G008100	green	Symbols: | unknown protein; BEST Arabidopsis thaliana protein match is: unknown protein (TAIR:AT1G22250.1); Has 66 Blast hits to 66 proteins in 11 species: Archae - 0; Bacteria - 0; Metazoa - 0; Fungi - 0; Plants - 66; Viruses - 0; Other Eukaryotes - 0 (source: NCBI BLink). | chr1:29414160-29414941 FORWARD LENGTH=221
Ghir_A02G016300	green	Symbols: BAM1 | Leucine-rich receptor-like protein kinase family protein | chr5:26281826-26284945 FORWARD LENGTH=1003
Ghir_A03G010930	green	Symbols: PG2 | polygalacturonase 2 | chr1:26513003-26514998 REVERSE LENGTH=626
Ghir_A03G016940	green	Symbols: SFC, VAN3, AGD3 | ARF GTPase-activating protein | chr5:4255923-4262018 REVERSE LENGTH=827
Ghir_A04G007130	green	Symbols: | unknown protein; Has 68 Blast hits to 67 proteins in 21 species: Archae - 0; Bacteria - 11; Metazoa - 0; Fungi - 0; Plants - 55; Viruses - 0; Other Eukaryotes - 2 (source: NCBI BLink). | chr3:19510513-19512547 FORWARD LENGTH=475
Ghir_A04G008420	green	Symbols: | GTP binding Elongation factor Tu family protein | chr5:24289226-24290675 FORWARD LENGTH=449
Ghir_A05G002910	green	Symbols: | Ribosomal protein L31e family protein | chr2:8513577-8514346 FORWARD LENGTH=119
Ghir_A05G003740	green	Symbols: SUS4, ATSUS4 | sucrose synthase 4 | chr3:15179204-15182577 REVERSE LENGTH=808
Ghir_A05G006360	green	Symbols: | Peroxidase superfamily protein | chr2:10571255-10572570 REVERSE LENGTH=329
Ghir_A05G008290	green	Symbols: | Pollen Ole e 1 allergen and extensin family protein | chr2:11716697-11717318 REVERSE LENGTH=173
Ghir_A05G010710	green	Symbols: NCRK | Protein kinase superfamily protein | chr2:12044004-12046339 FORWARD LENGTH=565
Ghir_A05G011880	green	Symbols: PDR11, ATPDR11 | pleiotropic drug resistance 11 | chr1:24978239-24984461 FORWARD LENGTH=1454
Ghir_A05G016240	green	Symbols: | GDSL-like Lipase/Acylhydrolase superfamily protein | chr5:18634155-18636512 FORWARD LENGTH=357
Ghir_A05G016490	green	Symbols: DYL1 | dormancy-associated protein-like 1 | chr1:9934252-9935216 REVERSE LENGTH=159
Ghir_A05G016940	green	Symbols: | glycine-rich protein | chr4:11491519-11491914 FORWARD LENGTH=131
Ghir_A05G023160	green	Symbols: | unknown protein; BEST Arabidopsis thaliana protein match is: unknown protein (TAIR:AT1G22250.1); Has 66 Blast hits to 66 proteins in 11 species: Archae - 0; Bacteria - 0; Metazoa - 0; Fungi - 0; Plants - 66; Viruses - 0; Other Eukaryotes - 0 (source: NCBI BLink). | chr1:29414160-29414941 FORWARD LENGTH=221
Ghir_A05G027830	green	Symbols: STK, AGL11 | K-box region and MADS-box transcription factor family protein | chr4:6236713-6240494 REVERSE LENGTH=256
Ghir_A05G029960	green	Symbols: SCPL49, CPY | SERINE CARBOXYPEPTIDASE-LIKE 49 | chr3:3235518-3238063 REVERSE LENGTH=516
Ghir_A05G039070	green	Symbols: PDF1 | protodermal factor 1 | chr2:17826327-17827426 REVERSE LENGTH=306
Ghir_A05G042510	green	Symbols: | alpha/beta-Hydrolases superfamily protein | chr5:6494113-6495105 FORWARD LENGTH=330
Ghir_A06G002330	green	Symbols: | alpha/beta-Hydrolases superfamily protein | chr3:1033788-1034591 FORWARD LENGTH=267
Ghir_A06G003520	green	Symbols: | GroES-like zinc-binding dehydrogenase family protein | chr1:7919235-7921594 FORWARD LENGTH=388
Ghir_A06G013710	green	Symbols: | glycine-rich protein | chr4:11491519-11491914 FORWARD LENGTH=131
Ghir_A06G015820	green	Symbols: ATML1 | Homeobox-leucine zipper family protein / lipid-binding START domain-containing protein | chr4:11556965-11560243 FORWARD LENGTH=762
Ghir_A07G006600	green	Symbols: WBC11, ABCG11, DSO, COF1, ATWBC11 | white-brown complex homolog protein 11 | chr1:6142870-6145894 FORWARD LENGTH=703
Ghir_A07G011590	green	Symbols: | Protein kinase superfamily protein | chr3:16188266-16192107 REVERSE LENGTH=451
Ghir_A07G013740	green	Symbols: CER8, LACS1 | AMP-dependent synthetase and ligase family protein | chr2:19393835-19397616 FORWARD LENGTH=660
Ghir_A07G016470	green
Ghir_A08G003100	green	Symbols: Hsp81.4, AtHsp90.4 | HEAT SHOCK PROTEIN 81.4 | chr5:22677602-22680067 REVERSE LENGTH=699
Ghir_A08G008150	green	Symbols: | alpha/beta-Hydrolases superfamily protein | chr3:23239577-23242143 REVERSE LENGTH=348
Ghir_A08G011050	green	Symbols: EMB3009, PEL3, DCR | HXXXD-type acyl-transferase family protein | chr5:8076616-8079677 REVERSE LENGTH=484
Ghir_A08G017340	green	Symbols: | HXXXD-type acyl-transferase family protein | chr5:670207-671454 REVERSE LENGTH=353
Ghir_A08G017520	green	Symbols: ATHB-2, HAT4, ATHB2, HB-2 | homeobox protein 2 | chr4:9449291-9450604 FORWARD LENGTH=284
Ghir_A08G021530	green	Symbols: AVP1, ATAVP3, AVP-3, AtVHP1;1 | Inorganic H pyrophosphatase family protein | chr1:5399115-5402185 FORWARD LENGTH=770
Ghir_A09G010740	green	Symbols: LHW | transcription factor-related | chr2:11650895-11653840 FORWARD LENGTH=650
Ghir_A09G018620	green	Symbols: | Eukaryotic aspartyl protease family protein | chr3:6349090-6350592 REVERSE LENGTH=500
Ghir_A09G022640	green	Symbols: LTP6 | lipid transfer protein 6 | chr3:2664330-2664784 REVERSE LENGTH=117
Ghir_A09G022760	green	Symbols: SCR, SGR1 | GRAS family transcription factor | chr3:20070550-20072625 FORWARD LENGTH=653
Ghir_A10G001030	green	Symbols: PDF2 | protodermal factor 2 | chr4:2476970-2480090 REVERSE LENGTH=743
Ghir_A10G002500	green	Symbols: HSL1 | HAESA-like 1 | chr1:9996914-10000171 FORWARD LENGTH=996
Ghir_A10G005540	green	Symbols: HTH, EDA17 | Glucose-methanol-choline (GMC) oxidoreductase family protein | chr1:27452872-27455706 FORWARD LENGTH=594
Ghir_A10G015260	green	Symbols: LP1, LTP1, ATLTP1 | lipid transfer protein 1 | chr2:16130418-16130893 FORWARD LENGTH=118
Ghir_A10G018790	green	Symbols: ANNAT8 | annexin 8 | chr5:4009223-4010687 FORWARD LENGTH=316
Ghir_A10G018990	green	Symbols: ATUSPL1, USPL1 | unknown seed protein like 1 | chr1:18246441-18247817 FORWARD LENGTH=280
Ghir_A11G004150	green	Symbols: CYP94B3 | cytochrome P450, family 94, subfamily B, polypeptide 3 | chr3:17975104-17976624 REVERSE LENGTH=506
Ghir_A11G012530	green	Symbols: | Uncharacterised protein family (UPF0497) | chr4:8917527-8918683 FORWARD LENGTH=190
Ghir_A11G020840	green	Symbols: GST30, ATGSTU17, GST30B, ERD9 | Glutathione S-transferase family protein | chr1:3397274-3398273 REVERSE LENGTH=227
Ghir_A12G011270	green	Symbols: ANL2, AHDP | Homeobox-leucine zipper family protein / lipid-binding START domain-containing protein | chr4:299741-304103 REVERSE LENGTH=802
Ghir_A12G014990	green	Symbols: AAC3, ATAAC3 | ADP/ATP carrier 3 | chr4:14041486-14042781 REVERSE LENGTH=379
Ghir_A12G017450	green	Symbols: ATMYB16, ATMIXTA, MYB16 | myb domain protein 16 | chr5:4974894-4976106 FORWARD LENGTH=326
Ghir_A12G020240	green	Symbols: ATFP3, FP3 | farnesylated protein 3 | chr5:25433279-25435614 FORWARD LENGTH=355
Ghir_A12G027780	green	Symbols: EXL3 | EXORDIUM like 3 | chr5:20939793-20940806 REVERSE LENGTH=337
Ghir_A13G003970	green	Symbols: | Ribosomal protein S5 domain 2-like superfamily protein | chr2:3781442-3781882 FORWARD LENGTH=146
Ghir_A13G004110	green	Symbols: CYCD3;1, CYCD3 | CYCLIN D3;1 | chr4:16357903-16359304 FORWARD LENGTH=376
Ghir_A13G009770	green	Symbols: HDG2 | homeodomain GLABROUS 2 | chr1:1513388-1517024 REVERSE LENGTH=721
Ghir_A13G012800	green	Symbols: MO1 | monooxygenase 1 | chr4:8972785-8974548 REVERSE LENGTH=422
Ghir_A13G016490	green	Symbols: | Plant protein of unknown function (DUF247) | chr3:18595809-18597551 REVERSE LENGTH=509
Ghir_A13G018840	green	Symbols: | Protein of unknown function, DUF538 | chr1:3009109-3009648 FORWARD LENGTH=179
Ghir_A13G020120	green	Symbols: FDH, KCS10 | 3-ketoacyl-CoA synthase 10 | chr2:11170799-11173059 REVERSE LENGTH=550
Ghir_D01G016160	green	Symbols: LTPG1 | glycosylphosphatidylinositol-anchored lipid protein transfer 1 | chr1:9740740-9741991 FORWARD LENGTH=193
Ghir_D01G016260	green	Symbols: AtFAAH, FAAH | fatty acid amide hydrolase | chr5:25766229-25770260 FORWARD LENGTH=607
Ghir_D01G019360	green	Symbols: CUT1, POP1, CER6, G2, KCS6 | 3-ketoacyl-CoA synthase 6 | chr1:25712881-25714733 REVERSE LENGTH=497
Ghir_D02G001640	green	Symbols: | unknown protein; BEST Arabidopsis thaliana protein match is: unknown protein (TAIR:AT1G78170.1); Has 68 Blast hits to 68 proteins in 13 species: Archae - 0; Bacteria - 0; Metazoa - 0; Fungi - 0; Plants - 64; Viruses - 0; Other Eukaryotes - 4 (source: NCBI BLink). | chr4:5712389-5713247 FORWARD LENGTH=212
Ghir_D02G008480	green	Symbols: | unknown protein; BEST Arabidopsis thaliana protein match is: unknown protein (TAIR:AT1G22250.1); Has 66 Blast hits to 66 proteins in 11 species: Archae - 0; Bacteria - 0; Metazoa - 0; Fungi - 0; Plants - 66; Viruses - 0; Other Eukaryotes - 0 (source: NCBI BLink). | chr1:29414160-29414941 FORWARD LENGTH=221
Ghir_D02G012090	green	Symbols: PG2 | polygalacturonase 2 | chr1:26513003-26514998 REVERSE LENGTH=626
Ghir_D02G016540	green	Symbols: | MATE efflux family protein | chr3:9761927-9765259 REVERSE LENGTH=500
Ghir_D02G022300	green	Symbols: ATCXE13, CXE13 | carboxyesterase 13 | chr3:18038825-18039814 REVERSE LENGTH=329
Ghir_D03G004930	green	Symbols: ATCAD9, CAD9 | cinnamyl alcohol dehydrogenase 9 | chr4:18291268-18292772 FORWARD LENGTH=360
Ghir_D03G013160	green	Symbols: CYP87A2 | cytochrome P450, family 87, subfamily A, polypeptide 2 | chr1:4342462-4344569 FORWARD LENGTH=478
Ghir_D04G004030	green	Symbols: PDF1 | protodermal factor 1 | chr2:17826327-17827426 REVERSE LENGTH=306
Ghir_D04G006510	green	Symbols: DHAR2 | dehydroascorbate reductase 2 | chr1:28250255-28251237 REVERSE LENGTH=213
Ghir_D04G010730	green	Symbols: | unknown protein; Has 68 Blast hits to 67 proteins in 21 species: Archae - 0; Bacteria - 11; Metazoa - 0; Fungi - 0; Plants - 55; Viruses - 0; Other Eukaryotes - 2 (source: NCBI BLink). | chr3:19510513-19512547 FORWARD LENGTH=475
Ghir_D04G015400	green	Symbols: | O-acyltransferase (WSD1-like) family protein | chr3:18231988-18234376 REVERSE LENGTH=522
Ghir_D04G020690	green	Symbols: | DHHC-type zinc finger family protein | chr1:26093690-26096736 FORWARD LENGTH=596
Ghir_D05G003850	green	Symbols: SUS4, ATSUS4 | sucrose synthase 4 | chr3:15179204-15182577 REVERSE LENGTH=808
Ghir_D05G008240	green	Symbols: | unknown protein; LOCATED IN: plasma membrane; EXPRESSED IN: 22 plant structures; EXPRESSED DURING: 13 growth stages; BEST Arabidopsis thaliana protein match is: unknown protein (TAIR:AT5G22310.1); Has 22320 Blast hits to 15179 proteins in 1213 species: Archae - 372; Bacteria - 2307; Metazoa - 10906; Fungi - 1700; Plants - 1146; Viruses - 65; Other Eukaryotes - 5824 (source: NCBI BLink)…
Ghir_D05G008300	green	Symbols: | Pollen Ole e 1 allergen and extensin family protein | chr2:11716697-11717318 REVERSE LENGTH=173
Ghir_D05G010430	green	Symbols: NCRK | Protein kinase superfamily protein | chr2:12044004-12046339 FORWARD LENGTH=565
Ghir_D05G016200	green	Symbols: HSL1 | HAESA-like 1 | chr1:9996914-10000171 FORWARD LENGTH=996
Ghir_D05G016310	green	Symbols: DYL1 | dormancy-associated protein-like 1 | chr1:9934252-9935216 REVERSE LENGTH=159
Ghir_D05G023060	green	Symbols: | unknown protein; BEST Arabidopsis thaliana protein match is: unknown protein (TAIR:AT1G22250.1); Has 66 Blast hits to 66 proteins in 11 species: Archae - 0; Bacteria - 0; Metazoa - 0; Fungi - 0; Plants - 66; Viruses - 0; Other Eukaryotes - 0 (source: NCBI BLink). | chr1:29414160-29414941 FORWARD LENGTH=221
Ghir_D05G027870	green	Symbols: STK, AGL11 | K-box region and MADS-box transcription factor family protein | chr4:6236713-6240494 REVERSE LENGTH=256
Ghir_D05G027890	green	Symbols: | SEC14 cytosolic factor family protein / phosphoglyceride transfer family protein | chr4:5839761-5842158 FORWARD LENGTH=668
Ghir_D05G031000	green	Symbols: | UDP-Glycosyltransferase superfamily protein | chr3:3556728-3558149 FORWARD LENGTH=447
Ghir_D05G036860	green	Symbols: | S-adenosyl-L-methionine-dependent methyltransferases superfamily protein | chr5:22090680-22091998 FORWARD LENGTH=292
Ghir_D06G001600	green	Symbols: ATSCP2, SCP2 | sterol carrier protein 2 | chr5:17194458-17195910 REVERSE LENGTH=123
Ghir_D06G003100	green	Symbols: | HXXXD-type acyl-transferase family protein | chr5:26795880-26797226 REVERSE LENGTH=448
Ghir_D06G003560	green	Symbols: | GroES-like zinc-binding dehydrogenase family protein | chr1:7919235-7921594 FORWARD LENGTH=388
Ghir_D06G013880	green	Symbols: | glycine-rich protein | chr4:11491519-11491914 FORWARD LENGTH=131
Ghir_D06G016590	green	Symbols: ATML1 | Homeobox-leucine zipper family protein / lipid-binding START domain-containing protein | chr4:11556965-11560243 FORWARD LENGTH=762
Ghir_D07G001020	green	Symbols: | Zinc finger C-x8-C-x5-C-x3-H type family protein | chr4:14392233-14393303 REVERSE LENGTH=356
Ghir_D07G006620	green	Symbols: WBC11, ABCG11, DSO, COF1, ATWBC11 | white-brown complex homolog protein 11 | chr1:6142870-6145894 FORWARD LENGTH=703
Ghir_D07G013980	green	Symbols: CER8, LACS1 | AMP-dependent synthetase and ligase family protein | chr2:19393835-19397616 FORWARD LENGTH=660
Ghir_D07G016770	green
Ghir_D08G001670	green	Symbols: | Bifunctional inhibitor/lipid-transfer protein/seed storage 2S albumin superfamily protein | chr1:20614663-20616158 FORWARD LENGTH=227
Ghir_D08G002630	green	Symbols: VEL1, VIL2 | vernalization5/VIN3-like | chr4:14786852-14790070 REVERSE LENGTH=714
Ghir_D08G011000	green	Symbols: EMB3009, PEL3, DCR | HXXXD-type acyl-transferase family protein | chr5:8076616-8079677 REVERSE LENGTH=484
Ghir_D08G020340	green	Symbols: TT8, BHLH42 | basic helix-loop-helix (bHLH) DNA-binding superfamily protein | chr4:6182067-6186261 FORWARD LENGTH=518
Ghir_D08G022170	green	Symbols: | Protein of unknown function, DUF538 | chr1:3009109-3009648 FORWARD LENGTH=179
Ghir_D08G022300	green	Symbols: AVP1, ATAVP3, AVP-3, AtVHP1;1 | Inorganic H pyrophosphatase family protein | chr1:5399115-5402185 FORWARD LENGTH=770
Ghir_D08G024340	green	Symbols: | SWIB/MDM2 domain;Plus-3;GYF | chr5:2716974-2720095 FORWARD LENGTH=553
Ghir_D09G011590	green	Symbols: | ABC-2 type transporter family protein | chr1:19077132-19081335 REVERSE LENGTH=678
Ghir_D09G021890	green	Symbols: LTP6 | lipid transfer protein 6 | chr3:2664330-2664784 REVERSE LENGTH=117
Ghir_D10G001810	green	Symbols: PDF2 | protodermal factor 2 | chr4:2476970-2480090 REVERSE LENGTH=743
Ghir_D10G003290	green	Symbols: HSL1 | HAESA-like 1 | chr1:9996914-10000171 FORWARD LENGTH=996
Ghir_D10G003790	green	Symbols: | GDSL-like Lipase/Acylhydrolase superfamily protein | chr1:10375843-10377717 FORWARD LENGTH=363
Ghir_D10G006370	green	Symbols: HTH, EDA17 | Glucose-methanol-choline (GMC) oxidoreductase family protein | chr1:27452872-27455706 FORWARD LENGTH=594
Ghir_D10G006980	green	Symbols: | GDSL-like Lipase/Acylhydrolase superfamily protein | chr3:5556928-5558351 FORWARD LENGTH=353
Ghir_D10G010900	green
Ghir_D10G012310	green	Symbols: LTP3 | lipid transfer protein 3 | chr5:23929051-23929492 FORWARD LENGTH=115
Ghir_D10G012320	green	Symbols: LTP3 | lipid transfer protein 3 | chr5:23929051-23929492 FORWARD LENGTH=115
Ghir_D10G019760	green	Symbols: | Ribosomal protein S26e family protein | chr2:16945215-16946345 REVERSE LENGTH=131
Ghir_D10G020290	green	Symbols: ANNAT8 | annexin 8 | chr5:4009223-4010687 FORWARD LENGTH=316
Ghir_D10G020540	green	Symbols: ATUSPL1, USPL1 | unknown seed protein like 1 | chr1:18246441-18247817 FORWARD LENGTH=280
Ghir_D10G027040	green	Symbols: | NB-ARC domain-containing disease resistance protein | chr4:13620977-13623934 REVERSE LENGTH=985
Ghir_D11G016790	green	Symbols: FER | Malectin/receptor-like protein kinase family protein | chr3:19117877-19120564 REVERSE LENGTH=895
Ghir_D11G018670	green	Symbols: F3H, TT6, F3'H | flavanone 3-hydroxylase | chr3:19025409-19026658 FORWARD LENGTH=358
Ghir_D11G023820	green	Symbols: GST30, ATGSTU17, GST30B, ERD9 | Glutathione S-transferase family protein | chr1:3397274-3398273 REVERSE LENGTH=227
Ghir_D12G003310	green	Symbols: | Cyclophilin-like peptidyl-prolyl cis-trans isomerase family protein | chr2:9055619-9056143 REVERSE LENGTH=174
Ghir_D12G017030	green	Symbols: ATGLR3.4, GLR3.4, GLUR3 | glutamate receptor 3.4 | chr1:1505642-1509002 FORWARD LENGTH=959
Ghir_D12G017660	green	Symbols: ATMYB16, ATMIXTA, MYB16 | myb domain protein 16 | chr5:4974894-4976106 FORWARD LENGTH=326
Ghir_D12G017670	green	Symbols: MYB106, NOK, AtMYB106 | myb domain protein 106 | chr3:46619-48143 REVERSE LENGTH=388
Ghir_D12G022480	green	Symbols: | SBP (S-ribonuclease binding protein) family protein | chr1:11844883-11846082 FORWARD LENGTH=312
Ghir_D12G023430	green	Symbols: | unknown protein; INVOLVED IN: biological_process unknown; LOCATED IN: chloroplast; EXPRESSED IN: 21 plant structures; EXPRESSED DURING: 12 growth stages; BEST Arabidopsis thaliana protein match is: unknown protein (TAIR:AT5G12900.1); Has 249 Blast hits to 249 proteins in 27 species: Archae - 0; Bacteria - 0; Metazoa - 7; Fungi - 14; Plants - 217; Viruses - 0; Other Eukaryotes - 11 (sou…
Ghir_D13G004250	green	Symbols: CYCD3;1, CYCD3 | CYCLIN D3;1 | chr4:16357903-16359304 FORWARD LENGTH=376
Ghir_D13G008570	green	Symbols: PDCB3 | plasmodesmata callose-binding protein 3 | chr1:6419036-6420413 REVERSE LENGTH=184
Ghir_D13G016050	green	Symbols: ALF5 | MATE efflux family protein | chr3:8454361-8456588 REVERSE LENGTH=477
Ghir_D13G019550	green	Symbols: SVB | Protein of unknown function, DUF538 | chr1:21198402-21198902 REVERSE LENGTH=166
Ghir_D13G020960	green	Symbols: FDH, KCS10 | 3-ketoacyl-CoA synthase 10 | chr2:11170799-11173059 REVERSE LENGTH=550
Ghir_D13G023930	green	Symbols: | Ribosomal protein L30/L7 family protein | chr3:4433809-4435109 FORWARD LENGTH=244
Ghir_D13G025370	green	Symbols: FRA8, IRX7 | Exostosin family protein | chr2:11978024-11979641 REVERSE LENGTH=448
Ghir_A06G022730	green	Symbols: ATB2, GBF6, AtbZIP11, BZIP11 | G-box binding factor 6 | chr4:16522449-16522928 FORWARD LENGTH=159
Ghir_A05G043470	green	Symbols: ARP1, emb2207, RPL3A, RP1 | ribosomal protein 1 | chr1:16266992-16268631 FORWARD LENGTH=389
Ghir_A08G026800	green	Symbols: | Bifunctional inhibitor/lipid-transfer protein/seed storage 2S albumin superfamily protein | chr1:20614663-20616158 FORWARD LENGTH=227
Ghir_A01G018860	grey	Symbols: | Ribosomal protein L6 family protein | chr1:27847256-27848680 REVERSE LENGTH=233
Ghir_A01G020640	grey
Ghir_A02G001610	grey	Symbols: | unknown protein; Has 30201 Blast hits to 17322 proteins in 780 species: Archae - 12; Bacteria - 1396; Metazoa - 17338; Fungi - 3422; Plants - 5037; Viruses - 0; Other Eukaryotes - 2996 (source: NCBI BLink). | chr1:29863465-29864276 REVERSE LENGTH=126
Ghir_A02G007200	grey	Symbols: ACR3 | ACT domain repeat 3 | chr1:28933387-28935179 FORWARD LENGTH=453
Ghir_A03G004660	grey	Symbols: HTB4 | Histone superfamily protein | chr5:24127206-24127658 FORWARD LENGTH=150
Ghir_A03G010240	grey	Symbols: WBC11, ABCG11, DSO, COF1, ATWBC11 | white-brown complex homolog protein 11 | chr1:6142870-6145894 FORWARD LENGTH=703
Ghir_A03G010460	grey	Symbols: NMT1, XPL1, PEAMT | S-adenosyl-L-methionine-dependent methyltransferases superfamily protein | chr3:6154578-6157331 FORWARD LENGTH=491
Ghir_A03G017270	grey	Symbols: ERF9, ATERF9, ATERF-9 | erf domain protein 9 | chr5:17806742-17807344 FORWARD LENGTH=200
Ghir_A03G020860	grey	Symbols: ATCXE13, CXE13 | carboxyesterase 13 | chr3:18038825-18039814 REVERSE LENGTH=329
Ghir_A03G021320	grey	Symbols: ATGRP7, CCR2, GR-RBP7, GRP7 | cold, circadian rhythm, and rna binding 2 | chr2:9265477-9266316 REVERSE LENGTH=176
Ghir_A04G005510	grey	Symbols: | MD-2-related lipid recognition domain-containing protein / ML domain-containing protein | chr3:3724326-3725476 REVERSE LENGTH=171
Ghir_A04G007990	grey	Symbols: | Heavy metal transport/detoxification superfamily protein | chr2:15515216-15516754 FORWARD LENGTH=386
Ghir_A04G012950	grey	Symbols: | Gibberellin-regulated family protein | chr2:6404210-6405043 FORWARD LENGTH=108
Ghir_A05G000020	grey	Symbols: | Protein of Unknown Function (DUF239) | chr5:22889382-22891439 FORWARD LENGTH=420
Ghir_A05G012180	grey	Symbols: J8 | Chaperone DnaJ-domain superfamily protein | chr1:30403863-30404549 REVERSE LENGTH=163
Ghir_A05G028350	grey	Symbols: KT2, ATKT2, SHY3, KUP2, ATKUP2, TRK2 | potassium transporter 2 | chr2:16931445-16934516 FORWARD LENGTH=794
Ghir_A05G029780	grey	Symbols: SCPL49, CPY | SERINE CARBOXYPEPTIDASE-LIKE 49 | chr3:3235518-3238063 REVERSE LENGTH=516
Ghir_A06G000260	grey	Symbols: SHD, HSP90.7, AtHsp90.7, AtHsp90-7 | Chaperone protein htpG family protein | chr4:12551902-12555851 REVERSE LENGTH=823
Ghir_A06G002060	grey	Symbols: | N-terminal nucleophile aminohydrolases (Ntn hydrolases) superfamily protein | chr3:5471794-5473033 FORWARD LENGTH=325
Ghir_A06G003670	grey	Symbols: TSD2, QUA2, OSU1 | S-adenosyl-L-methionine-dependent methyltransferases superfamily protein | chr1:29433173-29435815 REVERSE LENGTH=684
Ghir_A06G015810	grey	Symbols: RPL5 | ribosomal protein L5 | chrM:57774-58331 FORWARD LENGTH=185
Ghir_A06G017860	grey	Symbols: TRFL9, ATTBP2 | TRF-like 9 | chr3:3982272-3984848 REVERSE LENGTH=619
Ghir_A06G022340	grey	Symbols: SCL13 | SCARECROW-like 13 | chr4:9661218-9662807 REVERSE LENGTH=529
Ghir_A07G011450	grey	Symbols: | unknown protein; BEST Arabidopsis thaliana protein match is: unknown protein (TAIR:AT4G22758.1); Has 131 Blast hits to 131 proteins in 17 species: Archae - 0; Bacteria - 0; Metazoa - 0; Fungi - 0; Plants - 131; Viruses - 0; Other Eukaryotes - 0 (source: NCBI BLink). | chr2:11860734-11861306 FORWARD LENGTH=190
Ghir_A07G020260	grey
Ghir_A08G000380	grey	Symbols: HTA12 | histone H2A 12 | chr5:575437-576456 FORWARD LENGTH=177
Ghir_A08G000390	grey	Symbols: HTA12 | histone H2A 12 | chr5:575437-576456 FORWARD LENGTH=177
Ghir_A09G005560	grey	Symbols: LBD42 | LOB domain-containing protein 42 | chr1:25707033-25708004 FORWARD LENGTH=233
Ghir_A09G010250	grey	Symbols: CYP94C1 | cytochrome P450, family 94, subfamily C, polypeptide 1 | chr2:11809373-11810860 FORWARD LENGTH=495
Ghir_A09G017020	grey	Symbols: | CONTAINS InterPro DOMAIN/s: Uncharacterised conserved protein UCP022260 (InterPro:IPR016802); Has 94 Blast hits to 94 proteins in 14 species: Archae - 0; Bacteria - 0; Metazoa - 0; Fungi - 0; Plants - 94; Viruses - 0; Other Eukaryotes - 0 (source: NCBI BLink). | chr3:19996757-19998197 FORWARD LENGTH=352
Ghir_A09G018410	grey
Ghir_A09G026330	grey	Symbols: CNX1, ATCNX1 | calnexin 1 | chr5:24827394-24829642 REVERSE LENGTH=530
Ghir_A10G009650	grey	Symbols: | Ribosomal protein L2 family | chr4:17097613-17098656 FORWARD LENGTH=258
Ghir_A11G008730	grey	Symbols: | DHHC-type zinc finger family protein | chr3:22467486-22469273 REVERSE LENGTH=307
Ghir_A11G009640	grey	Symbols: GPAT8, AtGPAT8 | glycerol-3-phosphate acyltransferase 8 | chr4:174312-176734 REVERSE LENGTH=500
Ghir_A11G010940	grey	Symbols: ATPF | ATPase, F0 complex, subunit B/B', bacterial/chloroplast | chrC:11529-12798 REVERSE LENGTH=184
Ghir_A11G015070	grey	Symbols: | Ribosomal protein L32e | chr4:10035715-10036475 REVERSE LENGTH=133
Ghir_A11G016050	grey
Ghir_A11G035280	grey
Ghir_A12G002440	grey	Symbols: RPOA | RNA polymerase subunit alpha | chrC:77901-78890 REVERSE LENGTH=329
Ghir_A12G013070	grey	Symbols: SAM-2, MAT2, SAM2, AtSAM2 | S-adenosylmethionine synthetase 2 | chr4:796298-797479 REVERSE LENGTH=393
Ghir_A12G015320	grey	Symbols: ATMYB21, ATMYB3, MYB21 | myb domain protein 21 | chr3:10307596-10310093 FORWARD LENGTH=226
Ghir_A13G001210	grey	Symbols: ERD15, LSR1, CID1 | dehydration-induced protein (ERD15) | chr2:17269736-17270314 FORWARD LENGTH=163
Ghir_A13G010600	grey
Ghir_A13G013590	grey	Symbols: HSP81-3, Hsp81.3, AtHsp90-3, AtHsp90.3 | heat shock protein 81-3 | chr5:22681410-22683911 FORWARD LENGTH=699
Ghir_A13G017170	grey	Symbols: RPS7 | mitochondrial ribosomal protein S7 | chrM:314627-315073 FORWARD LENGTH=148
Ghir_A13G024110	grey	Symbols: | Histone superfamily protein | chr5:24146352-24146663 REVERSE LENGTH=103
Ghir_D01G012670	grey
Ghir_D01G019800	grey	Symbols: ADH1, ADH, ATADH, ATADH1 | alcohol dehydrogenase 1 | chr1:28975509-28977216 FORWARD LENGTH=379
Ghir_D02G003280	grey	Symbols: LTP4 | lipid transfer protein 4 | chr5:23925296-23925772 REVERSE LENGTH=112
Ghir_D02G012600	grey	Symbols: NMT1, XPL1, PEAMT | S-adenosyl-L-methionine-dependent methyltransferases superfamily protein | chr3:6154578-6157331 FORWARD LENGTH=491
Ghir_D02G020410	grey	Symbols: | Peroxidase superfamily protein | chr5:25659551-25660946 REVERSE LENGTH=328
Ghir_D03G016460	grey	Symbols: TMP-C, PIP1;4, PIP1E | plasma membrane intrinsic protein 1;4 | chr4:186143-187531 REVERSE LENGTH=287
Ghir_D04G001580	grey
Ghir_D04G004080	grey	Symbols: SHP2, AGL5 | K-box region and MADS-box transcription factor family protein | chr2:17820602-17823806 FORWARD LENGTH=248
Ghir_D04G013140	grey	Symbols: MT2A, ATMT-K, ATMT-1 | metallothionein 2A | chr3:2889737-2890188 REVERSE LENGTH=81
Ghir_D04G015920	grey	Symbols: ATGSR1, GLN1;1, GSR 1, ATGLN1;1 | glutamine synthase clone R1 | chr5:14933574-14935656 REVERSE LENGTH=356
Ghir_D04G017310	grey	Symbols: | Gibberellin-regulated family protein | chr2:6404210-6405043 FORWARD LENGTH=108
Ghir_D05G003060	grey	Symbols: | Ribosomal protein L31e family protein | chr2:8513577-8514346 FORWARD LENGTH=119
Ghir_D05G006190	grey	Symbols: WRKY40, ATWRKY40 | WRKY DNA-binding protein 40 | chr1:30383834-30385356 FORWARD LENGTH=302
Ghir_D05G026510	grey	Symbols: AOS, CYP74A, DDE2 | allene oxide synthase | chr5:17097803-17099359 REVERSE LENGTH=518
Ghir_D07G019060	grey	Symbols: | Peptidyl-tRNA hydrolase family protein | chr5:15303491-15305381 FORWARD LENGTH=250
Ghir_D07G020020	grey	Symbols: | UDP-Glycosyltransferase superfamily protein | chr3:7676927-7678414 REVERSE LENGTH=495
Ghir_D08G000440	grey	Symbols: HTA12 | histone H2A 12 | chr5:575437-576456 FORWARD LENGTH=177
Ghir_D08G000460	grey	Symbols: | Histone superfamily protein | chr5:24146352-24146663 REVERSE LENGTH=103
Ghir_D08G019430	grey	Symbols: KNAT7, IXR11 | KNOTTED-like homeobox of Arabidopsis thaliana 7 | chr1:23337468-23340348 FORWARD LENGTH=291
Ghir_D09G006560	grey
Ghir_D09G007090	grey	Symbols: | Adenine nucleotide alpha hydrolases-like superfamily protein | chr3:5802728-5804063 REVERSE LENGTH=163
Ghir_D09G009340	grey	Symbols: HTB1 | Histone superfamily protein | chr1:2413049-2413495 FORWARD LENGTH=148
Ghir_D09G010230	grey	Symbols: anac090, NAC090 | NAC domain containing protein 90 | chr5:7408924-7410038 REVERSE LENGTH=235
Ghir_D09G017150	grey	Symbols: | Tautomerase/MIF superfamily protein | chr3:19164229-19165076 REVERSE LENGTH=112
Ghir_D09G020000	grey	Symbols: | Hyaluronan / mRNA binding family | chr4:9771496-9773313 FORWARD LENGTH=360
Ghir_D10G007350	grey	Symbols: | AMP-dependent synthetase and ligase family protein | chr3:5476490-5480128 FORWARD LENGTH=544
Ghir_D10G009580	grey	Symbols: | Ribosomal protein L2 family | chr4:17097613-17098656 FORWARD LENGTH=258
Ghir_D10G011440	grey	Symbols: UVR8 | Regulator of chromosome condensation (RCC1) family protein | chr5:25554821-25558587 REVERSE LENGTH=440
Ghir_D11G010510	grey	Symbols: ARF18 | auxin response factor 18 | chr3:22888171-22891179 FORWARD LENGTH=602
Ghir_D11G029230	grey	Symbols: | Dormancy/auxin associated family protein | chr1:21043414-21044469 FORWARD LENGTH=140
Ghir_D11G035580	grey	Symbols: | IQ calmodulin-binding motif family protein | chr3:19593365-19595686 REVERSE LENGTH=456
Ghir_D12G003810	grey	Symbols: LTI29, LTI45, ERD10 | Dehydrin family protein | chr1:7088235-7089107 REVERSE LENGTH=260
Ghir_D12G004500	grey	Symbols: | Translation elongation factor EF1B, gamma chain | chr1:21377873-21380114 FORWARD LENGTH=413
Ghir_D12G006650	grey
Ghir_D12G006880	grey	Symbols: CML41 | calmodulin-like 41 | chr3:18873987-18874604 FORWARD LENGTH=205
Ghir_Scaffold1081G000020	grey
Ghir_Scaffold3028G000080	grey
Ghir_A01G000790	red	Symbols: | Vacuolar import/degradation, Vid27-related protein | chr3:6664383-6666423 FORWARD LENGTH=648
Ghir_A03G006710	red	Symbols: | ubiquitin-associated (UBA)/TS-N domain-containing protein / octicosapeptide/Phox/Bemp1 (PB1) domain-containing protein | chr4:12741191-12744202 FORWARD LENGTH=704
Ghir_A03G010190	red	Symbols: | B-cell receptor-associated 31-like | chr1:17907075-17908327 FORWARD LENGTH=129
Ghir_A03G012150	red	Symbols: | Adenosylmethionine decarboxylase family protein | chr3:9287413-9288462 REVERSE LENGTH=349
Ghir_A03G023160	red	Symbols: | Transducin/WD40 repeat-like superfamily protein | chr2:11268035-11269432 FORWARD LENGTH=465
Ghir_A03G023500	red	Symbols: PID, ABR | Protein kinase superfamily protein | chr2:14589934-14591557 REVERSE LENGTH=438
Ghir_A04G009550	red	Symbols: | chaperone protein dnaJ-related | chr2:15903315-15905276 REVERSE LENGTH=419
Ghir_A04G012800	red	Symbols: TUA2 | tubulin alpha-2 chain | chr1:18517737-18519729 FORWARD LENGTH=450
Ghir_A05G013570	red	Symbols: | unknown protein; BEST Arabidopsis thaliana protein match is: unknown protein (TAIR:AT3G16330.1); Has 114 Blast hits to 114 proteins in 15 species: Archae - 0; Bacteria - 0; Metazoa - 0; Fungi - 0; Plants - 114; Viruses - 0; Other Eukaryotes - 0 (source: NCBI BLink). | chr1:19407559-19408185 REVERSE LENGTH=208
Ghir_A05G018520	red
Ghir_A05G018870	red	Symbols: | unknown protein; BEST Arabidopsis thaliana protein match is: unknown protein (TAIR:AT1G20100.1); Has 258 Blast hits to 235 proteins in 58 species: Archae - 0; Bacteria - 4; Metazoa - 59; Fungi - 16; Plants - 90; Viruses - 0; Other Eukaryotes - 89 (source: NCBI BLink). | chr1:28484255-28485743 REVERSE LENGTH=297
Ghir_A05G040220	red	Symbols: AtPP2-B10, PP2-B10 | phloem protein 2-B10 | chr2:619699-620736 REVERSE LENGTH=272
Ghir_A06G000060	red	Symbols: ATAMY2, AMY2 | alpha-amylase-like 2 | chr1:28561647-28563914 FORWARD LENGTH=413
Ghir_A06G004220	red	Symbols: | Translation initiation factor IF2/IF5 | chr1:13898706-13900025 REVERSE LENGTH=439
Ghir_A06G005670	red	Symbols: | RabGAP/TBC domain-containing protein | chr5:21338052-21342848 FORWARD LENGTH=690
Ghir_A06G007300	red	Symbols: SNF7.1 | SNF7 family protein | chr4:14381019-14382342 FORWARD LENGTH=219
Ghir_A06G018880	red	Symbols: | DnaJ domain ;Myb-like DNA-binding domain | chr3:3605459-3607402 REVERSE LENGTH=647
Ghir_A07G010400	red	Symbols: | Domain of unknown function (DUF966) | chr5:24090950-24092804 FORWARD LENGTH=423
Ghir_A07G013660	red	Symbols: ATBZIP53, BZIP53 | basic region/leucine zipper motif 53 | chr3:23091844-23092284 REVERSE LENGTH=146
Ghir_A08G010800	red	Symbols: | SAUR-like auxin-responsive protein family | chr2:19180904-19181269 FORWARD LENGTH=121
Ghir_A08G011420	red	Symbols: ADL1, ADL1A, AG68, DRP1A, RSW9, DL1 | dynamin-like protein | chr5:16820661-16824536 REVERSE LENGTH=610
Ghir_A08G011670	red	Symbols: | Nucleoporin autopeptidase | chr1:3407265-3412045 REVERSE LENGTH=1041
Ghir_A08G020910	red	Symbols: | Heavy metal transport/detoxification superfamily protein | chr5:24460822-24462464 REVERSE LENGTH=302
Ghir_A08G025200	red	Symbols: RAN3, ATRAN3 | RAN GTPase 3 | chr5:22392285-22393957 FORWARD LENGTH=221
Ghir_A10G017920	red	Symbols: | Plant neutral invertase family protein | chr3:2012309-2015471 FORWARD LENGTH=664
Ghir_A10G019470	red	Symbols: ATCYSB, ATCYS6, CYSB | cystatin B | chr3:3960523-3961876 REVERSE LENGTH=234
Ghir_A10G022440	red	Symbols: | Calcium-dependent lipid-binding (CaLB domain) family protein | chr3:20564356-20566092 FORWARD LENGTH=156
Ghir_A11G011760	red	Symbols: ATBZIP53, BZIP53 | basic region/leucine zipper motif 53 | chr3:23091844-23092284 REVERSE LENGTH=146
Ghir_A11G022630	red	Symbols: ATPSK5, PSK5 | phytosulfokine 5 precursor | chr5:26351593-26352055 FORWARD LENGTH=77
Ghir_A11G025350	red
Ghir_A11G027920	red	Symbols: TBP2, ATTBP2 | TATA binding protein 2 | chr1:20726150-20727483 REVERSE LENGTH=200
Ghir_A11G028970	red	Symbols: | Rubber elongation factor protein (REF) | chr3:1593540-1594802 FORWARD LENGTH=246
Ghir_A12G002350	red	Symbols: ABF4 | ABRE binding factor 4 | chr3:6687956-6689784 FORWARD LENGTH=432
Ghir_A12G005700	red
Ghir_A12G025630	red	Symbols: | Nucleoporin autopeptidase | chr1:3407265-3412045 REVERSE LENGTH=1041
Ghir_A12G025750	red	Symbols: | unknown protein; BEST Arabidopsis thaliana protein match is: unknown protein (TAIR:AT3G49550.1); Has 1807 Blast hits to 1807 proteins in 277 species: Archae - 0; Bacteria - 0; Metazoa - 736; Fungi - 347; Plants - 385; Viruses - 0; Other Eukaryotes - 339 (source: NCBI BLink). | chr5:8428577-8429017 FORWARD LENGTH=146
Ghir_A13G000050	red
Ghir_A13G001400	red	Symbols: CZF1, ZFAR1, SZF2, ATSZF2 | zinc finger (CCCH-type) family protein | chr2:16772537-16774330 FORWARD LENGTH=597
Ghir_A13G012690	red	Symbols: | Proteinase inhibitor, propeptide | chr1:27080453-27081573 REVERSE LENGTH=136
Ghir_A13G014750	red	Symbols: UBQ4 | ubiquitin 4 | chr5:6973315-6974463 REVERSE LENGTH=382
Ghir_A13G014890	red	Symbols: SCL5 | scarecrow-like 5 | chr1:18737398-18739547 REVERSE LENGTH=597
Ghir_A13G014970	red	Symbols: | Calcium-binding EF-hand family protein | chr4:13663770-13664162 REVERSE LENGTH=130
Ghir_A13G017220	red	Symbols: | Uncharacterized conserved protein (DUF2215) | chr1:10103158-10104588 FORWARD LENGTH=476
Ghir_D01G000760	red	Symbols: | Vacuolar import/degradation, Vid27-related protein | chr3:6664383-6666423 FORWARD LENGTH=648
Ghir_D01G010350	red	Symbols: LTI29, LTI45, ERD10 | Dehydrin family protein | chr1:7088235-7089107 REVERSE LENGTH=260
Ghir_D02G016800	red	Symbols: | DC1 domain-containing protein | chr1:22261978-22264243 FORWARD LENGTH=578
Ghir_D02G024580	red	Symbols: | Transducin/WD40 repeat-like superfamily protein | chr2:11268035-11269432 FORWARD LENGTH=465
Ghir_D03G010580	red	Symbols: | ELM2 domain-containing protein | chr2:1045694-1047130 REVERSE LENGTH=450
Ghir_D04G002790	red	Symbols: AtPP2-B1, PP2-B1 | phloem protein 2-B1 | chr2:590393-591595 REVERSE LENGTH=336
Ghir_D04G012930	red	Symbols: | unknown protein; BEST Arabidopsis thaliana protein match is: unknown protein (TAIR:AT3G53670.2); Has 186 Blast hits to 186 proteins in 35 species: Archae - 0; Bacteria - 2; Metazoa - 14; Fungi - 7; Plants - 154; Viruses - 0; Other Eukaryotes - 9 (source: NCBI BLink). | chr2:15738645-15739579 FORWARD LENGTH=194
Ghir_D04G013760	red	Symbols: | chaperone protein dnaJ-related | chr2:15903315-15905276 REVERSE LENGTH=419
Ghir_D04G020290	red	Symbols: | Caleosin-related family protein | chr1:26644830-26645970 FORWARD LENGTH=195
Ghir_D05G002190	red	Symbols: | Transducin/WD40 repeat-like superfamily protein | chr3:5291076-5292796 REVERSE LENGTH=341
Ghir_D05G018520	red
Ghir_D05G018880	red	Symbols: | unknown protein; BEST Arabidopsis thaliana protein match is: unknown protein (TAIR:AT1G75860.1); Has 471 Blast hits to 438 proteins in 92 species: Archae - 0; Bacteria - 14; Metazoa - 217; Fungi - 43; Plants - 91; Viruses - 1; Other Eukaryotes - 105 (source: NCBI BLink). | chr1:6969314-6970699 REVERSE LENGTH=285
Ghir_D05G021850	red	Symbols: RCD1, CEO, CEO1, ATP8, AtRCD1 | WWE protein-protein interaction domain protein family | chr1:11613427-11615894 FORWARD LENGTH=589
Ghir_D05G037350	red	Symbols: UBQ4 | ubiquitin 4 | chr5:6973315-6974463 REVERSE LENGTH=382
Ghir_D06G000950	red	Symbols: anac028, NAC028 | NAC domain containing protein 28 | chr1:24520933-24524108 REVERSE LENGTH=631
Ghir_D06G006150	red	Symbols: RAN3, ATRAN3 | RAN GTPase 3 | chr5:22392285-22393957 FORWARD LENGTH=221
Ghir_D06G007490	red	Symbols: SNF7.1 | SNF7 family protein | chr4:14381019-14382342 FORWARD LENGTH=219
Ghir_D06G014080	red	Symbols: | proline-rich spliceosome-associated (PSP) family protein | chr4:11506259-11509772 REVERSE LENGTH=598
Ghir_D07G013880	red	Symbols: ATBZIP53, BZIP53 | basic region/leucine zipper motif 53 | chr3:23091844-23092284 REVERSE LENGTH=146
Ghir_D07G014160	red	Symbols: SAM-2, MAT2, SAM2, AtSAM2 | S-adenosylmethionine synthetase 2 | chr4:796298-797479 REVERSE LENGTH=393
Ghir_D08G004830	red	Symbols: SAG21, AtLEA5 | senescence-associated gene 21 | chr4:1046414-1046807 REVERSE LENGTH=97
Ghir_D08G005370	red	Symbols: SUM1, SUMO 1, SUMO1, ATSUMO1 | small ubiquitin-like modifier 1 | chr4:13497466-13498458 FORWARD LENGTH=100
Ghir_D08G011290	red	Symbols: | SAUR-like auxin-responsive protein family | chr4:366692-367060 REVERSE LENGTH=122
Ghir_D08G013670	red	Symbols: SAM1, SAM-1, MAT1, AtSAM1 | S-adenosylmethionine synthetase 1 | chr1:519037-520218 FORWARD LENGTH=393
Ghir_D08G021700	red	Symbols: | Heavy metal transport/detoxification superfamily protein | chr5:24460822-24462464 REVERSE LENGTH=302
Ghir_D08G026120	red	Symbols: RAN3, ATRAN3 | RAN GTPase 3 | chr5:22392285-22393957 FORWARD LENGTH=221
Ghir_D09G018650	red	Symbols: UBC10 | ubiquitin-conjugating enzyme 10 | chr5:21632802-21633989 REVERSE LENGTH=148
Ghir_D10G000270	red	Symbols: | unknown protein; BEST Arabidopsis thaliana protein match is: unknown protein (TAIR:AT1G78890.1); Has 35333 Blast hits to 34131 proteins in 2444 species: Archae - 798; Bacteria - 22429; Metazoa - 974; Fungi - 991; Plants - 531; Viruses - 0; Other Eukaryotes - 9610 (source: NCBI BLink). | chr1:5763111-5763984 REVERSE LENGTH=161
Ghir_D10G019460	red	Symbols: | Plant neutral invertase family protein | chr3:2012309-2015471 FORWARD LENGTH=664
Ghir_D11G003240	red	Symbols: | Homeodomain-like superfamily protein | chr1:28116201-28117317 REVERSE LENGTH=265
Ghir_D11G011730	red	Symbols: ATBZIP53, BZIP53 | basic region/leucine zipper motif 53 | chr3:23091844-23092284 REVERSE LENGTH=146
Ghir_D11G025500	red
Ghir_D11G028090	red	Symbols: TBP2, ATTBP2 | TATA binding protein 2 | chr1:20726150-20727483 REVERSE LENGTH=200
Ghir_D11G029150	red	Symbols: | Rubber elongation factor protein (REF) | chr3:1593540-1594802 FORWARD LENGTH=246
Ghir_D12G001950	red
Ghir_D12G003470	red	Symbols: ERD7 | Senescence/dehydration-associated protein-related | chr2:7755923-7757798 REVERSE LENGTH=452
Ghir_D12G013430	red	Symbols: ATARFA1F, ARFA1F | ADP-ribosylation factor A1F | chr1:3513189-3514230 REVERSE LENGTH=181
Ghir_D12G023560	red	Symbols: | A20/AN1-like zinc finger family protein | chr4:7215341-7215868 FORWARD LENGTH=175
Ghir_D12G025770	red	Symbols: | unknown protein; BEST Arabidopsis thaliana protein match is: unknown protein (TAIR:AT3G49550.1); Has 1807 Blast hits to 1807 proteins in 277 species: Archae - 0; Bacteria - 0; Metazoa - 736; Fungi - 347; Plants - 385; Viruses - 0; Other Eukaryotes - 339 (source: NCBI BLink). | chr5:8428577-8429017 FORWARD LENGTH=146
Ghir_D13G000250	red
Ghir_D13G002310	red	Symbols: RSZ33, ATRSZ33, RS2Z33, AT-RS2Z33 | arginine/serine-rich zinc knuckle-containing protein 33 | chr2:15670372-15672331 REVERSE LENGTH=290
Ghir_D13G013330	red	Symbols: | Proteinase inhibitor, propeptide | chr1:27080453-27081573 REVERSE LENGTH=136
Ghir_D13G015660	red	Symbols: | Calcium-binding EF-hand family protein | chr4:13663770-13664162 REVERSE LENGTH=130
Ghir_D13G017890	red	Symbols: | Uncharacterized conserved protein (DUF2215) | chr1:10103158-10104588 FORWARD LENGTH=476
Ghir_A01G000880	turquoise	Symbols: | Calcium-dependent lipid-binding (CaLB domain) family protein | chr4:16355035-16356955 FORWARD LENGTH=247
Ghir_A01G002020	turquoise	Symbols: | unknown protein; LOCATED IN: endomembrane system; BEST Arabidopsis thaliana protein match is: unknown protein (TAIR:AT2G31090.1); Has 70 Blast hits to 70 proteins in 13 species: Archae - 0; Bacteria - 0; Metazoa - 0; Fungi - 0; Plants - 70; Viruses - 0; Other Eukaryotes - 0 (source: NCBI BLink). | chr2:8850367-8850835 REVERSE LENGTH=73
Ghir_A01G003350	turquoise	Symbols: emb1303 | embryo defective 1303 | chr1:21030852-21031886 FORWARD LENGTH=154
Ghir_A01G004300	turquoise	Symbols: | SecY protein transport family protein | chr1:10252662-10254526 FORWARD LENGTH=475
Ghir_A01G006390	turquoise	Symbols: PAT1 | GRAS family transcription factor | chr5:19522497-19524053 REVERSE LENGTH=490
Ghir_A01G006590	turquoise	Symbols: UBQ11 | ubiquitin 11 | chr4:2588271-2588960 REVERSE LENGTH=229
Ghir_A01G006600	turquoise	Symbols: UBQ10 | polyubiquitin 10 | chr4:2718559-2719932 FORWARD LENGTH=457
Ghir_A01G007760	turquoise	Symbols: | Protein kinase superfamily protein | chr5:22506477-22507757 REVERSE LENGTH=314
Ghir_A01G007780	turquoise	Symbols: PAT1 | GRAS family transcription factor | chr5:19522497-19524053 REVERSE LENGTH=490
Ghir_A01G009270	turquoise	Symbols: | unknown protein; FUNCTIONS IN: molecular_function unknown; INVOLVED IN: N-terminal protein myristoylation; LOCATED IN: cellular_component unknown; EXPRESSED IN: 24 plant structures; EXPRESSED DURING: 14 growth stages; BEST Arabidopsis thaliana protein match is: unknown protein (TAIR:AT1G76600.1); Has 206 Blast hits to 206 proteins in 13 species: Archae - 0; Bacteria - 0; Metazoa - 0; F…
Ghir_A01G009280	turquoise	Symbols: SPL14, FBR6, SPL1R2, ATSPL14 | squamosa promoter binding protein-like 14 | chr1:7325042-7328933 FORWARD LENGTH=1035
Ghir_A01G012370	turquoise
Ghir_A01G012380	turquoise
Ghir_A01G014520	turquoise	Symbols: | unknown protein; FUNCTIONS IN: molecular_function unknown; INVOLVED IN: biological_process unknown; LOCATED IN: mitochondrion; EXPRESSED IN: sperm cell, male gametophyte, pollen tube; EXPRESSED DURING: L mature pollen stage, M germinated pollen stage; BEST Arabidopsis thaliana protein match is: unknown protein (TAIR:AT1G23150.1); Has 143 Blast hits to 143 proteins in 17 species: Archae…
Ghir_A01G016470	turquoise	Symbols: sks5 | SKU5 similar 5 | chr1:28578211-28581020 REVERSE LENGTH=541
Ghir_A01G016650	turquoise	Symbols: LYM2 | lysm domain GPI-anchored protein 2 precursor | chr2:7459156-7460648 FORWARD LENGTH=350
Ghir_A01G018830	turquoise	Symbols: SSL2 | strictosidine synthase-like 2 | chr2:17210599-17212904 REVERSE LENGTH=376
Ghir_A01G019570	turquoise	Symbols: NHL3 | NDR1/HIN1-like 3 | chr5:1931016-1931711 REVERSE LENGTH=231
Ghir_A01G020020	turquoise	Symbols: | A20/AN1-like zinc finger family protein | chr2:15229388-15229873 FORWARD LENGTH=161
Ghir_A01G021660	turquoise	Symbols: SLT1 | HSP20-like chaperones superfamily protein | chr2:15761466-15762950 REVERSE LENGTH=494
Ghir_A01G021750	turquoise	Symbols: | PAR1 protein | chr3:20014032-20015299 REVERSE LENGTH=183
Ghir_A02G000650	turquoise	Symbols: | ENTH/VHS/GAT family protein | chr2:16086912-16090047 REVERSE LENGTH=671
Ghir_A02G002190	turquoise	Symbols: GAE6 | UDP-D-glucuronate 4-epimerase 6 | chr3:8603645-8605027 FORWARD LENGTH=460
Ghir_A02G002850	turquoise	Symbols: ATGSTU7, GST25, GSTU7 | glutathione S-transferase tau 7 | chr2:12618111-12618871 REVERSE LENGTH=227
Ghir_A02G003560	turquoise	Symbols: ATARD2 | RmlC-like cupins superfamily protein | chr4:8424897-8426174 REVERSE LENGTH=201
Ghir_A02G003670	turquoise	Symbols: ATAUX2-11, IAA4 | AUX/IAA transcriptional regulator family protein | chr5:17550465-17551206 FORWARD LENGTH=186
Ghir_A02G006300	turquoise	Symbols: STOP1 | C2H2 and C2HC zinc fingers superfamily protein | chr1:12551002-12552501 FORWARD LENGTH=499
Ghir_A02G006680	turquoise	Symbols: | Protein of unknown function (DUF793) | chr1:6464125-6465273 FORWARD LENGTH=382
Ghir_A02G006800	turquoise	Symbols: PUB29, ATPUB29 | plant U-box 29 | chr3:6434234-6435481 REVERSE LENGTH=415
Ghir_A02G007100	turquoise	Symbols: SCL1 | SCARECROW-like 1 | chr1:7509721-7511502 FORWARD LENGTH=593
Ghir_A02G007610	turquoise	Symbols: ATAF1, ANAC002 | NAC (No Apical Meristem) domain transcriptional regulator superfamily protein | chr1:268471-269514 FORWARD LENGTH=289
Ghir_A02G007630	turquoise	Symbols: | Eukaryotic aspartyl protease family protein | chr1:16787508-16789318 REVERSE LENGTH=405
Ghir_A02G010400	turquoise	Symbols: ATTRE1, TRE1 | trehalase 1 | chr4:12488242-12491060 FORWARD LENGTH=626
Ghir_A02G010660	turquoise	Symbols: | unknown protein; BEST Arabidopsis thaliana protein match is: unknown protein (TAIR:AT1G32920.1); Has 35333 Blast hits to 34131 proteins in 2444 species: Archae - 798; Bacteria - 22429; Metazoa - 974; Fungi - 991; Plants - 531; Viruses - 0; Other Eukaryotes - 9610 (source: NCBI BLink). | chr1:11931332-11931586 FORWARD LENGTH=84
Ghir_A02G011540	turquoise
Ghir_A02G012190	turquoise	Symbols: | unknown protein; FUNCTIONS IN: molecular_function unknown; INVOLVED IN: biological_process unknown; LOCATED IN: cellular_component unknown; EXPRESSED IN: 23 plant structures; EXPRESSED DURING: 13 growth stages; BEST Arabidopsis thaliana protein match is: unknown protein (TAIR:AT4G19950.1); Has 246 Blast hits to 244 proteins in 29 species: Archae - 2; Bacteria - 16; Metazoa - 0; Fungi -…
Ghir_A02G013120	turquoise	Symbols: ATNADP-ME4, NADP-ME4 | NADP-malic enzyme 4 | chr1:30007655-30011179 REVERSE LENGTH=646
Ghir_A02G014390	turquoise
Ghir_A02G016730	turquoise	Symbols: ACA2 | calcium ATPase 2 | chr4:17683225-17686808 REVERSE LENGTH=1014
Ghir_A02G019450	turquoise	Symbols: | Protein phosphatase 2C family protein | chr3:19097924-19099244 REVERSE LENGTH=361
Ghir_A03G002560	turquoise	Symbols: UBC5 | ubiquitin-conjugating enzyme 5 | chr1:23667888-23669003 REVERSE LENGTH=185
Ghir_A03G002920	turquoise	Symbols: | Pyruvate kinase family protein | chr5:22820254-22822529 REVERSE LENGTH=498
Ghir_A03G003270	turquoise	Symbols: WRKY33, ATWRKY33 | WRKY DNA-binding protein 33 | chr2:16108476-16110539 FORWARD LENGTH=519
Ghir_A03G003580	turquoise	Symbols: | Protein phosphatase 2C family protein | chr2:12814437-12815904 FORWARD LENGTH=396
Ghir_A03G004220	turquoise	Symbols: | Late embryogenesis abundant (LEA) hydroxyproline-rich glycoprotein family | chr2:11566383-11567165 FORWARD LENGTH=260
Ghir_A03G004640	turquoise	Symbols: RHL41, ZAT12 | C2H2-type zinc finger family protein | chr5:24103073-24103561 FORWARD LENGTH=162
Ghir_A03G005250	turquoise	Symbols: | Haloacid dehalogenase-like hydrolase (HAD) superfamily protein | chr5:23979619-23981156 REVERSE LENGTH=282
Ghir_A03G005320	turquoise	Symbols: | zinc finger (C3HC4-type RING finger) family protein | chr3:17178837-17180024 REVERSE LENGTH=395
Ghir_A03G008140	turquoise	Symbols: | ELM2 domain-containing protein | chr2:1045694-1047130 REVERSE LENGTH=450
Ghir_A03G010320	turquoise	Symbols: atnudt4, NUDT4 | nudix hydrolase homolog 4 | chr1:6299841-6300799 FORWARD LENGTH=207
Ghir_A03G010970	turquoise	Symbols: | Regulator of Vps4 activity in the MVB pathway protein | chr1:4569622-4571043 REVERSE LENGTH=409
Ghir_A03G011070	turquoise	Symbols: | Helicase protein with RING/U-box domain | chr1:1471624-1476067 REVERSE LENGTH=833
Ghir_A03G012730	turquoise	Symbols: GAD4 | glutamate decarboxylase 4 | chr2:474375-476495 REVERSE LENGTH=493
Ghir_A03G013420	turquoise	Symbols: PCR2 | PLANT CADMIUM RESISTANCE 2 | chr1:5128591-5129458 REVERSE LENGTH=152
Ghir_A03G014990	turquoise	Symbols: | Protein of unknown function (DUF707) | chr1:25439204-25441904 FORWARD LENGTH=404
Ghir_A03G015480	turquoise	Symbols: | Protein of unknown function (DUF1645) | chr1:8385363-8386250 FORWARD LENGTH=295
Ghir_A03G015760	turquoise	Symbols: ATTPS9, TPS9 | trehalose-phosphatase/synthase 9 | chr1:8432695-8435506 FORWARD LENGTH=867
Ghir_A03G016260	turquoise	Symbols: | Actin cross-linking protein | chr1:9407557-9411074 REVERSE LENGTH=519
Ghir_A03G016270	turquoise	Symbols: | DNAJ heat shock family protein | chr1:21950738-21952210 FORWARD LENGTH=331
[truncated: 879 more rows]

## Sheet: Table S10C
WGCNA of LF_-0.5d sample.
Gene_ID	Module_Color	Annotation_uniprot
Ghir_A01G021230	black	Symbols: HTA12 | histone H2A 12 | chr5:575437-576456 FORWARD LENGTH=177
[truncated: 1,622 more rows]

## Sheet: Table S10D
WGCNA of LF_0d sample.
[truncated: 1,826 more rows]
