# Supplementary material for: Single‐cell RNA‐seq reveals fate determination control of an individual fibre cell initiation in cotton (Gossypium hirsutum)
Source: Plant Biotechnol J. 2022 Oct 2;20(12):2372–88. doi: 10.1111/pbi.13918 (PMC9674311; doi:10.1111/pbi.13918)
Supplement: Supplementary file 12 — Table S11 Weight coefficient of fibre development‐related genes. [file PBI-20-2372-s009.xlsx]

## Sheet: Legend
Table S11 Weight coefficient of fiber development related genes.
(A) Weight coefficient of -1.5 DPA progenitor fiber cell enriched genes from the brown module (weight > 0.01).
(B) Weight coefficient of -1 DPA fiber cell enriched genes from the green module (weight > 0.01).
(C) Weight coefficient of -0.5 DPA fiber cell enriched genes from the grey module (weight > 0.01).
(D) Weight coefficient of 0 DPA fiber cell enriched genes from the brown module (weight > 0.01).

## Sheet: Table S11A
Weight coefficient of -1.5 DPA progenitor fiber cell enriched genes from the brown module (weight > 0.01).
fromNode	toNode	weight	direction	fromAltName	toAltName
Ghir_A01G003520	Ghir_A02G015270	0.049888	undirected	NA	NA
Ghir_A01G003520	Ghir_A03G017970	0.0324681	undirected	NA	NA
Ghir_A01G003520	Ghir_A04G005510	0.0286899	undirected	NA	NA
Ghir_A01G003520	Ghir_A04G008530	0.0288554	undirected	NA	NA
Ghir_A01G003520	Ghir_A04G012950	0.0665621	undirected	NA	NA
Ghir_A01G003520	Ghir_A04G015210	0.0184703	undirected	NA	NA
Ghir_A01G003520	Ghir_A05G002260	0.0278124	undirected	NA	NA
Ghir_A01G003520	Ghir_A05G003660	0.039128	undirected	NA	NA
Ghir_A01G003520	Ghir_A05G008290	0.0709809	undirected	NA	NA
Ghir_A01G003520	Ghir_A05G010710	0.0318311	undirected	NA	NA
Ghir_A01G003520	Ghir_A05G015050	0.0116048	undirected	NA	NA
Ghir_A01G003520	Ghir_A05G016240	0.072162	undirected	NA	NA
Ghir_A01G003520	Ghir_A05G016490	0.0210089	undirected	NA	NA
Ghir_A01G003520	Ghir_A05G016940	0.0789832	undirected	NA	NA
Ghir_A01G003520	Ghir_A05G017860	0.0433153	undirected	NA	NA
Ghir_A01G003520	Ghir_A05G023160	0.0409015	undirected	NA	NA
Ghir_A01G003520	Ghir_A05G027830	0.0283081	undirected	NA	NA
Ghir_A01G003520	Ghir_A05G029960	0.0224512	undirected	NA	NA
Ghir_A01G003520	Ghir_A05G034420	0.0118513	undirected	NA	NA
Ghir_A01G003520	Ghir_A05G039070	0.0977223	undirected	NA	NA
Ghir_A01G003520	Ghir_A07G000990	0.0300264	undirected	NA	NA
Ghir_A01G003520	Ghir_A07G001730	0.0185718	undirected	NA	NA
Ghir_A01G003520	Ghir_A07G002000	0.0149623	undirected	NA	NA
Ghir_A01G003520	Ghir_A07G019990	0.0303915	undirected	NA	NA
Ghir_A01G003520	Ghir_A07G023480	0.0385479	undirected	NA	NA
Ghir_A01G003520	Ghir_A08G005970	0.0207418	undirected	NA	NA
Ghir_A01G003520	Ghir_A08G011050	0.0395512	undirected	NA	NA
Ghir_A01G003520	Ghir_A08G020270	0.0843339	undirected	NA	NA
Ghir_A01G003520	Ghir_A09G001660	0.0284512	undirected	NA	NA
Ghir_A01G003520	Ghir_A09G005230	0.0443847	undirected	NA	NA
Ghir_A01G003520	Ghir_A09G018410	0.0205964	undirected	NA	NA
Ghir_A01G003520	Ghir_A09G022640	0.128863	undirected	NA	NA
Ghir_A01G003520	Ghir_A09G022760	0.0204338	undirected	NA	NA
Ghir_A01G003520	Ghir_A09G023160	0.0154986	undirected	NA	NA
Ghir_A01G003520	Ghir_A10G001030	0.0362172	undirected	NA	NA
Ghir_A01G003520	Ghir_A10G006550	0.0254734	undirected	NA	NA
Ghir_A01G003520	Ghir_A10G012580	0.0327393	undirected	NA	NA
Ghir_A01G003520	Ghir_A10G015260	0.0884157	undirected	NA	NA
Ghir_A01G003520	Ghir_A10G018990	0.0627589	undirected	NA	NA
Ghir_A01G003520	Ghir_A11G020360	0.0180723	undirected	NA	NA
Ghir_A01G003520	Ghir_A11G029540	0.0143672	undirected	NA	NA
Ghir_A01G003520	Ghir_A11G029700	0.0138505	undirected	NA	NA
Ghir_A01G003520	Ghir_A11G033230	0.0230577	undirected	NA	NA
Ghir_A01G003520	Ghir_A11G034750	0.02629	undirected	NA	NA
Ghir_A01G003520	Ghir_A12G011570	0.0269032	undirected	NA	NA
Ghir_A01G003520	Ghir_A12G020240	0.0316076	undirected	NA	NA
Ghir_A01G003520	Ghir_A12G023460	0.0250133	undirected	NA	NA
Ghir_A01G003520	Ghir_A12G024580	0.0123578	undirected	NA	NA
Ghir_A01G003520	Ghir_A13G002370	0.0151856	undirected	NA	NA
Ghir_A01G003520	Ghir_A13G003150	0.0199602	undirected	NA	NA
Ghir_A01G003520	Ghir_A13G009770	0.0259697	undirected	NA	NA
Ghir_A01G003520	Ghir_A13G012800	0.041012	undirected	NA	NA
Ghir_A01G003520	Ghir_A13G018840	0.0680559	undirected	NA	NA
Ghir_A01G003520	Ghir_A13G020120	0.0307976	undirected	NA	NA
Ghir_A01G003520	Ghir_A13G020330	0.0358197	undirected	NA	NA
Ghir_A01G003520	Ghir_D01G003430	0.0153785	undirected	NA	NA
Ghir_A01G003520	Ghir_D01G016160	0.0412298	undirected	NA	NA
Ghir_A01G003520	Ghir_D01G016500	0.0419943	undirected	NA	NA
Ghir_A01G003520	Ghir_D02G001640	0.0468725	undirected	NA	NA
Ghir_A01G003520	Ghir_D02G016540	0.0587802	undirected	NA	NA
Ghir_A01G003520	Ghir_D02G016550	0.0403416	undirected	NA	NA
Ghir_A01G003520	Ghir_D02G019300	0.0219374	undirected	NA	NA
Ghir_A01G003520	Ghir_D02G023760	0.0196676	undirected	NA	NA
Ghir_A01G003520	Ghir_D03G004070	0.0128735	undirected	NA	NA
Ghir_A01G003520	Ghir_D03G004930	0.0517238	undirected	NA	NA
Ghir_A01G003520	Ghir_D03G013160	0.0569334	undirected	NA	NA
Ghir_A01G003520	Ghir_D04G004030	0.131527	undirected	NA	NA
Ghir_A01G003520	Ghir_D04G006510	0.0493524	undirected	NA	NA
Ghir_A01G003520	Ghir_D04G010730	0.0304846	undirected	NA	NA
Ghir_A01G003520	Ghir_D04G017310	0.0548403	undirected	NA	NA
Ghir_A01G003520	Ghir_D05G003780	0.0492276	undirected	NA	NA
Ghir_A01G003520	Ghir_D05G008300	0.100412	undirected	NA	NA
Ghir_A01G003520	Ghir_D05G010430	0.037275	undirected	NA	NA
Ghir_A01G003520	Ghir_D05G013110	0.0275797	undirected	NA	NA
Ghir_A01G003520	Ghir_D05G013750	0.0137777	undirected	NA	NA
Ghir_A01G003520	Ghir_D05G016750	0.0634156	undirected	NA	NA
Ghir_A01G003520	Ghir_D05G017860	0.0419626	undirected	NA	NA
Ghir_A01G003520	Ghir_D05G018680	0.0280898	undirected	NA	NA
Ghir_A01G003520	Ghir_D05G027870	0.0582942	undirected	NA	NA
Ghir_A01G003520	Ghir_D06G001600	0.0549504	undirected	NA	NA
Ghir_A01G003520	Ghir_D06G001660	0.0193479	undirected	NA	NA
Ghir_A01G003520	Ghir_D06G002830	0.0188839	undirected	NA	NA
Ghir_A01G003520	Ghir_D06G003560	0.0452452	undirected	NA	NA
Ghir_A01G003520	Ghir_D06G014200	0.0143933	undirected	NA	NA
Ghir_A01G003520	Ghir_D06G016590	0.0340909	undirected	NA	NA
Ghir_A01G003520	Ghir_D06G016770	0.0199576	undirected	NA	NA
Ghir_A01G003520	Ghir_D07G005570	0.0283625	undirected	NA	NA
Ghir_A01G003520	Ghir_D07G016770	0.132037	undirected	NA	NA
Ghir_A01G003520	Ghir_D07G023560	0.0299446	undirected	NA	NA
Ghir_A01G003520	Ghir_D08G001670	0.0632728	undirected	NA	NA
Ghir_A01G003520	Ghir_D08G011000	0.0484125	undirected	NA	NA
Ghir_A01G003520	Ghir_D08G019430	0.0241295	undirected	NA	NA
Ghir_A01G003520	Ghir_D08G020340	0.0247631	undirected	NA	NA
Ghir_A01G003520	Ghir_D08G021100	0.0974267	undirected	NA	NA
Ghir_A01G003520	Ghir_D09G004870	0.0317728	undirected	NA	NA
Ghir_A01G003520	Ghir_D09G005860	0.0128069	undirected	NA	NA
Ghir_A01G003520	Ghir_D09G013920	0.0538959	undirected	NA	NA
Ghir_A01G003520	Ghir_D09G021890	0.135252	undirected	NA	NA
Ghir_A01G003520	Ghir_D09G023590	0.0177999	undirected	NA	NA
Ghir_A01G003520	Ghir_D10G003290	0.0490876	undirected	NA	NA
Ghir_A01G003520	Ghir_D10G003790	0.0470632	undirected	NA	NA
Ghir_A01G003520	Ghir_D10G006370	0.0474085	undirected	NA	NA
Ghir_A01G003520	Ghir_D10G006980	0.0451304	undirected	NA	NA
Ghir_A01G003520	Ghir_D10G007350	0.0146535	undirected	NA	NA
Ghir_A01G003520	Ghir_D10G010900	0.0213585	undirected	NA	NA
Ghir_A01G003520	Ghir_D10G011440	0.0295069	undirected	NA	NA
Ghir_A01G003520	Ghir_D10G012310	0.0923384	undirected	NA	NA
Ghir_A01G003520	Ghir_D10G012320	0.073629	undirected	NA	NA
Ghir_A01G003520	Ghir_D10G015220	0.0323894	undirected	NA	NA
Ghir_A01G003520	Ghir_D10G018330	0.013522	undirected	NA	NA
Ghir_A01G003520	Ghir_D10G018340	0.0140172	undirected	NA	NA
Ghir_A01G003520	Ghir_D10G020540	0.131468	undirected	NA	NA
Ghir_A01G003520	Ghir_D10G027040	0.0265949	undirected	NA	NA
Ghir_A01G003520	Ghir_D11G004520	0.0270294	undirected	NA	NA
Ghir_A01G003520	Ghir_D11G018670	0.0401608	undirected	NA	NA
Ghir_A01G003520	Ghir_D11G020370	0.0298225	undirected	NA	NA
Ghir_A01G003520	Ghir_D11G023820	0.0732024	undirected	NA	NA
Ghir_A01G003520	Ghir_D11G027290	0.0130625	undirected	NA	NA
Ghir_A01G003520	Ghir_D11G029710	0.0151657	undirected	NA	NA
Ghir_A01G003520	Ghir_D12G000300	0.0200989	undirected	NA	NA
Ghir_A01G003520	Ghir_D12G003310	0.0156745	undirected	NA	NA
Ghir_A01G003520	Ghir_D12G011500	0.0158377	undirected	NA	NA
Ghir_A01G003520	Ghir_D12G022480	0.02272	undirected	NA	NA
Ghir_A01G003520	Ghir_D12G023430	0.0275718	undirected	NA	NA
Ghir_A01G003520	Ghir_D12G024560	0.0255936	undirected	NA	NA
Ghir_A01G003520	Ghir_D12G026790	0.0291347	undirected	NA	NA
Ghir_A01G003520	Ghir_D13G002660	0.0101151	undirected	NA	NA
Ghir_A01G003520	Ghir_D13G003430	0.0137707	undirected	NA	NA
Ghir_A01G003520	Ghir_D13G008570	0.022294	undirected	NA	NA
Ghir_A01G003520	Ghir_D13G019550	0.0762827	undirected	NA	NA
Ghir_A02G015270	Ghir_A03G017970	0.0142308	undirected	NA	NA
Ghir_A02G015270	Ghir_A04G012950	0.0368312	undirected	NA	NA
Ghir_A02G015270	Ghir_A05G003660	0.0178272	undirected	NA	NA
Ghir_A02G015270	Ghir_A05G008290	0.0142973	undirected	NA	NA
Ghir_A02G015270	Ghir_A05G010710	0.0117028	undirected	NA	NA
Ghir_A02G015270	Ghir_A05G016240	0.0412706	undirected	NA	NA
Ghir_A02G015270	Ghir_A05G016490	0.013628	undirected	NA	NA
Ghir_A02G015270	Ghir_A05G016940	0.0343994	undirected	NA	NA
Ghir_A02G015270	Ghir_A05G039070	0.061312	undirected	NA	NA
Ghir_A02G015270	Ghir_A07G019990	0.0140845	undirected	NA	NA
Ghir_A02G015270	Ghir_A07G023480	0.0128215	undirected	NA	NA
Ghir_A02G015270	Ghir_A08G011050	0.0112092	undirected	NA	NA
Ghir_A02G015270	Ghir_A08G020270	0.0479859	undirected	NA	NA
Ghir_A02G015270	Ghir_A09G005230	0.0166714	undirected	NA	NA
Ghir_A02G015270	Ghir_A09G022640	0.070499	undirected	NA	NA
Ghir_A02G015270	Ghir_A10G001030	0.0148453	undirected	NA	NA
Ghir_A02G015270	Ghir_A10G015260	0.0430328	undirected	NA	NA
Ghir_A02G015270	Ghir_A10G018990	0.0252355	undirected	NA	NA
Ghir_A02G015270	Ghir_A12G011570	0.0115573	undirected	NA	NA
Ghir_A02G015270	Ghir_A13G003150	0.0154899	undirected	NA	NA
Ghir_A02G015270	Ghir_A13G009770	0.0108885	undirected	NA	NA
Ghir_A02G015270	Ghir_A13G012800	0.0106034	undirected	NA	NA
Ghir_A02G015270	Ghir_A13G018840	0.0466407	undirected	NA	NA
Ghir_A02G015270	Ghir_D01G016160	0.0146833	undirected	NA	NA
Ghir_A02G015270	Ghir_D01G016500	0.0197361	undirected	NA	NA
Ghir_A02G015270	Ghir_D02G001640	0.0162341	undirected	NA	NA
Ghir_A02G015270	Ghir_D02G016540	0.0161278	undirected	NA	NA
Ghir_A02G015270	Ghir_D02G016550	0.0150626	undirected	NA	NA
Ghir_A02G015270	Ghir_D03G004930	0.0190466	undirected	NA	NA
Ghir_A02G015270	Ghir_D03G013160	0.0230769	undirected	NA	NA
Ghir_A02G015270	Ghir_D04G004030	0.0780396	undirected	NA	NA
Ghir_A02G015270	Ghir_D04G006510	0.0332263	undirected	NA	NA
Ghir_A02G015270	Ghir_D04G017310	0.0268015	undirected	NA	NA
Ghir_A02G015270	Ghir_D05G003780	0.0264016	undirected	NA	NA
Ghir_A02G015270	Ghir_D05G008300	0.0548355	undirected	NA	NA
Ghir_A02G015270	Ghir_D05G010430	0.0171791	undirected	NA	NA
Ghir_A02G015270	Ghir_D05G016750	0.0173417	undirected	NA	NA
Ghir_A02G015270	Ghir_D05G017860	0.0133147	undirected	NA	NA
Ghir_A02G015270	Ghir_D05G027870	0.0178086	undirected	NA	NA
Ghir_A02G015270	Ghir_D06G001600	0.0187419	undirected	NA	NA
Ghir_A02G015270	Ghir_D06G003560	0.0299577	undirected	NA	NA
Ghir_A02G015270	Ghir_D06G016590	0.0107352	undirected	NA	NA
Ghir_A02G015270	Ghir_D07G005570	0.0146321	undirected	NA	NA
Ghir_A02G015270	Ghir_D07G016770	0.0777136	undirected	NA	NA
Ghir_A02G015270	Ghir_D08G001670	0.0150083	undirected	NA	NA
Ghir_A02G015270	Ghir_D08G011000	0.0230044	undirected	NA	NA
Ghir_A02G015270	Ghir_D08G021100	0.058776	undirected	NA	NA
Ghir_A02G015270	Ghir_D09G013920	0.01686	undirected	NA	NA
Ghir_A02G015270	Ghir_D09G021890	0.0840353	undirected	NA	NA
Ghir_A02G015270	Ghir_D10G003290	0.0173483	undirected	NA	NA
Ghir_A02G015270	Ghir_D10G006370	0.0173762	undirected	NA	NA
Ghir_A02G015270	Ghir_D10G006980	0.0121952	undirected	NA	NA
Ghir_A02G015270	Ghir_D10G012310	0.0503992	undirected	NA	NA
Ghir_A02G015270	Ghir_D10G012320	0.0195722	undirected	NA	NA
Ghir_A02G015270	Ghir_D10G020540	0.0744496	undirected	NA	NA
Ghir_A02G015270	Ghir_D11G018670	0.0109527	undirected	NA	NA
Ghir_A02G015270	Ghir_D11G020370	0.0116133	undirected	NA	NA
Ghir_A02G015270	Ghir_D11G023820	0.0499036	undirected	NA	NA
Ghir_A02G015270	Ghir_D13G003430	0.0111797	undirected	NA	NA
Ghir_A02G015270	Ghir_D13G019550	0.0492398	undirected	NA	NA
Ghir_A03G017970	Ghir_A04G005510	0.0104044	undirected	NA	NA
Ghir_A03G017970	Ghir_A04G008530	0.016159	undirected	NA	NA
Ghir_A03G017970	Ghir_A04G012950	0.0282491	undirected	NA	NA
Ghir_A03G017970	Ghir_A05G002260	0.0105913	undirected	NA	NA
Ghir_A03G017970	Ghir_A05G003660	0.0233053	undirected	NA	NA
Ghir_A03G017970	Ghir_A05G008290	0.0118666	undirected	NA	NA
Ghir_A03G017970	Ghir_A05G010710	0.0132731	undirected	NA	NA
Ghir_A03G017970	Ghir_A05G015050	0.0112901	undirected	NA	NA
Ghir_A03G017970	Ghir_A05G016240	0.0410722	undirected	NA	NA
Ghir_A03G017970	Ghir_A05G016490	0.0108272	undirected	NA	NA
Ghir_A03G017970	Ghir_A05G016940	0.0271184	undirected	NA	NA
Ghir_A03G017970	Ghir_A05G017860	0.0129847	undirected	NA	NA
Ghir_A03G017970	Ghir_A05G023160	0.0162356	undirected	NA	NA
Ghir_A03G017970	Ghir_A05G027830	0.0105717	undirected	NA	NA
Ghir_A03G017970	Ghir_A05G029960	0.011942	undirected	NA	NA
Ghir_A03G017970	Ghir_A05G039070	0.0470703	undirected	NA	NA
Ghir_A03G017970	Ghir_A07G019990	0.0172074	undirected	NA	NA
Ghir_A03G017970	Ghir_A07G023480	0.0134129	undirected	NA	NA
Ghir_A03G017970	Ghir_A08G011050	0.0170484	undirected	NA	NA
Ghir_A03G017970	Ghir_A08G020270	0.0413969	undirected	NA	NA
Ghir_A03G017970	Ghir_A09G001660	0.0120359	undirected	NA	NA
Ghir_A03G017970	Ghir_A09G005230	0.0161753	undirected	NA	NA
Ghir_A03G017970	Ghir_A09G018410	0.0147311	undirected	NA	NA
Ghir_A03G017970	Ghir_A09G022640	0.0585137	undirected	NA	NA
Ghir_A03G017970	Ghir_A10G001030	0.0121798	undirected	NA	NA
Ghir_A03G017970	Ghir_A10G015260	0.0261959	undirected	NA	NA
Ghir_A03G017970	Ghir_A10G018990	0.0555857	undirected	NA	NA
Ghir_A03G017970	Ghir_A11G029540	0.01033	undirected	NA	NA
Ghir_A03G017970	Ghir_A11G029700	0.0114542	undirected	NA	NA
Ghir_A03G017970	Ghir_A11G033230	0.0108899	undirected	NA	NA
Ghir_A03G017970	Ghir_A12G011570	0.0208217	undirected	NA	NA
Ghir_A03G017970	Ghir_A12G012370	0.010752	undirected	NA	NA
Ghir_A03G017970	Ghir_A12G020240	0.0106803	undirected	NA	NA
Ghir_A03G017970	Ghir_A12G023460	0.0113121	undirected	NA	NA
Ghir_A03G017970	Ghir_A13G002370	0.0111328	undirected	NA	NA
Ghir_A03G017970	Ghir_A13G003150	0.0203582	undirected	NA	NA
Ghir_A03G017970	Ghir_A13G012800	0.0213796	undirected	NA	NA
Ghir_A03G017970	Ghir_A13G018840	0.0256077	undirected	NA	NA
Ghir_A03G017970	Ghir_A13G020120	0.0124641	undirected	NA	NA
Ghir_A03G017970	Ghir_A13G020330	0.0124356	undirected	NA	NA
Ghir_A03G017970	Ghir_D01G003430	0.0138407	undirected	NA	NA
Ghir_A03G017970	Ghir_D01G016160	0.0149322	undirected	NA	NA
Ghir_A03G017970	Ghir_D01G016500	0.0133942	undirected	NA	NA
Ghir_A03G017970	Ghir_D02G001640	0.0148276	undirected	NA	NA
Ghir_A03G017970	Ghir_D02G016540	0.0240118	undirected	NA	NA
Ghir_A03G017970	Ghir_D02G016550	0.0236587	undirected	NA	NA
Ghir_A03G017970	Ghir_D02G019300	0.0306533	undirected	NA	NA
Ghir_A03G017970	Ghir_D03G004070	0.0106701	undirected	NA	NA
Ghir_A03G017970	Ghir_D03G004930	0.0175138	undirected	NA	NA
Ghir_A03G017970	Ghir_D03G013160	0.0265842	undirected	NA	NA
Ghir_A03G017970	Ghir_D04G004030	0.0639869	undirected	NA	NA
Ghir_A03G017970	Ghir_D04G006510	0.039147	undirected	NA	NA
Ghir_A03G017970	Ghir_D04G010730	0.0100869	undirected	NA	NA
Ghir_A03G017970	Ghir_D04G017310	0.0175681	undirected	NA	NA
Ghir_A03G017970	Ghir_D05G003780	0.0317396	undirected	NA	NA
Ghir_A03G017970	Ghir_D05G008300	0.037309	undirected	NA	NA
Ghir_A03G017970	Ghir_D05G010430	0.0162129	undirected	NA	NA
Ghir_A03G017970	Ghir_D05G013110	0.0129325	undirected	NA	NA
Ghir_A03G017970	Ghir_D05G016750	0.0201927	undirected	NA	NA
Ghir_A03G017970	Ghir_D05G017860	0.0208648	undirected	NA	NA
Ghir_A03G017970	Ghir_D05G018680	0.0183303	undirected	NA	NA
Ghir_A03G017970	Ghir_D05G027870	0.0180016	undirected	NA	NA
Ghir_A03G017970	Ghir_D06G001600	0.0177149	undirected	NA	NA
Ghir_A03G017970	Ghir_D06G002830	0.0125117	undirected	NA	NA
Ghir_A03G017970	Ghir_D06G003560	0.0398714	undirected	NA	NA
Ghir_A03G017970	Ghir_D06G016590	0.015329	undirected	NA	NA
Ghir_A03G017970	Ghir_D07G005570	0.0186102	undirected	NA	NA
Ghir_A03G017970	Ghir_D07G016770	0.0667255	undirected	NA	NA
Ghir_A03G017970	Ghir_D07G023560	0.0117513	undirected	NA	NA
Ghir_A03G017970	Ghir_D08G001670	0.0213148	undirected	NA	NA
Ghir_A03G017970	Ghir_D08G011000	0.017583	undirected	NA	NA
Ghir_A03G017970	Ghir_D08G019430	0.0147786	undirected	NA	NA
Ghir_A03G017970	Ghir_D08G020340	0.0124037	undirected	NA	NA
Ghir_A03G017970	Ghir_D08G021100	0.0427164	undirected	NA	NA
Ghir_A03G017970	Ghir_D09G004870	0.0119385	undirected	NA	NA
Ghir_A03G017970	Ghir_D09G005860	0.0103801	undirected	NA	NA
Ghir_A03G017970	Ghir_D09G013920	0.0152441	undirected	NA	NA
Ghir_A03G017970	Ghir_D09G021890	0.0592532	undirected	NA	NA
Ghir_A03G017970	Ghir_D09G023590	0.0127982	undirected	NA	NA
Ghir_A03G017970	Ghir_D10G003290	0.0204008	undirected	NA	NA
Ghir_A03G017970	Ghir_D10G003790	0.0116595	undirected	NA	NA
Ghir_A03G017970	Ghir_D10G006370	0.0166681	undirected	NA	NA
Ghir_A03G017970	Ghir_D10G006980	0.0136377	undirected	NA	NA
Ghir_A03G017970	Ghir_D10G011440	0.0109399	undirected	NA	NA
Ghir_A03G017970	Ghir_D10G012310	0.0438116	undirected	NA	NA
Ghir_A03G017970	Ghir_D10G012320	0.0263966	undirected	NA	NA
Ghir_A03G017970	Ghir_D10G015220	0.0128556	undirected	NA	NA
Ghir_A03G017970	Ghir_D10G020540	0.0854806	undirected	NA	NA
Ghir_A03G017970	Ghir_D10G027040	0.0170044	undirected	NA	NA
Ghir_A03G017970	Ghir_D11G004520	0.01012	undirected	NA	NA
Ghir_A03G017970	Ghir_D11G018670	0.0146217	undirected	NA	NA
Ghir_A03G017970	Ghir_D11G020370	0.0135878	undirected	NA	NA
Ghir_A03G017970	Ghir_D11G023820	0.0364084	undirected	NA	NA
Ghir_A03G017970	Ghir_D11G027290	0.0108741	undirected	NA	NA
Ghir_A03G017970	Ghir_D11G029710	0.011505	undirected	NA	NA
Ghir_A03G017970	Ghir_D12G023430	0.0102327	undirected	NA	NA
Ghir_A03G017970	Ghir_D12G024560	0.0118165	undirected	NA	NA
Ghir_A03G017970	Ghir_D12G026790	0.0123973	undirected	NA	NA
Ghir_A03G017970	Ghir_D13G003430	0.0160761	undirected	NA	NA
Ghir_A03G017970	Ghir_D13G008570	0.0133979	undirected	NA	NA
Ghir_A03G017970	Ghir_D13G019550	0.0293998	undirected	NA	NA
Ghir_A04G005510	Ghir_A04G012950	0.0212832	undirected	NA	NA
Ghir_A04G005510	Ghir_A05G003660	0.0133559	undirected	NA	NA
Ghir_A04G005510	Ghir_A05G016240	0.0286538	undirected	NA	NA
Ghir_A04G005510	Ghir_A05G016940	0.0205877	undirected	NA	NA
Ghir_A04G005510	Ghir_A05G039070	0.0341335	undirected	NA	NA
Ghir_A04G005510	Ghir_A07G019990	0.0114875	undirected	NA	NA
Ghir_A04G005510	Ghir_A08G020270	0.0298127	undirected	NA	NA
Ghir_A04G005510	Ghir_A09G022640	0.0403481	undirected	NA	NA
Ghir_A04G005510	Ghir_A10G015260	0.0267539	undirected	NA	NA
Ghir_A04G005510	Ghir_A10G018990	0.0187557	undirected	NA	NA
Ghir_A04G005510	Ghir_A13G003150	0.0134456	undirected	NA	NA
Ghir_A04G005510	Ghir_A13G018840	0.0223292	undirected	NA	NA
Ghir_A04G005510	Ghir_D02G016540	0.0123499	undirected	NA	NA
Ghir_A04G005510	Ghir_D02G016550	0.0117943	undirected	NA	NA
Ghir_A04G005510	Ghir_D03G013160	0.0149319	undirected	NA	NA
Ghir_A04G005510	Ghir_D04G004030	0.0447459	undirected	NA	NA
Ghir_A04G005510	Ghir_D04G006510	0.0220302	undirected	NA	NA
Ghir_A04G005510	Ghir_D04G017310	0.0127857	undirected	NA	NA
Ghir_A04G005510	Ghir_D05G003780	0.019679	undirected	NA	NA
Ghir_A04G005510	Ghir_D05G008300	0.0314171	undirected	NA	NA
Ghir_A04G005510	Ghir_D05G010430	0.0119135	undirected	NA	NA
Ghir_A04G005510	Ghir_D05G016750	0.0114093	undirected	NA	NA
Ghir_A04G005510	Ghir_D06G001600	0.0104947	undirected	NA	NA
Ghir_A04G005510	Ghir_D06G003560	0.0203977	undirected	NA	NA
Ghir_A04G005510	Ghir_D07G005570	0.0134265	undirected	NA	NA
Ghir_A04G005510	Ghir_D07G016770	0.0442938	undirected	NA	NA
Ghir_A04G005510	Ghir_D08G001670	0.0103576	undirected	NA	NA
Ghir_A04G005510	Ghir_D08G021100	0.0331216	undirected	NA	NA
Ghir_A04G005510	Ghir_D09G021890	0.0439778	undirected	NA	NA
Ghir_A04G005510	Ghir_D10G012310	0.0308237	undirected	NA	NA
Ghir_A04G005510	Ghir_D10G012320	0.0141714	undirected	NA	NA
Ghir_A04G005510	Ghir_D10G020540	0.0482692	undirected	NA	NA
Ghir_A04G005510	Ghir_D11G023820	0.0251917	undirected	NA	NA
Ghir_A04G005510	Ghir_D13G003430	0.0103371	undirected	NA	NA
Ghir_A04G005510	Ghir_D13G019550	0.0241342	undirected	NA	NA
Ghir_A04G008530	Ghir_A04G012950	0.0292531	undirected	NA	NA
Ghir_A04G008530	Ghir_A05G003660	0.0178591	undirected	NA	NA
Ghir_A04G008530	Ghir_A05G016240	0.0359789	undirected	NA	NA
Ghir_A04G008530	Ghir_A05G016940	0.0241037	undirected	NA	NA
Ghir_A04G008530	Ghir_A05G039070	0.037386	undirected	NA	NA
Ghir_A04G008530	Ghir_A07G019990	0.0118072	undirected	NA	NA
Ghir_A04G008530	Ghir_A08G020270	0.0363851	undirected	NA	NA
Ghir_A04G008530	Ghir_A09G022640	0.0472042	undirected	NA	NA
Ghir_A04G008530	Ghir_A10G015260	0.0236376	undirected	NA	NA
Ghir_A04G008530	Ghir_A10G018990	0.0288806	undirected	NA	NA
Ghir_A04G008530	Ghir_A12G011570	0.011114	undirected	NA	NA
Ghir_A04G008530	Ghir_A13G003150	0.0131612	undirected	NA	NA
Ghir_A04G008530	Ghir_A13G018840	0.021531	undirected	NA	NA
Ghir_A04G008530	Ghir_D02G016540	0.0131537	undirected	NA	NA
Ghir_A04G008530	Ghir_D02G016550	0.0174988	undirected	NA	NA
Ghir_A04G008530	Ghir_D03G004930	0.0110917	undirected	NA	NA
Ghir_A04G008530	Ghir_D03G013160	0.0223775	undirected	NA	NA
Ghir_A04G008530	Ghir_D04G004030	0.0519408	undirected	NA	NA
Ghir_A04G008530	Ghir_D04G006510	0.0245062	undirected	NA	NA
Ghir_A04G008530	Ghir_D04G017310	0.0191355	undirected	NA	NA
Ghir_A04G008530	Ghir_D05G003780	0.0251636	undirected	NA	NA
Ghir_A04G008530	Ghir_D05G008300	0.0344564	undirected	NA	NA
Ghir_A04G008530	Ghir_D05G010430	0.0122528	undirected	NA	NA
Ghir_A04G008530	Ghir_D05G013110	0.0108539	undirected	NA	NA
Ghir_A04G008530	Ghir_D05G016750	0.0135302	undirected	NA	NA
Ghir_A04G008530	Ghir_D05G017860	0.0150345	undirected	NA	NA
Ghir_A04G008530	Ghir_D05G027870	0.011207	undirected	NA	NA
Ghir_A04G008530	Ghir_D06G001600	0.0116573	undirected	NA	NA
Ghir_A04G008530	Ghir_D06G003560	0.0335222	undirected	NA	NA
Ghir_A04G008530	Ghir_D07G005570	0.0124813	undirected	NA	NA
Ghir_A04G008530	Ghir_D07G016770	0.0566547	undirected	NA	NA
Ghir_A04G008530	Ghir_D08G001670	0.0110155	undirected	NA	NA
Ghir_A04G008530	Ghir_D08G011000	0.0115235	undirected	NA	NA
Ghir_A04G008530	Ghir_D08G020340	0.0103387	undirected	NA	NA
Ghir_A04G008530	Ghir_D08G021100	0.0379726	undirected	NA	NA
Ghir_A04G008530	Ghir_D09G013920	0.0100652	undirected	NA	NA
Ghir_A04G008530	Ghir_D09G021890	0.0526205	undirected	NA	NA
Ghir_A04G008530	Ghir_D10G003290	0.0116261	undirected	NA	NA
Ghir_A04G008530	Ghir_D10G012310	0.0385716	undirected	NA	NA
Ghir_A04G008530	Ghir_D10G012320	0.0156011	undirected	NA	NA
Ghir_A04G008530	Ghir_D10G020540	0.0658191	undirected	NA	NA
Ghir_A04G008530	Ghir_D11G023820	0.0312545	undirected	NA	NA
Ghir_A04G008530	Ghir_D13G003430	0.0106935	undirected	NA	NA
Ghir_A04G008530	Ghir_D13G019550	0.0249644	undirected	NA	NA
Ghir_A04G012950	Ghir_A04G015210	0.0197577	undirected	NA	NA
Ghir_A04G012950	Ghir_A05G002260	0.0201709	undirected	NA	NA
Ghir_A04G012950	Ghir_A05G003660	0.0336566	undirected	NA	NA
Ghir_A04G012950	Ghir_A05G008290	0.0412802	undirected	NA	NA
Ghir_A04G012950	Ghir_A05G010710	0.0274942	undirected	NA	NA
Ghir_A04G012950	Ghir_A05G015050	0.0103839	undirected	NA	NA
Ghir_A04G012950	Ghir_A05G016240	0.0690913	undirected	NA	NA
Ghir_A04G012950	Ghir_A05G016490	0.0176687	undirected	NA	NA
Ghir_A04G012950	Ghir_A05G016940	0.0620796	undirected	NA	NA
Ghir_A04G012950	Ghir_A05G017860	0.0279935	undirected	NA	NA
Ghir_A04G012950	Ghir_A05G023160	0.0309634	undirected	NA	NA
Ghir_A04G012950	Ghir_A05G027830	0.0197316	undirected	NA	NA
Ghir_A04G012950	Ghir_A05G029960	0.0181293	undirected	NA	NA
Ghir_A04G012950	Ghir_A05G039070	0.0929582	undirected	NA	NA
Ghir_A04G012950	Ghir_A07G000990	0.0224934	undirected	NA	NA
Ghir_A04G012950	Ghir_A07G001730	0.0147567	undirected	NA	NA
Ghir_A04G012950	Ghir_A07G002000	0.0130079	undirected	NA	NA
Ghir_A04G012950	Ghir_A07G019990	0.0263468	undirected	NA	NA
Ghir_A04G012950	Ghir_A07G023480	0.0439134	undirected	NA	NA
Ghir_A04G012950	Ghir_A08G005970	0.0189353	undirected	NA	NA
Ghir_A04G012950	Ghir_A08G011050	0.0368811	undirected	NA	NA
Ghir_A04G012950	Ghir_A08G020270	0.0816833	undirected	NA	NA
Ghir_A04G012950	Ghir_A09G001660	0.0197397	undirected	NA	NA
Ghir_A04G012950	Ghir_A09G005230	0.0363232	undirected	NA	NA
Ghir_A04G012950	Ghir_A09G018410	0.0221301	undirected	NA	NA
Ghir_A04G012950	Ghir_A09G022640	0.105037	undirected	NA	NA
Ghir_A04G012950	Ghir_A09G022760	0.0166208	undirected	NA	NA
Ghir_A04G012950	Ghir_A09G023160	0.0140828	undirected	NA	NA
Ghir_A04G012950	Ghir_A10G001030	0.0354417	undirected	NA	NA
Ghir_A04G012950	Ghir_A10G006550	0.0176392	undirected	NA	NA
Ghir_A04G012950	Ghir_A10G012580	0.0333247	undirected	NA	NA
Ghir_A04G012950	Ghir_A10G015260	0.0545984	undirected	NA	NA
Ghir_A04G012950	Ghir_A10G018990	0.0518863	undirected	NA	NA
Ghir_A04G012950	Ghir_A11G020360	0.0202322	undirected	NA	NA
Ghir_A04G012950	Ghir_A11G029540	0.0122694	undirected	NA	NA
Ghir_A04G012950	Ghir_A11G029700	0.0103226	undirected	NA	NA
Ghir_A04G012950	Ghir_A11G033230	0.0161271	undirected	NA	NA
Ghir_A04G012950	Ghir_A11G034750	0.0213443	undirected	NA	NA
Ghir_A04G012950	Ghir_A12G011570	0.0228424	undirected	NA	NA
Ghir_A04G012950	Ghir_A12G012370	0.0114672	undirected	NA	NA
Ghir_A04G012950	Ghir_A12G020240	0.0222951	undirected	NA	NA
Ghir_A04G012950	Ghir_A12G023460	0.0204329	undirected	NA	NA
Ghir_A04G012950	Ghir_A12G024580	0.0103684	undirected	NA	NA
Ghir_A04G012950	Ghir_A13G002370	0.0137473	undirected	NA	NA
Ghir_A04G012950	Ghir_A13G003150	0.016272	undirected	NA	NA
Ghir_A04G012950	Ghir_A13G009770	0.0293818	undirected	NA	NA
Ghir_A04G012950	Ghir_A13G012800	0.0332598	undirected	NA	NA
Ghir_A04G012950	Ghir_A13G018840	0.0483227	undirected	NA	NA
Ghir_A04G012950	Ghir_A13G020120	0.028965	undirected	NA	NA
Ghir_A04G012950	Ghir_A13G020330	0.0266253	undirected	NA	NA
Ghir_A04G012950	Ghir_D01G003430	0.0165213	undirected	NA	NA
Ghir_A04G012950	Ghir_D01G016160	0.041273	undirected	NA	NA
Ghir_A04G012950	Ghir_D01G016500	0.0351834	undirected	NA	NA
Ghir_A04G012950	Ghir_D02G001640	0.0399822	undirected	NA	NA
Ghir_A04G012950	Ghir_D02G016540	0.049475	undirected	NA	NA
Ghir_A04G012950	Ghir_D02G016550	0.0351221	undirected	NA	NA
Ghir_A04G012950	Ghir_D02G019300	0.0191158	undirected	NA	NA
Ghir_A04G012950	Ghir_D02G023760	0.0172785	undirected	NA	NA
Ghir_A04G012950	Ghir_D03G004070	0.0116416	undirected	NA	NA
Ghir_A04G012950	Ghir_D03G004930	0.0379586	undirected	NA	NA
Ghir_A04G012950	Ghir_D03G013160	0.0577894	undirected	NA	NA
Ghir_A04G012950	Ghir_D04G004030	0.118272	undirected	NA	NA
Ghir_A04G012950	Ghir_D04G006510	0.0449271	undirected	NA	NA
Ghir_A04G012950	Ghir_D04G010730	0.028583	undirected	NA	NA
Ghir_A04G012950	Ghir_D04G017310	0.0907909	undirected	NA	NA
Ghir_A04G012950	Ghir_D05G003780	0.0418568	undirected	NA	NA
Ghir_A04G012950	Ghir_D05G008300	0.0857596	undirected	NA	NA
Ghir_A04G012950	Ghir_D05G010430	0.0298335	undirected	NA	NA
Ghir_A04G012950	Ghir_D05G013110	0.0270422	undirected	NA	NA
Ghir_A04G012950	Ghir_D05G013750	0.0128422	undirected	NA	NA
Ghir_A04G012950	Ghir_D05G016750	0.0443827	undirected	NA	NA
Ghir_A04G012950	Ghir_D05G017860	0.0355944	undirected	NA	NA
Ghir_A04G012950	Ghir_D05G018680	0.0250597	undirected	NA	NA
Ghir_A04G012950	Ghir_D05G027870	0.0396926	undirected	NA	NA
Ghir_A04G012950	Ghir_D06G001600	0.0358644	undirected	NA	NA
Ghir_A04G012950	Ghir_D06G001660	0.0171061	undirected	NA	NA
Ghir_A04G012950	Ghir_D06G002830	0.0154296	undirected	NA	NA
Ghir_A04G012950	Ghir_D06G003560	0.0462404	undirected	NA	NA
Ghir_A04G012950	Ghir_D06G014200	0.0131006	undirected	NA	NA
Ghir_A04G012950	Ghir_D06G016590	0.0337044	undirected	NA	NA
Ghir_A04G012950	Ghir_D06G016770	0.0190499	undirected	NA	NA
Ghir_A04G012950	Ghir_D07G005570	0.0223222	undirected	NA	NA
Ghir_A04G012950	Ghir_D07G016770	0.119811	undirected	NA	NA
Ghir_A04G012950	Ghir_D07G023560	0.0359173	undirected	NA	NA
Ghir_A04G012950	Ghir_D08G001670	0.050973	undirected	NA	NA
Ghir_A04G012950	Ghir_D08G011000	0.0384139	undirected	NA	NA
Ghir_A04G012950	Ghir_D08G019430	0.0207431	undirected	NA	NA
Ghir_A04G012950	Ghir_D08G020340	0.0253915	undirected	NA	NA
Ghir_A04G012950	Ghir_D08G021100	0.0810434	undirected	NA	NA
Ghir_A04G012950	Ghir_D09G004870	0.0245049	undirected	NA	NA
Ghir_A04G012950	Ghir_D09G005860	0.0116568	undirected	NA	NA
Ghir_A04G012950	Ghir_D09G013920	0.0417751	undirected	NA	NA
Ghir_A04G012950	Ghir_D09G021890	0.11483	undirected	NA	NA
Ghir_A04G012950	Ghir_D09G023590	0.0162157	undirected	NA	NA
Ghir_A04G012950	Ghir_D10G003290	0.0432259	undirected	NA	NA
Ghir_A04G012950	Ghir_D10G003790	0.0300278	undirected	NA	NA
Ghir_A04G012950	Ghir_D10G006370	0.0439323	undirected	NA	NA
Ghir_A04G012950	Ghir_D10G006980	0.035125	undirected	NA	NA
Ghir_A04G012950	Ghir_D10G007350	0.0205256	undirected	NA	NA
Ghir_A04G012950	Ghir_D10G010900	0.0172664	undirected	NA	NA
Ghir_A04G012950	Ghir_D10G011440	0.0241145	undirected	NA	NA
Ghir_A04G012950	Ghir_D10G012310	0.0785567	undirected	NA	NA
Ghir_A04G012950	Ghir_D10G012320	0.0450442	undirected	NA	NA
Ghir_A04G012950	Ghir_D10G015220	0.0351021	undirected	NA	NA
Ghir_A04G012950	Ghir_D10G018330	0.0109101	undirected	NA	NA
Ghir_A04G012950	Ghir_D10G018340	0.0115566	undirected	NA	NA
Ghir_A04G012950	Ghir_D10G020540	0.128502	undirected	NA	NA
Ghir_A04G012950	Ghir_D10G027040	0.0296158	undirected	NA	NA
Ghir_A04G012950	Ghir_D11G004520	0.0250493	undirected	NA	NA
Ghir_A04G012950	Ghir_D11G018670	0.0339255	undirected	NA	NA
Ghir_A04G012950	Ghir_D11G020370	0.027588	undirected	NA	NA
Ghir_A04G012950	Ghir_D11G023820	0.0695762	undirected	NA	NA
Ghir_A04G012950	Ghir_D11G027290	0.0119894	undirected	NA	NA
Ghir_A04G012950	Ghir_D11G029710	0.0131702	undirected	NA	NA
Ghir_A04G012950	Ghir_D12G000300	0.0192434	undirected	NA	NA
Ghir_A04G012950	Ghir_D12G003310	0.0105192	undirected	NA	NA
Ghir_A04G012950	Ghir_D12G011500	0.0154734	undirected	NA	NA
Ghir_A04G012950	Ghir_D12G022480	0.0217745	undirected	NA	NA
Ghir_A04G012950	Ghir_D12G023430	0.0268163	undirected	NA	NA
Ghir_A04G012950	Ghir_D12G024560	0.0194335	undirected	NA	NA
Ghir_A04G012950	Ghir_D12G026790	0.0245098	undirected	NA	NA
Ghir_A04G012950	Ghir_D13G003430	0.0119044	undirected	NA	NA
Ghir_A04G012950	Ghir_D13G008570	0.0198292	undirected	NA	NA
Ghir_A04G012950	Ghir_D13G019550	0.0562774	undirected	NA	NA
Ghir_A04G015210	Ghir_A05G016240	0.0230892	undirected	NA	NA
Ghir_A04G015210	Ghir_A05G016940	0.0133994	undirected	NA	NA
Ghir_A04G015210	Ghir_A05G039070	0.0276637	undirected	NA	NA
Ghir_A04G015210	Ghir_A08G020270	0.0263624	undirected	NA	NA
Ghir_A04G015210	Ghir_A09G022640	0.0297574	undirected	NA	NA
Ghir_A04G015210	Ghir_A10G015260	0.0133809	undirected	NA	NA
Ghir_A04G015210	Ghir_A10G018990	0.015518	undirected	NA	NA
Ghir_A04G015210	Ghir_A13G018840	0.0122245	undirected	NA	NA
Ghir_A04G015210	Ghir_D03G013160	0.0160261	undirected	NA	NA
Ghir_A04G015210	Ghir_D04G004030	0.0351875	undirected	NA	NA
Ghir_A04G015210	Ghir_D04G006510	0.0112227	undirected	NA	NA
Ghir_A04G015210	Ghir_D04G017310	0.0123313	undirected	NA	NA
Ghir_A04G015210	Ghir_D05G003780	0.0129219	undirected	NA	NA
Ghir_A04G015210	Ghir_D05G008300	0.0226678	undirected	NA	NA
Ghir_A04G015210	Ghir_D06G003560	0.0124894	undirected	NA	NA
Ghir_A04G015210	Ghir_D07G016770	0.0350117	undirected	NA	NA
Ghir_A04G015210	Ghir_D08G021100	0.0251701	undirected	NA	NA
Ghir_A04G015210	Ghir_D09G021890	0.0308285	undirected	NA	NA
Ghir_A04G015210	Ghir_D10G012310	0.0221437	undirected	NA	NA
Ghir_A04G015210	Ghir_D10G020540	0.0378046	undirected	NA	NA
Ghir_A04G015210	Ghir_D11G023820	0.0173645	undirected	NA	NA
Ghir_A04G015210	Ghir_D13G019550	0.0145731	undirected	NA	NA
Ghir_A05G002260	Ghir_A05G003660	0.0113293	undirected	NA	NA
Ghir_A05G002260	Ghir_A05G016240	0.0243308	undirected	NA	NA
Ghir_A05G002260	Ghir_A05G016940	0.0206063	undirected	NA	NA
Ghir_A05G002260	Ghir_A05G039070	0.0283534	undirected	NA	NA
Ghir_A05G002260	Ghir_A08G020270	0.0311512	undirected	NA	NA
Ghir_A05G002260	Ghir_A09G022640	0.0492397	undirected	NA	NA
Ghir_A05G002260	Ghir_A10G015260	0.0315857	undirected	NA	NA
Ghir_A05G002260	Ghir_A10G018990	0.0275171	undirected	NA	NA
Ghir_A05G002260	Ghir_A13G018840	0.0264045	undirected	NA	NA
Ghir_A05G002260	Ghir_D03G004930	0.0101047	undirected	NA	NA
Ghir_A05G002260	Ghir_D03G013160	0.0125784	undirected	NA	NA
Ghir_A05G002260	Ghir_D04G004030	0.0418511	undirected	NA	NA
Ghir_A05G002260	Ghir_D04G006510	0.0225609	undirected	NA	NA
Ghir_A05G002260	Ghir_D04G017310	0.0109439	undirected	NA	NA
Ghir_A05G002260	Ghir_D05G003780	0.0180088	undirected	NA	NA
Ghir_A05G002260	Ghir_D05G008300	0.0291792	undirected	NA	NA
Ghir_A05G002260	Ghir_D05G016750	0.0147539	undirected	NA	NA
Ghir_A05G002260	Ghir_D06G001600	0.0143333	undirected	NA	NA
Ghir_A05G002260	Ghir_D06G003560	0.0165424	undirected	NA	NA
Ghir_A05G002260	Ghir_D07G016770	0.0443355	undirected	NA	NA
Ghir_A05G002260	Ghir_D08G001670	0.0100495	undirected	NA	NA
Ghir_A05G002260	Ghir_D08G011000	0.0115689	undirected	NA	NA
Ghir_A05G002260	Ghir_D08G021100	0.0388161	undirected	NA	NA
Ghir_A05G002260	Ghir_D09G021890	0.0452	undirected	NA	NA
Ghir_A05G002260	Ghir_D10G012310	0.0390996	undirected	NA	NA
Ghir_A05G002260	Ghir_D10G012320	0.0151421	undirected	NA	NA
Ghir_A05G002260	Ghir_D10G020540	0.0509312	undirected	NA	NA
Ghir_A05G002260	Ghir_D11G023820	0.0232964	undirected	NA	NA
Ghir_A05G002260	Ghir_D13G019550	0.024419	undirected	NA	NA
Ghir_A05G003660	Ghir_A05G008290	0.0186357	undirected	NA	NA
Ghir_A05G003660	Ghir_A05G010710	0.0167969	undirected	NA	NA
Ghir_A05G003660	Ghir_A05G016240	0.0419641	undirected	NA	NA
Ghir_A05G003660	Ghir_A05G016490	0.0146175	undirected	NA	NA
Ghir_A05G003660	Ghir_A05G016940	0.030171	undirected	NA	NA
Ghir_A05G003660	Ghir_A05G017860	0.0157076	undirected	NA	NA
Ghir_A05G003660	Ghir_A05G023160	0.0186285	undirected	NA	NA
Ghir_A05G003660	Ghir_A05G027830	0.0135977	undirected	NA	NA
Ghir_A05G003660	Ghir_A05G029960	0.0139402	undirected	NA	NA
Ghir_A05G003660	Ghir_A05G039070	0.0522277	undirected	NA	NA
Ghir_A05G003660	Ghir_A06G004580	0.0107771	undirected	NA	NA
Ghir_A05G003660	Ghir_A07G000990	0.0121767	undirected	NA	NA
Ghir_A05G003660	Ghir_A07G019990	0.0202992	undirected	NA	NA
Ghir_A05G003660	Ghir_A07G023480	0.0207335	undirected	NA	NA
Ghir_A05G003660	Ghir_A08G005970	0.0112314	undirected	NA	NA
Ghir_A05G003660	Ghir_A08G011050	0.0175624	undirected	NA	NA
Ghir_A05G003660	Ghir_A08G020270	0.0500203	undirected	NA	NA
Ghir_A05G003660	Ghir_A09G001660	0.0184999	undirected	NA	NA
Ghir_A05G003660	Ghir_A09G005230	0.0217436	undirected	NA	NA
Ghir_A05G003660	Ghir_A09G018410	0.0112366	undirected	NA	NA
Ghir_A05G003660	Ghir_A09G022640	0.0662177	undirected	NA	NA
Ghir_A05G003660	Ghir_A09G022760	0.0118296	undirected	NA	NA
Ghir_A05G003660	Ghir_A10G001030	0.0167496	undirected	NA	NA
Ghir_A05G003660	Ghir_A10G006550	0.0101391	undirected	NA	NA
Ghir_A05G003660	Ghir_A10G012580	0.0136601	undirected	NA	NA
Ghir_A05G003660	Ghir_A10G015260	0.0320764	undirected	NA	NA
Ghir_A05G003660	Ghir_A10G018990	0.0367235	undirected	NA	NA
Ghir_A05G003660	Ghir_A11G020360	0.0117237	undirected	NA	NA
Ghir_A05G003660	Ghir_A11G033230	0.0113173	undirected	NA	NA
Ghir_A05G003660	Ghir_A12G011570	0.0203154	undirected	NA	NA
Ghir_A05G003660	Ghir_A12G020240	0.0132747	undirected	NA	NA
Ghir_A05G003660	Ghir_A12G023460	0.0113387	undirected	NA	NA
Ghir_A05G003660	Ghir_A12G024580	0.0118628	undirected	NA	NA
Ghir_A05G003660	Ghir_A13G002370	0.0175023	undirected	NA	NA
Ghir_A05G003660	Ghir_A13G003150	0.0227193	undirected	NA	NA
Ghir_A05G003660	Ghir_A13G009770	0.0115109	undirected	NA	NA
Ghir_A05G003660	Ghir_A13G012800	0.0253378	undirected	NA	NA
Ghir_A05G003660	Ghir_A13G018840	0.0307194	undirected	NA	NA
Ghir_A05G003660	Ghir_A13G020120	0.0137352	undirected	NA	NA
Ghir_A05G003660	Ghir_A13G020330	0.0184295	undirected	NA	NA
Ghir_A05G003660	Ghir_D01G003430	0.0140659	undirected	NA	NA
Ghir_A05G003660	Ghir_D01G016160	0.0177507	undirected	NA	NA
Ghir_A05G003660	Ghir_D01G016500	0.0212039	undirected	NA	NA
Ghir_A05G003660	Ghir_D02G001640	0.0198759	undirected	NA	NA
Ghir_A05G003660	Ghir_D02G016540	0.0271176	undirected	NA	NA
Ghir_A05G003660	Ghir_D02G016550	0.0243123	undirected	NA	NA
Ghir_A05G003660	Ghir_D02G019300	0.0160615	undirected	NA	NA
Ghir_A05G003660	Ghir_D02G023760	0.0123746	undirected	NA	NA
Ghir_A05G003660	Ghir_D03G004070	0.0115101	undirected	NA	NA
Ghir_A05G003660	Ghir_D03G004930	0.022368	undirected	NA	NA
Ghir_A05G003660	Ghir_D03G013160	0.0333214	undirected	NA	NA
Ghir_A05G003660	Ghir_D04G004030	0.0706847	undirected	NA	NA
Ghir_A05G003660	Ghir_D04G006510	0.0331659	undirected	NA	NA
Ghir_A05G003660	Ghir_D04G010730	0.0126812	undirected	NA	NA
Ghir_A05G003660	Ghir_D04G017310	0.0243347	undirected	NA	NA
Ghir_A05G003660	Ghir_D05G003780	0.0455487	undirected	NA	NA
Ghir_A05G003660	Ghir_D05G008300	0.0481949	undirected	NA	NA
Ghir_A05G003660	Ghir_D05G010430	0.0192452	undirected	NA	NA
Ghir_A05G003660	Ghir_D05G013110	0.0145877	undirected	NA	NA
Ghir_A05G003660	Ghir_D05G016750	0.0245655	undirected	NA	NA
Ghir_A05G003660	Ghir_D05G017860	0.019783	undirected	NA	NA
Ghir_A05G003660	Ghir_D05G018680	0.0181781	undirected	NA	NA
Ghir_A05G003660	Ghir_D05G027870	0.0196907	undirected	NA	NA
Ghir_A05G003660	Ghir_D06G001600	0.0229022	undirected	NA	NA
Ghir_A05G003660	Ghir_D06G001660	0.0114547	undirected	NA	NA
Ghir_A05G003660	Ghir_D06G002830	0.0148765	undirected	NA	NA
Ghir_A05G003660	Ghir_D06G003560	0.0315174	undirected	NA	NA
Ghir_A05G003660	Ghir_D06G016590	0.0154175	undirected	NA	NA
Ghir_A05G003660	Ghir_D06G016770	0.0115927	undirected	NA	NA
Ghir_A05G003660	Ghir_D07G005570	0.0162991	undirected	NA	NA
Ghir_A05G003660	Ghir_D07G016770	0.0783054	undirected	NA	NA
Ghir_A05G003660	Ghir_D07G023560	0.0194183	undirected	NA	NA
Ghir_A05G003660	Ghir_D08G001670	0.0249633	undirected	NA	NA
Ghir_A05G003660	Ghir_D08G011000	0.0211392	undirected	NA	NA
Ghir_A05G003660	Ghir_D08G019430	0.0154367	undirected	NA	NA
Ghir_A05G003660	Ghir_D08G020340	0.015215	undirected	NA	NA
Ghir_A05G003660	Ghir_D08G021100	0.050413	undirected	NA	NA
Ghir_A05G003660	Ghir_D09G004870	0.0181581	undirected	NA	NA
Ghir_A05G003660	Ghir_D09G013920	0.0209234	undirected	NA	NA
Ghir_A05G003660	Ghir_D09G021890	0.0737094	undirected	NA	NA
Ghir_A05G003660	Ghir_D09G023590	0.0120413	undirected	NA	NA
Ghir_A05G003660	Ghir_D10G003290	0.0251935	undirected	NA	NA
Ghir_A05G003660	Ghir_D10G003790	0.0174255	undirected	NA	NA
Ghir_A05G003660	Ghir_D10G006370	0.0193884	undirected	NA	NA
Ghir_A05G003660	Ghir_D10G006980	0.0197786	undirected	NA	NA
Ghir_A05G003660	Ghir_D10G011440	0.0147264	undirected	NA	NA
Ghir_A05G003660	Ghir_D10G012310	0.0528173	undirected	NA	NA
Ghir_A05G003660	Ghir_D10G012320	0.0281675	undirected	NA	NA
Ghir_A05G003660	Ghir_D10G015220	0.0160181	undirected	NA	NA
Ghir_A05G003660	Ghir_D10G018340	0.0112993	undirected	NA	NA
Ghir_A05G003660	Ghir_D10G020540	0.0867309	undirected	NA	NA
Ghir_A05G003660	Ghir_D10G027040	0.01702	undirected	NA	NA
Ghir_A05G003660	Ghir_D11G004520	0.0123087	undirected	NA	NA
Ghir_A05G003660	Ghir_D11G018670	0.0179736	undirected	NA	NA
Ghir_A05G003660	Ghir_D11G020370	0.0153511	undirected	NA	NA
Ghir_A05G003660	Ghir_D11G023820	0.039555	undirected	NA	NA
Ghir_A05G003660	Ghir_D11G027290	0.0158039	undirected	NA	NA
Ghir_A05G003660	Ghir_D12G000300	0.0119087	undirected	NA	NA
Ghir_A05G003660	Ghir_D12G022480	0.0139123	undirected	NA	NA
Ghir_A05G003660	Ghir_D12G023430	0.01432	undirected	NA	NA
Ghir_A05G003660	Ghir_D12G024560	0.0158369	undirected	NA	NA
Ghir_A05G003660	Ghir_D12G026790	0.0185307	undirected	NA	NA
Ghir_A05G003660	Ghir_D13G003430	0.0188684	undirected	NA	NA
Ghir_A05G003660	Ghir_D13G008570	0.0147783	undirected	NA	NA
Ghir_A05G003660	Ghir_D13G019550	0.0347716	undirected	NA	NA
Ghir_A05G008290	Ghir_A05G016240	0.043776	undirected	NA	NA
Ghir_A05G008290	Ghir_A05G016490	0.0113173	undirected	NA	NA
Ghir_A05G008290	Ghir_A05G016940	0.0396265	undirected	NA	NA
Ghir_A05G008290	Ghir_A05G017860	0.0155792	undirected	NA	NA
Ghir_A05G008290	Ghir_A05G023160	0.0116951	undirected	NA	NA
Ghir_A05G008290	Ghir_A05G039070	0.0662598	undirected	NA	NA
Ghir_A05G008290	Ghir_A07G019990	0.0148237	undirected	NA	NA
Ghir_A05G008290	Ghir_A07G023480	0.0124494	undirected	NA	NA
Ghir_A05G008290	Ghir_A08G011050	0.0141347	undirected	NA	NA
Ghir_A05G008290	Ghir_A08G020270	0.0496252	undirected	NA	NA
Ghir_A05G008290	Ghir_A09G005230	0.0145489	undirected	NA	NA
Ghir_A05G008290	Ghir_A09G022640	0.0888882	undirected	NA	NA
Ghir_A05G008290	Ghir_A10G001030	0.0105559	undirected	NA	NA
Ghir_A05G008290	Ghir_A10G006550	0.0106167	undirected	NA	NA
Ghir_A05G008290	Ghir_A10G012580	0.0120076	undirected	NA	NA
Ghir_A05G008290	Ghir_A10G015260	0.0775638	undirected	NA	NA
Ghir_A05G008290	Ghir_A10G018990	0.0235623	undirected	NA	NA
Ghir_A05G008290	Ghir_A13G003150	0.0194806	undirected	NA	NA
Ghir_A05G008290	Ghir_A13G012800	0.010066	undirected	NA	NA
Ghir_A05G008290	Ghir_A13G018840	0.0572625	undirected	NA	NA
Ghir_A05G008290	Ghir_A13G020120	0.0118735	undirected	NA	NA
Ghir_A05G008290	Ghir_D01G016160	0.017463	undirected	NA	NA
Ghir_A05G008290	Ghir_D01G016500	0.0153582	undirected	NA	NA
Ghir_A05G008290	Ghir_D02G001640	0.0150753	undirected	NA	NA
Ghir_A05G008290	Ghir_D02G016540	0.0170673	undirected	NA	NA
Ghir_A05G008290	Ghir_D02G016550	0.0137697	undirected	NA	NA
Ghir_A05G008290	Ghir_D03G004930	0.0199707	undirected	NA	NA
Ghir_A05G008290	Ghir_D03G013160	0.0245272	undirected	NA	NA
Ghir_A05G008290	Ghir_D04G004030	0.0873901	undirected	NA	NA
Ghir_A05G008290	Ghir_D04G006510	0.0296745	undirected	NA	NA
Ghir_A05G008290	Ghir_D04G017310	0.0233828	undirected	NA	NA
Ghir_A05G008290	Ghir_D05G003780	0.0285656	undirected	NA	NA
Ghir_A05G008290	Ghir_D05G008300	0.138985	undirected	NA	NA
Ghir_A05G008290	Ghir_D05G010430	0.0165964	undirected	NA	NA
Ghir_A05G008290	Ghir_D05G016750	0.0191936	undirected	NA	NA
Ghir_A05G008290	Ghir_D05G017860	0.0133694	undirected	NA	NA
Ghir_A05G008290	Ghir_D05G027870	0.0159248	undirected	NA	NA
Ghir_A05G008290	Ghir_D06G001600	0.0221107	undirected	NA	NA
Ghir_A05G008290	Ghir_D06G003560	0.0237314	undirected	NA	NA
Ghir_A05G008290	Ghir_D06G016590	0.0107329	undirected	NA	NA
Ghir_A05G008290	Ghir_D07G005570	0.0134087	undirected	NA	NA
Ghir_A05G008290	Ghir_D07G016770	0.0811428	undirected	NA	NA
Ghir_A05G008290	Ghir_D07G023560	0.0100323	undirected	NA	NA
Ghir_A05G008290	Ghir_D08G001670	0.0177825	undirected	NA	NA
Ghir_A05G008290	Ghir_D08G011000	0.0177536	undirected	NA	NA
Ghir_A05G008290	Ghir_D08G021100	0.0606101	undirected	NA	NA
Ghir_A05G008290	Ghir_D09G013920	0.0177877	undirected	NA	NA
Ghir_A05G008290	Ghir_D09G021890	0.0924969	undirected	NA	NA
Ghir_A05G008290	Ghir_D10G003290	0.0147667	undirected	NA	NA
Ghir_A05G008290	Ghir_D10G003790	0.0204405	undirected	NA	NA
Ghir_A05G008290	Ghir_D10G006370	0.016476	undirected	NA	NA
Ghir_A05G008290	Ghir_D10G006980	0.0307445	undirected	NA	NA
Ghir_A05G008290	Ghir_D10G011440	0.0108718	undirected	NA	NA
Ghir_A05G008290	Ghir_D10G012310	0.0574685	undirected	NA	NA
Ghir_A05G008290	Ghir_D10G012320	0.0359578	undirected	NA	NA
Ghir_A05G008290	Ghir_D10G015220	0.0101875	undirected	NA	NA
Ghir_A05G008290	Ghir_D10G020540	0.0779654	undirected	NA	NA
Ghir_A05G008290	Ghir_D11G018670	0.0120615	undirected	NA	NA
Ghir_A05G008290	Ghir_D11G023820	0.0506468	undirected	NA	NA
Ghir_A05G008290	Ghir_D13G003430	0.014905	undirected	NA	NA
Ghir_A05G008290	Ghir_D13G019550	0.0667339	undirected	NA	NA
Ghir_A05G010710	Ghir_A05G016240	0.0313476	undirected	NA	NA
Ghir_A05G010710	Ghir_A05G016490	0.0108759	undirected	NA	NA
Ghir_A05G010710	Ghir_A05G016940	0.0235536	undirected	NA	NA
Ghir_A05G010710	Ghir_A05G039070	0.0415143	undirected	NA	NA
Ghir_A05G010710	Ghir_A07G019990	0.0164093	undirected	NA	NA
Ghir_A05G010710	Ghir_A08G020270	0.0342063	undirected	NA	NA
Ghir_A05G010710	Ghir_A09G005230	0.0126728	undirected	NA	NA
Ghir_A05G010710	Ghir_A09G022640	0.0479962	undirected	NA	NA
Ghir_A05G010710	Ghir_A10G015260	0.0266783	undirected	NA	NA
Ghir_A05G010710	Ghir_A10G018990	0.0219545	undirected	NA	NA
Ghir_A05G010710	Ghir_A12G011570	0.0118288	undirected	NA	NA
Ghir_A05G010710	Ghir_A13G003150	0.0134012	undirected	NA	NA
Ghir_A05G010710	Ghir_A13G018840	0.0265116	undirected	NA	NA
Ghir_A05G010710	Ghir_D01G016500	0.0122912	undirected	NA	NA
Ghir_A05G010710	Ghir_D02G001640	0.0113979	undirected	NA	NA
Ghir_A05G010710	Ghir_D02G016540	0.0137624	undirected	NA	NA
Ghir_A05G010710	Ghir_D02G016550	0.0149337	undirected	NA	NA
Ghir_A05G010710	Ghir_D03G004930	0.0147262	undirected	NA	NA
Ghir_A05G010710	Ghir_D03G013160	0.0227923	undirected	NA	NA
Ghir_A05G010710	Ghir_D04G004030	0.0545213	undirected	NA	NA
Ghir_A05G010710	Ghir_D04G006510	0.0230993	undirected	NA	NA
Ghir_A05G010710	Ghir_D04G017310	0.0206552	undirected	NA	NA
Ghir_A05G010710	Ghir_D05G003780	0.0230533	undirected	NA	NA
Ghir_A05G010710	Ghir_D05G008300	0.0370901	undirected	NA	NA
Ghir_A05G010710	Ghir_D05G010430	0.0182943	undirected	NA	NA
Ghir_A05G010710	Ghir_D05G013110	0.0102893	undirected	NA	NA
Ghir_A05G010710	Ghir_D05G016750	0.013727	undirected	NA	NA
Ghir_A05G010710	Ghir_D05G017860	0.0142449	undirected	NA	NA
Ghir_A05G010710	Ghir_D05G027870	0.0109111	undirected	NA	NA
Ghir_A05G010710	Ghir_D06G001600	0.0114138	undirected	NA	NA
Ghir_A05G010710	Ghir_D06G003560	0.0246002	undirected	NA	NA
Ghir_A05G010710	Ghir_D07G005570	0.0118341	undirected	NA	NA
Ghir_A05G010710	Ghir_D07G016770	0.0551906	undirected	NA	NA
Ghir_A05G010710	Ghir_D08G001670	0.0129808	undirected	NA	NA
Ghir_A05G010710	Ghir_D08G011000	0.0126654	undirected	NA	NA
Ghir_A05G010710	Ghir_D08G020340	0.0124735	undirected	NA	NA
Ghir_A05G010710	Ghir_D08G021100	0.0379495	undirected	NA	NA
Ghir_A05G010710	Ghir_D09G013920	0.0117355	undirected	NA	NA
Ghir_A05G010710	Ghir_D09G021890	0.0575128	undirected	NA	NA
Ghir_A05G010710	Ghir_D10G003290	0.0108177	undirected	NA	NA
Ghir_A05G010710	Ghir_D10G006370	0.0100545	undirected	NA	NA
Ghir_A05G010710	Ghir_D10G006980	0.0108218	undirected	NA	NA
Ghir_A05G010710	Ghir_D10G012310	0.0371613	undirected	NA	NA
Ghir_A05G010710	Ghir_D10G012320	0.0140738	undirected	NA	NA
Ghir_A05G010710	Ghir_D10G020540	0.0607213	undirected	NA	NA
Ghir_A05G010710	Ghir_D11G020370	0.0104567	undirected	NA	NA
Ghir_A05G010710	Ghir_D11G023820	0.0364984	undirected	NA	NA
Ghir_A05G010710	Ghir_D13G003430	0.0111995	undirected	NA	NA
Ghir_A05G010710	Ghir_D13G019550	0.0306047	undirected	NA	NA
Ghir_A05G015050	Ghir_A05G016240	0.0144387	undirected	NA	NA
Ghir_A05G015050	Ghir_A05G039070	0.0148667	undirected	NA	NA
Ghir_A05G015050	Ghir_A08G020270	0.013255	undirected	NA	NA
Ghir_A05G015050	Ghir_A09G022640	0.0184282	undirected	NA	NA
Ghir_A05G015050	Ghir_A10G018990	0.0125754	undirected	NA	NA
Ghir_A05G015050	Ghir_A13G003150	0.0110301	undirected	NA	NA
Ghir_A05G015050	Ghir_D03G013160	0.01064	undirected	NA	NA
Ghir_A05G015050	Ghir_D04G004030	0.0199437	undirected	NA	NA
Ghir_A05G015050	Ghir_D04G006510	0.0127918	undirected	NA	NA
Ghir_A05G015050	Ghir_D05G008300	0.0127483	undirected	NA	NA
Ghir_A05G015050	Ghir_D06G003560	0.019136	undirected	NA	NA
Ghir_A05G015050	Ghir_D07G016770	0.0217909	undirected	NA	NA
Ghir_A05G015050	Ghir_D08G021100	0.0134014	undirected	NA	NA
Ghir_A05G015050	Ghir_D09G021890	0.0202197	undirected	NA	NA
Ghir_A05G015050	Ghir_D10G012310	0.0139389	undirected	NA	NA
Ghir_A05G015050	Ghir_D10G020540	0.0264685	undirected	NA	NA
Ghir_A05G015050	Ghir_D11G023820	0.0167513	undirected	NA	NA
Ghir_A05G015050	Ghir_D13G003430	0.010038	undirected	NA	NA
Ghir_A05G015050	Ghir_D13G019550	0.0117119	undirected	NA	NA
Ghir_A05G016240	Ghir_A05G016490	0.0196699	undirected	NA	NA
Ghir_A05G016240	Ghir_A05G016940	0.07297	undirected	NA	NA
Ghir_A05G016240	Ghir_A05G017860	0.0364081	undirected	NA	NA
Ghir_A05G016240	Ghir_A05G023160	0.0393461	undirected	NA	NA
Ghir_A05G016240	Ghir_A05G027830	0.0243503	undirected	NA	NA
Ghir_A05G016240	Ghir_A05G029960	0.0227615	undirected	NA	NA
Ghir_A05G016240	Ghir_A05G039070	0.0991076	undirected	NA	NA
Ghir_A05G016240	Ghir_A07G000990	0.0284099	undirected	NA	NA
Ghir_A05G016240	Ghir_A07G001730	0.0176046	undirected	NA	NA
Ghir_A05G016240	Ghir_A07G002000	0.0127595	undirected	NA	NA
Ghir_A05G016240	Ghir_A07G019990	0.034523	undirected	NA	NA
Ghir_A05G016240	Ghir_A07G023480	0.0440855	undirected	NA	NA
Ghir_A05G016240	Ghir_A08G005970	0.0198309	undirected	NA	NA
Ghir_A05G016240	Ghir_A08G011050	0.0406816	undirected	NA	NA
Ghir_A05G016240	Ghir_A08G020270	0.0897401	undirected	NA	NA
Ghir_A05G016240	Ghir_A09G001660	0.0237803	undirected	NA	NA
Ghir_A05G016240	Ghir_A09G005230	0.0435835	undirected	NA	NA
Ghir_A05G016240	Ghir_A09G018410	0.0255463	undirected	NA	NA
Ghir_A05G016240	Ghir_A09G022640	0.118656	undirected	NA	NA
Ghir_A05G016240	Ghir_A09G022760	0.01935	undirected	NA	NA
Ghir_A05G016240	Ghir_A09G023160	0.0145983	undirected	NA	NA
Ghir_A05G016240	Ghir_A10G001030	0.0328074	undirected	NA	NA
Ghir_A05G016240	Ghir_A10G006550	0.0200746	undirected	NA	NA
Ghir_A05G016240	Ghir_A10G012580	0.0329964	undirected	NA	NA
Ghir_A05G016240	Ghir_A10G015260	0.0663034	undirected	NA	NA
Ghir_A05G016240	Ghir_A10G018990	0.0838418	undirected	NA	NA
Ghir_A05G016240	Ghir_A11G020360	0.0203609	undirected	NA	NA
Ghir_A05G016240	Ghir_A11G029540	0.0139316	undirected	NA	NA
Ghir_A05G016240	Ghir_A11G029700	0.0130245	undirected	NA	NA
Ghir_A05G016240	Ghir_A11G033230	0.0179881	undirected	NA	NA
Ghir_A05G016240	Ghir_A11G034750	0.0273678	undirected	NA	NA
Ghir_A05G016240	Ghir_A12G011570	0.0320854	undirected	NA	NA
Ghir_A05G016240	Ghir_A12G012370	0.0130091	undirected	NA	NA
Ghir_A05G016240	Ghir_A12G020240	0.0280007	undirected	NA	NA
Ghir_A05G016240	Ghir_A12G023460	0.0245853	undirected	NA	NA
Ghir_A05G016240	Ghir_A12G024580	0.0130297	undirected	NA	NA
Ghir_A05G016240	Ghir_A13G002370	0.0178914	undirected	NA	NA
Ghir_A05G016240	Ghir_A13G003150	0.0167265	undirected	NA	NA
Ghir_A05G016240	Ghir_A13G009770	0.0269438	undirected	NA	NA
Ghir_A05G016240	Ghir_A13G012800	0.0470039	undirected	NA	NA
Ghir_A05G016240	Ghir_A13G018840	0.0552801	undirected	NA	NA
Ghir_A05G016240	Ghir_A13G020120	0.0365453	undirected	NA	NA
Ghir_A05G016240	Ghir_A13G020330	0.0385865	undirected	NA	NA
Ghir_A05G016240	Ghir_D01G003430	0.018261	undirected	NA	NA
Ghir_A05G016240	Ghir_D01G016160	0.0452742	undirected	NA	NA
Ghir_A05G016240	Ghir_D01G016500	0.0421178	undirected	NA	NA
Ghir_A05G016240	Ghir_D02G001640	0.044027	undirected	NA	NA
Ghir_A05G016240	Ghir_D02G016540	0.0636003	undirected	NA	NA
Ghir_A05G016240	Ghir_D02G016550	0.0478141	undirected	NA	NA
Ghir_A05G016240	Ghir_D02G019300	0.0246759	undirected	NA	NA
Ghir_A05G016240	Ghir_D02G023760	0.0193429	undirected	NA	NA
Ghir_A05G016240	Ghir_D03G004070	0.0139028	undirected	NA	NA
Ghir_A05G016240	Ghir_D03G004930	0.0442342	undirected	NA	NA
Ghir_A05G016240	Ghir_D03G013160	0.067992	undirected	NA	NA
Ghir_A05G016240	Ghir_D04G004030	0.130983	undirected	NA	NA
Ghir_A05G016240	Ghir_D04G006510	0.05388	undirected	NA	NA
Ghir_A05G016240	Ghir_D04G010730	0.0292854	undirected	NA	NA
Ghir_A05G016240	Ghir_D04G017310	0.0564329	undirected	NA	NA
Ghir_A05G016240	Ghir_D05G003780	0.0500556	undirected	NA	NA
Ghir_A05G016240	Ghir_D05G008300	0.0877918	undirected	NA	NA
Ghir_A05G016240	Ghir_D05G010430	0.0366878	undirected	NA	NA
Ghir_A05G016240	Ghir_D05G013110	0.0345821	undirected	NA	NA
Ghir_A05G016240	Ghir_D05G013750	0.0141578	undirected	NA	NA
Ghir_A05G016240	Ghir_D05G016750	0.0573703	undirected	NA	NA
Ghir_A05G016240	Ghir_D05G017860	0.0415676	undirected	NA	NA
Ghir_A05G016240	Ghir_D05G018680	0.0312683	undirected	NA	NA
Ghir_A05G016240	Ghir_D05G027870	0.0522101	undirected	NA	NA
Ghir_A05G016240	Ghir_D06G001600	0.046735	undirected	NA	NA
Ghir_A05G016240	Ghir_D06G001660	0.0191934	undirected	NA	NA
Ghir_A05G016240	Ghir_D06G002830	0.0182374	undirected	NA	NA
Ghir_A05G016240	Ghir_D06G003560	0.052508	undirected	NA	NA
Ghir_A05G016240	Ghir_D06G014200	0.0159982	undirected	NA	NA
Ghir_A05G016240	Ghir_D06G016590	0.0423061	undirected	NA	NA
Ghir_A05G016240	Ghir_D06G016770	0.0223652	undirected	NA	NA
Ghir_A05G016240	Ghir_D07G005570	0.0258872	undirected	NA	NA
Ghir_A05G016240	Ghir_D07G016770	0.139269	undirected	NA	NA
Ghir_A05G016240	Ghir_D07G023560	0.0304507	undirected	NA	NA
Ghir_A05G016240	Ghir_D08G001670	0.0629293	undirected	NA	NA
Ghir_A05G016240	Ghir_D08G011000	0.0472155	undirected	NA	NA
Ghir_A05G016240	Ghir_D08G019430	0.0257669	undirected	NA	NA
Ghir_A05G016240	Ghir_D08G020340	0.0315838	undirected	NA	NA
Ghir_A05G016240	Ghir_D08G021100	0.0970176	undirected	NA	NA
Ghir_A05G016240	Ghir_D09G004870	0.0268017	undirected	NA	NA
Ghir_A05G016240	Ghir_D09G005860	0.0129206	undirected	NA	NA
Ghir_A05G016240	Ghir_D09G013920	0.0449425	undirected	NA	NA
Ghir_A05G016240	Ghir_D09G021890	0.124758	undirected	NA	NA
Ghir_A05G016240	Ghir_D09G023590	0.0221717	undirected	NA	NA
Ghir_A05G016240	Ghir_D10G003290	0.0530248	undirected	NA	NA
Ghir_A05G016240	Ghir_D10G003790	0.0360861	undirected	NA	NA
Ghir_A05G016240	Ghir_D10G006370	0.049836	undirected	NA	NA
Ghir_A05G016240	Ghir_D10G006980	0.0452947	undirected	NA	NA
Ghir_A05G016240	Ghir_D10G007350	0.0184608	undirected	NA	NA
Ghir_A05G016240	Ghir_D10G010900	0.0190895	undirected	NA	NA
Ghir_A05G016240	Ghir_D10G011440	0.0270395	undirected	NA	NA
Ghir_A05G016240	Ghir_D10G012310	0.0911006	undirected	NA	NA
Ghir_A05G016240	Ghir_D10G012320	0.0665393	undirected	NA	NA
Ghir_A05G016240	Ghir_D10G015220	0.0391666	undirected	NA	NA
Ghir_A05G016240	Ghir_D10G018330	0.0121397	undirected	NA	NA
Ghir_A05G016240	Ghir_D10G018340	0.0127134	undirected	NA	NA
Ghir_A05G016240	Ghir_D10G020540	0.15287	undirected	NA	NA
Ghir_A05G016240	Ghir_D10G027040	0.0353606	undirected	NA	NA
Ghir_A05G016240	Ghir_D11G004520	0.0261961	undirected	NA	NA
Ghir_A05G016240	Ghir_D11G018670	0.0420481	undirected	NA	NA
Ghir_A05G016240	Ghir_D11G020370	0.0293511	undirected	NA	NA
Ghir_A05G016240	Ghir_D11G023820	0.0709677	undirected	NA	NA
Ghir_A05G016240	Ghir_D11G027290	0.0136991	undirected	NA	NA
Ghir_A05G016240	Ghir_D11G029710	0.0152822	undirected	NA	NA
Ghir_A05G016240	Ghir_D12G000300	0.0232744	undirected	NA	NA
Ghir_A05G016240	Ghir_D12G003310	0.0147982	undirected	NA	NA
Ghir_A05G016240	Ghir_D12G006860	0.010881	undirected	NA	NA
Ghir_A05G016240	Ghir_D12G011500	0.0175836	undirected	NA	NA
Ghir_A05G016240	Ghir_D12G022480	0.0211948	undirected	NA	NA
Ghir_A05G016240	Ghir_D12G023430	0.0291261	undirected	NA	NA
Ghir_A05G016240	Ghir_D12G024560	0.0248108	undirected	NA	NA
Ghir_A05G016240	Ghir_D12G026790	0.0320176	undirected	NA	NA
Ghir_A05G016240	Ghir_D13G002660	0.0123778	undirected	NA	NA
Ghir_A05G016240	Ghir_D13G003430	0.0116959	undirected	NA	NA
Ghir_A05G016240	Ghir_D13G008570	0.0247016	undirected	NA	NA
Ghir_A05G016240	Ghir_D13G019550	0.0656994	undirected	NA	NA
Ghir_A05G016490	Ghir_A05G016940	0.0181547	undirected	NA	NA
Ghir_A05G016490	Ghir_A05G034420	0.0153821	undirected	NA	NA
Ghir_A05G016490	Ghir_A05G039070	0.029761	undirected	NA	NA
Ghir_A05G016490	Ghir_A06G004580	0.0140991	undirected	NA	NA
Ghir_A05G016490	Ghir_A07G019990	0.0113124	undirected	NA	NA
Ghir_A05G016490	Ghir_A07G023480	0.0128604	undirected	NA	NA
Ghir_A05G016490	Ghir_A08G020270	0.0207803	undirected	NA	NA
Ghir_A05G016490	Ghir_A09G001660	0.0138556	undirected	NA	NA
Ghir_A05G016490	Ghir_A09G005230	0.0126013	undirected	NA	NA
Ghir_A05G016490	Ghir_A09G022640	0.0290456	undirected	NA	NA
Ghir_A05G016490	Ghir_A09G022760	0.0105802	undirected	NA	NA
Ghir_A05G016490	Ghir_A10G015260	0.0191386	undirected	NA	NA
Ghir_A05G016490	Ghir_A10G018990	0.0115094	undirected	NA	NA
Ghir_A05G016490	Ghir_A11G033230	0.0119427	undirected	NA	NA
Ghir_A05G016490	Ghir_A12G011570	0.0105235	undirected	NA	NA
Ghir_A05G016490	Ghir_A13G003150	0.0395558	undirected	NA	NA
Ghir_A05G016490	Ghir_A13G018840	0.0232146	undirected	NA	NA
Ghir_A05G016490	Ghir_D01G016500	0.0149458	undirected	NA	NA
Ghir_A05G016490	Ghir_D02G001640	0.0118267	undirected	NA	NA
Ghir_A05G016490	Ghir_D02G019300	0.0115919	undirected	NA	NA
Ghir_A05G016490	Ghir_D03G004930	0.0117549	undirected	NA	NA
Ghir_A05G016490	Ghir_D03G013160	0.0107665	undirected	NA	NA
Ghir_A05G016490	Ghir_D04G004030	0.0373274	undirected	NA	NA
Ghir_A05G016490	Ghir_D04G006510	0.024272	undirected	NA	NA
Ghir_A05G016490	Ghir_D04G017310	0.0118553	undirected	NA	NA
Ghir_A05G016490	Ghir_D05G003780	0.0193127	undirected	NA	NA
Ghir_A05G016490	Ghir_D05G008300	0.0248951	undirected	NA	NA
Ghir_A05G016490	Ghir_D05G010430	0.0138701	undirected	NA	NA
Ghir_A05G016490	Ghir_D05G016750	0.01143	undirected	NA	NA
Ghir_A05G016490	Ghir_D05G027870	0.0105574	undirected	NA	NA
Ghir_A05G016490	Ghir_D06G001600	0.0126325	undirected	NA	NA
Ghir_A05G016490	Ghir_D06G001660	0.0107514	undirected	NA	NA
Ghir_A05G016490	Ghir_D06G002830	0.0131177	undirected	NA	NA
Ghir_A05G016490	Ghir_D06G003560	0.018445	undirected	NA	NA
Ghir_A05G016490	Ghir_D07G005570	0.0158898	undirected	NA	NA
Ghir_A05G016490	Ghir_D07G016770	0.034511	undirected	NA	NA
Ghir_A05G016490	Ghir_D07G023560	0.0109568	undirected	NA	NA
Ghir_A05G016490	Ghir_D08G001670	0.0102821	undirected	NA	NA
Ghir_A05G016490	Ghir_D08G011000	0.0137771	undirected	NA	NA
Ghir_A05G016490	Ghir_D08G021100	0.0243433	undirected	NA	NA
Ghir_A05G016490	Ghir_D09G013920	0.0149415	undirected	NA	NA
Ghir_A05G016490	Ghir_D09G021890	0.0380254	undirected	NA	NA
Ghir_A05G016490	Ghir_D10G006370	0.0123942	undirected	NA	NA
Ghir_A05G016490	Ghir_D10G006980	0.0111734	undirected	NA	NA
Ghir_A05G016490	Ghir_D10G012310	0.0248421	undirected	NA	NA
Ghir_A05G016490	Ghir_D10G012320	0.0114034	undirected	NA	NA
Ghir_A05G016490	Ghir_D10G018330	0.014083	undirected	NA	NA
Ghir_A05G016490	Ghir_D10G018340	0.0115696	undirected	NA	NA
Ghir_A05G016490	Ghir_D10G020540	0.0350061	undirected	NA	NA
Ghir_A05G016490	Ghir_D11G020370	0.0103	undirected	NA	NA
Ghir_A05G016490	Ghir_D11G023820	0.0256429	undirected	NA	NA
Ghir_A05G016490	Ghir_D11G027290	0.0160288	undirected	NA	NA
Ghir_A05G016490	Ghir_D12G024560	0.0108167	undirected	NA	NA
Ghir_A05G016490	Ghir_D13G003430	0.0374621	undirected	NA	NA
Ghir_A05G016490	Ghir_D13G019550	0.0228001	undirected	NA	NA
Ghir_A05G016940	Ghir_A05G017860	0.0333108	undirected	NA	NA
Ghir_A05G016940	Ghir_A05G023160	0.0340143	undirected	NA	NA
Ghir_A05G016940	Ghir_A05G027830	0.0184754	undirected	NA	NA
Ghir_A05G016940	Ghir_A05G029960	0.017065	undirected	NA	NA
Ghir_A05G016940	Ghir_A05G039070	0.100384	undirected	NA	NA
Ghir_A05G016940	Ghir_A07G000990	0.0217853	undirected	NA	NA
Ghir_A05G016940	Ghir_A07G001730	0.0159813	undirected	NA	NA
Ghir_A05G016940	Ghir_A07G019990	0.0245593	undirected	NA	NA
Ghir_A05G016940	Ghir_A07G023480	0.0337437	undirected	NA	NA
Ghir_A05G016940	Ghir_A08G005970	0.0151923	undirected	NA	NA
Ghir_A05G016940	Ghir_A08G011050	0.028891	undirected	NA	NA
Ghir_A05G016940	Ghir_A08G020270	0.0851342	undirected	NA	NA
Ghir_A05G016940	Ghir_A09G001660	0.0220564	undirected	NA	NA
Ghir_A05G016940	Ghir_A09G005230	0.0329161	undirected	NA	NA
Ghir_A05G016940	Ghir_A09G018410	0.0165944	undirected	NA	NA
Ghir_A05G016940	Ghir_A09G022640	0.120134	undirected	NA	NA
Ghir_A05G016940	Ghir_A09G022760	0.0163332	undirected	NA	NA
Ghir_A05G016940	Ghir_A09G023160	0.0108882	undirected	NA	NA
Ghir_A05G016940	Ghir_A10G001030	0.0252488	undirected	NA	NA
Ghir_A05G016940	Ghir_A10G006550	0.0171772	undirected	NA	NA
Ghir_A05G016940	Ghir_A10G012580	0.0244858	undirected	NA	NA
Ghir_A05G016940	Ghir_A10G015260	0.0694264	undirected	NA	NA
Ghir_A05G016940	Ghir_A10G018990	0.0483603	undirected	NA	NA
Ghir_A05G016940	Ghir_A11G020360	0.012084	undirected	NA	NA
Ghir_A05G016940	Ghir_A11G029540	0.0121372	undirected	NA	NA
Ghir_A05G016940	Ghir_A11G029700	0.0134904	undirected	NA	NA
Ghir_A05G016940	Ghir_A11G033230	0.0174258	undirected	NA	NA
Ghir_A05G016940	Ghir_A11G034750	0.0187716	undirected	NA	NA
Ghir_A05G016940	Ghir_A12G011570	0.0218533	undirected	NA	NA
Ghir_A05G016940	Ghir_A12G020240	0.0211596	undirected	NA	NA
Ghir_A05G016940	Ghir_A12G023460	0.0183777	undirected	NA	NA
Ghir_A05G016940	Ghir_A13G002370	0.0122094	undirected	NA	NA
Ghir_A05G016940	Ghir_A13G003150	0.0199462	undirected	NA	NA
Ghir_A05G016940	Ghir_A13G009770	0.017331	undirected	NA	NA
Ghir_A05G016940	Ghir_A13G012800	0.0304102	undirected	NA	NA
Ghir_A05G016940	Ghir_A13G018840	0.06224	undirected	NA	NA
Ghir_A05G016940	Ghir_A13G020120	0.0223247	undirected	NA	NA
Ghir_A05G016940	Ghir_A13G020330	0.0262469	undirected	NA	NA
Ghir_A05G016940	Ghir_D01G003430	0.013392	undirected	NA	NA
Ghir_A05G016940	Ghir_D01G016160	0.0325102	undirected	NA	NA
Ghir_A05G016940	Ghir_D01G016500	0.0324215	undirected	NA	NA
Ghir_A05G016940	Ghir_D02G001640	0.0380394	undirected	NA	NA
Ghir_A05G016940	Ghir_D02G016540	0.0431508	undirected	NA	NA
Ghir_A05G016940	Ghir_D02G016550	0.030869	undirected	NA	NA
Ghir_A05G016940	Ghir_D02G019300	0.0175885	undirected	NA	NA
Ghir_A05G016940	Ghir_D02G023760	0.0179454	undirected	NA	NA
Ghir_A05G016940	Ghir_D03G004930	0.036457	undirected	NA	NA
Ghir_A05G016940	Ghir_D03G013160	0.0461856	undirected	NA	NA
Ghir_A05G016940	Ghir_D04G004030	0.133749	undirected	NA	NA
Ghir_A05G016940	Ghir_D04G006510	0.0539959	undirected	NA	NA
Ghir_A05G016940	Ghir_D04G010730	0.02271	undirected	NA	NA
Ghir_A05G016940	Ghir_D04G017310	0.0427512	undirected	NA	NA
Ghir_A05G016940	Ghir_D05G003780	0.0452194	undirected	NA	NA
Ghir_A05G016940	Ghir_D05G008300	0.09372	undirected	NA	NA
Ghir_A05G016940	Ghir_D05G010430	0.0286919	undirected	NA	NA
Ghir_A05G016940	Ghir_D05G013110	0.022523	undirected	NA	NA
Ghir_A05G016940	Ghir_D05G013750	0.0123003	undirected	NA	NA
Ghir_A05G016940	Ghir_D05G016750	0.0493799	undirected	NA	NA
Ghir_A05G016940	Ghir_D05G017860	0.0356122	undirected	NA	NA
Ghir_A05G016940	Ghir_D05G018680	0.0224571	undirected	NA	NA
Ghir_A05G016940	Ghir_D05G027870	0.0405322	undirected	NA	NA
Ghir_A05G016940	Ghir_D06G001600	0.0361534	undirected	NA	NA
Ghir_A05G016940	Ghir_D06G001660	0.0151552	undirected	NA	NA
Ghir_A05G016940	Ghir_D06G002830	0.0155248	undirected	NA	NA
Ghir_A05G016940	Ghir_D06G003560	0.043045	undirected	NA	NA
Ghir_A05G016940	Ghir_D06G014200	0.0113298	undirected	NA	NA
Ghir_A05G016940	Ghir_D06G016590	0.0274648	undirected	NA	NA
Ghir_A05G016940	Ghir_D06G016770	0.0149988	undirected	NA	NA
Ghir_A05G016940	Ghir_D07G005570	0.0208709	undirected	NA	NA
Ghir_A05G016940	Ghir_D07G016770	0.130441	undirected	NA	NA
Ghir_A05G016940	Ghir_D07G023560	0.0241672	undirected	NA	NA
Ghir_A05G016940	Ghir_D08G001670	0.0501196	undirected	NA	NA
Ghir_A05G016940	Ghir_D08G011000	0.0367688	undirected	NA	NA
Ghir_A05G016940	Ghir_D08G019430	0.0173206	undirected	NA	NA
Ghir_A05G016940	Ghir_D08G020340	0.0190722	undirected	NA	NA
Ghir_A05G016940	Ghir_D08G021100	0.0977476	undirected	NA	NA
Ghir_A05G016940	Ghir_D09G004870	0.022298	undirected	NA	NA
Ghir_A05G016940	Ghir_D09G005860	0.0105282	undirected	NA	NA
Ghir_A05G016940	Ghir_D09G013920	0.0421326	undirected	NA	NA
Ghir_A05G016940	Ghir_D09G021890	0.135253	undirected	NA	NA
Ghir_A05G016940	Ghir_D09G023590	0.01506	undirected	NA	NA
Ghir_A05G016940	Ghir_D10G003290	0.0386349	undirected	NA	NA
Ghir_A05G016940	Ghir_D10G003790	0.0231605	undirected	NA	NA
Ghir_A05G016940	Ghir_D10G006370	0.0404704	undirected	NA	NA
Ghir_A05G016940	Ghir_D10G006980	0.0336619	undirected	NA	NA
Ghir_A05G016940	Ghir_D10G007350	0.0106809	undirected	NA	NA
Ghir_A05G016940	Ghir_D10G010900	0.0162863	undirected	NA	NA
Ghir_A05G016940	Ghir_D10G011440	0.0232939	undirected	NA	NA
Ghir_A05G016940	Ghir_D10G012310	0.0901477	undirected	NA	NA
Ghir_A05G016940	Ghir_D10G012320	0.0499376	undirected	NA	NA
Ghir_A05G016940	Ghir_D10G015220	0.0219923	undirected	NA	NA
Ghir_A05G016940	Ghir_D10G018330	0.0113015	undirected	NA	NA
Ghir_A05G016940	Ghir_D10G018340	0.0113368	undirected	NA	NA
Ghir_A05G016940	Ghir_D10G020540	0.129096	undirected	NA	NA
Ghir_A05G016940	Ghir_D10G027040	0.0221614	undirected	NA	NA
Ghir_A05G016940	Ghir_D11G004520	0.0187127	undirected	NA	NA
Ghir_A05G016940	Ghir_D11G018670	0.0290153	undirected	NA	NA
Ghir_A05G016940	Ghir_D11G020370	0.0211037	undirected	NA	NA
Ghir_A05G016940	Ghir_D11G023820	0.0670745	undirected	NA	NA
Ghir_A05G016940	Ghir_D11G027290	0.0109945	undirected	NA	NA
Ghir_A05G016940	Ghir_D11G029710	0.0125211	undirected	NA	NA
Ghir_A05G016940	Ghir_D12G000300	0.0139284	undirected	NA	NA
Ghir_A05G016940	Ghir_D12G003310	0.0132827	undirected	NA	NA
Ghir_A05G016940	Ghir_D12G011500	0.0122486	undirected	NA	NA
Ghir_A05G016940	Ghir_D12G022480	0.0168437	undirected	NA	NA
Ghir_A05G016940	Ghir_D12G023430	0.0215459	undirected	NA	NA
Ghir_A05G016940	Ghir_D12G024560	0.0195991	undirected	NA	NA
Ghir_A05G016940	Ghir_D12G026790	0.0230904	undirected	NA	NA
Ghir_A05G016940	Ghir_D13G003430	0.0142798	undirected	NA	NA
Ghir_A05G016940	Ghir_D13G008570	0.0165501	undirected	NA	NA
Ghir_A05G016940	Ghir_D13G019550	0.0713007	undirected	NA	NA
Ghir_A05G017860	Ghir_A05G039070	0.0483694	undirected	NA	NA
Ghir_A05G017860	Ghir_A07G019990	0.012623	undirected	NA	NA
Ghir_A05G017860	Ghir_A07G023480	0.0101379	undirected	NA	NA
Ghir_A05G017860	Ghir_A08G020270	0.0450257	undirected	NA	NA
Ghir_A05G017860	Ghir_A09G005230	0.0107396	undirected	NA	NA
Ghir_A05G017860	Ghir_A09G022640	0.0622661	undirected	NA	NA
Ghir_A05G017860	Ghir_A10G015260	0.0438466	undirected	NA	NA
Ghir_A05G017860	Ghir_A10G018990	0.025059	undirected	NA	NA
Ghir_A05G017860	Ghir_A12G011570	0.0129208	undirected	NA	NA
Ghir_A05G017860	Ghir_A13G003150	0.0143523	undirected	NA	NA
Ghir_A05G017860	Ghir_A13G018840	0.0337032	undirected	NA	NA
Ghir_A05G017860	Ghir_D01G016500	0.0100917	undirected	NA	NA
Ghir_A05G017860	Ghir_D02G016540	0.0144662	undirected	NA	NA
Ghir_A05G017860	Ghir_D02G016550	0.015765	undirected	NA	NA
Ghir_A05G017860	Ghir_D03G004930	0.0143523	undirected	NA	NA
Ghir_A05G017860	Ghir_D03G013160	0.0180645	undirected	NA	NA
Ghir_A05G017860	Ghir_D04G004030	0.0679573	undirected	NA	NA
Ghir_A05G017860	Ghir_D04G006510	0.0320336	undirected	NA	NA
Ghir_A05G017860	Ghir_D04G017310	0.0167012	undirected	NA	NA
Ghir_A05G017860	Ghir_D05G003780	0.0252463	undirected	NA	NA
Ghir_A05G017860	Ghir_D05G008300	0.0508847	undirected	NA	NA
Ghir_A05G017860	Ghir_D05G010430	0.0169222	undirected	NA	NA
Ghir_A05G017860	Ghir_D05G016750	0.016469	undirected	NA	NA
Ghir_A05G017860	Ghir_D05G017860	0.0137201	undirected	NA	NA
Ghir_A05G017860	Ghir_D05G027870	0.0177951	undirected	NA	NA
Ghir_A05G017860	Ghir_D06G001600	0.0182224	undirected	NA	NA
Ghir_A05G017860	Ghir_D06G003560	0.0211235	undirected	NA	NA
Ghir_A05G017860	Ghir_D07G005570	0.011757	undirected	NA	NA
Ghir_A05G017860	Ghir_D07G016770	0.0659004	undirected	NA	NA
Ghir_A05G017860	Ghir_D08G001670	0.0153539	undirected	NA	NA
Ghir_A05G017860	Ghir_D08G011000	0.0144226	undirected	NA	NA
Ghir_A05G017860	Ghir_D08G021100	0.0525562	undirected	NA	NA
Ghir_A05G017860	Ghir_D09G013920	0.0130572	undirected	NA	NA
Ghir_A05G017860	Ghir_D09G021890	0.064608	undirected	NA	NA
Ghir_A05G017860	Ghir_D10G003290	0.0105307	undirected	NA	NA
Ghir_A05G017860	Ghir_D10G012310	0.0504014	undirected	NA	NA
Ghir_A05G017860	Ghir_D10G012320	0.0252384	undirected	NA	NA
Ghir_A05G017860	Ghir_D10G020540	0.0654575	undirected	NA	NA
Ghir_A05G017860	Ghir_D11G023820	0.0349623	undirected	NA	NA
Ghir_A05G017860	Ghir_D13G003430	0.0106716	undirected	NA	NA
Ghir_A05G017860	Ghir_D13G019550	0.0379748	undirected	NA	NA
Ghir_A05G023160	Ghir_A05G039070	0.0497061	undirected	NA	NA
Ghir_A05G023160	Ghir_A07G019990	0.0113748	undirected	NA	NA
Ghir_A05G023160	Ghir_A07G023480	0.0101975	undirected	NA	NA
Ghir_A05G023160	Ghir_A08G020270	0.0454454	undirected	NA	NA
Ghir_A05G023160	Ghir_A09G005230	0.0100852	undirected	NA	NA
Ghir_A05G023160	Ghir_A09G022640	0.060731	undirected	NA	NA
Ghir_A05G023160	Ghir_A10G015260	0.0349942	undirected	NA	NA
Ghir_A05G023160	Ghir_A10G018990	0.0322286	undirected	NA	NA
Ghir_A05G023160	Ghir_A13G003150	0.0121394	undirected	NA	NA
Ghir_A05G023160	Ghir_A13G012800	0.0113472	undirected	NA	NA
Ghir_A05G023160	Ghir_A13G018840	0.0349559	undirected	NA	NA
Ghir_A05G023160	Ghir_D01G016500	0.0116145	undirected	NA	NA
Ghir_A05G023160	Ghir_D02G016540	0.0161662	undirected	NA	NA
Ghir_A05G023160	Ghir_D02G016550	0.0137767	undirected	NA	NA
Ghir_A05G023160	Ghir_D03G004930	0.0151138	undirected	NA	NA
Ghir_A05G023160	Ghir_D03G013160	0.0239543	undirected	NA	NA
Ghir_A05G023160	Ghir_D04G004030	0.0723417	undirected	NA	NA
Ghir_A05G023160	Ghir_D04G006510	0.0316798	undirected	NA	NA
Ghir_A05G023160	Ghir_D04G017310	0.0182133	undirected	NA	NA
Ghir_A05G023160	Ghir_D05G003780	0.0248577	undirected	NA	NA
Ghir_A05G023160	Ghir_D05G008300	0.0449902	undirected	NA	NA
Ghir_A05G023160	Ghir_D05G010430	0.013861	undirected	NA	NA
Ghir_A05G023160	Ghir_D05G016750	0.0167699	undirected	NA	NA
Ghir_A05G023160	Ghir_D05G017860	0.0138532	undirected	NA	NA
Ghir_A05G023160	Ghir_D05G027870	0.0157826	undirected	NA	NA
Ghir_A05G023160	Ghir_D06G001600	0.0209619	undirected	NA	NA
Ghir_A05G023160	Ghir_D06G003560	0.0294112	undirected	NA	NA
Ghir_A05G023160	Ghir_D07G005570	0.0118959	undirected	NA	NA
Ghir_A05G023160	Ghir_D07G016770	0.0672172	undirected	NA	NA
Ghir_A05G023160	Ghir_D08G001670	0.0126703	undirected	NA	NA
Ghir_A05G023160	Ghir_D08G011000	0.0148052	undirected	NA	NA
Ghir_A05G023160	Ghir_D08G021100	0.0471723	undirected	NA	NA
Ghir_A05G023160	Ghir_D09G013920	0.0162798	undirected	NA	NA
Ghir_A05G023160	Ghir_D09G021890	0.0649654	undirected	NA	NA
Ghir_A05G023160	Ghir_D10G003290	0.013203	undirected	NA	NA
Ghir_A05G023160	Ghir_D10G012310	0.0494262	undirected	NA	NA
Ghir_A05G023160	Ghir_D10G012320	0.0199979	undirected	NA	NA
Ghir_A05G023160	Ghir_D10G020540	0.0749002	undirected	NA	NA
Ghir_A05G023160	Ghir_D11G018670	0.0119439	undirected	NA	NA
Ghir_A05G023160	Ghir_D11G023820	0.0413368	undirected	NA	NA
Ghir_A05G023160	Ghir_D13G019550	0.0391577	undirected	NA	NA
Ghir_A05G027830	Ghir_A05G039070	0.031002	undirected	NA	NA
Ghir_A05G027830	Ghir_A08G020270	0.0290844	undirected	NA	NA
Ghir_A05G027830	Ghir_A09G022640	0.0429164	undirected	NA	NA
Ghir_A05G027830	Ghir_A10G015260	0.025338	undirected	NA	NA
Ghir_A05G027830	Ghir_A10G018990	0.0216137	undirected	NA	NA
Ghir_A05G027830	Ghir_A13G003150	0.0122247	undirected	NA	NA
Ghir_A05G027830	Ghir_A13G018840	0.0236255	undirected	NA	NA
Ghir_A05G027830	Ghir_D03G004930	0.0128017	undirected	NA	NA
Ghir_A05G027830	Ghir_D03G013160	0.0134674	undirected	NA	NA
Ghir_A05G027830	Ghir_D04G004030	0.0431717	undirected	NA	NA
Ghir_A05G027830	Ghir_D04G006510	0.0225162	undirected	NA	NA
Ghir_A05G027830	Ghir_D04G017310	0.0119018	undirected	NA	NA
Ghir_A05G027830	Ghir_D05G003780	0.0184267	undirected	NA	NA
Ghir_A05G027830	Ghir_D05G008300	0.0320145	undirected	NA	NA
Ghir_A05G027830	Ghir_D05G010430	0.0120506	undirected	NA	NA
Ghir_A05G027830	Ghir_D05G016750	0.0122478	undirected	NA	NA
Ghir_A05G027830	Ghir_D05G027870	0.013268	undirected	NA	NA
Ghir_A05G027830	Ghir_D06G001600	0.0163694	undirected	NA	NA
Ghir_A05G027830	Ghir_D06G003560	0.017162	undirected	NA	NA
Ghir_A05G027830	Ghir_D07G016770	0.0458609	undirected	NA	NA
Ghir_A05G027830	Ghir_D08G021100	0.0310222	undirected	NA	NA
Ghir_A05G027830	Ghir_D09G021890	0.044403	undirected	NA	NA
Ghir_A05G027830	Ghir_D10G012310	0.0310548	undirected	NA	NA
Ghir_A05G027830	Ghir_D10G012320	0.0136406	undirected	NA	NA
Ghir_A05G027830	Ghir_D10G020540	0.0487921	undirected	NA	NA
Ghir_A05G027830	Ghir_D11G023820	0.0266038	undirected	NA	NA
Ghir_A05G027830	Ghir_D13G019550	0.026517	undirected	NA	NA
Ghir_A05G029960	Ghir_A05G039070	0.0282807	undirected	NA	NA
Ghir_A05G029960	Ghir_A07G019990	0.0105303	undirected	NA	NA
Ghir_A05G029960	Ghir_A08G020270	0.0255406	undirected	NA	NA
Ghir_A05G029960	Ghir_A09G022640	0.0347031	undirected	NA	NA
Ghir_A05G029960	Ghir_A10G015260	0.0180931	undirected	NA	NA
Ghir_A05G029960	Ghir_A10G018990	0.0217762	undirected	NA	NA
Ghir_A05G029960	Ghir_A13G003150	0.0120421	undirected	NA	NA
Ghir_A05G029960	Ghir_A13G018840	0.0173606	undirected	NA	NA
Ghir_A05G029960	Ghir_D02G016540	0.0100744	undirected	NA	NA
Ghir_A05G029960	Ghir_D02G016550	0.0121223	undirected	NA	NA
Ghir_A05G029960	Ghir_D03G013160	0.0148272	undirected	NA	NA
Ghir_A05G029960	Ghir_D04G004030	0.0384676	undirected	NA	NA
Ghir_A05G029960	Ghir_D04G006510	0.0181826	undirected	NA	NA
Ghir_A05G029960	Ghir_D04G017310	0.0121394	undirected	NA	NA
Ghir_A05G029960	Ghir_D05G003780	0.0188927	undirected	NA	NA
Ghir_A05G029960	Ghir_D05G008300	0.0273987	undirected	NA	NA
Ghir_A05G029960	Ghir_D05G010430	0.0105187	undirected	NA	NA
Ghir_A05G029960	Ghir_D05G016750	0.0113914	undirected	NA	NA
Ghir_A05G029960	Ghir_D06G003560	0.0206351	undirected	NA	NA
Ghir_A05G029960	Ghir_D07G016770	0.0389969	undirected	NA	NA
Ghir_A05G029960	Ghir_D08G021100	0.0255236	undirected	NA	NA
Ghir_A05G029960	Ghir_D09G021890	0.0374406	undirected	NA	NA
Ghir_A05G029960	Ghir_D10G012310	0.0264379	undirected	NA	NA
Ghir_A05G029960	Ghir_D10G012320	0.0149464	undirected	NA	NA
Ghir_A05G029960	Ghir_D10G020540	0.0475912	undirected	NA	NA
Ghir_A05G029960	Ghir_D11G023820	0.0216891	undirected	NA	NA
Ghir_A05G029960	Ghir_D13G019550	0.018566	undirected	NA	NA
Ghir_A05G034420	Ghir_A05G039070	0.018209	undirected	NA	NA
Ghir_A05G034420	Ghir_A06G004580	0.0123176	undirected	NA	NA
Ghir_A05G034420	Ghir_A08G020270	0.010037	undirected	NA	NA
Ghir_A05G034420	Ghir_A09G022640	0.0145691	undirected	NA	NA
Ghir_A05G034420	Ghir_A13G003150	0.0342566	undirected	NA	NA
Ghir_A05G034420	Ghir_A13G018840	0.0136191	undirected	NA	NA
Ghir_A05G034420	Ghir_D04G004030	0.0210678	undirected	NA	NA
Ghir_A05G034420	Ghir_D04G006510	0.0131786	undirected	NA	NA
Ghir_A05G034420	Ghir_D05G003780	0.0110007	undirected	NA	NA
Ghir_A05G034420	Ghir_D05G008300	0.013078	undirected	NA	NA
Ghir_A05G034420	Ghir_D07G005570	0.0106689	undirected	NA	NA
Ghir_A05G034420	Ghir_D07G016770	0.0174068	undirected	NA	NA
Ghir_A05G034420	Ghir_D08G021100	0.0121794	undirected	NA	NA
Ghir_A05G034420	Ghir_D09G021890	0.0204129	undirected	NA	NA
Ghir_A05G034420	Ghir_D10G012310	0.0122219	undirected	NA	NA
Ghir_A05G034420	Ghir_D10G020540	0.0172254	undirected	NA	NA
Ghir_A05G034420	Ghir_D11G023820	0.0134247	undirected	NA	NA
Ghir_A05G034420	Ghir_D11G027290	0.0138266	undirected	NA	NA
Ghir_A05G034420	Ghir_D13G003430	0.0309132	undirected	NA	NA
Ghir_A05G034420	Ghir_D13G019550	0.0115353	undirected	NA	NA
Ghir_A05G039070	Ghir_A06G004580	0.014236	undirected	NA	NA
Ghir_A05G039070	Ghir_A07G000990	0.0393572	undirected	NA	NA
Ghir_A05G039070	Ghir_A07G001730	0.0247861	undirected	NA	NA
Ghir_A05G039070	Ghir_A07G002000	0.015845	undirected	NA	NA
Ghir_A05G039070	Ghir_A07G019990	0.0469853	undirected	NA	NA
Ghir_A05G039070	Ghir_A07G023480	0.0605329	undirected	NA	NA
Ghir_A05G039070	Ghir_A08G005970	0.0257849	undirected	NA	NA
Ghir_A05G039070	Ghir_A08G011050	0.0568751	undirected	NA	NA
Ghir_A05G039070	Ghir_A08G020270	0.10743	undirected	NA	NA
Ghir_A05G039070	Ghir_A09G001660	0.0332707	undirected	NA	NA
Ghir_A05G039070	Ghir_A09G005230	0.0652765	undirected	NA	NA
Ghir_A05G039070	Ghir_A09G018410	0.0293833	undirected	NA	NA
Ghir_A05G039070	Ghir_A09G022640	0.113576	undirected	NA	NA
Ghir_A05G039070	Ghir_A09G022760	0.0266912	undirected	NA	NA
Ghir_A05G039070	Ghir_A09G023160	0.0194189	undirected	NA	NA
Ghir_A05G039070	Ghir_A10G001030	0.0560004	undirected	NA	NA
Ghir_A05G039070	Ghir_A10G006550	0.0274246	undirected	NA	NA
Ghir_A05G039070	Ghir_A10G012580	0.0418953	undirected	NA	NA
Ghir_A05G039070	Ghir_A10G015260	0.0883108	undirected	NA	NA
Ghir_A05G039070	Ghir_A10G018990	0.0746773	undirected	NA	NA
Ghir_A05G039070	Ghir_A11G020360	0.0257676	undirected	NA	NA
Ghir_A05G039070	Ghir_A11G029540	0.0180843	undirected	NA	NA
Ghir_A05G039070	Ghir_A11G029700	0.0163841	undirected	NA	NA
Ghir_A05G039070	Ghir_A11G033230	0.0274778	undirected	NA	NA
Ghir_A05G039070	Ghir_A11G034750	0.0345991	undirected	NA	NA
Ghir_A05G039070	Ghir_A12G011570	0.0347516	undirected	NA	NA
Ghir_A05G039070	Ghir_A12G012370	0.0128775	undirected	NA	NA
Ghir_A05G039070	Ghir_A12G020240	0.0302412	undirected	NA	NA
Ghir_A05G039070	Ghir_A12G023460	0.0378698	undirected	NA	NA
Ghir_A05G039070	Ghir_A12G024580	0.0187449	undirected	NA	NA
Ghir_A05G039070	Ghir_A13G002370	0.0200197	undirected	NA	NA
Ghir_A05G039070	Ghir_A13G003150	0.0209541	undirected	NA	NA
Ghir_A05G039070	Ghir_A13G009770	0.0322959	undirected	NA	NA
Ghir_A05G039070	Ghir_A13G012800	0.0454728	undirected	NA	NA
Ghir_A05G039070	Ghir_A13G018840	0.0744132	undirected	NA	NA
Ghir_A05G039070	Ghir_A13G020120	0.0439762	undirected	NA	NA
Ghir_A05G039070	Ghir_A13G020330	0.0498046	undirected	NA	NA
Ghir_A05G039070	Ghir_D01G003430	0.0211229	undirected	NA	NA
Ghir_A05G039070	Ghir_D01G016160	0.0571394	undirected	NA	NA
Ghir_A05G039070	Ghir_D01G016500	0.0709114	undirected	NA	NA
Ghir_A05G039070	Ghir_D02G001640	0.0621209	undirected	NA	NA
Ghir_A05G039070	Ghir_D02G016540	0.0724945	undirected	NA	NA
Ghir_A05G039070	Ghir_D02G016550	0.0525828	undirected	NA	NA
Ghir_A05G039070	Ghir_D02G019300	0.031615	undirected	NA	NA
Ghir_A05G039070	Ghir_D02G023760	0.0302746	undirected	NA	NA
Ghir_A05G039070	Ghir_D03G004070	0.0187793	undirected	NA	NA
Ghir_A05G039070	Ghir_D03G004930	0.06425	undirected	NA	NA
Ghir_A05G039070	Ghir_D03G013160	0.0758659	undirected	NA	NA
Ghir_A05G039070	Ghir_D04G004030	0.145161	undirected	NA	NA
Ghir_A05G039070	Ghir_D04G006510	0.0595875	undirected	NA	NA
Ghir_A05G039070	Ghir_D04G010730	0.0362407	undirected	NA	NA
Ghir_A05G039070	Ghir_D04G017310	0.0796048	undirected	NA	NA
Ghir_A05G039070	Ghir_D05G003780	0.0637414	undirected	NA	NA
Ghir_A05G039070	Ghir_D05G008300	0.106665	undirected	NA	NA
Ghir_A05G039070	Ghir_D05G010430	0.0508029	undirected	NA	NA
Ghir_A05G039070	Ghir_D05G013110	0.041344	undirected	NA	NA
Ghir_A05G039070	Ghir_D05G013750	0.0202072	undirected	NA	NA
Ghir_A05G039070	Ghir_D05G016750	0.0739959	undirected	NA	NA
Ghir_A05G039070	Ghir_D05G017860	0.0546221	undirected	NA	NA
Ghir_A05G039070	Ghir_D05G018680	0.0373212	undirected	NA	NA
Ghir_A05G039070	Ghir_D05G027870	0.0633766	undirected	NA	NA
Ghir_A05G039070	Ghir_D06G001600	0.0545509	undirected	NA	NA
Ghir_A05G039070	Ghir_D06G001660	0.0266011	undirected	NA	NA
Ghir_A05G039070	Ghir_D06G002830	0.0263211	undirected	NA	NA
Ghir_A05G039070	Ghir_D06G003560	0.0603364	undirected	NA	NA
Ghir_A05G039070	Ghir_D06G014200	0.0173254	undirected	NA	NA
Ghir_A05G039070	Ghir_D06G016590	0.055841	undirected	NA	NA
Ghir_A05G039070	Ghir_D06G016770	0.0309571	undirected	NA	NA
Ghir_A05G039070	Ghir_D07G005570	0.0367827	undirected	NA	NA
Ghir_A05G039070	Ghir_D07G016770	0.131723	undirected	NA	NA
Ghir_A05G039070	Ghir_D07G023560	0.0470409	undirected	NA	NA
Ghir_A05G039070	Ghir_D08G001670	0.0862016	undirected	NA	NA
Ghir_A05G039070	Ghir_D08G011000	0.064553	undirected	NA	NA
Ghir_A05G039070	Ghir_D08G019430	0.0338288	undirected	NA	NA
Ghir_A05G039070	Ghir_D08G020340	0.0308779	undirected	NA	NA
Ghir_A05G039070	Ghir_D08G021100	0.11358	undirected	NA	NA
Ghir_A05G039070	Ghir_D09G004870	0.0394851	undirected	NA	NA
Ghir_A05G039070	Ghir_D09G005860	0.0174465	undirected	NA	NA
Ghir_A05G039070	Ghir_D09G013920	0.0753458	undirected	NA	NA
Ghir_A05G039070	Ghir_D09G021890	0.133613	undirected	NA	NA
Ghir_A05G039070	Ghir_D09G023590	0.0276841	undirected	NA	NA
Ghir_A05G039070	Ghir_D10G003290	0.0706756	undirected	NA	NA
Ghir_A05G039070	Ghir_D10G003790	0.0399332	undirected	NA	NA
Ghir_A05G039070	Ghir_D10G006370	0.0728749	undirected	NA	NA
Ghir_A05G039070	Ghir_D10G006980	0.0637951	undirected	NA	NA
Ghir_A05G039070	Ghir_D10G007350	0.0186453	undirected	NA	NA
Ghir_A05G039070	Ghir_D10G010900	0.0278661	undirected	NA	NA
Ghir_A05G039070	Ghir_D10G011440	0.0386316	undirected	NA	NA
Ghir_A05G039070	Ghir_D10G012310	0.10175	undirected	NA	NA
Ghir_A05G039070	Ghir_D10G012320	0.0767304	undirected	NA	NA
Ghir_A05G039070	Ghir_D10G015220	0.0414741	undirected	NA	NA
Ghir_A05G039070	Ghir_D10G018330	0.0193048	undirected	NA	NA
Ghir_A05G039070	Ghir_D10G018340	0.0227096	undirected	NA	NA
Ghir_A05G039070	Ghir_D10G020540	0.129552	undirected	NA	NA
Ghir_A05G039070	Ghir_D10G027040	0.0359198	undirected	NA	NA
Ghir_A05G039070	Ghir_D11G004520	0.0372349	undirected	NA	NA
Ghir_A05G039070	Ghir_D11G018670	0.0489201	undirected	NA	NA
Ghir_A05G039070	Ghir_D11G020370	0.0459506	undirected	NA	NA
Ghir_A05G039070	Ghir_D11G023820	0.0827326	undirected	NA	NA
Ghir_A05G039070	Ghir_D11G027290	0.0183094	undirected	NA	NA
Ghir_A05G039070	Ghir_D11G029710	0.0217939	undirected	NA	NA
Ghir_A05G039070	Ghir_D12G000300	0.0263164	undirected	NA	NA
Ghir_A05G039070	Ghir_D12G003310	0.0186833	undirected	NA	NA
Ghir_A05G039070	Ghir_D12G006860	0.0121164	undirected	NA	NA
Ghir_A05G039070	Ghir_D12G011500	0.0209669	undirected	NA	NA
Ghir_A05G039070	Ghir_D12G022480	0.0299798	undirected	NA	NA
Ghir_A05G039070	Ghir_D12G023430	0.0380468	undirected	NA	NA
Ghir_A05G039070	Ghir_D12G024560	0.0314653	undirected	NA	NA
Ghir_A05G039070	Ghir_D12G026790	0.0399478	undirected	NA	NA
Ghir_A05G039070	Ghir_D13G002660	0.0168848	undirected	NA	NA
Ghir_A05G039070	Ghir_D13G003430	0.015077	undirected	NA	NA
Ghir_A05G039070	Ghir_D13G008570	0.0292612	undirected	NA	NA
Ghir_A05G039070	Ghir_D13G019550	0.0862326	undirected	NA	NA
Ghir_A06G004580	Ghir_A07G019990	0.011175	undirected	NA	NA
Ghir_A06G004580	Ghir_A09G022640	0.0133827	undirected	NA	NA
Ghir_A06G004580	Ghir_A13G003150	0.0400148	undirected	NA	NA
Ghir_A06G004580	Ghir_D04G004030	0.0172712	undirected	NA	NA
Ghir_A06G004580	Ghir_D04G006510	0.0114638	undirected	NA	NA
Ghir_A06G004580	Ghir_D05G003780	0.0128028	undirected	NA	NA
Ghir_A06G004580	Ghir_D05G008300	0.0121314	undirected	NA	NA
Ghir_A06G004580	Ghir_D06G002830	0.0111202	undirected	NA	NA
Ghir_A06G004580	Ghir_D06G003560	0.0103538	undirected	NA	NA
Ghir_A06G004580	Ghir_D07G005570	0.011516	undirected	NA	NA
Ghir_A06G004580	Ghir_D07G016770	0.0161481	undirected	NA	NA
Ghir_A06G004580	Ghir_D08G021100	0.0105441	undirected	NA	NA
Ghir_A06G004580	Ghir_D09G021890	0.0183882	undirected	NA	NA
Ghir_A06G004580	Ghir_D10G012310	0.0108874	undirected	NA	NA
Ghir_A06G004580	Ghir_D10G020540	0.0174526	undirected	NA	NA
Ghir_A06G004580	Ghir_D11G023820	0.0124595	undirected	NA	NA
Ghir_A06G004580	Ghir_D11G027290	0.0175378	undirected	NA	NA
Ghir_A06G004580	Ghir_D12G024560	0.0105379	undirected	NA	NA
Ghir_A06G004580	Ghir_D13G003430	0.03467	undirected	NA	NA
Ghir_A07G000990	Ghir_A07G019990	0.0101096	undirected	NA	NA
Ghir_A07G000990	Ghir_A08G020270	0.0285209	undirected	NA	NA
Ghir_A07G000990	Ghir_A09G022640	0.0409153	undirected	NA	NA
Ghir_A07G000990	Ghir_A10G015260	0.0249418	undirected	NA	NA
Ghir_A07G000990	Ghir_A10G018990	0.0147727	undirected	NA	NA
Ghir_A07G000990	Ghir_A13G003150	0.0138074	undirected	NA	NA
Ghir_A07G000990	Ghir_A13G018840	0.0271817	undirected	NA	NA
Ghir_A07G000990	Ghir_D01G016500	0.0129206	undirected	NA	NA
Ghir_A07G000990	Ghir_D02G016540	0.0100995	undirected	NA	NA
Ghir_A07G000990	Ghir_D03G004930	0.010825	undirected	NA	NA
Ghir_A07G000990	Ghir_D03G013160	0.0145271	undirected	NA	NA
Ghir_A07G000990	Ghir_D04G004030	0.0477145	undirected	NA	NA
Ghir_A07G000990	Ghir_D04G006510	0.0207204	undirected	NA	NA
Ghir_A07G000990	Ghir_D04G017310	0.0158518	undirected	NA	NA
Ghir_A07G000990	Ghir_D05G003780	0.0169229	undirected	NA	NA
Ghir_A07G000990	Ghir_D05G008300	0.0328008	undirected	NA	NA
Ghir_A07G000990	Ghir_D05G010430	0.0103038	undirected	NA	NA
Ghir_A07G000990	Ghir_D05G016750	0.0103823	undirected	NA	NA
Ghir_A07G000990	Ghir_D05G027870	0.0119987	undirected	NA	NA
Ghir_A07G000990	Ghir_D06G001600	0.011386	undirected	NA	NA
Ghir_A07G000990	Ghir_D06G003560	0.0159419	undirected	NA	NA
Ghir_A07G000990	Ghir_D07G005570	0.011168	undirected	NA	NA
Ghir_A07G000990	Ghir_D07G016770	0.0461927	undirected	NA	NA
Ghir_A07G000990	Ghir_D08G021100	0.0337079	undirected	NA	NA
Ghir_A07G000990	Ghir_D09G013920	0.0129539	undirected	NA	NA
Ghir_A07G000990	Ghir_D09G021890	0.0505715	undirected	NA	NA
Ghir_A07G000990	Ghir_D10G003290	0.0101632	undirected	NA	NA
Ghir_A07G000990	Ghir_D10G012310	0.0324045	undirected	NA	NA
Ghir_A07G000990	Ghir_D10G012320	0.0113699	undirected	NA	NA
Ghir_A07G000990	Ghir_D10G020540	0.0449668	undirected	NA	NA
Ghir_A07G000990	Ghir_D11G023820	0.0267664	undirected	NA	NA
Ghir_A07G000990	Ghir_D13G003430	0.0113888	undirected	NA	NA
Ghir_A07G000990	Ghir_D13G019550	0.0294981	undirected	NA	NA
Ghir_A07G001730	Ghir_A08G020270	0.0207203	undirected	NA	NA
Ghir_A07G001730	Ghir_A09G022640	0.0278974	undirected	NA	NA
Ghir_A07G001730	Ghir_A10G015260	0.0150612	undirected	NA	NA
Ghir_A07G001730	Ghir_A10G018990	0.0124639	undirected	NA	NA
Ghir_A07G001730	Ghir_A13G018840	0.0138135	undirected	NA	NA
Ghir_A07G001730	Ghir_D03G013160	0.011879	undirected	NA	NA
Ghir_A07G001730	Ghir_D04G004030	0.0318662	undirected	NA	NA
Ghir_A07G001730	Ghir_D04G006510	0.0128602	undirected	NA	NA
Ghir_A07G001730	Ghir_D05G003780	0.0147403	undirected	NA	NA
Ghir_A07G001730	Ghir_D05G008300	0.0231941	undirected	NA	NA
Ghir_A07G001730	Ghir_D06G003560	0.0115633	undirected	NA	NA
Ghir_A07G001730	Ghir_D07G016770	0.0348106	undirected	NA	NA
Ghir_A07G001730	Ghir_D08G021100	0.0228976	undirected	NA	NA
Ghir_A07G001730	Ghir_D09G021890	0.0339804	undirected	NA	NA
Ghir_A07G001730	Ghir_D10G012310	0.0217539	undirected	NA	NA
Ghir_A07G001730	Ghir_D10G020540	0.0353718	undirected	NA	NA
Ghir_A07G001730	Ghir_D11G023820	0.0181661	undirected	NA	NA
Ghir_A07G001730	Ghir_D13G019550	0.0161046	undirected	NA	NA
Ghir_A07G002000	Ghir_A08G020270	0.0133936	undirected	NA	NA
Ghir_A07G002000	Ghir_A09G022640	0.0208161	undirected	NA	NA
Ghir_A07G002000	Ghir_A10G015260	0.0122146	undirected	NA	NA
Ghir_A07G002000	Ghir_A10G018990	0.0102783	undirected	NA	NA
Ghir_A07G002000	Ghir_A13G018840	0.0108649	undirected	NA	NA
Ghir_A07G002000	Ghir_D04G004030	0.0217328	undirected	NA	NA
Ghir_A07G002000	Ghir_D05G003780	0.0108386	undirected	NA	NA
Ghir_A07G002000	Ghir_D05G008300	0.0200961	undirected	NA	NA
Ghir_A07G002000	Ghir_D06G003560	0.0129048	undirected	NA	NA
Ghir_A07G002000	Ghir_D07G016770	0.022904	undirected	NA	NA
Ghir_A07G002000	Ghir_D08G021100	0.0136958	undirected	NA	NA
Ghir_A07G002000	Ghir_D09G021890	0.0236492	undirected	NA	NA
Ghir_A07G002000	Ghir_D10G012310	0.0144112	undirected	NA	NA
Ghir_A07G002000	Ghir_D10G020540	0.0265356	undirected	NA	NA
Ghir_A07G002000	Ghir_D11G023820	0.0141502	undirected	NA	NA
Ghir_A07G002000	Ghir_D13G019550	0.0118173	undirected	NA	NA
Ghir_A07G019990	Ghir_A07G023480	0.0221211	undirected	NA	NA
Ghir_A07G019990	Ghir_A08G011050	0.0140599	undirected	NA	NA
Ghir_A07G019990	Ghir_A08G020270	0.0340108	undirected	NA	NA
Ghir_A07G019990	Ghir_A09G001660	0.0113047	undirected	NA	NA
Ghir_A07G019990	Ghir_A09G005230	0.0231138	undirected	NA	NA
Ghir_A07G019990	Ghir_A09G018410	0.0112224	undirected	NA	NA
Ghir_A07G019990	Ghir_A09G022640	0.0466836	undirected	NA	NA
Ghir_A07G019990	Ghir_A10G001030	0.0132146	undirected	NA	NA
Ghir_A07G019990	Ghir_A10G012580	0.0110004	undirected	NA	NA
Ghir_A07G019990	Ghir_A10G015260	0.0233939	undirected	NA	NA
Ghir_A07G019990	Ghir_A10G018990	0.0225823	undirected	NA	NA
Ghir_A07G019990	Ghir_A11G020360	0.0124518	undirected	NA	NA
Ghir_A07G019990	Ghir_A12G011570	0.013089	undirected	NA	NA
Ghir_A07G019990	Ghir_A12G020240	0.0106478	undirected	NA	NA
Ghir_A07G019990	Ghir_A12G023460	0.0106042	undirected	NA	NA
Ghir_A07G019990	Ghir_A12G024580	0.0111941	undirected	NA	NA
Ghir_A07G019990	Ghir_A13G003150	0.018243	undirected	NA	NA
Ghir_A07G019990	Ghir_A13G012800	0.0131406	undirected	NA	NA
Ghir_A07G019990	Ghir_A13G018840	0.0211251	undirected	NA	NA
Ghir_A07G019990	Ghir_A13G020120	0.0119561	undirected	NA	NA
Ghir_A07G019990	Ghir_A13G020330	0.0198418	undirected	NA	NA
Ghir_A07G019990	Ghir_D01G016160	0.0134581	undirected	NA	NA
Ghir_A07G019990	Ghir_D01G016500	0.0180019	undirected	NA	NA
Ghir_A07G019990	Ghir_D02G001640	0.0139501	undirected	NA	NA
Ghir_A07G019990	Ghir_D02G016540	0.019876	undirected	NA	NA
Ghir_A07G019990	Ghir_D02G016550	0.0152238	undirected	NA	NA
Ghir_A07G019990	Ghir_D02G019300	0.0122562	undirected	NA	NA
Ghir_A07G019990	Ghir_D02G023760	0.0143207	undirected	NA	NA
Ghir_A07G019990	Ghir_D03G004070	0.0101302	undirected	NA	NA
Ghir_A07G019990	Ghir_D03G004930	0.0168035	undirected	NA	NA
Ghir_A07G019990	Ghir_D03G013160	0.0224006	undirected	NA	NA
Ghir_A07G019990	Ghir_D04G004030	0.0567922	undirected	NA	NA
Ghir_A07G019990	Ghir_D04G006510	0.0216222	undirected	NA	NA
Ghir_A07G019990	Ghir_D04G017310	0.0208622	undirected	NA	NA
Ghir_A07G019990	Ghir_D05G003780	0.0253236	undirected	NA	NA
Ghir_A07G019990	Ghir_D05G008300	0.0382922	undirected	NA	NA
Ghir_A07G019990	Ghir_D05G010430	0.0142652	undirected	NA	NA
Ghir_A07G019990	Ghir_D05G013110	0.012703	undirected	NA	NA
Ghir_A07G019990	Ghir_D05G016750	0.0173664	undirected	NA	NA
Ghir_A07G019990	Ghir_D05G017860	0.0144583	undirected	NA	NA
Ghir_A07G019990	Ghir_D05G018680	0.0112762	undirected	NA	NA
Ghir_A07G019990	Ghir_D05G027870	0.0142507	undirected	NA	NA
Ghir_A07G019990	Ghir_D06G001600	0.0127025	undirected	NA	NA
Ghir_A07G019990	Ghir_D06G003560	0.0222632	undirected	NA	NA
Ghir_A07G019990	Ghir_D06G016590	0.0142286	undirected	NA	NA
Ghir_A07G019990	Ghir_D06G016770	0.0126925	undirected	NA	NA
Ghir_A07G019990	Ghir_D07G005570	0.0135921	undirected	NA	NA
Ghir_A07G019990	Ghir_D07G016770	0.0557414	undirected	NA	NA
Ghir_A07G019990	Ghir_D07G023560	0.0186114	undirected	NA	NA
Ghir_A07G019990	Ghir_D08G001670	0.0201627	undirected	NA	NA
Ghir_A07G019990	Ghir_D08G011000	0.0162603	undirected	NA	NA
Ghir_A07G019990	Ghir_D08G019430	0.0123804	undirected	NA	NA
Ghir_A07G019990	Ghir_D08G020340	0.0110473	undirected	NA	NA
Ghir_A07G019990	Ghir_D08G021100	0.0370679	undirected	NA	NA
Ghir_A07G019990	Ghir_D09G004870	0.0139686	undirected	NA	NA
Ghir_A07G019990	Ghir_D09G013920	0.0163809	undirected	NA	NA
Ghir_A07G019990	Ghir_D09G021890	0.054247	undirected	NA	NA
Ghir_A07G019990	Ghir_D10G003290	0.0183078	undirected	NA	NA
Ghir_A07G019990	Ghir_D10G003790	0.0101876	undirected	NA	NA
Ghir_A07G019990	Ghir_D10G006370	0.0165361	undirected	NA	NA
Ghir_A07G019990	Ghir_D10G006980	0.0183256	undirected	NA	NA
Ghir_A07G019990	Ghir_D10G011440	0.0105796	undirected	NA	NA
Ghir_A07G019990	Ghir_D10G012310	0.035225	undirected	NA	NA
Ghir_A07G019990	Ghir_D10G012320	0.0196436	undirected	NA	NA
Ghir_A07G019990	Ghir_D10G015220	0.0122644	undirected	NA	NA
Ghir_A07G019990	Ghir_D10G020540	0.0607875	undirected	NA	NA
Ghir_A07G019990	Ghir_D10G027040	0.0122526	undirected	NA	NA
Ghir_A07G019990	Ghir_D11G004520	0.0113102	undirected	NA	NA
Ghir_A07G019990	Ghir_D11G018670	0.0129837	undirected	NA	NA
Ghir_A07G019990	Ghir_D11G020370	0.0175252	undirected	NA	NA
Ghir_A07G019990	Ghir_D11G023820	0.0316758	undirected	NA	NA
Ghir_A07G019990	Ghir_D11G027290	0.010742	undirected	NA	NA
Ghir_A07G019990	Ghir_D12G000300	0.0103435	undirected	NA	NA
Ghir_A07G019990	Ghir_D12G022480	0.0110481	undirected	NA	NA
Ghir_A07G019990	Ghir_D12G023430	0.0146409	undirected	NA	NA
Ghir_A07G019990	Ghir_D12G024560	0.012798	undirected	NA	NA
Ghir_A07G019990	Ghir_D12G026790	0.0109234	undirected	NA	NA
Ghir_A07G019990	Ghir_D13G002660	0.0116237	undirected	NA	NA
Ghir_A07G019990	Ghir_D13G003430	0.0150377	undirected	NA	NA
Ghir_A07G019990	Ghir_D13G008570	0.0166483	undirected	NA	NA
Ghir_A07G019990	Ghir_D13G019550	0.0247637	undirected	NA	NA
Ghir_A07G023480	Ghir_A08G011050	0.0128438	undirected	NA	NA
Ghir_A07G023480	Ghir_A08G020270	0.0503644	undirected	NA	NA
Ghir_A07G023480	Ghir_A09G005230	0.0159048	undirected	NA	NA
Ghir_A07G023480	Ghir_A09G022640	0.0584555	undirected	NA	NA
Ghir_A07G023480	Ghir_A10G001030	0.0138653	undirected	NA	NA
Ghir_A07G023480	Ghir_A10G012580	0.0128403	undirected	NA	NA
Ghir_A07G023480	Ghir_A10G015260	0.029379	undirected	NA	NA
Ghir_A07G023480	Ghir_A10G018990	0.0263122	undirected	NA	NA
Ghir_A07G023480	Ghir_A11G020360	0.0113049	undirected	NA	NA
Ghir_A07G023480	Ghir_A13G003150	0.0133633	undirected	NA	NA
Ghir_A07G023480	Ghir_A13G012800	0.0109537	undirected	NA	NA
Ghir_A07G023480	Ghir_A13G018840	0.0273546	undirected	NA	NA
Ghir_A07G023480	Ghir_A13G020330	0.0114951	undirected	NA	NA
Ghir_A07G023480	Ghir_D01G016160	0.0140598	undirected	NA	NA
Ghir_A07G023480	Ghir_D01G016500	0.0148321	undirected	NA	NA
Ghir_A07G023480	Ghir_D02G001640	0.0153218	undirected	NA	NA
Ghir_A07G023480	Ghir_D02G016540	0.0168486	undirected	NA	NA
Ghir_A07G023480	Ghir_D02G016550	0.014511	undirected	NA	NA
Ghir_A07G023480	Ghir_D03G004930	0.0123825	undirected	NA	NA
Ghir_A07G023480	Ghir_D03G013160	0.0277669	undirected	NA	NA
Ghir_A07G023480	Ghir_D04G004030	0.0779193	undirected	NA	NA
Ghir_A07G023480	Ghir_D04G006510	0.0260956	undirected	NA	NA
Ghir_A07G023480	Ghir_D04G017310	0.0309878	undirected	NA	NA
Ghir_A07G023480	Ghir_D05G003780	0.0285881	undirected	NA	NA
Ghir_A07G023480	Ghir_D05G008300	0.0528986	undirected	NA	NA
Ghir_A07G023480	Ghir_D05G010430	0.0137948	undirected	NA	NA
Ghir_A07G023480	Ghir_D05G016750	0.0151519	undirected	NA	NA
Ghir_A07G023480	Ghir_D05G017860	0.0120055	undirected	NA	NA
Ghir_A07G023480	Ghir_D05G027870	0.0124896	undirected	NA	NA
Ghir_A07G023480	Ghir_D06G001600	0.0127565	undirected	NA	NA
Ghir_A07G023480	Ghir_D06G003560	0.0274929	undirected	NA	NA
Ghir_A07G023480	Ghir_D06G016590	0.0118037	undirected	NA	NA
Ghir_A07G023480	Ghir_D07G005570	0.0124036	undirected	NA	NA
Ghir_A07G023480	Ghir_D07G016770	0.0776343	undirected	NA	NA
Ghir_A07G023480	Ghir_D07G023560	0.0208526	undirected	NA	NA
Ghir_A07G023480	Ghir_D08G001670	0.0157161	undirected	NA	NA
Ghir_A07G023480	Ghir_D08G011000	0.0150315	undirected	NA	NA
Ghir_A07G023480	Ghir_D08G021100	0.0490529	undirected	NA	NA
Ghir_A07G023480	Ghir_D09G013920	0.0148339	undirected	NA	NA
Ghir_A07G023480	Ghir_D09G021890	0.0680278	undirected	NA	NA
Ghir_A07G023480	Ghir_D10G003290	0.0166964	undirected	NA	NA
Ghir_A07G023480	Ghir_D10G006370	0.0173193	undirected	NA	NA
Ghir_A07G023480	Ghir_D10G006980	0.0175002	undirected	NA	NA
Ghir_A07G023480	Ghir_D10G012310	0.0472575	undirected	NA	NA
Ghir_A07G023480	Ghir_D10G012320	0.0172603	undirected	NA	NA
Ghir_A07G023480	Ghir_D10G015220	0.012917	undirected	NA	NA
Ghir_A07G023480	Ghir_D10G020540	0.0805762	undirected	NA	NA
Ghir_A07G023480	Ghir_D11G004520	0.01066	undirected	NA	NA
Ghir_A07G023480	Ghir_D11G018670	0.0107227	undirected	NA	NA
Ghir_A07G023480	Ghir_D11G020370	0.0122625	undirected	NA	NA
Ghir_A07G023480	Ghir_D11G023820	0.0419291	undirected	NA	NA
Ghir_A07G023480	Ghir_D11G027290	0.0105466	undirected	NA	NA
Ghir_A07G023480	Ghir_D12G022480	0.0111596	undirected	NA	NA
Ghir_A07G023480	Ghir_D13G003430	0.0107626	undirected	NA	NA
Ghir_A07G023480	Ghir_D13G019550	0.0319986	undirected	NA	NA
Ghir_A08G005970	Ghir_A08G020270	0.0247808	undirected	NA	NA
Ghir_A08G005970	Ghir_A09G022640	0.0307104	undirected	NA	NA
Ghir_A08G005970	Ghir_A10G015260	0.0167828	undirected	NA	NA
Ghir_A08G005970	Ghir_A10G018990	0.0143917	undirected	NA	NA
Ghir_A08G005970	Ghir_A13G003150	0.0109157	undirected	NA	NA
Ghir_A08G005970	Ghir_A13G018840	0.0173247	undirected	NA	NA
Ghir_A08G005970	Ghir_D03G013160	0.0135483	undirected	NA	NA
Ghir_A08G005970	Ghir_D04G004030	0.0357695	undirected	NA	NA
Ghir_A08G005970	Ghir_D04G006510	0.0189082	undirected	NA	NA
Ghir_A08G005970	Ghir_D04G017310	0.0112553	undirected	NA	NA
Ghir_A08G005970	Ghir_D05G003780	0.0131305	undirected	NA	NA
Ghir_A08G005970	Ghir_D05G008300	0.0245751	undirected	NA	NA
Ghir_A08G005970	Ghir_D06G003560	0.0166181	undirected	NA	NA
Ghir_A08G005970	Ghir_D07G005570	0.0100367	undirected	NA	NA
Ghir_A08G005970	Ghir_D07G016770	0.0348572	undirected	NA	NA
Ghir_A08G005970	Ghir_D08G021100	0.0227307	undirected	NA	NA
Ghir_A08G005970	Ghir_D09G021890	0.0350221	undirected	NA	NA
Ghir_A08G005970	Ghir_D10G012310	0.0225466	undirected	NA	NA
Ghir_A08G005970	Ghir_D10G012320	0.0116668	undirected	NA	NA
Ghir_A08G005970	Ghir_D10G020540	0.0380096	undirected	NA	NA
Ghir_A08G005970	Ghir_D11G023820	0.0205404	undirected	NA	NA
Ghir_A08G005970	Ghir_D13G019550	0.0183371	undirected	NA	NA
Ghir_A08G011050	Ghir_A08G020270	0.0500996	undirected	NA	NA
Ghir_A08G011050	Ghir_A09G005230	0.0142341	undirected	NA	NA
Ghir_A08G011050	Ghir_A09G022640	0.0608125	undirected	NA	NA
Ghir_A08G011050	Ghir_A10G001030	0.0113478	undirected	NA	NA
Ghir_A08G011050	Ghir_A10G015260	0.030815	undirected	NA	NA
Ghir_A08G011050	Ghir_A10G018990	0.0303114	undirected	NA	NA
Ghir_A08G011050	Ghir_A13G003150	0.0135801	undirected	NA	NA
Ghir_A08G011050	Ghir_A13G012800	0.010156	undirected	NA	NA
Ghir_A08G011050	Ghir_A13G018840	0.0324195	undirected	NA	NA
Ghir_A08G011050	Ghir_D01G016160	0.0103323	undirected	NA	NA
Ghir_A08G011050	Ghir_D01G016500	0.0126436	undirected	NA	NA
Ghir_A08G011050	Ghir_D02G001640	0.0125805	undirected	NA	NA
Ghir_A08G011050	Ghir_D02G016540	0.0160685	undirected	NA	NA
Ghir_A08G011050	Ghir_D02G016550	0.0154737	undirected	NA	NA
Ghir_A08G011050	Ghir_D03G004930	0.0154904	undirected	NA	NA
Ghir_A08G011050	Ghir_D03G013160	0.0252404	undirected	NA	NA
Ghir_A08G011050	Ghir_D04G004030	0.0741261	undirected	NA	NA
Ghir_A08G011050	Ghir_D04G006510	0.0292132	undirected	NA	NA
Ghir_A08G011050	Ghir_D04G017310	0.0235478	undirected	NA	NA
Ghir_A08G011050	Ghir_D05G003780	0.0245762	undirected	NA	NA
Ghir_A08G011050	Ghir_D05G008300	0.0489352	undirected	NA	NA
Ghir_A08G011050	Ghir_D05G010430	0.0139123	undirected	NA	NA
Ghir_A08G011050	Ghir_D05G016750	0.0169326	undirected	NA	NA
Ghir_A08G011050	Ghir_D05G017860	0.012835	undirected	NA	NA
Ghir_A08G011050	Ghir_D05G027870	0.0167994	undirected	NA	NA
Ghir_A08G011050	Ghir_D06G001600	0.0153864	undirected	NA	NA
Ghir_A08G011050	Ghir_D06G003560	0.0308706	undirected	NA	NA
Ghir_A08G011050	Ghir_D06G016590	0.0101406	undirected	NA	NA
Ghir_A08G011050	Ghir_D07G005570	0.0142834	undirected	NA	NA
Ghir_A08G011050	Ghir_D07G016770	0.0702288	undirected	NA	NA
Ghir_A08G011050	Ghir_D08G001670	0.0143123	undirected	NA	NA
Ghir_A08G011050	Ghir_D08G011000	0.0178754	undirected	NA	NA
Ghir_A08G011050	Ghir_D08G021100	0.0497149	undirected	NA	NA
Ghir_A08G011050	Ghir_D09G013920	0.0154937	undirected	NA	NA
Ghir_A08G011050	Ghir_D09G021890	0.0671807	undirected	NA	NA
Ghir_A08G011050	Ghir_D10G003290	0.0148637	undirected	NA	NA
Ghir_A08G011050	Ghir_D10G006370	0.0117507	undirected	NA	NA
Ghir_A08G011050	Ghir_D10G012310	0.0495604	undirected	NA	NA
Ghir_A08G011050	Ghir_D10G012320	0.018928	undirected	NA	NA
Ghir_A08G011050	Ghir_D10G020540	0.0784591	undirected	NA	NA
Ghir_A08G011050	Ghir_D11G018670	0.0107577	undirected	NA	NA
Ghir_A08G011050	Ghir_D11G020370	0.0107564	undirected	NA	NA
Ghir_A08G011050	Ghir_D11G023820	0.0409546	undirected	NA	NA
Ghir_A08G011050	Ghir_D13G019550	0.035386	undirected	NA	NA
Ghir_A08G020270	Ghir_A09G001660	0.0293508	undirected	NA	NA
Ghir_A08G020270	Ghir_A09G005230	0.0484391	undirected	NA	NA
Ghir_A08G020270	Ghir_A09G018410	0.0234439	undirected	NA	NA
Ghir_A08G020270	Ghir_A09G022640	0.136984	undirected	NA	NA
Ghir_A08G020270	Ghir_A09G022760	0.0202149	undirected	NA	NA
Ghir_A08G020270	Ghir_A09G023160	0.0133214	undirected	NA	NA
Ghir_A08G020270	Ghir_A10G001030	0.0375007	undirected	NA	NA
Ghir_A08G020270	Ghir_A10G006550	0.0250798	undirected	NA	NA
Ghir_A08G020270	Ghir_A10G012580	0.035287	undirected	NA	NA
Ghir_A08G020270	Ghir_A10G015260	0.0782387	undirected	NA	NA
Ghir_A08G020270	Ghir_A10G018990	0.0897067	undirected	NA	NA
Ghir_A08G020270	Ghir_A11G020360	0.0190034	undirected	NA	NA
Ghir_A08G020270	Ghir_A11G029540	0.0165285	undirected	NA	NA
Ghir_A08G020270	Ghir_A11G029700	0.0143711	undirected	NA	NA
Ghir_A08G020270	Ghir_A11G033230	0.0215797	undirected	NA	NA
Ghir_A08G020270	Ghir_A11G034750	0.0272248	undirected	NA	NA
Ghir_A08G020270	Ghir_A12G011570	0.0328548	undirected	NA	NA
Ghir_A08G020270	Ghir_A12G012370	0.0133055	undirected	NA	NA
Ghir_A08G020270	Ghir_A12G020240	0.0268167	undirected	NA	NA
Ghir_A08G020270	Ghir_A12G023460	0.0251921	undirected	NA	NA
Ghir_A08G020270	Ghir_A12G024580	0.0136905	undirected	NA	NA
Ghir_A08G020270	Ghir_A13G002370	0.0216908	undirected	NA	NA
Ghir_A08G020270	Ghir_A13G003150	0.0174488	undirected	NA	NA
Ghir_A08G020270	Ghir_A13G009770	0.0269693	undirected	NA	NA
Ghir_A08G020270	Ghir_A13G012800	0.0502469	undirected	NA	NA
Ghir_A08G020270	Ghir_A13G018840	0.0643284	undirected	NA	NA
Ghir_A08G020270	Ghir_A13G020120	0.033018	undirected	NA	NA
Ghir_A08G020270	Ghir_A13G020330	0.0376998	undirected	NA	NA
Ghir_A08G020270	Ghir_D01G003430	0.0204959	undirected	NA	NA
Ghir_A08G020270	Ghir_D01G016160	0.0486703	undirected	NA	NA
Ghir_A08G020270	Ghir_D01G016500	0.0421645	undirected	NA	NA
Ghir_A08G020270	Ghir_D02G001640	0.0506362	undirected	NA	NA
Ghir_A08G020270	Ghir_D02G016540	0.072282	undirected	NA	NA
Ghir_A08G020270	Ghir_D02G016550	0.0588886	undirected	NA	NA
Ghir_A08G020270	Ghir_D02G019300	0.0244915	undirected	NA	NA
Ghir_A08G020270	Ghir_D02G023760	0.0226167	undirected	NA	NA
Ghir_A08G020270	Ghir_D03G004070	0.0135531	undirected	NA	NA
Ghir_A08G020270	Ghir_D03G004930	0.0527242	undirected	NA	NA
Ghir_A08G020270	Ghir_D03G013160	0.0778372	undirected	NA	NA
Ghir_A08G020270	Ghir_D04G004030	0.146139	undirected	NA	NA
Ghir_A08G020270	Ghir_D04G006510	0.055123	undirected	NA	NA
Ghir_A08G020270	Ghir_D04G010730	0.0401904	undirected	NA	NA
Ghir_A08G020270	Ghir_D04G017310	0.0712699	undirected	NA	NA
Ghir_A08G020270	Ghir_D05G003780	0.0629734	undirected	NA	NA
Ghir_A08G020270	Ghir_D05G008300	0.0963207	undirected	NA	NA
Ghir_A08G020270	Ghir_D05G010430	0.038122	undirected	NA	NA
Ghir_A08G020270	Ghir_D05G013110	0.0351508	undirected	NA	NA
Ghir_A08G020270	Ghir_D05G013750	0.0152831	undirected	NA	NA
Ghir_A08G020270	Ghir_D05G016750	0.0710269	undirected	NA	NA
Ghir_A08G020270	Ghir_D05G017860	0.05027	undirected	NA	NA
Ghir_A08G020270	Ghir_D05G018680	0.0369125	undirected	NA	NA
Ghir_A08G020270	Ghir_D05G027870	0.0570251	undirected	NA	NA
Ghir_A08G020270	Ghir_D06G001600	0.053754	undirected	NA	NA
Ghir_A08G020270	Ghir_D06G001660	0.0200709	undirected	NA	NA
Ghir_A08G020270	Ghir_D06G002830	0.0199841	undirected	NA	NA
Ghir_A08G020270	Ghir_D06G003560	0.0541984	undirected	NA	NA
Ghir_A08G020270	Ghir_D06G014200	0.0172219	undirected	NA	NA
Ghir_A08G020270	Ghir_D06G016590	0.0383043	undirected	NA	NA
Ghir_A08G020270	Ghir_D06G016770	0.0236677	undirected	NA	NA
Ghir_A08G020270	Ghir_D07G005570	0.0275483	undirected	NA	NA
Ghir_A08G020270	Ghir_D07G016770	0.161256	undirected	NA	NA
Ghir_A08G020270	Ghir_D07G023560	0.0356858	undirected	NA	NA
Ghir_A08G020270	Ghir_D08G001670	0.0766914	undirected	NA	NA
Ghir_A08G020270	Ghir_D08G011000	0.0559895	undirected	NA	NA
Ghir_A08G020270	Ghir_D08G019430	0.0252082	undirected	NA	NA
Ghir_A08G020270	Ghir_D08G020340	0.0321621	undirected	NA	NA
Ghir_A08G020270	Ghir_D08G021100	0.120267	undirected	NA	NA
Ghir_A08G020270	Ghir_D09G004870	0.0322377	undirected	NA	NA
Ghir_A08G020270	Ghir_D09G005860	0.0135095	undirected	NA	NA
Ghir_A08G020270	Ghir_D09G013920	0.0510696	undirected	NA	NA
Ghir_A08G020270	Ghir_D09G021890	0.143629	undirected	NA	NA
Ghir_A08G020270	Ghir_D09G023590	0.0209948	undirected	NA	NA
Ghir_A08G020270	Ghir_D10G003290	0.0610419	undirected	NA	NA
Ghir_A08G020270	Ghir_D10G003790	0.0419563	undirected	NA	NA
Ghir_A08G020270	Ghir_D10G006370	0.0536599	undirected	NA	NA
Ghir_A08G020270	Ghir_D10G006980	0.0468816	undirected	NA	NA
Ghir_A08G020270	Ghir_D10G007350	0.0170842	undirected	NA	NA
Ghir_A08G020270	Ghir_D10G010900	0.0211857	undirected	NA	NA
Ghir_A08G020270	Ghir_D10G011440	0.0286312	undirected	NA	NA
Ghir_A08G020270	Ghir_D10G012310	0.11353	undirected	NA	NA
Ghir_A08G020270	Ghir_D10G012320	0.0750218	undirected	NA	NA
Ghir_A08G020270	Ghir_D10G015220	0.039278	undirected	NA	NA
Ghir_A08G020270	Ghir_D10G018330	0.0122382	undirected	NA	NA
Ghir_A08G020270	Ghir_D10G018340	0.0138351	undirected	NA	NA
Ghir_A08G020270	Ghir_D10G020540	0.164254	undirected	NA	NA
Ghir_A08G020270	Ghir_D10G027040	0.0342256	undirected	NA	NA
Ghir_A08G020270	Ghir_D11G004520	0.0268727	undirected	NA	NA
Ghir_A08G020270	Ghir_D11G018670	0.0444569	undirected	NA	NA
Ghir_A08G020270	Ghir_D11G020370	0.0289908	undirected	NA	NA
Ghir_A08G020270	Ghir_D11G023820	0.072898	undirected	NA	NA
Ghir_A08G020270	Ghir_D11G027290	0.014287	undirected	NA	NA
Ghir_A08G020270	Ghir_D11G029710	0.017708	undirected	NA	NA
Ghir_A08G020270	Ghir_D12G000300	0.0262536	undirected	NA	NA
Ghir_A08G020270	Ghir_D12G003310	0.0167698	undirected	NA	NA
Ghir_A08G020270	Ghir_D12G006860	0.0125846	undirected	NA	NA
Ghir_A08G020270	Ghir_D12G011500	0.0190781	undirected	NA	NA
Ghir_A08G020270	Ghir_D12G022480	0.0244186	undirected	NA	NA
Ghir_A08G020270	Ghir_D12G023430	0.0301201	undirected	NA	NA
Ghir_A08G020270	Ghir_D12G024560	0.0261322	undirected	NA	NA
Ghir_A08G020270	Ghir_D12G026790	0.034219	undirected	NA	NA
Ghir_A08G020270	Ghir_D13G002660	0.0120946	undirected	NA	NA
Ghir_A08G020270	Ghir_D13G003430	0.0117011	undirected	NA	NA
Ghir_A08G020270	Ghir_D13G008570	0.0256902	undirected	NA	NA
Ghir_A08G020270	Ghir_D13G019550	0.0745182	undirected	NA	NA
Ghir_A09G001660	Ghir_A09G022640	0.0413324	undirected	NA	NA
Ghir_A09G001660	Ghir_A10G015260	0.0238014	undirected	NA	NA
Ghir_A09G001660	Ghir_A10G018990	0.0181392	undirected	NA	NA
Ghir_A09G001660	Ghir_A11G033230	0.0136611	undirected	NA	NA
Ghir_A09G001660	Ghir_A13G003150	0.0258917	undirected	NA	NA
Ghir_A09G001660	Ghir_A13G018840	0.0270304	undirected	NA	NA
Ghir_A09G001660	Ghir_D02G016540	0.0113265	undirected	NA	NA
Ghir_A09G001660	Ghir_D02G016550	0.0106788	undirected	NA	NA
Ghir_A09G001660	Ghir_D03G013160	0.013962	undirected	NA	NA
Ghir_A09G001660	Ghir_D04G004030	0.0436776	undirected	NA	NA
Ghir_A09G001660	Ghir_D04G006510	0.0296844	undirected	NA	NA
Ghir_A09G001660	Ghir_D04G017310	0.0115497	undirected	NA	NA
Ghir_A09G001660	Ghir_D05G003780	0.0278908	undirected	NA	NA
Ghir_A09G001660	Ghir_D05G008300	0.0299229	undirected	NA	NA
Ghir_A09G001660	Ghir_D05G010430	0.0110806	undirected	NA	NA
Ghir_A09G001660	Ghir_D05G016750	0.012946	undirected	NA	NA
Ghir_A09G001660	Ghir_D06G001600	0.0125414	undirected	NA	NA
Ghir_A09G001660	Ghir_D06G003560	0.0167481	undirected	NA	NA
Ghir_A09G001660	Ghir_D07G005570	0.0149826	undirected	NA	NA
Ghir_A09G001660	Ghir_D07G016770	0.0492627	undirected	NA	NA
Ghir_A09G001660	Ghir_D08G001670	0.0117618	undirected	NA	NA
Ghir_A09G001660	Ghir_D08G021100	0.0336532	undirected	NA	NA
Ghir_A09G001660	Ghir_D09G013920	0.0109971	undirected	NA	NA
Ghir_A09G001660	Ghir_D09G021890	0.0497867	undirected	NA	NA
Ghir_A09G001660	Ghir_D10G012310	0.0337006	undirected	NA	NA
Ghir_A09G001660	Ghir_D10G012320	0.013646	undirected	NA	NA
Ghir_A09G001660	Ghir_D10G020540	0.0476446	undirected	NA	NA
Ghir_A09G001660	Ghir_D11G023820	0.0271519	undirected	NA	NA
Ghir_A09G001660	Ghir_D13G003430	0.0241936	undirected	NA	NA
Ghir_A09G001660	Ghir_D13G019550	0.0248498	undirected	NA	NA
Ghir_A09G005230	Ghir_A09G022640	0.0657451	undirected	NA	NA
Ghir_A09G005230	Ghir_A10G001030	0.0133195	undirected	NA	NA
Ghir_A09G005230	Ghir_A10G012580	0.0103684	undirected	NA	NA
Ghir_A09G005230	Ghir_A10G015260	0.0331996	undirected	NA	NA
Ghir_A09G005230	Ghir_A10G018990	0.0276678	undirected	NA	NA
Ghir_A09G005230	Ghir_A11G020360	0.0114561	undirected	NA	NA
Ghir_A09G005230	Ghir_A12G011570	0.0110799	undirected	NA	NA
Ghir_A09G005230	Ghir_A13G003150	0.0195627	undirected	NA	NA
Ghir_A09G005230	Ghir_A13G012800	0.0129938	undirected	NA	NA
Ghir_A09G005230	Ghir_A13G018840	0.0312456	undirected	NA	NA
Ghir_A09G005230	Ghir_A13G020330	0.0129834	undirected	NA	NA
Ghir_A09G005230	Ghir_D01G016160	0.012425	undirected	NA	NA
Ghir_A09G005230	Ghir_D01G016500	0.017338	undirected	NA	NA
Ghir_A09G005230	Ghir_D02G001640	0.0179421	undirected	NA	NA
Ghir_A09G005230	Ghir_D02G016540	0.0171016	undirected	NA	NA
Ghir_A09G005230	Ghir_D02G016550	0.0174545	undirected	NA	NA
Ghir_A09G005230	Ghir_D03G004930	0.0161824	undirected	NA	NA
Ghir_A09G005230	Ghir_D03G013160	0.0254585	undirected	NA	NA
Ghir_A09G005230	Ghir_D04G004030	0.0780461	undirected	NA	NA
Ghir_A09G005230	Ghir_D04G006510	0.0286496	undirected	NA	NA
Ghir_A09G005230	Ghir_D04G017310	0.0234776	undirected	NA	NA
Ghir_A09G005230	Ghir_D05G003780	0.0305323	undirected	NA	NA
Ghir_A09G005230	Ghir_D05G008300	0.0547264	undirected	NA	NA
Ghir_A09G005230	Ghir_D05G010430	0.0173125	undirected	NA	NA
Ghir_A09G005230	Ghir_D05G016750	0.0189284	undirected	NA	NA
Ghir_A09G005230	Ghir_D05G017860	0.0134141	undirected	NA	NA
Ghir_A09G005230	Ghir_D05G027870	0.0137883	undirected	NA	NA
Ghir_A09G005230	Ghir_D06G001600	0.0136256	undirected	NA	NA
Ghir_A09G005230	Ghir_D06G002830	0.0110251	undirected	NA	NA
Ghir_A09G005230	Ghir_D06G003560	0.0291384	undirected	NA	NA
Ghir_A09G005230	Ghir_D06G016590	0.0141112	undirected	NA	NA
Ghir_A09G005230	Ghir_D07G005570	0.0145519	undirected	NA	NA
Ghir_A09G005230	Ghir_D07G016770	0.0775296	undirected	NA	NA
Ghir_A09G005230	Ghir_D07G023560	0.015682	undirected	NA	NA
Ghir_A09G005230	Ghir_D08G001670	0.0206171	undirected	NA	NA
Ghir_A09G005230	Ghir_D08G011000	0.0155837	undirected	NA	NA
Ghir_A09G005230	Ghir_D08G021100	0.0525916	undirected	NA	NA
Ghir_A09G005230	Ghir_D09G004870	0.0113616	undirected	NA	NA
Ghir_A09G005230	Ghir_D09G013920	0.015823	undirected	NA	NA
Ghir_A09G005230	Ghir_D09G021890	0.0768441	undirected	NA	NA
Ghir_A09G005230	Ghir_D10G003290	0.0164377	undirected	NA	NA
Ghir_A09G005230	Ghir_D10G003790	0.0100519	undirected	NA	NA
Ghir_A09G005230	Ghir_D10G006370	0.0193406	undirected	NA	NA
Ghir_A09G005230	Ghir_D10G006980	0.0134739	undirected	NA	NA
Ghir_A09G005230	Ghir_D10G012310	0.0487569	undirected	NA	NA
Ghir_A09G005230	Ghir_D10G012320	0.0195691	undirected	NA	NA
Ghir_A09G005230	Ghir_D10G020540	0.0783412	undirected	NA	NA
Ghir_A09G005230	Ghir_D10G027040	0.01008	undirected	NA	NA
Ghir_A09G005230	Ghir_D11G004520	0.0115762	undirected	NA	NA
Ghir_A09G005230	Ghir_D11G018670	0.0104099	undirected	NA	NA
Ghir_A09G005230	Ghir_D11G020370	0.0134988	undirected	NA	NA
Ghir_A09G005230	Ghir_D11G023820	0.0429247	undirected	NA	NA
Ghir_A09G005230	Ghir_D12G026790	0.010489	undirected	NA	NA
Ghir_A09G005230	Ghir_D13G003430	0.015562	undirected	NA	NA
Ghir_A09G005230	Ghir_D13G019550	0.0349179	undirected	NA	NA
Ghir_A09G018410	Ghir_A09G022640	0.0324232	undirected	NA	NA
Ghir_A09G018410	Ghir_A10G015260	0.0149295	undirected	NA	NA
Ghir_A09G018410	Ghir_A10G018990	0.0197224	undirected	NA	NA
Ghir_A09G018410	Ghir_A11G020360	0.0121779	undirected	NA	NA
Ghir_A09G018410	Ghir_A13G018840	0.0137687	undirected	NA	NA
Ghir_A09G018410	Ghir_D01G016500	0.0134624	undirected	NA	NA
Ghir_A09G018410	Ghir_D02G016550	0.0101931	undirected	NA	NA
Ghir_A09G018410	Ghir_D03G013160	0.0223673	undirected	NA	NA
Ghir_A09G018410	Ghir_D04G004030	0.0392259	undirected	NA	NA
Ghir_A09G018410	Ghir_D04G006510	0.0149671	undirected	NA	NA
Ghir_A09G018410	Ghir_D04G017310	0.0194564	undirected	NA	NA
Ghir_A09G018410	Ghir_D05G003780	0.0157679	undirected	NA	NA
Ghir_A09G018410	Ghir_D05G008300	0.0261481	undirected	NA	NA
Ghir_A09G018410	Ghir_D06G003560	0.036596	undirected	NA	NA
Ghir_A09G018410	Ghir_D07G016770	0.0379037	undirected	NA	NA
Ghir_A09G018410	Ghir_D08G021100	0.0248313	undirected	NA	NA
Ghir_A09G018410	Ghir_D09G021890	0.0370982	undirected	NA	NA
Ghir_A09G018410	Ghir_D10G003290	0.0107408	undirected	NA	NA
Ghir_A09G018410	Ghir_D10G012310	0.0239908	undirected	NA	NA
Ghir_A09G018410	Ghir_D10G020540	0.0475248	undirected	NA	NA
Ghir_A09G018410	Ghir_D11G020370	0.0174346	undirected	NA	NA
Ghir_A09G018410	Ghir_D11G023820	0.0273605	undirected	NA	NA
Ghir_A09G018410	Ghir_D13G008570	0.0122097	undirected	NA	NA
Ghir_A09G018410	Ghir_D13G019550	0.0169019	undirected	NA	NA
Ghir_A09G022640	Ghir_A09G022760	0.0285624	undirected	NA	NA
Ghir_A09G022640	Ghir_A09G023160	0.0196173	undirected	NA	NA
Ghir_A09G022640	Ghir_A10G001030	0.0497366	undirected	NA	NA
Ghir_A09G022640	Ghir_A10G006550	0.0421242	undirected	NA	NA
Ghir_A09G022640	Ghir_A10G012580	0.0545847	undirected	NA	NA
Ghir_A09G022640	Ghir_A10G015260	0.127181	undirected	NA	NA
Ghir_A09G022640	Ghir_A10G018990	0.122684	undirected	NA	NA
Ghir_A09G022640	Ghir_A11G020360	0.0241498	undirected	NA	NA
Ghir_A09G022640	Ghir_A11G029540	0.0219504	undirected	NA	NA
Ghir_A09G022640	Ghir_A11G029700	0.0218881	undirected	NA	NA
Ghir_A09G022640	Ghir_A11G033230	0.0325165	undirected	NA	NA
Ghir_A09G022640	Ghir_A11G034750	0.0407207	undirected	NA	NA
Ghir_A09G022640	Ghir_A12G011570	0.0464237	undirected	NA	NA
Ghir_A09G022640	Ghir_A12G012370	0.0168877	undirected	NA	NA
Ghir_A09G022640	Ghir_A12G020240	0.040973	undirected	NA	NA
Ghir_A09G022640	Ghir_A12G023460	0.0369324	undirected	NA	NA
Ghir_A09G022640	Ghir_A12G024580	0.0184188	undirected	NA	NA
Ghir_A09G022640	Ghir_A13G002370	0.0245878	undirected	NA	NA
Ghir_A09G022640	Ghir_A13G003150	0.0192894	undirected	NA	NA
Ghir_A09G022640	Ghir_A13G009770	0.0363819	undirected	NA	NA
Ghir_A09G022640	Ghir_A13G012800	0.0718124	undirected	NA	NA
Ghir_A09G022640	Ghir_A13G018840	0.0995146	undirected	NA	NA
Ghir_A09G022640	Ghir_A13G020120	0.0486811	undirected	NA	NA
Ghir_A09G022640	Ghir_A13G020330	0.0501624	undirected	NA	NA
Ghir_A09G022640	Ghir_D01G003430	0.0265834	undirected	NA	NA
Ghir_A09G022640	Ghir_D01G016160	0.0663321	undirected	NA	NA
Ghir_A09G022640	Ghir_D01G016500	0.0622481	undirected	NA	NA
Ghir_A09G022640	Ghir_D02G001640	0.0683238	undirected	NA	NA
Ghir_A09G022640	Ghir_D02G016540	0.0979029	undirected	NA	NA
Ghir_A09G022640	Ghir_D02G016550	0.0736841	undirected	NA	NA
Ghir_A09G022640	Ghir_D02G019300	0.0351637	undirected	NA	NA
Ghir_A09G022640	Ghir_D02G023760	0.0290362	undirected	NA	NA
Ghir_A09G022640	Ghir_D03G004070	0.0188755	undirected	NA	NA
Ghir_A09G022640	Ghir_D03G004930	0.0770531	undirected	NA	NA
Ghir_A09G022640	Ghir_D03G013160	0.0967199	undirected	NA	NA
Ghir_A09G022640	Ghir_D04G004030	0.142551	undirected	NA	NA
Ghir_A09G022640	Ghir_D04G006510	0.0753054	undirected	NA	NA
Ghir_A09G022640	Ghir_D04G010730	0.0476187	undirected	NA	NA
Ghir_A09G022640	Ghir_D04G017310	0.0842475	undirected	NA	NA
Ghir_A09G022640	Ghir_D05G003780	0.0841731	undirected	NA	NA
Ghir_A09G022640	Ghir_D05G008300	0.12874	undirected	NA	NA
Ghir_A09G022640	Ghir_D05G010430	0.0550608	undirected	NA	NA
Ghir_A09G022640	Ghir_D05G013110	0.0470188	undirected	NA	NA
Ghir_A09G022640	Ghir_D05G013750	0.0209761	undirected	NA	NA
Ghir_A09G022640	Ghir_D05G016750	0.0991383	undirected	NA	NA
Ghir_A09G022640	Ghir_D05G017860	0.0679141	undirected	NA	NA
Ghir_A09G022640	Ghir_D05G018680	0.0497231	undirected	NA	NA
Ghir_A09G022640	Ghir_D05G027870	0.0788384	undirected	NA	NA
Ghir_A09G022640	Ghir_D06G001600	0.0812729	undirected	NA	NA
Ghir_A09G022640	Ghir_D06G001660	0.0278788	undirected	NA	NA
Ghir_A09G022640	Ghir_D06G002830	0.0292615	undirected	NA	NA
Ghir_A09G022640	Ghir_D06G003560	0.0752864	undirected	NA	NA
Ghir_A09G022640	Ghir_D06G014200	0.0216158	undirected	NA	NA
Ghir_A09G022640	Ghir_D06G016590	0.0537025	undirected	NA	NA
Ghir_A09G022640	Ghir_D06G016770	0.0314984	undirected	NA	NA
Ghir_A09G022640	Ghir_D07G005570	0.0402124	undirected	NA	NA
Ghir_A09G022640	Ghir_D07G016770	0.153923	undirected	NA	NA
Ghir_A09G022640	Ghir_D07G023560	0.0439582	undirected	NA	NA
Ghir_A09G022640	Ghir_D08G001670	0.103436	undirected	NA	NA
Ghir_A09G022640	Ghir_D08G011000	0.0741494	undirected	NA	NA
Ghir_A09G022640	Ghir_D08G019430	0.0362217	undirected	NA	NA
Ghir_A09G022640	Ghir_D08G020340	0.0404279	undirected	NA	NA
Ghir_A09G022640	Ghir_D08G021100	0.142858	undirected	NA	NA
Ghir_A09G022640	Ghir_D09G004870	0.0444659	undirected	NA	NA
Ghir_A09G022640	Ghir_D09G005860	0.0194893	undirected	NA	NA
Ghir_A09G022640	Ghir_D09G013920	0.0704889	undirected	NA	NA
Ghir_A09G022640	Ghir_D09G021890	0.152153	undirected	NA	NA
Ghir_A09G022640	Ghir_D09G023590	0.0280813	undirected	NA	NA
Ghir_A09G022640	Ghir_D10G003290	0.0796172	undirected	NA	NA
Ghir_A09G022640	Ghir_D10G003790	0.0599327	undirected	NA	NA
Ghir_A09G022640	Ghir_D10G006370	0.0753457	undirected	NA	NA
Ghir_A09G022640	Ghir_D10G006980	0.0701829	undirected	NA	NA
Ghir_A09G022640	Ghir_D10G007350	0.0214729	undirected	NA	NA
Ghir_A09G022640	Ghir_D10G010900	0.0317801	undirected	NA	NA
Ghir_A09G022640	Ghir_D10G011440	0.0432084	undirected	NA	NA
Ghir_A09G022640	Ghir_D10G012310	0.13321	undirected	NA	NA
Ghir_A09G022640	Ghir_D10G012320	0.11217	undirected	NA	NA
Ghir_A09G022640	Ghir_D10G015220	0.0613922	undirected	NA	NA
Ghir_A09G022640	Ghir_D10G018330	0.0186861	undirected	NA	NA
Ghir_A09G022640	Ghir_D10G018340	0.0197827	undirected	NA	NA
Ghir_A09G022640	Ghir_D10G020540	0.158638	undirected	NA	NA
Ghir_A09G022640	Ghir_D10G027040	0.0449316	undirected	NA	NA
Ghir_A09G022640	Ghir_D11G004520	0.0362822	undirected	NA	NA
Ghir_A09G022640	Ghir_D11G018670	0.0606444	undirected	NA	NA
Ghir_A09G022640	Ghir_D11G020370	0.0417315	undirected	NA	NA
Ghir_A09G022640	Ghir_D11G023820	0.095006	undirected	NA	NA
Ghir_A09G022640	Ghir_D11G027290	0.0196888	undirected	NA	NA
Ghir_A09G022640	Ghir_D11G029710	0.0249989	undirected	NA	NA
Ghir_A09G022640	Ghir_D12G000300	0.0297504	undirected	NA	NA
Ghir_A09G022640	Ghir_D12G003310	0.0256748	undirected	NA	NA
Ghir_A09G022640	Ghir_D12G006860	0.0137472	undirected	NA	NA
Ghir_A09G022640	Ghir_D12G011500	0.0247246	undirected	NA	NA
Ghir_A09G022640	Ghir_D12G022480	0.0321639	undirected	NA	NA
Ghir_A09G022640	Ghir_D12G023430	0.0407801	undirected	NA	NA
Ghir_A09G022640	Ghir_D12G024560	0.0365649	undirected	NA	NA
Ghir_A09G022640	Ghir_D12G026790	0.0445674	undirected	NA	NA
Ghir_A09G022640	Ghir_D13G002660	0.0160558	undirected	NA	NA
Ghir_A09G022640	Ghir_D13G003430	0.0130035	undirected	NA	NA
Ghir_A09G022640	Ghir_D13G008570	0.0334404	undirected	NA	NA
Ghir_A09G022640	Ghir_D13G019550	0.110866	undirected	NA	NA
Ghir_A09G022760	Ghir_A10G015260	0.0168389	undirected	NA	NA
Ghir_A09G022760	Ghir_A10G018990	0.0147015	undirected	NA	NA
Ghir_A09G022760	Ghir_A13G003150	0.013723	undirected	NA	NA
Ghir_A09G022760	Ghir_A13G018840	0.0165359	undirected	NA	NA
Ghir_A09G022760	Ghir_D03G013160	0.0113662	undirected	NA	NA
Ghir_A09G022760	Ghir_D04G004030	0.0353345	undirected	NA	NA
Ghir_A09G022760	Ghir_D04G006510	0.0184781	undirected	NA	NA
Ghir_A09G022760	Ghir_D04G017310	0.0101271	undirected	NA	NA
Ghir_A09G022760	Ghir_D05G003780	0.0148046	undirected	NA	NA
Ghir_A09G022760	Ghir_D05G008300	0.0284312	undirected	NA	NA
Ghir_A09G022760	Ghir_D06G001600	0.0100578	undirected	NA	NA
Ghir_A09G022760	Ghir_D06G003560	0.0153796	undirected	NA	NA
Ghir_A09G022760	Ghir_D07G005570	0.010079	undirected	NA	NA
Ghir_A09G022760	Ghir_D07G016770	0.0343801	undirected	NA	NA
Ghir_A09G022760	Ghir_D08G021100	0.0218556	undirected	NA	NA
Ghir_A09G022760	Ghir_D09G021890	0.0326341	undirected	NA	NA
Ghir_A09G022760	Ghir_D10G012310	0.0216877	undirected	NA	NA
Ghir_A09G022760	Ghir_D10G020540	0.0374964	undirected	NA	NA
Ghir_A09G022760	Ghir_D11G023820	0.0205039	undirected	NA	NA
Ghir_A09G022760	Ghir_D13G003430	0.0116134	undirected	NA	NA
Ghir_A09G022760	Ghir_D13G019550	0.0188084	undirected	NA	NA
Ghir_A09G023160	Ghir_A10G015260	0.0110985	undirected	NA	NA
Ghir_A09G023160	Ghir_A13G003150	0.0101547	undirected	NA	NA
Ghir_A09G023160	Ghir_A13G018840	0.0115821	undirected	NA	NA
Ghir_A09G023160	Ghir_D03G013160	0.0104593	undirected	NA	NA
Ghir_A09G023160	Ghir_D04G004030	0.0246255	undirected	NA	NA
Ghir_A09G023160	Ghir_D04G006510	0.0101754	undirected	NA	NA
Ghir_A09G023160	Ghir_D04G017310	0.0115036	undirected	NA	NA
Ghir_A09G023160	Ghir_D05G008300	0.0194295	undirected	NA	NA
Ghir_A09G023160	Ghir_D06G003560	0.0126171	undirected	NA	NA
Ghir_A09G023160	Ghir_D07G016770	0.0227541	undirected	NA	NA
Ghir_A09G023160	Ghir_D08G021100	0.015233	undirected	NA	NA
Ghir_A09G023160	Ghir_D09G021890	0.0243891	undirected	NA	NA
Ghir_A09G023160	Ghir_D10G012310	0.0142715	undirected	NA	NA
Ghir_A09G023160	Ghir_D10G020540	0.0258213	undirected	NA	NA
Ghir_A09G023160	Ghir_D11G020370	0.0100204	undirected	NA	NA
Ghir_A09G023160	Ghir_D11G023820	0.0203166	undirected	NA	NA
Ghir_A09G023160	Ghir_D13G019550	0.0125209	undirected	NA	NA
Ghir_A10G001030	Ghir_A10G015260	0.0245974	undirected	NA	NA
Ghir_A10G001030	Ghir_A10G018990	0.0199691	undirected	NA	NA
Ghir_A10G001030	Ghir_A13G018840	0.0249809	undirected	NA	NA
Ghir_A10G001030	Ghir_D01G016500	0.0206836	undirected	NA	NA
Ghir_A10G001030	Ghir_D02G001640	0.0127822	undirected	NA	NA
Ghir_A10G001030	Ghir_D02G016540	0.0140239	undirected	NA	NA
Ghir_A10G001030	Ghir_D02G016550	0.011226	undirected	NA	NA
Ghir_A10G001030	Ghir_D03G004930	0.0128571	undirected	NA	NA
Ghir_A10G001030	Ghir_D03G013160	0.0238555	undirected	NA	NA
Ghir_A10G001030	Ghir_D04G004030	0.0666698	undirected	NA	NA
Ghir_A10G001030	Ghir_D04G006510	0.0222743	undirected	NA	NA
Ghir_A10G001030	Ghir_D04G017310	0.0309586	undirected	NA	NA
Ghir_A10G001030	Ghir_D05G003780	0.0210653	undirected	NA	NA
Ghir_A10G001030	Ghir_D05G008300	0.0436304	undirected	NA	NA
Ghir_A10G001030	Ghir_D05G010430	0.0127892	undirected	NA	NA
Ghir_A10G001030	Ghir_D05G016750	0.0124941	undirected	NA	NA
Ghir_A10G001030	Ghir_D05G017860	0.0116571	undirected	NA	NA
Ghir_A10G001030	Ghir_D05G027870	0.0126715	undirected	NA	NA
Ghir_A10G001030	Ghir_D06G001600	0.0121096	undirected	NA	NA
Ghir_A10G001030	Ghir_D06G003560	0.0299722	undirected	NA	NA
Ghir_A10G001030	Ghir_D07G005570	0.0118661	undirected	NA	NA
Ghir_A10G001030	Ghir_D07G016770	0.0585027	undirected	NA	NA
Ghir_A10G001030	Ghir_D08G001670	0.0116383	undirected	NA	NA
Ghir_A10G001030	Ghir_D08G011000	0.0132855	undirected	NA	NA
Ghir_A10G001030	Ghir_D08G021100	0.0391909	undirected	NA	NA
Ghir_A10G001030	Ghir_D09G013920	0.0170377	undirected	NA	NA
[truncated: 2,097 more rows]

## Sheet: Table S11B
Weight coefficient of -1 DPA fiber cell enriched genes from the green module (weight > 0.01).
fromNode	toNode	weight	direction	fromAltName	toAltName
Ghir_A01G003520	Ghir_A01G006050	0.0312724	undirected	NA	NA
Ghir_A01G003520	Ghir_A01G011960	0.0222278	undirected	NA	NA
Ghir_A01G003520	Ghir_A01G017870	0.0867224	undirected	NA	NA
Ghir_A01G003520	Ghir_A01G020150	0.0813849	undirected	NA	NA
Ghir_A01G003520	Ghir_A02G008100	0.0811016	undirected	NA	NA
Ghir_A01G003520	Ghir_A02G016300	0.0667004	undirected	NA	NA
Ghir_A01G003520	Ghir_A03G010930	0.0709678	undirected	NA	NA
Ghir_A01G003520	Ghir_A03G016940	0.0482077	undirected	NA	NA
Ghir_A01G003520	Ghir_A04G007130	0.0740924	undirected	NA	NA
Ghir_A01G003520	Ghir_A04G008420	0.0234288	undirected	NA	NA
Ghir_A01G003520	Ghir_A05G002910	0.0246843	undirected	NA	NA
Ghir_A01G003520	Ghir_A05G003740	0.0722245	undirected	NA	NA
Ghir_A01G003520	Ghir_A05G006360	0.0394422	undirected	NA	NA
Ghir_A01G003520	Ghir_A05G008290	0.105308	undirected	NA	NA
Ghir_A01G003520	Ghir_A05G010710	0.0243236	undirected	NA	NA
Ghir_A01G003520	Ghir_A05G011880	0.0500074	undirected	NA	NA
Ghir_A01G003520	Ghir_A05G016240	0.0894896	undirected	NA	NA
Ghir_A01G003520	Ghir_A05G016490	0.0471426	undirected	NA	NA
Ghir_A01G003520	Ghir_A05G016940	0.0229253	undirected	NA	NA
Ghir_A01G003520	Ghir_A05G023160	0.0895382	undirected	NA	NA
Ghir_A01G003520	Ghir_A05G027830	0.0478295	undirected	NA	NA
Ghir_A01G003520	Ghir_A05G029960	0.0170424	undirected	NA	NA
Ghir_A01G003520	Ghir_A05G039070	0.0368737	undirected	NA	NA
Ghir_A01G003520	Ghir_A05G042510	0.079621	undirected	NA	NA
Ghir_A01G003520	Ghir_A06G002330	0.0710605	undirected	NA	NA
Ghir_A01G003520	Ghir_A06G003520	0.0569342	undirected	NA	NA
Ghir_A01G003520	Ghir_A06G013710	0.0573317	undirected	NA	NA
Ghir_A01G003520	Ghir_A06G015820	0.0731962	undirected	NA	NA
Ghir_A01G003520	Ghir_A07G006600	0.056515	undirected	NA	NA
Ghir_A01G003520	Ghir_A07G011590	0.0510948	undirected	NA	NA
Ghir_A01G003520	Ghir_A07G013740	0.074887	undirected	NA	NA
Ghir_A01G003520	Ghir_A07G016470	0.0464268	undirected	NA	NA
Ghir_A01G003520	Ghir_A08G003100	0.0318086	undirected	NA	NA
Ghir_A01G003520	Ghir_A08G008150	0.0456132	undirected	NA	NA
Ghir_A01G003520	Ghir_A08G011050	0.0855422	undirected	NA	NA
Ghir_A01G003520	Ghir_A08G017340	0.0933435	undirected	NA	NA
Ghir_A01G003520	Ghir_A08G017520	0.0169719	undirected	NA	NA
Ghir_A01G003520	Ghir_A08G021530	0.0190649	undirected	NA	NA
Ghir_A01G003520	Ghir_A09G010740	0.0189408	undirected	NA	NA
Ghir_A01G003520	Ghir_A09G018620	0.023353	undirected	NA	NA
Ghir_A01G003520	Ghir_A09G022640	0.156583	undirected	NA	NA
Ghir_A01G003520	Ghir_A09G022760	0.0574717	undirected	NA	NA
Ghir_A01G003520	Ghir_A10G001030	0.0734101	undirected	NA	NA
Ghir_A01G003520	Ghir_A10G002500	0.0868299	undirected	NA	NA
Ghir_A01G003520	Ghir_A10G005540	0.0785124	undirected	NA	NA
Ghir_A01G003520	Ghir_A10G015260	0.102595	undirected	NA	NA
Ghir_A01G003520	Ghir_A10G018790	0.0738927	undirected	NA	NA
Ghir_A01G003520	Ghir_A10G018990	0.119918	undirected	NA	NA
Ghir_A01G003520	Ghir_A11G004150	0.0928492	undirected	NA	NA
Ghir_A01G003520	Ghir_A11G012530	0.0865441	undirected	NA	NA
Ghir_A01G003520	Ghir_A11G020840	0.0708465	undirected	NA	NA
Ghir_A01G003520	Ghir_A12G011270	0.0117566	undirected	NA	NA
Ghir_A01G003520	Ghir_A12G014990	0.0210535	undirected	NA	NA
Ghir_A01G003520	Ghir_A12G017450	0.0745197	undirected	NA	NA
Ghir_A01G003520	Ghir_A12G020240	0.0558174	undirected	NA	NA
Ghir_A01G003520	Ghir_A12G027780	0.0709012	undirected	NA	NA
Ghir_A01G003520	Ghir_A13G003970	0.0240183	undirected	NA	NA
Ghir_A01G003520	Ghir_A13G004110	0.0536561	undirected	NA	NA
Ghir_A01G003520	Ghir_A13G009770	0.0233889	undirected	NA	NA
Ghir_A01G003520	Ghir_A13G012800	0.0311048	undirected	NA	NA
Ghir_A01G003520	Ghir_A13G016490	0.0713755	undirected	NA	NA
Ghir_A01G003520	Ghir_A13G018840	0.108004	undirected	NA	NA
Ghir_A01G003520	Ghir_A13G020120	0.0558229	undirected	NA	NA
Ghir_A01G003520	Ghir_D01G016160	0.062673	undirected	NA	NA
Ghir_A01G003520	Ghir_D01G016260	0.0706003	undirected	NA	NA
Ghir_A01G003520	Ghir_D01G019360	0.0784911	undirected	NA	NA
Ghir_A01G003520	Ghir_D02G001640	0.0853857	undirected	NA	NA
Ghir_A01G003520	Ghir_D02G008480	0.0908818	undirected	NA	NA
Ghir_A01G003520	Ghir_D02G012090	0.0556342	undirected	NA	NA
Ghir_A01G003520	Ghir_D02G016540	0.0703454	undirected	NA	NA
Ghir_A01G003520	Ghir_D02G022300	0.0747469	undirected	NA	NA
Ghir_A01G003520	Ghir_D03G004930	0.0742503	undirected	NA	NA
Ghir_A01G003520	Ghir_D03G013160	0.0821653	undirected	NA	NA
Ghir_A01G003520	Ghir_D04G004030	0.0954493	undirected	NA	NA
Ghir_A01G003520	Ghir_D04G006510	0.0753312	undirected	NA	NA
Ghir_A01G003520	Ghir_D04G010730	0.0872513	undirected	NA	NA
Ghir_A01G003520	Ghir_D04G015400	0.0466679	undirected	NA	NA
Ghir_A01G003520	Ghir_D04G020690	0.0184875	undirected	NA	NA
Ghir_A01G003520	Ghir_D05G003850	0.0590553	undirected	NA	NA
Ghir_A01G003520	Ghir_D05G008240	0.0575224	undirected	NA	NA
Ghir_A01G003520	Ghir_D05G008300	0.141618	undirected	NA	NA
Ghir_A01G003520	Ghir_D05G010430	0.0292479	undirected	NA	NA
Ghir_A01G003520	Ghir_D05G016200	0.0597006	undirected	NA	NA
Ghir_A01G003520	Ghir_D05G016310	0.026313	undirected	NA	NA
Ghir_A01G003520	Ghir_D05G023060	0.0626049	undirected	NA	NA
Ghir_A01G003520	Ghir_D05G027870	0.0719907	undirected	NA	NA
Ghir_A01G003520	Ghir_D05G027890	0.016005	undirected	NA	NA
Ghir_A01G003520	Ghir_D05G031000	0.0840088	undirected	NA	NA
Ghir_A01G003520	Ghir_D05G036860	0.0122232	undirected	NA	NA
Ghir_A01G003520	Ghir_D06G001600	0.071227	undirected	NA	NA
Ghir_A01G003520	Ghir_D06G003100	0.0925774	undirected	NA	NA
Ghir_A01G003520	Ghir_D06G003560	0.0639733	undirected	NA	NA
Ghir_A01G003520	Ghir_D06G013880	0.0916998	undirected	NA	NA
Ghir_A01G003520	Ghir_D06G016590	0.0749935	undirected	NA	NA
Ghir_A01G003520	Ghir_D07G001020	0.039935	undirected	NA	NA
Ghir_A01G003520	Ghir_D07G006620	0.0798798	undirected	NA	NA
Ghir_A01G003520	Ghir_D07G013980	0.0537378	undirected	NA	NA
Ghir_A01G003520	Ghir_D07G016770	0.0778474	undirected	NA	NA
Ghir_A01G003520	Ghir_D08G001670	0.07506	undirected	NA	NA
Ghir_A01G003520	Ghir_D08G002630	0.0141279	undirected	NA	NA
Ghir_A01G003520	Ghir_D08G011000	0.0720855	undirected	NA	NA
Ghir_A01G003520	Ghir_D08G020340	0.0159596	undirected	NA	NA
Ghir_A01G003520	Ghir_D08G022170	0.0775535	undirected	NA	NA
Ghir_A01G003520	Ghir_D08G022300	0.0219616	undirected	NA	NA
Ghir_A01G003520	Ghir_D08G024340	0.0557465	undirected	NA	NA
Ghir_A01G003520	Ghir_D09G011590	0.0848461	undirected	NA	NA
Ghir_A01G003520	Ghir_D09G021890	0.110832	undirected	NA	NA
Ghir_A01G003520	Ghir_D10G001810	0.0613474	undirected	NA	NA
Ghir_A01G003520	Ghir_D10G003290	0.0832118	undirected	NA	NA
Ghir_A01G003520	Ghir_D10G003790	0.0390515	undirected	NA	NA
Ghir_A01G003520	Ghir_D10G006370	0.0713571	undirected	NA	NA
Ghir_A01G003520	Ghir_D10G006980	0.0528539	undirected	NA	NA
Ghir_A01G003520	Ghir_D10G010900	0.0311187	undirected	NA	NA
Ghir_A01G003520	Ghir_D10G012310	0.134637	undirected	NA	NA
Ghir_A01G003520	Ghir_D10G012320	0.0985224	undirected	NA	NA
Ghir_A01G003520	Ghir_D10G019760	0.0256902	undirected	NA	NA
Ghir_A01G003520	Ghir_D10G020290	0.0642105	undirected	NA	NA
Ghir_A01G003520	Ghir_D10G020540	0.132704	undirected	NA	NA
Ghir_A01G003520	Ghir_D10G027040	0.0399751	undirected	NA	NA
Ghir_A01G003520	Ghir_D11G016790	0.0308534	undirected	NA	NA
Ghir_A01G003520	Ghir_D11G018670	0.0942979	undirected	NA	NA
Ghir_A01G003520	Ghir_D11G023820	0.0874656	undirected	NA	NA
Ghir_A01G003520	Ghir_D12G003310	0.0640445	undirected	NA	NA
Ghir_A01G003520	Ghir_D12G017030	0.0195518	undirected	NA	NA
Ghir_A01G003520	Ghir_D12G017660	0.0659357	undirected	NA	NA
Ghir_A01G003520	Ghir_D12G017670	0.0542871	undirected	NA	NA
Ghir_A01G003520	Ghir_D12G022480	0.0140062	undirected	NA	NA
Ghir_A01G003520	Ghir_D12G023430	0.0333869	undirected	NA	NA
Ghir_A01G003520	Ghir_D13G004250	0.08565	undirected	NA	NA
Ghir_A01G003520	Ghir_D13G008570	0.0503703	undirected	NA	NA
Ghir_A01G003520	Ghir_D13G016050	0.0138084	undirected	NA	NA
Ghir_A01G003520	Ghir_D13G019550	0.12298	undirected	NA	NA
Ghir_A01G003520	Ghir_D13G020960	0.0728633	undirected	NA	NA
Ghir_A01G003520	Ghir_D13G023930	0.0215142	undirected	NA	NA
Ghir_A01G003520	Ghir_D13G025370	0.0267296	undirected	NA	NA
Ghir_A01G003520	Ghir_A06G022730	0.0244951	undirected	NA	NA
Ghir_A01G003520	Ghir_A05G043470	0.0347159	undirected	NA	NA
Ghir_A01G003520	Ghir_A08G026800	0.0477875	undirected	NA	NA
Ghir_A01G006050	Ghir_A01G017870	0.01659	undirected	NA	NA
Ghir_A01G006050	Ghir_A01G020150	0.0167992	undirected	NA	NA
Ghir_A01G006050	Ghir_A02G008100	0.0380018	undirected	NA	NA
Ghir_A01G006050	Ghir_A02G016300	0.0111531	undirected	NA	NA
Ghir_A01G006050	Ghir_A03G010930	0.0132261	undirected	NA	NA
Ghir_A01G006050	Ghir_A04G007130	0.0402448	undirected	NA	NA
Ghir_A01G006050	Ghir_A05G003740	0.0220163	undirected	NA	NA
Ghir_A01G006050	Ghir_A05G008290	0.0366611	undirected	NA	NA
Ghir_A01G006050	Ghir_A05G016240	0.0291272	undirected	NA	NA
Ghir_A01G006050	Ghir_A05G023160	0.0229018	undirected	NA	NA
Ghir_A01G006050	Ghir_A05G042510	0.011459	undirected	NA	NA
Ghir_A01G006050	Ghir_A06G002330	0.0112133	undirected	NA	NA
Ghir_A01G006050	Ghir_A06G015820	0.0206012	undirected	NA	NA
Ghir_A01G006050	Ghir_A07G011590	0.0239188	undirected	NA	NA
Ghir_A01G006050	Ghir_A07G013740	0.0381671	undirected	NA	NA
Ghir_A01G006050	Ghir_A08G011050	0.0126872	undirected	NA	NA
Ghir_A01G006050	Ghir_A08G017340	0.0439878	undirected	NA	NA
Ghir_A01G006050	Ghir_A09G022640	0.0507564	undirected	NA	NA
Ghir_A01G006050	Ghir_A10G001030	0.0207949	undirected	NA	NA
Ghir_A01G006050	Ghir_A10G002500	0.0317905	undirected	NA	NA
Ghir_A01G006050	Ghir_A10G005540	0.0305298	undirected	NA	NA
Ghir_A01G006050	Ghir_A10G015260	0.0133543	undirected	NA	NA
Ghir_A01G006050	Ghir_A10G018790	0.0110119	undirected	NA	NA
Ghir_A01G006050	Ghir_A10G018990	0.04737	undirected	NA	NA
Ghir_A01G006050	Ghir_A11G004150	0.0202774	undirected	NA	NA
Ghir_A01G006050	Ghir_A11G012530	0.0437695	undirected	NA	NA
Ghir_A01G006050	Ghir_A11G020840	0.0119617	undirected	NA	NA
Ghir_A01G006050	Ghir_A12G017450	0.026969	undirected	NA	NA
Ghir_A01G006050	Ghir_A12G027780	0.0152884	undirected	NA	NA
Ghir_A01G006050	Ghir_A13G016490	0.0189488	undirected	NA	NA
Ghir_A01G006050	Ghir_A13G018840	0.0316565	undirected	NA	NA
Ghir_A01G006050	Ghir_D01G016160	0.0271801	undirected	NA	NA
Ghir_A01G006050	Ghir_D01G016260	0.0160871	undirected	NA	NA
Ghir_A01G006050	Ghir_D02G001640	0.0160847	undirected	NA	NA
Ghir_A01G006050	Ghir_D02G008480	0.0323498	undirected	NA	NA
Ghir_A01G006050	Ghir_D02G016540	0.0100804	undirected	NA	NA
Ghir_A01G006050	Ghir_D03G004930	0.0108164	undirected	NA	NA
Ghir_A01G006050	Ghir_D03G013160	0.0338076	undirected	NA	NA
Ghir_A01G006050	Ghir_D04G004030	0.0249169	undirected	NA	NA
Ghir_A01G006050	Ghir_D04G006510	0.0232143	undirected	NA	NA
Ghir_A01G006050	Ghir_D04G010730	0.04398	undirected	NA	NA
Ghir_A01G006050	Ghir_D04G015400	0.0111535	undirected	NA	NA
Ghir_A01G006050	Ghir_D05G003850	0.0102331	undirected	NA	NA
Ghir_A01G006050	Ghir_D05G008300	0.0536067	undirected	NA	NA
Ghir_A01G006050	Ghir_D05G016200	0.0123613	undirected	NA	NA
Ghir_A01G006050	Ghir_D05G023060	0.0143286	undirected	NA	NA
Ghir_A01G006050	Ghir_D05G031000	0.0231515	undirected	NA	NA
Ghir_A01G006050	Ghir_D06G003100	0.0284958	undirected	NA	NA
Ghir_A01G006050	Ghir_D06G003560	0.0297645	undirected	NA	NA
Ghir_A01G006050	Ghir_D06G013880	0.0143621	undirected	NA	NA
Ghir_A01G006050	Ghir_D06G016590	0.0341803	undirected	NA	NA
Ghir_A01G006050	Ghir_D07G006620	0.0148854	undirected	NA	NA
Ghir_A01G006050	Ghir_D08G001670	0.0120458	undirected	NA	NA
Ghir_A01G006050	Ghir_D08G011000	0.0125548	undirected	NA	NA
Ghir_A01G006050	Ghir_D08G022170	0.0261909	undirected	NA	NA
Ghir_A01G006050	Ghir_D09G011590	0.040168	undirected	NA	NA
Ghir_A01G006050	Ghir_D09G021890	0.0231057	undirected	NA	NA
Ghir_A01G006050	Ghir_D10G001810	0.0245464	undirected	NA	NA
Ghir_A01G006050	Ghir_D10G003290	0.0252791	undirected	NA	NA
Ghir_A01G006050	Ghir_D10G006370	0.0151152	undirected	NA	NA
Ghir_A01G006050	Ghir_D10G012310	0.0512144	undirected	NA	NA
Ghir_A01G006050	Ghir_D10G012320	0.0280432	undirected	NA	NA
Ghir_A01G006050	Ghir_D10G020540	0.0496052	undirected	NA	NA
Ghir_A01G006050	Ghir_D11G018670	0.0355445	undirected	NA	NA
Ghir_A01G006050	Ghir_D11G023820	0.0458104	undirected	NA	NA
Ghir_A01G006050	Ghir_D12G017030	0.0116549	undirected	NA	NA
Ghir_A01G006050	Ghir_D12G017660	0.0225088	undirected	NA	NA
Ghir_A01G006050	Ghir_D12G017670	0.0578174	undirected	NA	NA
Ghir_A01G006050	Ghir_D13G004250	0.0236186	undirected	NA	NA
Ghir_A01G006050	Ghir_D13G008570	0.0109258	undirected	NA	NA
Ghir_A01G006050	Ghir_D13G019550	0.0547492	undirected	NA	NA
Ghir_A01G011960	Ghir_A01G020150	0.0107247	undirected	NA	NA
Ghir_A01G011960	Ghir_A02G008100	0.0132519	undirected	NA	NA
Ghir_A01G011960	Ghir_A04G007130	0.0116171	undirected	NA	NA
Ghir_A01G011960	Ghir_A05G003740	0.0137776	undirected	NA	NA
Ghir_A01G011960	Ghir_A05G008290	0.0229067	undirected	NA	NA
Ghir_A01G011960	Ghir_A05G016240	0.0131478	undirected	NA	NA
Ghir_A01G011960	Ghir_A08G017340	0.0145346	undirected	NA	NA
Ghir_A01G011960	Ghir_A09G022640	0.0331806	undirected	NA	NA
Ghir_A01G011960	Ghir_A10G002500	0.0127194	undirected	NA	NA
Ghir_A01G011960	Ghir_A10G015260	0.0147492	undirected	NA	NA
Ghir_A01G011960	Ghir_A10G018990	0.0258856	undirected	NA	NA
Ghir_A01G011960	Ghir_A11G012530	0.0123139	undirected	NA	NA
Ghir_A01G011960	Ghir_A13G018840	0.0204287	undirected	NA	NA
Ghir_A01G011960	Ghir_D02G008480	0.0146635	undirected	NA	NA
Ghir_A01G011960	Ghir_D03G013160	0.0113082	undirected	NA	NA
Ghir_A01G011960	Ghir_D04G004030	0.0146558	undirected	NA	NA
Ghir_A01G011960	Ghir_D04G006510	0.0152513	undirected	NA	NA
Ghir_A01G011960	Ghir_D04G010730	0.0165799	undirected	NA	NA
Ghir_A01G011960	Ghir_D05G008300	0.0277506	undirected	NA	NA
Ghir_A01G011960	Ghir_D05G031000	0.011671	undirected	NA	NA
Ghir_A01G011960	Ghir_D06G001600	0.0126265	undirected	NA	NA
Ghir_A01G011960	Ghir_D06G003100	0.0172788	undirected	NA	NA
Ghir_A01G011960	Ghir_D08G011000	0.010179	undirected	NA	NA
Ghir_A01G011960	Ghir_D08G022170	0.0142481	undirected	NA	NA
Ghir_A01G011960	Ghir_D09G011590	0.0101487	undirected	NA	NA
Ghir_A01G011960	Ghir_D09G021890	0.0182408	undirected	NA	NA
Ghir_A01G011960	Ghir_D10G003290	0.0101707	undirected	NA	NA
Ghir_A01G011960	Ghir_D10G012310	0.0262559	undirected	NA	NA
Ghir_A01G011960	Ghir_D10G012320	0.0226431	undirected	NA	NA
Ghir_A01G011960	Ghir_D10G020540	0.027053	undirected	NA	NA
Ghir_A01G011960	Ghir_D11G018670	0.0150618	undirected	NA	NA
Ghir_A01G011960	Ghir_D11G023820	0.0162237	undirected	NA	NA
Ghir_A01G011960	Ghir_D12G003310	0.0106094	undirected	NA	NA
Ghir_A01G011960	Ghir_D13G004250	0.0100439	undirected	NA	NA
Ghir_A01G011960	Ghir_D13G019550	0.0248261	undirected	NA	NA
Ghir_A01G017870	Ghir_A01G020150	0.0538304	undirected	NA	NA
Ghir_A01G017870	Ghir_A02G008100	0.0476359	undirected	NA	NA
Ghir_A01G017870	Ghir_A02G016300	0.0236811	undirected	NA	NA
Ghir_A01G017870	Ghir_A03G010930	0.0602508	undirected	NA	NA
Ghir_A01G017870	Ghir_A03G016940	0.0177288	undirected	NA	NA
Ghir_A01G017870	Ghir_A04G007130	0.0413227	undirected	NA	NA
Ghir_A01G017870	Ghir_A05G003740	0.0359287	undirected	NA	NA
Ghir_A01G017870	Ghir_A05G006360	0.0204108	undirected	NA	NA
Ghir_A01G017870	Ghir_A05G008290	0.0975783	undirected	NA	NA
Ghir_A01G017870	Ghir_A05G011880	0.0235149	undirected	NA	NA
Ghir_A01G017870	Ghir_A05G016240	0.0817617	undirected	NA	NA
Ghir_A01G017870	Ghir_A05G016490	0.0188844	undirected	NA	NA
Ghir_A01G017870	Ghir_A05G023160	0.0418061	undirected	NA	NA
Ghir_A01G017870	Ghir_A05G027830	0.0160949	undirected	NA	NA
Ghir_A01G017870	Ghir_A05G039070	0.0103426	undirected	NA	NA
Ghir_A01G017870	Ghir_A05G042510	0.044586	undirected	NA	NA
Ghir_A01G017870	Ghir_A06G002330	0.0302444	undirected	NA	NA
Ghir_A01G017870	Ghir_A06G003520	0.0185716	undirected	NA	NA
Ghir_A01G017870	Ghir_A06G013710	0.0248797	undirected	NA	NA
Ghir_A01G017870	Ghir_A06G015820	0.0467032	undirected	NA	NA
Ghir_A01G017870	Ghir_A07G006600	0.0377662	undirected	NA	NA
Ghir_A01G017870	Ghir_A07G011590	0.0227021	undirected	NA	NA
Ghir_A01G017870	Ghir_A07G013740	0.049674	undirected	NA	NA
Ghir_A01G017870	Ghir_A07G016470	0.0238269	undirected	NA	NA
Ghir_A01G017870	Ghir_A08G008150	0.018628	undirected	NA	NA
Ghir_A01G017870	Ghir_A08G011050	0.0381654	undirected	NA	NA
Ghir_A01G017870	Ghir_A08G017340	0.076616	undirected	NA	NA
Ghir_A01G017870	Ghir_A09G018620	0.0160829	undirected	NA	NA
Ghir_A01G017870	Ghir_A09G022640	0.127785	undirected	NA	NA
Ghir_A01G017870	Ghir_A09G022760	0.0278291	undirected	NA	NA
Ghir_A01G017870	Ghir_A10G001030	0.038375	undirected	NA	NA
Ghir_A01G017870	Ghir_A10G002500	0.0687208	undirected	NA	NA
Ghir_A01G017870	Ghir_A10G005540	0.0501134	undirected	NA	NA
Ghir_A01G017870	Ghir_A10G015260	0.044887	undirected	NA	NA
Ghir_A01G017870	Ghir_A10G018790	0.0466175	undirected	NA	NA
Ghir_A01G017870	Ghir_A10G018990	0.112494	undirected	NA	NA
Ghir_A01G017870	Ghir_A11G004150	0.043185	undirected	NA	NA
Ghir_A01G017870	Ghir_A11G012530	0.0538992	undirected	NA	NA
Ghir_A01G017870	Ghir_A11G020840	0.0300303	undirected	NA	NA
Ghir_A01G017870	Ghir_A12G014990	0.0171449	undirected	NA	NA
Ghir_A01G017870	Ghir_A12G017450	0.0335044	undirected	NA	NA
Ghir_A01G017870	Ghir_A12G020240	0.0221064	undirected	NA	NA
Ghir_A01G017870	Ghir_A12G027780	0.039138	undirected	NA	NA
Ghir_A01G017870	Ghir_A13G003970	0.0128517	undirected	NA	NA
Ghir_A01G017870	Ghir_A13G004110	0.0311854	undirected	NA	NA
Ghir_A01G017870	Ghir_A13G009770	0.0124334	undirected	NA	NA
Ghir_A01G017870	Ghir_A13G012800	0.0147776	undirected	NA	NA
Ghir_A01G017870	Ghir_A13G016490	0.0380367	undirected	NA	NA
Ghir_A01G017870	Ghir_A13G018840	0.0671914	undirected	NA	NA
Ghir_A01G017870	Ghir_A13G020120	0.0229663	undirected	NA	NA
Ghir_A01G017870	Ghir_D01G016160	0.0257443	undirected	NA	NA
Ghir_A01G017870	Ghir_D01G016260	0.029006	undirected	NA	NA
Ghir_A01G017870	Ghir_D01G019360	0.0305715	undirected	NA	NA
Ghir_A01G017870	Ghir_D02G001640	0.0316468	undirected	NA	NA
Ghir_A01G017870	Ghir_D02G008480	0.07817	undirected	NA	NA
Ghir_A01G017870	Ghir_D02G012090	0.0282871	undirected	NA	NA
Ghir_A01G017870	Ghir_D02G016540	0.0285757	undirected	NA	NA
Ghir_A01G017870	Ghir_D02G022300	0.0382116	undirected	NA	NA
Ghir_A01G017870	Ghir_D03G004930	0.0278382	undirected	NA	NA
Ghir_A01G017870	Ghir_D03G013160	0.0501746	undirected	NA	NA
Ghir_A01G017870	Ghir_D04G004030	0.0592426	undirected	NA	NA
Ghir_A01G017870	Ghir_D04G006510	0.0491859	undirected	NA	NA
Ghir_A01G017870	Ghir_D04G010730	0.0918151	undirected	NA	NA
Ghir_A01G017870	Ghir_D04G015400	0.0229284	undirected	NA	NA
Ghir_A01G017870	Ghir_D05G003850	0.0221395	undirected	NA	NA
Ghir_A01G017870	Ghir_D05G008240	0.0219481	undirected	NA	NA
Ghir_A01G017870	Ghir_D05G008300	0.126763	undirected	NA	NA
Ghir_A01G017870	Ghir_D05G010430	0.0143224	undirected	NA	NA
Ghir_A01G017870	Ghir_D05G016200	0.0309897	undirected	NA	NA
Ghir_A01G017870	Ghir_D05G023060	0.0238997	undirected	NA	NA
Ghir_A01G017870	Ghir_D05G027870	0.0283131	undirected	NA	NA
Ghir_A01G017870	Ghir_D05G031000	0.0486713	undirected	NA	NA
Ghir_A01G017870	Ghir_D06G001600	0.0284173	undirected	NA	NA
Ghir_A01G017870	Ghir_D06G003100	0.0612648	undirected	NA	NA
Ghir_A01G017870	Ghir_D06G003560	0.0393154	undirected	NA	NA
Ghir_A01G017870	Ghir_D06G013880	0.0416052	undirected	NA	NA
Ghir_A01G017870	Ghir_D06G016590	0.0630111	undirected	NA	NA
Ghir_A01G017870	Ghir_D07G001020	0.0160638	undirected	NA	NA
Ghir_A01G017870	Ghir_D07G006620	0.0311312	undirected	NA	NA
Ghir_A01G017870	Ghir_D07G013980	0.0410963	undirected	NA	NA
Ghir_A01G017870	Ghir_D07G016770	0.0327	undirected	NA	NA
Ghir_A01G017870	Ghir_D08G001670	0.039764	undirected	NA	NA
Ghir_A01G017870	Ghir_D08G011000	0.0387188	undirected	NA	NA
Ghir_A01G017870	Ghir_D08G022170	0.0402174	undirected	NA	NA
Ghir_A01G017870	Ghir_D08G022300	0.0100295	undirected	NA	NA
Ghir_A01G017870	Ghir_D08G024340	0.0302021	undirected	NA	NA
Ghir_A01G017870	Ghir_D09G011590	0.0591948	undirected	NA	NA
Ghir_A01G017870	Ghir_D09G021890	0.0639053	undirected	NA	NA
Ghir_A01G017870	Ghir_D10G001810	0.0391865	undirected	NA	NA
Ghir_A01G017870	Ghir_D10G003290	0.0630645	undirected	NA	NA
Ghir_A01G017870	Ghir_D10G003790	0.0119877	undirected	NA	NA
Ghir_A01G017870	Ghir_D10G006370	0.0513074	undirected	NA	NA
Ghir_A01G017870	Ghir_D10G006980	0.0184839	undirected	NA	NA
Ghir_A01G017870	Ghir_D10G010900	0.0112977	undirected	NA	NA
Ghir_A01G017870	Ghir_D10G012310	0.10901	undirected	NA	NA
Ghir_A01G017870	Ghir_D10G012320	0.0778384	undirected	NA	NA
Ghir_A01G017870	Ghir_D10G020290	0.025872	undirected	NA	NA
Ghir_A01G017870	Ghir_D10G020540	0.118432	undirected	NA	NA
Ghir_A01G017870	Ghir_D10G027040	0.0175177	undirected	NA	NA
Ghir_A01G017870	Ghir_D11G016790	0.012991	undirected	NA	NA
Ghir_A01G017870	Ghir_D11G018670	0.0662257	undirected	NA	NA
Ghir_A01G017870	Ghir_D11G023820	0.0689673	undirected	NA	NA
Ghir_A01G017870	Ghir_D12G003310	0.0238999	undirected	NA	NA
Ghir_A01G017870	Ghir_D12G017660	0.0346997	undirected	NA	NA
Ghir_A01G017870	Ghir_D12G017670	0.0285604	undirected	NA	NA
Ghir_A01G017870	Ghir_D12G023430	0.0188331	undirected	NA	NA
Ghir_A01G017870	Ghir_D13G004250	0.0537328	undirected	NA	NA
Ghir_A01G017870	Ghir_D13G008570	0.01813	undirected	NA	NA
Ghir_A01G017870	Ghir_D13G019550	0.113771	undirected	NA	NA
Ghir_A01G017870	Ghir_D13G020960	0.0328299	undirected	NA	NA
Ghir_A01G017870	Ghir_D13G025370	0.0110589	undirected	NA	NA
Ghir_A01G017870	Ghir_A06G022730	0.0131813	undirected	NA	NA
Ghir_A01G017870	Ghir_A05G043470	0.016474	undirected	NA	NA
Ghir_A01G017870	Ghir_A08G026800	0.0243681	undirected	NA	NA
Ghir_A01G020150	Ghir_A02G008100	0.0514185	undirected	NA	NA
Ghir_A01G020150	Ghir_A02G016300	0.0260657	undirected	NA	NA
Ghir_A01G020150	Ghir_A03G010930	0.0787747	undirected	NA	NA
Ghir_A01G020150	Ghir_A03G016940	0.022275	undirected	NA	NA
Ghir_A01G020150	Ghir_A04G007130	0.0440334	undirected	NA	NA
Ghir_A01G020150	Ghir_A05G003740	0.0405843	undirected	NA	NA
Ghir_A01G020150	Ghir_A05G006360	0.0225272	undirected	NA	NA
Ghir_A01G020150	Ghir_A05G008290	0.114572	undirected	NA	NA
Ghir_A01G020150	Ghir_A05G010710	0.0109465	undirected	NA	NA
Ghir_A01G020150	Ghir_A05G011880	0.0312426	undirected	NA	NA
Ghir_A01G020150	Ghir_A05G016240	0.0740679	undirected	NA	NA
Ghir_A01G020150	Ghir_A05G016490	0.0186397	undirected	NA	NA
Ghir_A01G020150	Ghir_A05G023160	0.0504047	undirected	NA	NA
Ghir_A01G020150	Ghir_A05G027830	0.0165449	undirected	NA	NA
Ghir_A01G020150	Ghir_A05G042510	0.0485618	undirected	NA	NA
Ghir_A01G020150	Ghir_A06G002330	0.0352478	undirected	NA	NA
Ghir_A01G020150	Ghir_A06G003520	0.0220262	undirected	NA	NA
Ghir_A01G020150	Ghir_A06G013710	0.0320593	undirected	NA	NA
Ghir_A01G020150	Ghir_A06G015820	0.054739	undirected	NA	NA
Ghir_A01G020150	Ghir_A07G006600	0.0750899	undirected	NA	NA
Ghir_A01G020150	Ghir_A07G011590	0.0299437	undirected	NA	NA
Ghir_A01G020150	Ghir_A07G013740	0.0461682	undirected	NA	NA
Ghir_A01G020150	Ghir_A07G016470	0.0261211	undirected	NA	NA
Ghir_A01G020150	Ghir_A08G003100	0.0111107	undirected	NA	NA
Ghir_A01G020150	Ghir_A08G008150	0.0276687	undirected	NA	NA
Ghir_A01G020150	Ghir_A08G011050	0.0413671	undirected	NA	NA
Ghir_A01G020150	Ghir_A08G017340	0.0825644	undirected	NA	NA
Ghir_A01G020150	Ghir_A09G010740	0.0127694	undirected	NA	NA
Ghir_A01G020150	Ghir_A09G018620	0.0201854	undirected	NA	NA
Ghir_A01G020150	Ghir_A09G022640	0.12806	undirected	NA	NA
Ghir_A01G020150	Ghir_A09G022760	0.0250663	undirected	NA	NA
Ghir_A01G020150	Ghir_A10G001030	0.0458381	undirected	NA	NA
Ghir_A01G020150	Ghir_A10G002500	0.0810931	undirected	NA	NA
Ghir_A01G020150	Ghir_A10G005540	0.0549897	undirected	NA	NA
Ghir_A01G020150	Ghir_A10G015260	0.0439497	undirected	NA	NA
Ghir_A01G020150	Ghir_A10G018790	0.0533933	undirected	NA	NA
Ghir_A01G020150	Ghir_A10G018990	0.118169	undirected	NA	NA
Ghir_A01G020150	Ghir_A11G004150	0.0663758	undirected	NA	NA
Ghir_A01G020150	Ghir_A11G012530	0.0587552	undirected	NA	NA
Ghir_A01G020150	Ghir_A11G020840	0.0398718	undirected	NA	NA
Ghir_A01G020150	Ghir_A12G014990	0.0123477	undirected	NA	NA
Ghir_A01G020150	Ghir_A12G017450	0.0443093	undirected	NA	NA
Ghir_A01G020150	Ghir_A12G020240	0.0294144	undirected	NA	NA
Ghir_A01G020150	Ghir_A12G027780	0.0419875	undirected	NA	NA
Ghir_A01G020150	Ghir_A13G004110	0.0302672	undirected	NA	NA
Ghir_A01G020150	Ghir_A13G009770	0.0156788	undirected	NA	NA
Ghir_A01G020150	Ghir_A13G012800	0.013862	undirected	NA	NA
Ghir_A01G020150	Ghir_A13G016490	0.0425818	undirected	NA	NA
Ghir_A01G020150	Ghir_A13G018840	0.0635323	undirected	NA	NA
Ghir_A01G020150	Ghir_A13G020120	0.0275645	undirected	NA	NA
Ghir_A01G020150	Ghir_D01G016160	0.0358347	undirected	NA	NA
Ghir_A01G020150	Ghir_D01G016260	0.0451378	undirected	NA	NA
Ghir_A01G020150	Ghir_D01G019360	0.0591769	undirected	NA	NA
Ghir_A01G020150	Ghir_D02G001640	0.0520045	undirected	NA	NA
Ghir_A01G020150	Ghir_D02G008480	0.0835927	undirected	NA	NA
Ghir_A01G020150	Ghir_D02G012090	0.0339248	undirected	NA	NA
Ghir_A01G020150	Ghir_D02G016540	0.0372694	undirected	NA	NA
Ghir_A01G020150	Ghir_D02G022300	0.0528548	undirected	NA	NA
Ghir_A01G020150	Ghir_D03G004930	0.0338789	undirected	NA	NA
Ghir_A01G020150	Ghir_D03G013160	0.0515829	undirected	NA	NA
Ghir_A01G020150	Ghir_D04G004030	0.0568264	undirected	NA	NA
Ghir_A01G020150	Ghir_D04G006510	0.0451025	undirected	NA	NA
Ghir_A01G020150	Ghir_D04G010730	0.0805178	undirected	NA	NA
Ghir_A01G020150	Ghir_D04G015400	0.0248584	undirected	NA	NA
Ghir_A01G020150	Ghir_D05G003850	0.0270834	undirected	NA	NA
Ghir_A01G020150	Ghir_D05G008240	0.0295991	undirected	NA	NA
Ghir_A01G020150	Ghir_D05G008300	0.136347	undirected	NA	NA
Ghir_A01G020150	Ghir_D05G010430	0.0129572	undirected	NA	NA
Ghir_A01G020150	Ghir_D05G016200	0.0395312	undirected	NA	NA
Ghir_A01G020150	Ghir_D05G023060	0.035684	undirected	NA	NA
Ghir_A01G020150	Ghir_D05G027870	0.0313423	undirected	NA	NA
Ghir_A01G020150	Ghir_D05G027890	0.0112259	undirected	NA	NA
Ghir_A01G020150	Ghir_D05G031000	0.0469962	undirected	NA	NA
Ghir_A01G020150	Ghir_D06G001600	0.0332928	undirected	NA	NA
Ghir_A01G020150	Ghir_D06G003100	0.0541999	undirected	NA	NA
Ghir_A01G020150	Ghir_D06G003560	0.0419062	undirected	NA	NA
Ghir_A01G020150	Ghir_D06G013880	0.0602324	undirected	NA	NA
Ghir_A01G020150	Ghir_D06G016590	0.0500994	undirected	NA	NA
Ghir_A01G020150	Ghir_D07G001020	0.0263228	undirected	NA	NA
Ghir_A01G020150	Ghir_D07G006620	0.0445271	undirected	NA	NA
Ghir_A01G020150	Ghir_D07G013980	0.0366979	undirected	NA	NA
Ghir_A01G020150	Ghir_D07G016770	0.0404652	undirected	NA	NA
Ghir_A01G020150	Ghir_D08G001670	0.0622212	undirected	NA	NA
Ghir_A01G020150	Ghir_D08G011000	0.0442391	undirected	NA	NA
Ghir_A01G020150	Ghir_D08G022170	0.0445734	undirected	NA	NA
Ghir_A01G020150	Ghir_D08G022300	0.0212484	undirected	NA	NA
Ghir_A01G020150	Ghir_D08G024340	0.0402602	undirected	NA	NA
Ghir_A01G020150	Ghir_D09G011590	0.0710387	undirected	NA	NA
Ghir_A01G020150	Ghir_D09G021890	0.0636539	undirected	NA	NA
Ghir_A01G020150	Ghir_D10G001810	0.0398223	undirected	NA	NA
Ghir_A01G020150	Ghir_D10G003290	0.0701379	undirected	NA	NA
Ghir_A01G020150	Ghir_D10G003790	0.0134413	undirected	NA	NA
Ghir_A01G020150	Ghir_D10G006370	0.0514045	undirected	NA	NA
Ghir_A01G020150	Ghir_D10G006980	0.0253987	undirected	NA	NA
Ghir_A01G020150	Ghir_D10G010900	0.0104383	undirected	NA	NA
Ghir_A01G020150	Ghir_D10G012310	0.119216	undirected	NA	NA
Ghir_A01G020150	Ghir_D10G012320	0.0916771	undirected	NA	NA
Ghir_A01G020150	Ghir_D10G020290	0.0295193	undirected	NA	NA
Ghir_A01G020150	Ghir_D10G020540	0.12421	undirected	NA	NA
Ghir_A01G020150	Ghir_D10G027040	0.0280283	undirected	NA	NA
Ghir_A01G020150	Ghir_D11G016790	0.0152814	undirected	NA	NA
Ghir_A01G020150	Ghir_D11G018670	0.0749919	undirected	NA	NA
Ghir_A01G020150	Ghir_D11G023820	0.0770191	undirected	NA	NA
Ghir_A01G020150	Ghir_D12G003310	0.0256262	undirected	NA	NA
Ghir_A01G020150	Ghir_D12G017030	0.0108459	undirected	NA	NA
Ghir_A01G020150	Ghir_D12G017660	0.045811	undirected	NA	NA
Ghir_A01G020150	Ghir_D12G017670	0.0372276	undirected	NA	NA
Ghir_A01G020150	Ghir_D12G023430	0.0178264	undirected	NA	NA
Ghir_A01G020150	Ghir_D13G004250	0.0535173	undirected	NA	NA
Ghir_A01G020150	Ghir_D13G008570	0.0270364	undirected	NA	NA
Ghir_A01G020150	Ghir_D13G019550	0.102793	undirected	NA	NA
Ghir_A01G020150	Ghir_D13G020960	0.0405921	undirected	NA	NA
Ghir_A01G020150	Ghir_D13G025370	0.0136645	undirected	NA	NA
Ghir_A01G020150	Ghir_A06G022730	0.0143924	undirected	NA	NA
Ghir_A01G020150	Ghir_A05G043470	0.0157651	undirected	NA	NA
Ghir_A01G020150	Ghir_A08G026800	0.0250398	undirected	NA	NA
Ghir_A02G008100	Ghir_A02G016300	0.0536729	undirected	NA	NA
Ghir_A02G008100	Ghir_A03G010930	0.0497168	undirected	NA	NA
Ghir_A02G008100	Ghir_A03G016940	0.0318432	undirected	NA	NA
Ghir_A02G008100	Ghir_A04G007130	0.0879695	undirected	NA	NA
Ghir_A02G008100	Ghir_A05G002910	0.0211696	undirected	NA	NA
Ghir_A02G008100	Ghir_A05G003740	0.0607996	undirected	NA	NA
Ghir_A02G008100	Ghir_A05G006360	0.0262433	undirected	NA	NA
Ghir_A02G008100	Ghir_A05G008290	0.0916048	undirected	NA	NA
Ghir_A02G008100	Ghir_A05G010710	0.0214282	undirected	NA	NA
Ghir_A02G008100	Ghir_A05G011880	0.0394421	undirected	NA	NA
Ghir_A02G008100	Ghir_A05G016240	0.0600191	undirected	NA	NA
Ghir_A02G008100	Ghir_A05G016490	0.0254574	undirected	NA	NA
Ghir_A02G008100	Ghir_A05G016940	0.0110695	undirected	NA	NA
Ghir_A02G008100	Ghir_A05G023160	0.0649405	undirected	NA	NA
Ghir_A02G008100	Ghir_A05G027830	0.0378069	undirected	NA	NA
Ghir_A02G008100	Ghir_A05G039070	0.0122492	undirected	NA	NA
Ghir_A02G008100	Ghir_A05G042510	0.0522533	undirected	NA	NA
Ghir_A02G008100	Ghir_A06G002330	0.0536485	undirected	NA	NA
Ghir_A02G008100	Ghir_A06G003520	0.0335277	undirected	NA	NA
Ghir_A02G008100	Ghir_A06G013710	0.0381411	undirected	NA	NA
Ghir_A02G008100	Ghir_A06G015820	0.0534712	undirected	NA	NA
Ghir_A02G008100	Ghir_A07G006600	0.0299175	undirected	NA	NA
Ghir_A02G008100	Ghir_A07G011590	0.0622474	undirected	NA	NA
Ghir_A02G008100	Ghir_A07G013740	0.070513	undirected	NA	NA
Ghir_A02G008100	Ghir_A07G016470	0.0356747	undirected	NA	NA
Ghir_A02G008100	Ghir_A08G003100	0.0145491	undirected	NA	NA
Ghir_A02G008100	Ghir_A08G008150	0.0354007	undirected	NA	NA
Ghir_A02G008100	Ghir_A08G011050	0.0456037	undirected	NA	NA
Ghir_A02G008100	Ghir_A08G017340	0.0816852	undirected	NA	NA
Ghir_A02G008100	Ghir_A08G017520	0.0138003	undirected	NA	NA
Ghir_A02G008100	Ghir_A09G010740	0.0131335	undirected	NA	NA
Ghir_A02G008100	Ghir_A09G018620	0.0115266	undirected	NA	NA
Ghir_A02G008100	Ghir_A09G022640	0.128861	undirected	NA	NA
Ghir_A02G008100	Ghir_A09G022760	0.0353784	undirected	NA	NA
Ghir_A02G008100	Ghir_A10G001030	0.0562275	undirected	NA	NA
Ghir_A02G008100	Ghir_A10G002500	0.0726331	undirected	NA	NA
Ghir_A02G008100	Ghir_A10G005540	0.0654205	undirected	NA	NA
Ghir_A02G008100	Ghir_A10G015260	0.0484385	undirected	NA	NA
Ghir_A02G008100	Ghir_A10G018790	0.0398962	undirected	NA	NA
Ghir_A02G008100	Ghir_A10G018990	0.108936	undirected	NA	NA
Ghir_A02G008100	Ghir_A11G004150	0.0531739	undirected	NA	NA
Ghir_A02G008100	Ghir_A11G012530	0.0816353	undirected	NA	NA
Ghir_A02G008100	Ghir_A11G020840	0.0588675	undirected	NA	NA
Ghir_A02G008100	Ghir_A12G011270	0.0105684	undirected	NA	NA
Ghir_A02G008100	Ghir_A12G014990	0.0104237	undirected	NA	NA
Ghir_A02G008100	Ghir_A12G017450	0.0794767	undirected	NA	NA
Ghir_A02G008100	Ghir_A12G020240	0.034933	undirected	NA	NA
Ghir_A02G008100	Ghir_A12G027780	0.0448322	undirected	NA	NA
Ghir_A02G008100	Ghir_A13G003970	0.0140758	undirected	NA	NA
Ghir_A02G008100	Ghir_A13G004110	0.0405464	undirected	NA	NA
Ghir_A02G008100	Ghir_A13G009770	0.0124938	undirected	NA	NA
Ghir_A02G008100	Ghir_A13G012800	0.0185143	undirected	NA	NA
Ghir_A02G008100	Ghir_A13G016490	0.0592271	undirected	NA	NA
Ghir_A02G008100	Ghir_A13G018840	0.0835627	undirected	NA	NA
Ghir_A02G008100	Ghir_A13G020120	0.0450658	undirected	NA	NA
Ghir_A02G008100	Ghir_D01G016160	0.0548925	undirected	NA	NA
Ghir_A02G008100	Ghir_D01G016260	0.0612049	undirected	NA	NA
Ghir_A02G008100	Ghir_D01G019360	0.0353087	undirected	NA	NA
Ghir_A02G008100	Ghir_D02G001640	0.0746286	undirected	NA	NA
Ghir_A02G008100	Ghir_D02G008480	0.0813859	undirected	NA	NA
Ghir_A02G008100	Ghir_D02G012090	0.0381897	undirected	NA	NA
Ghir_A02G008100	Ghir_D02G016540	0.0423605	undirected	NA	NA
Ghir_A02G008100	Ghir_D02G022300	0.0446338	undirected	NA	NA
Ghir_A02G008100	Ghir_D03G004930	0.0507745	undirected	NA	NA
Ghir_A02G008100	Ghir_D03G013160	0.0501587	undirected	NA	NA
Ghir_A02G008100	Ghir_D04G004030	0.0625351	undirected	NA	NA
Ghir_A02G008100	Ghir_D04G006510	0.0602506	undirected	NA	NA
Ghir_A02G008100	Ghir_D04G010730	0.101975	undirected	NA	NA
Ghir_A02G008100	Ghir_D04G015400	0.0520462	undirected	NA	NA
Ghir_A02G008100	Ghir_D05G003850	0.0399607	undirected	NA	NA
Ghir_A02G008100	Ghir_D05G008240	0.0452119	undirected	NA	NA
Ghir_A02G008100	Ghir_D05G008300	0.131239	undirected	NA	NA
Ghir_A02G008100	Ghir_D05G010430	0.0203081	undirected	NA	NA
Ghir_A02G008100	Ghir_D05G016200	0.0491063	undirected	NA	NA
Ghir_A02G008100	Ghir_D05G016310	0.0167192	undirected	NA	NA
Ghir_A02G008100	Ghir_D05G023060	0.0425511	undirected	NA	NA
Ghir_A02G008100	Ghir_D05G027870	0.0335572	undirected	NA	NA
Ghir_A02G008100	Ghir_D05G027890	0.0146605	undirected	NA	NA
Ghir_A02G008100	Ghir_D05G031000	0.0737367	undirected	NA	NA
Ghir_A02G008100	Ghir_D06G001600	0.0424838	undirected	NA	NA
Ghir_A02G008100	Ghir_D06G003100	0.0758089	undirected	NA	NA
Ghir_A02G008100	Ghir_D06G003560	0.0423984	undirected	NA	NA
Ghir_A02G008100	Ghir_D06G013880	0.0532472	undirected	NA	NA
Ghir_A02G008100	Ghir_D06G016590	0.0628177	undirected	NA	NA
Ghir_A02G008100	Ghir_D07G001020	0.0261757	undirected	NA	NA
Ghir_A02G008100	Ghir_D07G006620	0.0549314	undirected	NA	NA
Ghir_A02G008100	Ghir_D07G013980	0.0314405	undirected	NA	NA
Ghir_A02G008100	Ghir_D07G016770	0.040354	undirected	NA	NA
Ghir_A02G008100	Ghir_D08G001670	0.0544166	undirected	NA	NA
Ghir_A02G008100	Ghir_D08G011000	0.0384335	undirected	NA	NA
Ghir_A02G008100	Ghir_D08G022170	0.082474	undirected	NA	NA
Ghir_A02G008100	Ghir_D08G022300	0.0117047	undirected	NA	NA
Ghir_A02G008100	Ghir_D08G024340	0.031269	undirected	NA	NA
Ghir_A02G008100	Ghir_D09G011590	0.0586622	undirected	NA	NA
Ghir_A02G008100	Ghir_D09G021890	0.0626458	undirected	NA	NA
Ghir_A02G008100	Ghir_D10G001810	0.0698443	undirected	NA	NA
Ghir_A02G008100	Ghir_D10G003290	0.0564392	undirected	NA	NA
Ghir_A02G008100	Ghir_D10G003790	0.0154694	undirected	NA	NA
Ghir_A02G008100	Ghir_D10G006370	0.0500448	undirected	NA	NA
Ghir_A02G008100	Ghir_D10G006980	0.0369693	undirected	NA	NA
Ghir_A02G008100	Ghir_D10G010900	0.0159514	undirected	NA	NA
Ghir_A02G008100	Ghir_D10G012310	0.132483	undirected	NA	NA
Ghir_A02G008100	Ghir_D10G012320	0.0784825	undirected	NA	NA
Ghir_A02G008100	Ghir_D10G019760	0.0244885	undirected	NA	NA
Ghir_A02G008100	Ghir_D10G020290	0.0423567	undirected	NA	NA
Ghir_A02G008100	Ghir_D10G020540	0.112809	undirected	NA	NA
Ghir_A02G008100	Ghir_D10G027040	0.0296645	undirected	NA	NA
Ghir_A02G008100	Ghir_D11G016790	0.0148181	undirected	NA	NA
Ghir_A02G008100	Ghir_D11G018670	0.0799615	undirected	NA	NA
Ghir_A02G008100	Ghir_D11G023820	0.081035	undirected	NA	NA
Ghir_A02G008100	Ghir_D12G003310	0.0421443	undirected	NA	NA
Ghir_A02G008100	Ghir_D12G017030	0.013454	undirected	NA	NA
Ghir_A02G008100	Ghir_D12G017660	0.0517389	undirected	NA	NA
Ghir_A02G008100	Ghir_D12G017670	0.0452238	undirected	NA	NA
Ghir_A02G008100	Ghir_D12G023430	0.0190106	undirected	NA	NA
Ghir_A02G008100	Ghir_D13G004250	0.0626499	undirected	NA	NA
Ghir_A02G008100	Ghir_D13G008570	0.0299094	undirected	NA	NA
Ghir_A02G008100	Ghir_D13G016050	0.0133286	undirected	NA	NA
Ghir_A02G008100	Ghir_D13G019550	0.13607	undirected	NA	NA
Ghir_A02G008100	Ghir_D13G020960	0.0414459	undirected	NA	NA
Ghir_A02G008100	Ghir_D13G023930	0.0150645	undirected	NA	NA
Ghir_A02G008100	Ghir_D13G025370	0.0202114	undirected	NA	NA
Ghir_A02G008100	Ghir_A06G022730	0.0126832	undirected	NA	NA
Ghir_A02G008100	Ghir_A05G043470	0.0170586	undirected	NA	NA
Ghir_A02G008100	Ghir_A08G026800	0.0264698	undirected	NA	NA
Ghir_A02G016300	Ghir_A03G010930	0.0208679	undirected	NA	NA
Ghir_A02G016300	Ghir_A04G007130	0.0618104	undirected	NA	NA
Ghir_A02G016300	Ghir_A05G003740	0.0292024	undirected	NA	NA
Ghir_A02G016300	Ghir_A05G008290	0.0651154	undirected	NA	NA
Ghir_A02G016300	Ghir_A05G016240	0.0423375	undirected	NA	NA
Ghir_A02G016300	Ghir_A05G023160	0.0302834	undirected	NA	NA
Ghir_A02G016300	Ghir_A05G027830	0.0205159	undirected	NA	NA
Ghir_A02G016300	Ghir_A05G042510	0.0224483	undirected	NA	NA
Ghir_A02G016300	Ghir_A06G002330	0.0138182	undirected	NA	NA
Ghir_A02G016300	Ghir_A06G013710	0.0113808	undirected	NA	NA
Ghir_A02G016300	Ghir_A06G015820	0.025742	undirected	NA	NA
Ghir_A02G016300	Ghir_A07G011590	0.0175749	undirected	NA	NA
Ghir_A02G016300	Ghir_A07G013740	0.0470251	undirected	NA	NA
Ghir_A02G016300	Ghir_A07G016470	0.0116521	undirected	NA	NA
Ghir_A02G016300	Ghir_A08G008150	0.010673	undirected	NA	NA
Ghir_A02G016300	Ghir_A08G011050	0.0243704	undirected	NA	NA
Ghir_A02G016300	Ghir_A08G017340	0.0606451	undirected	NA	NA
Ghir_A02G016300	Ghir_A09G022640	0.0839065	undirected	NA	NA
Ghir_A02G016300	Ghir_A09G022760	0.0180074	undirected	NA	NA
Ghir_A02G016300	Ghir_A10G001030	0.029746	undirected	NA	NA
Ghir_A02G016300	Ghir_A10G002500	0.0463088	undirected	NA	NA
Ghir_A02G016300	Ghir_A10G005540	0.0389306	undirected	NA	NA
Ghir_A02G016300	Ghir_A10G015260	0.0418136	undirected	NA	NA
Ghir_A02G016300	Ghir_A10G018790	0.0132832	undirected	NA	NA
Ghir_A02G016300	Ghir_A10G018990	0.0676446	undirected	NA	NA
Ghir_A02G016300	Ghir_A11G004150	0.0251935	undirected	NA	NA
Ghir_A02G016300	Ghir_A11G012530	0.0613752	undirected	NA	NA
Ghir_A02G016300	Ghir_A11G020840	0.0265781	undirected	NA	NA
Ghir_A02G016300	Ghir_A12G017450	0.0270176	undirected	NA	NA
Ghir_A02G016300	Ghir_A12G020240	0.0115612	undirected	NA	NA
Ghir_A02G016300	Ghir_A12G027780	0.0313304	undirected	NA	NA
Ghir_A02G016300	Ghir_A13G016490	0.0241007	undirected	NA	NA
Ghir_A02G016300	Ghir_A13G018840	0.0579064	undirected	NA	NA
Ghir_A02G016300	Ghir_A13G020120	0.011358	undirected	NA	NA
Ghir_A02G016300	Ghir_D01G016160	0.0240833	undirected	NA	NA
Ghir_A02G016300	Ghir_D01G016260	0.0219696	undirected	NA	NA
Ghir_A02G016300	Ghir_D01G019360	0.0123904	undirected	NA	NA
Ghir_A02G016300	Ghir_D02G001640	0.0285083	undirected	NA	NA
Ghir_A02G016300	Ghir_D02G008480	0.0466546	undirected	NA	NA
Ghir_A02G016300	Ghir_D02G012090	0.0158048	undirected	NA	NA
Ghir_A02G016300	Ghir_D02G016540	0.0185148	undirected	NA	NA
Ghir_A02G016300	Ghir_D02G022300	0.0187691	undirected	NA	NA
Ghir_A02G016300	Ghir_D03G004930	0.0249416	undirected	NA	NA
Ghir_A02G016300	Ghir_D03G013160	0.0341851	undirected	NA	NA
Ghir_A02G016300	Ghir_D04G004030	0.0387787	undirected	NA	NA
Ghir_A02G016300	Ghir_D04G006510	0.0364635	undirected	NA	NA
Ghir_A02G016300	Ghir_D04G010730	0.0685204	undirected	NA	NA
Ghir_A02G016300	Ghir_D04G015400	0.0270757	undirected	NA	NA
Ghir_A02G016300	Ghir_D05G003850	0.0147531	undirected	NA	NA
Ghir_A02G016300	Ghir_D05G008240	0.0123869	undirected	NA	NA
Ghir_A02G016300	Ghir_D05G008300	0.0826047	undirected	NA	NA
Ghir_A02G016300	Ghir_D05G016200	0.0154923	undirected	NA	NA
Ghir_A02G016300	Ghir_D05G023060	0.0128813	undirected	NA	NA
Ghir_A02G016300	Ghir_D05G027870	0.0130438	undirected	NA	NA
Ghir_A02G016300	Ghir_D05G031000	0.0343646	undirected	NA	NA
Ghir_A02G016300	Ghir_D06G001600	0.0242694	undirected	NA	NA
Ghir_A02G016300	Ghir_D06G003100	0.0437904	undirected	NA	NA
Ghir_A02G016300	Ghir_D06G003560	0.0244625	undirected	NA	NA
Ghir_A02G016300	Ghir_D06G013880	0.0258875	undirected	NA	NA
Ghir_A02G016300	Ghir_D06G016590	0.0346169	undirected	NA	NA
Ghir_A02G016300	Ghir_D07G006620	0.030528	undirected	NA	NA
Ghir_A02G016300	Ghir_D07G013980	0.011953	undirected	NA	NA
Ghir_A02G016300	Ghir_D07G016770	0.0159797	undirected	NA	NA
Ghir_A02G016300	Ghir_D08G001670	0.0190674	undirected	NA	NA
Ghir_A02G016300	Ghir_D08G011000	0.0204065	undirected	NA	NA
Ghir_A02G016300	Ghir_D08G022170	0.0362029	undirected	NA	NA
Ghir_A02G016300	Ghir_D09G011590	0.0360508	undirected	NA	NA
Ghir_A02G016300	Ghir_D09G021890	0.0417416	undirected	NA	NA
Ghir_A02G016300	Ghir_D10G001810	0.0304172	undirected	NA	NA
Ghir_A02G016300	Ghir_D10G003290	0.036543	undirected	NA	NA
Ghir_A02G016300	Ghir_D10G003790	0.0143272	undirected	NA	NA
Ghir_A02G016300	Ghir_D10G006370	0.0240265	undirected	NA	NA
Ghir_A02G016300	Ghir_D10G012310	0.0885129	undirected	NA	NA
Ghir_A02G016300	Ghir_D10G012320	0.0667088	undirected	NA	NA
Ghir_A02G016300	Ghir_D10G019760	0.0102281	undirected	NA	NA
Ghir_A02G016300	Ghir_D10G020290	0.0136345	undirected	NA	NA
Ghir_A02G016300	Ghir_D10G020540	0.0707006	undirected	NA	NA
Ghir_A02G016300	Ghir_D11G018670	0.0440839	undirected	NA	NA
Ghir_A02G016300	Ghir_D11G023820	0.0463365	undirected	NA	NA
Ghir_A02G016300	Ghir_D12G003310	0.0133907	undirected	NA	NA
Ghir_A02G016300	Ghir_D12G017660	0.0231551	undirected	NA	NA
Ghir_A02G016300	Ghir_D12G017670	0.0180955	undirected	NA	NA
Ghir_A02G016300	Ghir_D13G004250	0.0363671	undirected	NA	NA
Ghir_A02G016300	Ghir_D13G008570	0.0136206	undirected	NA	NA
Ghir_A02G016300	Ghir_D13G019550	0.0971905	undirected	NA	NA
Ghir_A02G016300	Ghir_D13G020960	0.02042	undirected	NA	NA
Ghir_A03G010930	Ghir_A03G016940	0.0157499	undirected	NA	NA
Ghir_A03G010930	Ghir_A04G007130	0.0433985	undirected	NA	NA
Ghir_A03G010930	Ghir_A05G003740	0.039724	undirected	NA	NA
Ghir_A03G010930	Ghir_A05G006360	0.0237721	undirected	NA	NA
Ghir_A03G010930	Ghir_A05G008290	0.113089	undirected	NA	NA
Ghir_A03G010930	Ghir_A05G011880	0.0184954	undirected	NA	NA
Ghir_A03G010930	Ghir_A05G016240	0.0686849	undirected	NA	NA
Ghir_A03G010930	Ghir_A05G016490	0.0148515	undirected	NA	NA
Ghir_A03G010930	Ghir_A05G023160	0.0401544	undirected	NA	NA
Ghir_A03G010930	Ghir_A05G027830	0.0127345	undirected	NA	NA
Ghir_A03G010930	Ghir_A05G042510	0.0335004	undirected	NA	NA
Ghir_A03G010930	Ghir_A06G002330	0.0255752	undirected	NA	NA
Ghir_A03G010930	Ghir_A06G003520	0.0131692	undirected	NA	NA
Ghir_A03G010930	Ghir_A06G013710	0.0251487	undirected	NA	NA
Ghir_A03G010930	Ghir_A06G015820	0.05849	undirected	NA	NA
Ghir_A03G010930	Ghir_A07G006600	0.0414698	undirected	NA	NA
Ghir_A03G010930	Ghir_A07G011590	0.0219969	undirected	NA	NA
Ghir_A03G010930	Ghir_A07G013740	0.0465609	undirected	NA	NA
Ghir_A03G010930	Ghir_A07G016470	0.0266228	undirected	NA	NA
Ghir_A03G010930	Ghir_A08G008150	0.0172189	undirected	NA	NA
Ghir_A03G010930	Ghir_A08G011050	0.0330479	undirected	NA	NA
Ghir_A03G010930	Ghir_A08G017340	0.0699858	undirected	NA	NA
Ghir_A03G010930	Ghir_A09G018620	0.0134727	undirected	NA	NA
Ghir_A03G010930	Ghir_A09G022640	0.108742	undirected	NA	NA
Ghir_A03G010930	Ghir_A09G022760	0.0194375	undirected	NA	NA
Ghir_A03G010930	Ghir_A10G001030	0.0364445	undirected	NA	NA
Ghir_A03G010930	Ghir_A10G002500	0.0798878	undirected	NA	NA
Ghir_A03G010930	Ghir_A10G005540	0.0649088	undirected	NA	NA
Ghir_A03G010930	Ghir_A10G015260	0.0359583	undirected	NA	NA
Ghir_A03G010930	Ghir_A10G018790	0.0374945	undirected	NA	NA
Ghir_A03G010930	Ghir_A10G018990	0.105674	undirected	NA	NA
Ghir_A03G010930	Ghir_A11G004150	0.0489864	undirected	NA	NA
Ghir_A03G010930	Ghir_A11G012530	0.0568457	undirected	NA	NA
Ghir_A03G010930	Ghir_A11G020840	0.0347737	undirected	NA	NA
Ghir_A03G010930	Ghir_A12G014990	0.0107681	undirected	NA	NA
Ghir_A03G010930	Ghir_A12G017450	0.0350632	undirected	NA	NA
Ghir_A03G010930	Ghir_A12G020240	0.0200307	undirected	NA	NA
Ghir_A03G010930	Ghir_A12G027780	0.042572	undirected	NA	NA
Ghir_A03G010930	Ghir_A13G004110	0.0256828	undirected	NA	NA
Ghir_A03G010930	Ghir_A13G009770	0.0125942	undirected	NA	NA
Ghir_A03G010930	Ghir_A13G016490	0.0309835	undirected	NA	NA
Ghir_A03G010930	Ghir_A13G018840	0.052717	undirected	NA	NA
Ghir_A03G010930	Ghir_A13G020120	0.0194403	undirected	NA	NA
Ghir_A03G010930	Ghir_D01G016160	0.0238552	undirected	NA	NA
Ghir_A03G010930	Ghir_D01G016260	0.0278204	undirected	NA	NA
Ghir_A03G010930	Ghir_D01G019360	0.0291928	undirected	NA	NA
Ghir_A03G010930	Ghir_D02G001640	0.0310041	undirected	NA	NA
Ghir_A03G010930	Ghir_D02G008480	0.0816808	undirected	NA	NA
Ghir_A03G010930	Ghir_D02G012090	0.0264535	undirected	NA	NA
Ghir_A03G010930	Ghir_D02G016540	0.0264233	undirected	NA	NA
Ghir_A03G010930	Ghir_D02G022300	0.0338757	undirected	NA	NA
Ghir_A03G010930	Ghir_D03G004930	0.0216259	undirected	NA	NA
Ghir_A03G010930	Ghir_D03G013160	0.0437645	undirected	NA	NA
Ghir_A03G010930	Ghir_D04G004030	0.0509456	undirected	NA	NA
Ghir_A03G010930	Ghir_D04G006510	0.0363463	undirected	NA	NA
Ghir_A03G010930	Ghir_D04G010730	0.0829943	undirected	NA	NA
Ghir_A03G010930	Ghir_D04G015400	0.0193389	undirected	NA	NA
Ghir_A03G010930	Ghir_D05G003850	0.0217645	undirected	NA	NA
Ghir_A03G010930	Ghir_D05G008240	0.0190451	undirected	NA	NA
Ghir_A03G010930	Ghir_D05G008300	0.121735	undirected	NA	NA
Ghir_A03G010930	Ghir_D05G016200	0.0320601	undirected	NA	NA
Ghir_A03G010930	Ghir_D05G023060	0.0260505	undirected	NA	NA
Ghir_A03G010930	Ghir_D05G027870	0.0215049	undirected	NA	NA
Ghir_A03G010930	Ghir_D05G031000	0.0397981	undirected	NA	NA
Ghir_A03G010930	Ghir_D06G001600	0.023127	undirected	NA	NA
Ghir_A03G010930	Ghir_D06G003100	0.0482264	undirected	NA	NA
Ghir_A03G010930	Ghir_D06G003560	0.0361547	undirected	NA	NA
Ghir_A03G010930	Ghir_D06G013880	0.0382121	undirected	NA	NA
Ghir_A03G010930	Ghir_D06G016590	0.0626622	undirected	NA	NA
Ghir_A03G010930	Ghir_D07G001020	0.0161227	undirected	NA	NA
Ghir_A03G010930	Ghir_D07G006620	0.0342736	undirected	NA	NA
Ghir_A03G010930	Ghir_D07G013980	0.0320535	undirected	NA	NA
Ghir_A03G010930	Ghir_D07G016770	0.0321692	undirected	NA	NA
Ghir_A03G010930	Ghir_D08G001670	0.048645	undirected	NA	NA
Ghir_A03G010930	Ghir_D08G011000	0.0359169	undirected	NA	NA
Ghir_A03G010930	Ghir_D08G022170	0.0436453	undirected	NA	NA
Ghir_A03G010930	Ghir_D08G022300	0.0156114	undirected	NA	NA
Ghir_A03G010930	Ghir_D08G024340	0.0230118	undirected	NA	NA
Ghir_A03G010930	Ghir_D09G011590	0.0592449	undirected	NA	NA
Ghir_A03G010930	Ghir_D09G021890	0.0529074	undirected	NA	NA
Ghir_A03G010930	Ghir_D10G001810	0.0399356	undirected	NA	NA
Ghir_A03G010930	Ghir_D10G003290	0.0596159	undirected	NA	NA
Ghir_A03G010930	Ghir_D10G006370	0.0502121	undirected	NA	NA
Ghir_A03G010930	Ghir_D10G006980	0.0196967	undirected	NA	NA
Ghir_A03G010930	Ghir_D10G012310	0.102633	undirected	NA	NA
Ghir_A03G010930	Ghir_D10G012320	0.0821097	undirected	NA	NA
Ghir_A03G010930	Ghir_D10G020290	0.0166401	undirected	NA	NA
Ghir_A03G010930	Ghir_D10G020540	0.10524	undirected	NA	NA
Ghir_A03G010930	Ghir_D10G027040	0.01917	undirected	NA	NA
Ghir_A03G010930	Ghir_D11G016790	0.0116159	undirected	NA	NA
Ghir_A03G010930	Ghir_D11G018670	0.0635645	undirected	NA	NA
Ghir_A03G010930	Ghir_D11G023820	0.0601969	undirected	NA	NA
Ghir_A03G010930	Ghir_D12G003310	0.0166249	undirected	NA	NA
Ghir_A03G010930	Ghir_D12G017660	0.0307853	undirected	NA	NA
Ghir_A03G010930	Ghir_D12G017670	0.0275203	undirected	NA	NA
Ghir_A03G010930	Ghir_D12G023430	0.0111334	undirected	NA	NA
Ghir_A03G010930	Ghir_D13G004250	0.0494859	undirected	NA	NA
Ghir_A03G010930	Ghir_D13G008570	0.0173243	undirected	NA	NA
Ghir_A03G010930	Ghir_D13G019550	0.100888	undirected	NA	NA
Ghir_A03G010930	Ghir_D13G020960	0.033001	undirected	NA	NA
Ghir_A03G010930	Ghir_A05G043470	0.0120057	undirected	NA	NA
Ghir_A03G010930	Ghir_A08G026800	0.0160718	undirected	NA	NA
Ghir_A03G016940	Ghir_A04G007130	0.0216783	undirected	NA	NA
Ghir_A03G016940	Ghir_A05G003740	0.0259421	undirected	NA	NA
Ghir_A03G016940	Ghir_A05G008290	0.0416391	undirected	NA	NA
Ghir_A03G016940	Ghir_A05G016240	0.0353322	undirected	NA	NA
Ghir_A03G016940	Ghir_A05G023160	0.0192438	undirected	NA	NA
Ghir_A03G016940	Ghir_A05G042510	0.0128898	undirected	NA	NA
Ghir_A03G016940	Ghir_A06G002330	0.0103887	undirected	NA	NA
Ghir_A03G016940	Ghir_A06G015820	0.0172945	undirected	NA	NA
Ghir_A03G016940	Ghir_A07G013740	0.0256818	undirected	NA	NA
Ghir_A03G016940	Ghir_A08G011050	0.0223387	undirected	NA	NA
Ghir_A03G016940	Ghir_A08G017340	0.0341891	undirected	NA	NA
Ghir_A03G016940	Ghir_A09G022640	0.0620396	undirected	NA	NA
Ghir_A03G016940	Ghir_A10G001030	0.0187988	undirected	NA	NA
Ghir_A03G016940	Ghir_A10G002500	0.0308642	undirected	NA	NA
Ghir_A03G016940	Ghir_A10G005540	0.02257	undirected	NA	NA
Ghir_A03G016940	Ghir_A10G015260	0.0201555	undirected	NA	NA
Ghir_A03G016940	Ghir_A10G018790	0.0137879	undirected	NA	NA
Ghir_A03G016940	Ghir_A10G018990	0.0498499	undirected	NA	NA
Ghir_A03G016940	Ghir_A11G004150	0.0182767	undirected	NA	NA
Ghir_A03G016940	Ghir_A11G012530	0.0284016	undirected	NA	NA
Ghir_A03G016940	Ghir_A11G020840	0.0106657	undirected	NA	NA
Ghir_A03G016940	Ghir_A12G017450	0.0205916	undirected	NA	NA
Ghir_A03G016940	Ghir_A12G027780	0.0156428	undirected	NA	NA
Ghir_A03G016940	Ghir_A13G016490	0.0138595	undirected	NA	NA
Ghir_A03G016940	Ghir_A13G018840	0.0387659	undirected	NA	NA
Ghir_A03G016940	Ghir_D01G016160	0.0160754	undirected	NA	NA
Ghir_A03G016940	Ghir_D01G016260	0.0124593	undirected	NA	NA
Ghir_A03G016940	Ghir_D02G001640	0.0181187	undirected	NA	NA
Ghir_A03G016940	Ghir_D02G008480	0.035008	undirected	NA	NA
Ghir_A03G016940	Ghir_D02G022300	0.0120679	undirected	NA	NA
Ghir_A03G016940	Ghir_D03G004930	0.0138177	undirected	NA	NA
Ghir_A03G016940	Ghir_D03G013160	0.0252968	undirected	NA	NA
Ghir_A03G016940	Ghir_D04G004030	0.0289313	undirected	NA	NA
Ghir_A03G016940	Ghir_D04G006510	0.0315833	undirected	NA	NA
Ghir_A03G016940	Ghir_D04G010730	0.0365671	undirected	NA	NA
Ghir_A03G016940	Ghir_D05G003850	0.0134749	undirected	NA	NA
Ghir_A03G016940	Ghir_D05G008300	0.0604551	undirected	NA	NA
Ghir_A03G016940	Ghir_D05G016200	0.0100487	undirected	NA	NA
Ghir_A03G016940	Ghir_D05G023060	0.0134829	undirected	NA	NA
Ghir_A03G016940	Ghir_D05G031000	0.0218195	undirected	NA	NA
Ghir_A03G016940	Ghir_D06G001600	0.0125277	undirected	NA	NA
Ghir_A03G016940	Ghir_D06G003100	0.0314143	undirected	NA	NA
Ghir_A03G016940	Ghir_D06G003560	0.0236415	undirected	NA	NA
Ghir_A03G016940	Ghir_D06G013880	0.0208881	undirected	NA	NA
Ghir_A03G016940	Ghir_D06G016590	0.0216066	undirected	NA	NA
Ghir_A03G016940	Ghir_D07G006620	0.0129873	undirected	NA	NA
Ghir_A03G016940	Ghir_D07G016770	0.0124335	undirected	NA	NA
Ghir_A03G016940	Ghir_D08G001670	0.0139447	undirected	NA	NA
Ghir_A03G016940	Ghir_D08G011000	0.0140656	undirected	NA	NA
Ghir_A03G016940	Ghir_D08G022170	0.0202429	undirected	NA	NA
Ghir_A03G016940	Ghir_D09G011590	0.0309836	undirected	NA	NA
Ghir_A03G016940	Ghir_D09G021890	0.0316076	undirected	NA	NA
Ghir_A03G016940	Ghir_D10G001810	0.0137907	undirected	NA	NA
Ghir_A03G016940	Ghir_D10G003290	0.0267476	undirected	NA	NA
Ghir_A03G016940	Ghir_D10G006370	0.0183984	undirected	NA	NA
Ghir_A03G016940	Ghir_D10G012310	0.0578276	undirected	NA	NA
Ghir_A03G016940	Ghir_D10G012320	0.0333585	undirected	NA	NA
Ghir_A03G016940	Ghir_D10G020540	0.0556183	undirected	NA	NA
Ghir_A03G016940	Ghir_D11G018670	0.0368898	undirected	NA	NA
Ghir_A03G016940	Ghir_D11G023820	0.0364055	undirected	NA	NA
Ghir_A03G016940	Ghir_D12G003310	0.010151	undirected	NA	NA
Ghir_A03G016940	Ghir_D12G017660	0.0190186	undirected	NA	NA
Ghir_A03G016940	Ghir_D12G017670	0.0166533	undirected	NA	NA
Ghir_A03G016940	Ghir_D13G004250	0.0274002	undirected	NA	NA
Ghir_A03G016940	Ghir_D13G019550	0.0516175	undirected	NA	NA
Ghir_A03G016940	Ghir_D13G020960	0.0142776	undirected	NA	NA
Ghir_A04G007130	Ghir_A05G002910	0.0143115	undirected	NA	NA
Ghir_A04G007130	Ghir_A05G003740	0.0545065	undirected	NA	NA
Ghir_A04G007130	Ghir_A05G006360	0.0232483	undirected	NA	NA
Ghir_A04G007130	Ghir_A05G008290	0.0930986	undirected	NA	NA
Ghir_A04G007130	Ghir_A05G010710	0.0176523	undirected	NA	NA
Ghir_A04G007130	Ghir_A05G011880	0.0337562	undirected	NA	NA
Ghir_A04G007130	Ghir_A05G016240	0.056618	undirected	NA	NA
Ghir_A04G007130	Ghir_A05G016490	0.0183954	undirected	NA	NA
Ghir_A04G007130	Ghir_A05G023160	0.0582726	undirected	NA	NA
Ghir_A04G007130	Ghir_A05G027830	0.028499	undirected	NA	NA
Ghir_A04G007130	Ghir_A05G042510	0.0446581	undirected	NA	NA
Ghir_A04G007130	Ghir_A06G002330	0.0399045	undirected	NA	NA
Ghir_A04G007130	Ghir_A06G003520	0.0318866	undirected	NA	NA
Ghir_A04G007130	Ghir_A06G013710	0.0366402	undirected	NA	NA
Ghir_A04G007130	Ghir_A06G015820	0.0610449	undirected	NA	NA
Ghir_A04G007130	Ghir_A07G006600	0.0267421	undirected	NA	NA
Ghir_A04G007130	Ghir_A07G011590	0.0833607	undirected	NA	NA
Ghir_A04G007130	Ghir_A07G013740	0.0864472	undirected	NA	NA
Ghir_A04G007130	Ghir_A07G016470	0.0399247	undirected	NA	NA
Ghir_A04G007130	Ghir_A08G003100	0.0120081	undirected	NA	NA
Ghir_A04G007130	Ghir_A08G008150	0.0368209	undirected	NA	NA
Ghir_A04G007130	Ghir_A08G011050	0.036662	undirected	NA	NA
Ghir_A04G007130	Ghir_A08G017340	0.091379	undirected	NA	NA
Ghir_A04G007130	Ghir_A09G018620	0.0110083	undirected	NA	NA
Ghir_A04G007130	Ghir_A09G022640	0.116926	undirected	NA	NA
Ghir_A04G007130	Ghir_A09G022760	0.0310128	undirected	NA	NA
Ghir_A04G007130	Ghir_A10G001030	0.0659425	undirected	NA	NA
Ghir_A04G007130	Ghir_A10G002500	0.0770922	undirected	NA	NA
Ghir_A04G007130	Ghir_A10G005540	0.0773752	undirected	NA	NA
Ghir_A04G007130	Ghir_A10G015260	0.0374023	undirected	NA	NA
Ghir_A04G007130	Ghir_A10G018790	0.0331715	undirected	NA	NA
Ghir_A04G007130	Ghir_A10G018990	0.106199	undirected	NA	NA
Ghir_A04G007130	Ghir_A11G004150	0.0457591	undirected	NA	NA
Ghir_A04G007130	Ghir_A11G012530	0.0855258	undirected	NA	NA
Ghir_A04G007130	Ghir_A11G020840	0.0623492	undirected	NA	NA
Ghir_A04G007130	Ghir_A12G011270	0.0120114	undirected	NA	NA
Ghir_A04G007130	Ghir_A12G017450	0.0611953	undirected	NA	NA
Ghir_A04G007130	Ghir_A12G020240	0.0254695	undirected	NA	NA
Ghir_A04G007130	Ghir_A12G027780	0.0405579	undirected	NA	NA
Ghir_A04G007130	Ghir_A13G004110	0.0269081	undirected	NA	NA
Ghir_A04G007130	Ghir_A13G009770	0.0119677	undirected	NA	NA
Ghir_A04G007130	Ghir_A13G012800	0.0143672	undirected	NA	NA
Ghir_A04G007130	Ghir_A13G016490	0.0520139	undirected	NA	NA
Ghir_A04G007130	Ghir_A13G018840	0.0755993	undirected	NA	NA
Ghir_A04G007130	Ghir_A13G020120	0.0433552	undirected	NA	NA
Ghir_A04G007130	Ghir_D01G016160	0.0542185	undirected	NA	NA
Ghir_A04G007130	Ghir_D01G016260	0.0590249	undirected	NA	NA
Ghir_A04G007130	Ghir_D01G019360	0.0273022	undirected	NA	NA
Ghir_A04G007130	Ghir_D02G001640	0.0644496	undirected	NA	NA
Ghir_A04G007130	Ghir_D02G008480	0.0851184	undirected	NA	NA
Ghir_A04G007130	Ghir_D02G012090	0.0320274	undirected	NA	NA
Ghir_A04G007130	Ghir_D02G016540	0.0352869	undirected	NA	NA
Ghir_A04G007130	Ghir_D02G022300	0.0331829	undirected	NA	NA
Ghir_A04G007130	Ghir_D03G004930	0.0443347	undirected	NA	NA
Ghir_A04G007130	Ghir_D03G013160	0.05037	undirected	NA	NA
Ghir_A04G007130	Ghir_D04G004030	0.0590871	undirected	NA	NA
Ghir_A04G007130	Ghir_D04G006510	0.0495989	undirected	NA	NA
Ghir_A04G007130	Ghir_D04G010730	0.112912	undirected	NA	NA
Ghir_A04G007130	Ghir_D04G015400	0.0881214	undirected	NA	NA
Ghir_A04G007130	Ghir_D05G003850	0.0275111	undirected	NA	NA
Ghir_A04G007130	Ghir_D05G008240	0.0361201	undirected	NA	NA
Ghir_A04G007130	Ghir_D05G008300	0.120305	undirected	NA	NA
Ghir_A04G007130	Ghir_D05G010430	0.0150352	undirected	NA	NA
Ghir_A04G007130	Ghir_D05G016200	0.0466812	undirected	NA	NA
Ghir_A04G007130	Ghir_D05G023060	0.0409313	undirected	NA	NA
Ghir_A04G007130	Ghir_D05G027870	0.0269844	undirected	NA	NA
Ghir_A04G007130	Ghir_D05G031000	0.054311	undirected	NA	NA
Ghir_A04G007130	Ghir_D06G001600	0.0310833	undirected	NA	NA
Ghir_A04G007130	Ghir_D06G003100	0.066886	undirected	NA	NA
Ghir_A04G007130	Ghir_D06G003560	0.0390861	undirected	NA	NA
Ghir_A04G007130	Ghir_D06G013880	0.0447007	undirected	NA	NA
Ghir_A04G007130	Ghir_D06G016590	0.0579486	undirected	NA	NA
Ghir_A04G007130	Ghir_D07G001020	0.0214075	undirected	NA	NA
Ghir_A04G007130	Ghir_D07G006620	0.0586424	undirected	NA	NA
Ghir_A04G007130	Ghir_D07G013980	0.0291788	undirected	NA	NA
Ghir_A04G007130	Ghir_D07G016770	0.0382707	undirected	NA	NA
Ghir_A04G007130	Ghir_D08G001670	0.0447924	undirected	NA	NA
Ghir_A04G007130	Ghir_D08G011000	0.0342301	undirected	NA	NA
Ghir_A04G007130	Ghir_D08G022170	0.0836188	undirected	NA	NA
Ghir_A04G007130	Ghir_D08G024340	0.0232542	undirected	NA	NA
Ghir_A04G007130	Ghir_D09G011590	0.0601683	undirected	NA	NA
Ghir_A04G007130	Ghir_D09G021890	0.0600367	undirected	NA	NA
Ghir_A04G007130	Ghir_D10G001810	0.0658333	undirected	NA	NA
Ghir_A04G007130	Ghir_D10G003290	0.0498088	undirected	NA	NA
Ghir_A04G007130	Ghir_D10G003790	0.0106792	undirected	NA	NA
Ghir_A04G007130	Ghir_D10G006370	0.049245	undirected	NA	NA
Ghir_A04G007130	Ghir_D10G006980	0.0271667	undirected	NA	NA
Ghir_A04G007130	Ghir_D10G010900	0.0105748	undirected	NA	NA
Ghir_A04G007130	Ghir_D10G012310	0.140414	undirected	NA	NA
Ghir_A04G007130	Ghir_D10G012320	0.0728959	undirected	NA	NA
Ghir_A04G007130	Ghir_D10G019760	0.019412	undirected	NA	NA
Ghir_A04G007130	Ghir_D10G020290	0.0382957	undirected	NA	NA
Ghir_A04G007130	Ghir_D10G020540	0.105769	undirected	NA	NA
Ghir_A04G007130	Ghir_D10G027040	0.0319129	undirected	NA	NA
Ghir_A04G007130	Ghir_D11G016790	0.0112585	undirected	NA	NA
Ghir_A04G007130	Ghir_D11G018670	0.0681293	undirected	NA	NA
Ghir_A04G007130	Ghir_D11G023820	0.084318	undirected	NA	NA
Ghir_A04G007130	Ghir_D12G003310	0.0316368	undirected	NA	NA
Ghir_A04G007130	Ghir_D12G017030	0.0202121	undirected	NA	NA
Ghir_A04G007130	Ghir_D12G017660	0.0477131	undirected	NA	NA
Ghir_A04G007130	Ghir_D12G017670	0.0467143	undirected	NA	NA
Ghir_A04G007130	Ghir_D12G023430	0.0129155	undirected	NA	NA
Ghir_A04G007130	Ghir_D13G004250	0.0500984	undirected	NA	NA
Ghir_A04G007130	Ghir_D13G008570	0.0273662	undirected	NA	NA
Ghir_A04G007130	Ghir_D13G019550	0.137323	undirected	NA	NA
Ghir_A04G007130	Ghir_D13G020960	0.0322013	undirected	NA	NA
Ghir_A04G007130	Ghir_D13G023930	0.01177	undirected	NA	NA
Ghir_A04G007130	Ghir_D13G025370	0.0194976	undirected	NA	NA
Ghir_A04G007130	Ghir_A05G043470	0.0117991	undirected	NA	NA
Ghir_A04G007130	Ghir_A08G026800	0.0246188	undirected	NA	NA
Ghir_A04G008420	Ghir_A05G008290	0.0168505	undirected	NA	NA
Ghir_A04G008420	Ghir_A05G016240	0.0128829	undirected	NA	NA
Ghir_A04G008420	Ghir_A08G017340	0.0113431	undirected	NA	NA
Ghir_A04G008420	Ghir_A09G022640	0.0285049	undirected	NA	NA
Ghir_A04G008420	Ghir_A10G002500	0.0107834	undirected	NA	NA
Ghir_A04G008420	Ghir_A10G015260	0.0139815	undirected	NA	NA
Ghir_A04G008420	Ghir_A10G018990	0.0202643	undirected	NA	NA
Ghir_A04G008420	Ghir_A13G018840	0.0177837	undirected	NA	NA
Ghir_A04G008420	Ghir_D02G008480	0.0135188	undirected	NA	NA
Ghir_A04G008420	Ghir_D04G004030	0.014001	undirected	NA	NA
Ghir_A04G008420	Ghir_D04G006510	0.0211175	undirected	NA	NA
Ghir_A04G008420	Ghir_D04G010730	0.0137083	undirected	NA	NA
Ghir_A04G008420	Ghir_D05G003850	0.0112304	undirected	NA	NA
Ghir_A04G008420	Ghir_D05G008300	0.0231766	undirected	NA	NA
Ghir_A04G008420	Ghir_D05G031000	0.0100172	undirected	NA	NA
Ghir_A04G008420	Ghir_D06G001600	0.0102618	undirected	NA	NA
Ghir_A04G008420	Ghir_D06G003100	0.0150518	undirected	NA	NA
Ghir_A04G008420	Ghir_D09G021890	0.0148451	undirected	NA	NA
Ghir_A04G008420	Ghir_D10G003290	0.0104079	undirected	NA	NA
Ghir_A04G008420	Ghir_D10G012310	0.0223957	undirected	NA	NA
Ghir_A04G008420	Ghir_D10G012320	0.0193794	undirected	NA	NA
Ghir_A04G008420	Ghir_D10G020540	0.022715	undirected	NA	NA
Ghir_A04G008420	Ghir_D11G018670	0.0124261	undirected	NA	NA
Ghir_A04G008420	Ghir_D11G023820	0.0133402	undirected	NA	NA
Ghir_A04G008420	Ghir_D13G019550	0.0207071	undirected	NA	NA
Ghir_A05G002910	Ghir_A05G003740	0.0123399	undirected	NA	NA
Ghir_A05G002910	Ghir_A05G008290	0.0270763	undirected	NA	NA
Ghir_A05G002910	Ghir_A05G016240	0.0151172	undirected	NA	NA
Ghir_A05G002910	Ghir_A05G023160	0.0109709	undirected	NA	NA
Ghir_A05G002910	Ghir_A05G042510	0.010987	undirected	NA	NA
Ghir_A05G002910	Ghir_A07G013740	0.0124033	undirected	NA	NA
Ghir_A05G002910	Ghir_A08G017340	0.0164778	undirected	NA	NA
Ghir_A05G002910	Ghir_A09G022640	0.0346195	undirected	NA	NA
Ghir_A05G002910	Ghir_A10G002500	0.014891	undirected	NA	NA
Ghir_A05G002910	Ghir_A10G005540	0.0120688	undirected	NA	NA
Ghir_A05G002910	Ghir_A10G015260	0.0164754	undirected	NA	NA
Ghir_A05G002910	Ghir_A10G018990	0.0245676	undirected	NA	NA
Ghir_A05G002910	Ghir_A11G012530	0.0181061	undirected	NA	NA
Ghir_A05G002910	Ghir_A12G027780	0.0111609	undirected	NA	NA
Ghir_A05G002910	Ghir_A13G018840	0.0252758	undirected	NA	NA
Ghir_A05G002910	Ghir_D02G001640	0.0105538	undirected	NA	NA
Ghir_A05G002910	Ghir_D02G008480	0.0194558	undirected	NA	NA
Ghir_A05G002910	Ghir_D04G004030	0.0202994	undirected	NA	NA
Ghir_A05G002910	Ghir_D04G006510	0.0233582	undirected	NA	NA
Ghir_A05G002910	Ghir_D04G010730	0.0216617	undirected	NA	NA
Ghir_A05G002910	Ghir_D05G003850	0.0124446	undirected	NA	NA
Ghir_A05G002910	Ghir_D05G008300	0.0327158	undirected	NA	NA
Ghir_A05G002910	Ghir_D05G031000	0.0143099	undirected	NA	NA
Ghir_A05G002910	Ghir_D06G001600	0.0132966	undirected	NA	NA
Ghir_A05G002910	Ghir_D06G003100	0.019178	undirected	NA	NA
Ghir_A05G002910	Ghir_D06G003560	0.0105054	undirected	NA	NA
Ghir_A05G002910	Ghir_D06G016590	0.010583	undirected	NA	NA
Ghir_A05G002910	Ghir_D08G011000	0.0115121	undirected	NA	NA
Ghir_A05G002910	Ghir_D08G022170	0.0152144	undirected	NA	NA
Ghir_A05G002910	Ghir_D09G011590	0.0110359	undirected	NA	NA
Ghir_A05G002910	Ghir_D09G021890	0.0202605	undirected	NA	NA
Ghir_A05G002910	Ghir_D10G001810	0.010167	undirected	NA	NA
Ghir_A05G002910	Ghir_D10G003290	0.012736	undirected	NA	NA
Ghir_A05G002910	Ghir_D10G012310	0.0318864	undirected	NA	NA
Ghir_A05G002910	Ghir_D10G012320	0.0245625	undirected	NA	NA
Ghir_A05G002910	Ghir_D10G020540	0.0263308	undirected	NA	NA
Ghir_A05G002910	Ghir_D11G018670	0.0164162	undirected	NA	NA
Ghir_A05G002910	Ghir_D11G023820	0.0188779	undirected	NA	NA
Ghir_A05G002910	Ghir_D13G004250	0.0142118	undirected	NA	NA
Ghir_A05G002910	Ghir_D13G019550	0.035147	undirected	NA	NA
Ghir_A05G003740	Ghir_A05G006360	0.0171721	undirected	NA	NA
Ghir_A05G003740	Ghir_A05G008290	0.0804288	undirected	NA	NA
Ghir_A05G003740	Ghir_A05G010710	0.0149342	undirected	NA	NA
Ghir_A05G003740	Ghir_A05G011880	0.0233596	undirected	NA	NA
Ghir_A05G003740	Ghir_A05G016240	0.0572158	undirected	NA	NA
Ghir_A05G003740	Ghir_A05G016490	0.0208629	undirected	NA	NA
Ghir_A05G003740	Ghir_A05G023160	0.0376538	undirected	NA	NA
Ghir_A05G003740	Ghir_A05G027830	0.0200491	undirected	NA	NA
Ghir_A05G003740	Ghir_A05G039070	0.0132069	undirected	NA	NA
Ghir_A05G003740	Ghir_A05G042510	0.0316451	undirected	NA	NA
Ghir_A05G003740	Ghir_A06G002330	0.0284207	undirected	NA	NA
Ghir_A05G003740	Ghir_A06G003520	0.0206629	undirected	NA	NA
Ghir_A05G003740	Ghir_A06G013710	0.0227526	undirected	NA	NA
Ghir_A05G003740	Ghir_A06G015820	0.0425474	undirected	NA	NA
Ghir_A05G003740	Ghir_A07G006600	0.0254293	undirected	NA	NA
Ghir_A05G003740	Ghir_A07G011590	0.0309909	undirected	NA	NA
Ghir_A05G003740	Ghir_A07G013740	0.0535447	undirected	NA	NA
Ghir_A05G003740	Ghir_A07G016470	0.0218594	undirected	NA	NA
Ghir_A05G003740	Ghir_A08G003100	0.0162833	undirected	NA	NA
Ghir_A05G003740	Ghir_A08G008150	0.0267471	undirected	NA	NA
Ghir_A05G003740	Ghir_A08G011050	0.0315039	undirected	NA	NA
Ghir_A05G003740	Ghir_A08G017340	0.0667493	undirected	NA	NA
Ghir_A05G003740	Ghir_A09G010740	0.0131621	undirected	NA	NA
Ghir_A05G003740	Ghir_A09G022640	0.106557	undirected	NA	NA
Ghir_A05G003740	Ghir_A09G022760	0.0240406	undirected	NA	NA
Ghir_A05G003740	Ghir_A10G001030	0.039457	undirected	NA	NA
Ghir_A05G003740	Ghir_A10G002500	0.0680364	undirected	NA	NA
Ghir_A05G003740	Ghir_A10G005540	0.0515952	undirected	NA	NA
Ghir_A05G003740	Ghir_A10G015260	0.0313251	undirected	NA	NA
Ghir_A05G003740	Ghir_A10G018790	0.0336096	undirected	NA	NA
Ghir_A05G003740	Ghir_A10G018990	0.0929806	undirected	NA	NA
Ghir_A05G003740	Ghir_A11G004150	0.0364537	undirected	NA	NA
Ghir_A05G003740	Ghir_A11G012530	0.0584529	undirected	NA	NA
Ghir_A05G003740	Ghir_A11G020840	0.0354499	undirected	NA	NA
Ghir_A05G003740	Ghir_A12G014990	0.0112008	undirected	NA	NA
Ghir_A05G003740	Ghir_A12G017450	0.0389847	undirected	NA	NA
Ghir_A05G003740	Ghir_A12G020240	0.0200842	undirected	NA	NA
Ghir_A05G003740	Ghir_A12G027780	0.0312486	undirected	NA	NA
Ghir_A05G003740	Ghir_A13G003970	0.0125486	undirected	NA	NA
Ghir_A05G003740	Ghir_A13G004110	0.0227788	undirected	NA	NA
Ghir_A05G003740	Ghir_A13G009770	0.0148202	undirected	NA	NA
Ghir_A05G003740	Ghir_A13G012800	0.0120742	undirected	NA	NA
Ghir_A05G003740	Ghir_A13G016490	0.0365988	undirected	NA	NA
Ghir_A05G003740	Ghir_A13G018840	0.0587488	undirected	NA	NA
Ghir_A05G003740	Ghir_A13G020120	0.033078	undirected	NA	NA
Ghir_A05G003740	Ghir_D01G016160	0.0338236	undirected	NA	NA
Ghir_A05G003740	Ghir_D01G016260	0.0350701	undirected	NA	NA
Ghir_A05G003740	Ghir_D01G019360	0.0252634	undirected	NA	NA
Ghir_A05G003740	Ghir_D02G001640	0.0375686	undirected	NA	NA
Ghir_A05G003740	Ghir_D02G008480	0.0729429	undirected	NA	NA
Ghir_A05G003740	Ghir_D02G012090	0.0230702	undirected	NA	NA
Ghir_A05G003740	Ghir_D02G016540	0.0282891	undirected	NA	NA
Ghir_A05G003740	Ghir_D02G022300	0.0289478	undirected	NA	NA
Ghir_A05G003740	Ghir_D03G004930	0.0290029	undirected	NA	NA
Ghir_A05G003740	Ghir_D03G013160	0.0433185	undirected	NA	NA
Ghir_A05G003740	Ghir_D04G004030	0.0547747	undirected	NA	NA
Ghir_A05G003740	Ghir_D04G006510	0.0493026	undirected	NA	NA
Ghir_A05G003740	Ghir_D04G010730	0.0814099	undirected	NA	NA
Ghir_A05G003740	Ghir_D04G015400	0.0291118	undirected	NA	NA
Ghir_A05G003740	Ghir_D04G020690	0.0109586	undirected	NA	NA
Ghir_A05G003740	Ghir_D05G003850	0.0410137	undirected	NA	NA
Ghir_A05G003740	Ghir_D05G008240	0.0278149	undirected	NA	NA
Ghir_A05G003740	Ghir_D05G008300	0.105648	undirected	NA	NA
Ghir_A05G003740	Ghir_D05G010430	0.0135323	undirected	NA	NA
Ghir_A05G003740	Ghir_D05G016200	0.0313631	undirected	NA	NA
Ghir_A05G003740	Ghir_D05G023060	0.025373	undirected	NA	NA
Ghir_A05G003740	Ghir_D05G027870	0.0243988	undirected	NA	NA
Ghir_A05G003740	Ghir_D05G031000	0.0433231	undirected	NA	NA
Ghir_A05G003740	Ghir_D06G001600	0.0239271	undirected	NA	NA
Ghir_A05G003740	Ghir_D06G003100	0.0573222	undirected	NA	NA
Ghir_A05G003740	Ghir_D06G003560	0.0437879	undirected	NA	NA
Ghir_A05G003740	Ghir_D06G013880	0.0345522	undirected	NA	NA
Ghir_A05G003740	Ghir_D06G016590	0.0465555	undirected	NA	NA
Ghir_A05G003740	Ghir_D07G001020	0.0157046	undirected	NA	NA
Ghir_A05G003740	Ghir_D07G006620	0.0369218	undirected	NA	NA
Ghir_A05G003740	Ghir_D07G013980	0.025915	undirected	NA	NA
Ghir_A05G003740	Ghir_D07G016770	0.033692	undirected	NA	NA
Ghir_A05G003740	Ghir_D08G001670	0.0362992	undirected	NA	NA
Ghir_A05G003740	Ghir_D08G011000	0.0281717	undirected	NA	NA
Ghir_A05G003740	Ghir_D08G022170	0.0471693	undirected	NA	NA
Ghir_A05G003740	Ghir_D08G024340	0.0228194	undirected	NA	NA
Ghir_A05G003740	Ghir_D09G011590	0.0536769	undirected	NA	NA
Ghir_A05G003740	Ghir_D09G021890	0.0583451	undirected	NA	NA
Ghir_A05G003740	Ghir_D10G001810	0.0429306	undirected	NA	NA
Ghir_A05G003740	Ghir_D10G003290	0.05144	undirected	NA	NA
Ghir_A05G003740	Ghir_D10G006370	0.040629	undirected	NA	NA
Ghir_A05G003740	Ghir_D10G006980	0.0252747	undirected	NA	NA
Ghir_A05G003740	Ghir_D10G010900	0.015389	undirected	NA	NA
Ghir_A05G003740	Ghir_D10G012310	0.104678	undirected	NA	NA
Ghir_A05G003740	Ghir_D10G012320	0.0624081	undirected	NA	NA
Ghir_A05G003740	Ghir_D10G019760	0.015732	undirected	NA	NA
Ghir_A05G003740	Ghir_D10G020290	0.0267976	undirected	NA	NA
Ghir_A05G003740	Ghir_D10G020540	0.09621	undirected	NA	NA
Ghir_A05G003740	Ghir_D10G027040	0.0251322	undirected	NA	NA
Ghir_A05G003740	Ghir_D11G016790	0.0114789	undirected	NA	NA
Ghir_A05G003740	Ghir_D11G018670	0.0629488	undirected	NA	NA
Ghir_A05G003740	Ghir_D11G023820	0.0641318	undirected	NA	NA
Ghir_A05G003740	Ghir_D12G003310	0.0291341	undirected	NA	NA
Ghir_A05G003740	Ghir_D12G017030	0.0163733	undirected	NA	NA
Ghir_A05G003740	Ghir_D12G017660	0.0371841	undirected	NA	NA
Ghir_A05G003740	Ghir_D12G017670	0.0375495	undirected	NA	NA
Ghir_A05G003740	Ghir_D12G023430	0.0127545	undirected	NA	NA
Ghir_A05G003740	Ghir_D13G004250	0.0496104	undirected	NA	NA
Ghir_A05G003740	Ghir_D13G008570	0.0216723	undirected	NA	NA
Ghir_A05G003740	Ghir_D13G019550	0.10122	undirected	NA	NA
Ghir_A05G003740	Ghir_D13G020960	0.0272222	undirected	NA	NA
Ghir_A05G003740	Ghir_D13G025370	0.014048	undirected	NA	NA
Ghir_A05G003740	Ghir_A05G043470	0.0121096	undirected	NA	NA
Ghir_A05G003740	Ghir_A08G026800	0.0193851	undirected	NA	NA
Ghir_A05G006360	Ghir_A05G008290	0.0460825	undirected	NA	NA
Ghir_A05G006360	Ghir_A05G011880	0.0100266	undirected	NA	NA
Ghir_A05G006360	Ghir_A05G016240	0.0299858	undirected	NA	NA
Ghir_A05G006360	Ghir_A05G016490	0.0104825	undirected	NA	NA
Ghir_A05G006360	Ghir_A05G023160	0.0297493	undirected	NA	NA
Ghir_A05G006360	Ghir_A05G042510	0.0132152	undirected	NA	NA
Ghir_A05G006360	Ghir_A06G015820	0.0260233	undirected	NA	NA
Ghir_A05G006360	Ghir_A07G011590	0.0120718	undirected	NA	NA
Ghir_A05G006360	Ghir_A07G013740	0.0289383	undirected	NA	NA
Ghir_A05G006360	Ghir_A08G011050	0.0184814	undirected	NA	NA
Ghir_A05G006360	Ghir_A08G017340	0.0341166	undirected	NA	NA
Ghir_A05G006360	Ghir_A09G022640	0.0546538	undirected	NA	NA
Ghir_A05G006360	Ghir_A10G001030	0.0181958	undirected	NA	NA
Ghir_A05G006360	Ghir_A10G002500	0.0399502	undirected	NA	NA
Ghir_A05G006360	Ghir_A10G005540	0.0334524	undirected	NA	NA
Ghir_A05G006360	Ghir_A10G015260	0.0170897	undirected	NA	NA
Ghir_A05G006360	Ghir_A10G018790	0.0139671	undirected	NA	NA
Ghir_A05G006360	Ghir_A10G018990	0.047631	undirected	NA	NA
Ghir_A05G006360	Ghir_A11G004150	0.0192979	undirected	NA	NA
Ghir_A05G006360	Ghir_A11G012530	0.0298279	undirected	NA	NA
Ghir_A05G006360	Ghir_A11G020840	0.0125378	undirected	NA	NA
Ghir_A05G006360	Ghir_A12G017450	0.0173933	undirected	NA	NA
Ghir_A05G006360	Ghir_A12G027780	0.016977	undirected	NA	NA
Ghir_A05G006360	Ghir_A13G004110	0.0178467	undirected	NA	NA
Ghir_A05G006360	Ghir_A13G016490	0.0184322	undirected	NA	NA
Ghir_A05G006360	Ghir_A13G018840	0.0295628	undirected	NA	NA
Ghir_A05G006360	Ghir_D01G016160	0.0216857	undirected	NA	NA
Ghir_A05G006360	Ghir_D01G016260	0.0151944	undirected	NA	NA
Ghir_A05G006360	Ghir_D02G001640	0.0154545	undirected	NA	NA
Ghir_A05G006360	Ghir_D02G008480	0.0330664	undirected	NA	NA
Ghir_A05G006360	Ghir_D02G022300	0.0105994	undirected	NA	NA
Ghir_A05G006360	Ghir_D03G004930	0.0106052	undirected	NA	NA
Ghir_A05G006360	Ghir_D03G013160	0.0307533	undirected	NA	NA
Ghir_A05G006360	Ghir_D04G004030	0.0302057	undirected	NA	NA
Ghir_A05G006360	Ghir_D04G006510	0.0198095	undirected	NA	NA
Ghir_A05G006360	Ghir_D04G010730	0.039323	undirected	NA	NA
Ghir_A05G006360	Ghir_D05G003850	0.010116	undirected	NA	NA
Ghir_A05G006360	Ghir_D05G008240	0.0120054	undirected	NA	NA
Ghir_A05G006360	Ghir_D05G008300	0.0600863	undirected	NA	NA
Ghir_A05G006360	Ghir_D05G016200	0.0102697	undirected	NA	NA
Ghir_A05G006360	Ghir_D05G023060	0.0163513	undirected	NA	NA
Ghir_A05G006360	Ghir_D05G031000	0.0184687	undirected	NA	NA
Ghir_A05G006360	Ghir_D06G001600	0.0124736	undirected	NA	NA
Ghir_A05G006360	Ghir_D06G003100	0.0242439	undirected	NA	NA
Ghir_A05G006360	Ghir_D06G003560	0.0226755	undirected	NA	NA
Ghir_A05G006360	Ghir_D06G013880	0.0175896	undirected	NA	NA
Ghir_A05G006360	Ghir_D06G016590	0.0326194	undirected	NA	NA
Ghir_A05G006360	Ghir_D07G006620	0.0217515	undirected	NA	NA
Ghir_A05G006360	Ghir_D07G013980	0.0121444	undirected	NA	NA
Ghir_A05G006360	Ghir_D07G016770	0.0110479	undirected	NA	NA
Ghir_A05G006360	Ghir_D08G001670	0.0137462	undirected	NA	NA
Ghir_A05G006360	Ghir_D08G011000	0.0161342	undirected	NA	NA
Ghir_A05G006360	Ghir_D08G022170	0.0195651	undirected	NA	NA
Ghir_A05G006360	Ghir_D09G011590	0.046959	undirected	NA	NA
Ghir_A05G006360	Ghir_D09G021890	0.0280987	undirected	NA	NA
Ghir_A05G006360	Ghir_D10G001810	0.0159232	undirected	NA	NA
Ghir_A05G006360	Ghir_D10G003290	0.0324869	undirected	NA	NA
Ghir_A05G006360	Ghir_D10G006370	0.0182778	undirected	NA	NA
Ghir_A05G006360	Ghir_D10G012310	0.0492037	undirected	NA	NA
Ghir_A05G006360	Ghir_D10G012320	0.0388418	undirected	NA	NA
Ghir_A05G006360	Ghir_D10G020540	0.0539504	undirected	NA	NA
Ghir_A05G006360	Ghir_D11G018670	0.0297595	undirected	NA	NA
Ghir_A05G006360	Ghir_D11G023820	0.0336837	undirected	NA	NA
Ghir_A05G006360	Ghir_D12G017660	0.0195747	undirected	NA	NA
Ghir_A05G006360	Ghir_D12G017670	0.0338795	undirected	NA	NA
Ghir_A05G006360	Ghir_D13G004250	0.0239614	undirected	NA	NA
Ghir_A05G006360	Ghir_D13G008570	0.0103564	undirected	NA	NA
Ghir_A05G006360	Ghir_D13G019550	0.0491277	undirected	NA	NA
Ghir_A05G006360	Ghir_D13G020960	0.0161436	undirected	NA	NA
Ghir_A05G008290	Ghir_A05G010710	0.02609	undirected	NA	NA
Ghir_A05G008290	Ghir_A05G011880	0.0558107	undirected	NA	NA
Ghir_A05G008290	Ghir_A05G016240	0.111372	undirected	NA	NA
Ghir_A05G008290	Ghir_A05G016490	0.0396534	undirected	NA	NA
Ghir_A05G008290	Ghir_A05G016940	0.0270597	undirected	NA	NA
Ghir_A05G008290	Ghir_A05G023160	0.0979876	undirected	NA	NA
Ghir_A05G008290	Ghir_A05G027830	0.0383531	undirected	NA	NA
Ghir_A05G008290	Ghir_A05G029960	0.0169399	undirected	NA	NA
Ghir_A05G008290	Ghir_A05G039070	0.0324629	undirected	NA	NA
Ghir_A05G008290	Ghir_A05G042510	0.104103	undirected	NA	NA
Ghir_A05G008290	Ghir_A06G002330	0.0777852	undirected	NA	NA
Ghir_A05G008290	Ghir_A06G003520	0.0456931	undirected	NA	NA
Ghir_A05G008290	Ghir_A06G013710	0.0809205	undirected	NA	NA
Ghir_A05G008290	Ghir_A06G015820	0.10352	undirected	NA	NA
Ghir_A05G008290	Ghir_A07G006600	0.0954223	undirected	NA	NA
Ghir_A05G008290	Ghir_A07G011590	0.0679287	undirected	NA	NA
Ghir_A05G008290	Ghir_A07G013740	0.0902664	undirected	NA	NA
Ghir_A05G008290	Ghir_A07G016470	0.0614595	undirected	NA	NA
Ghir_A05G008290	Ghir_A08G003100	0.0285837	undirected	NA	NA
Ghir_A05G008290	Ghir_A08G008150	0.047427	undirected	NA	NA
Ghir_A05G008290	Ghir_A08G011050	0.102225	undirected	NA	NA
Ghir_A05G008290	Ghir_A08G017340	0.105748	undirected	NA	NA
Ghir_A05G008290	Ghir_A08G017520	0.0127754	undirected	NA	NA
Ghir_A05G008290	Ghir_A08G021530	0.0148879	undirected	NA	NA
Ghir_A05G008290	Ghir_A09G010740	0.0202088	undirected	NA	NA
Ghir_A05G008290	Ghir_A09G018620	0.0324395	undirected	NA	NA
Ghir_A05G008290	Ghir_A09G022640	0.149552	undirected	NA	NA
Ghir_A05G008290	Ghir_A09G022760	0.0568095	undirected	NA	NA
Ghir_A05G008290	Ghir_A10G001030	0.0954203	undirected	NA	NA
Ghir_A05G008290	Ghir_A10G002500	0.102048	undirected	NA	NA
Ghir_A05G008290	Ghir_A10G005540	0.110963	undirected	NA	NA
Ghir_A05G008290	Ghir_A10G015260	0.101913	undirected	NA	NA
Ghir_A05G008290	Ghir_A10G018790	0.0807145	undirected	NA	NA
Ghir_A05G008290	Ghir_A10G018990	0.12341	undirected	NA	NA
Ghir_A05G008290	Ghir_A11G004150	0.102314	undirected	NA	NA
Ghir_A05G008290	Ghir_A11G012530	0.10587	undirected	NA	NA
Ghir_A05G008290	Ghir_A11G020840	0.116227	undirected	NA	NA
Ghir_A05G008290	Ghir_A12G011270	0.0170961	undirected	NA	NA
Ghir_A05G008290	Ghir_A12G014990	0.0223436	undirected	NA	NA
Ghir_A05G008290	Ghir_A12G017450	0.0968559	undirected	NA	NA
Ghir_A05G008290	Ghir_A12G020240	0.0608614	undirected	NA	NA
Ghir_A05G008290	Ghir_A12G027780	0.110009	undirected	NA	NA
Ghir_A05G008290	Ghir_A13G003970	0.0189916	undirected	NA	NA
Ghir_A05G008290	Ghir_A13G004110	0.0573045	undirected	NA	NA
Ghir_A05G008290	Ghir_A13G009770	0.0283013	undirected	NA	NA
Ghir_A05G008290	Ghir_A13G012800	0.0265065	undirected	NA	NA
Ghir_A05G008290	Ghir_A13G016490	0.0816918	undirected	NA	NA
Ghir_A05G008290	Ghir_A13G018840	0.105988	undirected	NA	NA
Ghir_A05G008290	Ghir_A13G020120	0.0623792	undirected	NA	NA
Ghir_A05G008290	Ghir_D01G016160	0.073224	undirected	NA	NA
Ghir_A05G008290	Ghir_D01G016260	0.0766702	undirected	NA	NA
Ghir_A05G008290	Ghir_D01G019360	0.0823389	undirected	NA	NA
Ghir_A05G008290	Ghir_D02G001640	0.0989781	undirected	NA	NA
Ghir_A05G008290	Ghir_D02G008480	0.110398	undirected	NA	NA
Ghir_A05G008290	Ghir_D02G012090	0.076153	undirected	NA	NA
Ghir_A05G008290	Ghir_D02G016540	0.0649774	undirected	NA	NA
Ghir_A05G008290	Ghir_D02G022300	0.0825416	undirected	NA	NA
Ghir_A05G008290	Ghir_D03G004930	0.076279	undirected	NA	NA
Ghir_A05G008290	Ghir_D03G013160	0.0883179	undirected	NA	NA
Ghir_A05G008290	Ghir_D04G004030	0.101753	undirected	NA	NA
Ghir_A05G008290	Ghir_D04G006510	0.0706742	undirected	NA	NA
Ghir_A05G008290	Ghir_D04G010730	0.103203	undirected	NA	NA
Ghir_A05G008290	Ghir_D04G015400	0.0596172	undirected	NA	NA
Ghir_A05G008290	Ghir_D04G020690	0.0172989	undirected	NA	NA
Ghir_A05G008290	Ghir_D05G003850	0.0618993	undirected	NA	NA
Ghir_A05G008290	Ghir_D05G008240	0.0518303	undirected	NA	NA
Ghir_A05G008290	Ghir_D05G008300	0.162574	undirected	NA	NA
Ghir_A05G008290	Ghir_D05G010430	0.028801	undirected	NA	NA
Ghir_A05G008290	Ghir_D05G016200	0.100496	undirected	NA	NA
Ghir_A05G008290	Ghir_D05G016310	0.0169202	undirected	NA	NA
Ghir_A05G008290	Ghir_D05G023060	0.0807758	undirected	NA	NA
Ghir_A05G008290	Ghir_D05G027870	0.0824601	undirected	NA	NA
Ghir_A05G008290	Ghir_D05G027890	0.0186007	undirected	NA	NA
Ghir_A05G008290	Ghir_D05G031000	0.0874955	undirected	NA	NA
Ghir_A05G008290	Ghir_D05G036860	0.0132544	undirected	NA	NA
Ghir_A05G008290	Ghir_D06G001600	0.0702888	undirected	NA	NA
Ghir_A05G008290	Ghir_D06G003100	0.0929919	undirected	NA	NA
Ghir_A05G008290	Ghir_D06G003560	0.0684744	undirected	NA	NA
Ghir_A05G008290	Ghir_D06G013880	0.113626	undirected	NA	NA
Ghir_A05G008290	Ghir_D06G016590	0.096372	undirected	NA	NA
Ghir_A05G008290	Ghir_D07G001020	0.0612527	undirected	NA	NA
Ghir_A05G008290	Ghir_D07G006620	0.0881849	undirected	NA	NA
Ghir_A05G008290	Ghir_D07G013980	0.0717014	undirected	NA	NA
Ghir_A05G008290	Ghir_D07G016770	0.0971971	undirected	NA	NA
Ghir_A05G008290	Ghir_D08G001670	0.101035	undirected	NA	NA
Ghir_A05G008290	Ghir_D08G002630	0.0181588	undirected	NA	NA
Ghir_A05G008290	Ghir_D08G011000	0.115801	undirected	NA	NA
Ghir_A05G008290	Ghir_D08G020340	0.0173328	undirected	NA	NA
Ghir_A05G008290	Ghir_D08G022170	0.0889459	undirected	NA	NA
Ghir_A05G008290	Ghir_D08G022300	0.0292958	undirected	NA	NA
Ghir_A05G008290	Ghir_D08G024340	0.0618807	undirected	NA	NA
Ghir_A05G008290	Ghir_D09G011590	0.0958345	undirected	NA	NA
Ghir_A05G008290	Ghir_D09G021890	0.112678	undirected	NA	NA
Ghir_A05G008290	Ghir_D10G001810	0.0832234	undirected	NA	NA
Ghir_A05G008290	Ghir_D10G003290	0.098021	undirected	NA	NA
Ghir_A05G008290	Ghir_D10G003790	0.0364175	undirected	NA	NA
Ghir_A05G008290	Ghir_D10G006370	0.103764	undirected	NA	NA
Ghir_A05G008290	Ghir_D10G006980	0.0717827	undirected	NA	NA
Ghir_A05G008290	Ghir_D10G010900	0.0264484	undirected	NA	NA
Ghir_A05G008290	Ghir_D10G012310	0.136765	undirected	NA	NA
Ghir_A05G008290	Ghir_D10G012320	0.124975	undirected	NA	NA
Ghir_A05G008290	Ghir_D10G019760	0.023891	undirected	NA	NA
Ghir_A05G008290	Ghir_D10G020290	0.0550679	undirected	NA	NA
Ghir_A05G008290	Ghir_D10G020540	0.130603	undirected	NA	NA
Ghir_A05G008290	Ghir_D10G027040	0.048388	undirected	NA	NA
Ghir_A05G008290	Ghir_D11G016790	0.0308726	undirected	NA	NA
Ghir_A05G008290	Ghir_D11G018670	0.10787	undirected	NA	NA
Ghir_A05G008290	Ghir_D11G023820	0.101767	undirected	NA	NA
Ghir_A05G008290	Ghir_D12G003310	0.0578971	undirected	NA	NA
Ghir_A05G008290	Ghir_D12G017030	0.0182366	undirected	NA	NA
Ghir_A05G008290	Ghir_D12G017660	0.0825141	undirected	NA	NA
Ghir_A05G008290	Ghir_D12G017670	0.0645357	undirected	NA	NA
Ghir_A05G008290	Ghir_D12G022480	0.0193719	undirected	NA	NA
Ghir_A05G008290	Ghir_D12G023430	0.0317806	undirected	NA	NA
Ghir_A05G008290	Ghir_D13G004250	0.0958937	undirected	NA	NA
Ghir_A05G008290	Ghir_D13G008570	0.0536313	undirected	NA	NA
Ghir_A05G008290	Ghir_D13G016050	0.0148527	undirected	NA	NA
Ghir_A05G008290	Ghir_D13G019550	0.122991	undirected	NA	NA
Ghir_A05G008290	Ghir_D13G020960	0.101692	undirected	NA	NA
Ghir_A05G008290	Ghir_D13G023930	0.0215821	undirected	NA	NA
Ghir_A05G008290	Ghir_D13G025370	0.0281897	undirected	NA	NA
Ghir_A05G008290	Ghir_A06G022730	0.0260271	undirected	NA	NA
Ghir_A05G008290	Ghir_A05G043470	0.0317786	undirected	NA	NA
Ghir_A05G008290	Ghir_A08G026800	0.0491326	undirected	NA	NA
Ghir_A05G010710	Ghir_A05G016240	0.0156369	undirected	NA	NA
Ghir_A05G010710	Ghir_A05G023160	0.0135295	undirected	NA	NA
Ghir_A05G010710	Ghir_A06G015820	0.0113904	undirected	NA	NA
Ghir_A05G010710	Ghir_A07G013740	0.0139637	undirected	NA	NA
Ghir_A05G010710	Ghir_A08G017340	0.0182297	undirected	NA	NA
Ghir_A05G010710	Ghir_A09G022640	0.039519	undirected	NA	NA
Ghir_A05G010710	Ghir_A09G022760	0.0111968	undirected	NA	NA
Ghir_A05G010710	Ghir_A10G001030	0.0110551	undirected	NA	NA
Ghir_A05G010710	Ghir_A10G002500	0.0182947	undirected	NA	NA
Ghir_A05G010710	Ghir_A10G005540	0.0152417	undirected	NA	NA
Ghir_A05G010710	Ghir_A10G015260	0.0175437	undirected	NA	NA
Ghir_A05G010710	Ghir_A10G018990	0.0328098	undirected	NA	NA
Ghir_A05G010710	Ghir_A11G012530	0.0186402	undirected	NA	NA
Ghir_A05G010710	Ghir_A12G017450	0.011102	undirected	NA	NA
Ghir_A05G010710	Ghir_A12G027780	0.0175726	undirected	NA	NA
Ghir_A05G010710	Ghir_A13G018840	0.023827	undirected	NA	NA
Ghir_A05G010710	Ghir_D02G001640	0.0108983	undirected	NA	NA
Ghir_A05G010710	Ghir_D02G008480	0.0246034	undirected	NA	NA
Ghir_A05G010710	Ghir_D02G012090	0.0180953	undirected	NA	NA
Ghir_A05G010710	Ghir_D03G004930	0.0146909	undirected	NA	NA
Ghir_A05G010710	Ghir_D03G013160	0.015291	undirected	NA	NA
Ghir_A05G010710	Ghir_D04G004030	0.0167278	undirected	NA	NA
Ghir_A05G010710	Ghir_D04G006510	0.0200188	undirected	NA	NA
Ghir_A05G010710	Ghir_D04G010730	0.0263453	undirected	NA	NA
Ghir_A05G010710	Ghir_D05G003850	0.0132547	undirected	NA	NA
Ghir_A05G010710	Ghir_D05G008300	0.0325439	undirected	NA	NA
Ghir_A05G010710	Ghir_D05G031000	0.0130167	undirected	NA	NA
Ghir_A05G010710	Ghir_D06G001600	0.0244624	undirected	NA	NA
Ghir_A05G010710	Ghir_D06G003100	0.0204991	undirected	NA	NA
Ghir_A05G010710	Ghir_D06G003560	0.0109772	undirected	NA	NA
Ghir_A05G010710	Ghir_D06G016590	0.0128289	undirected	NA	NA
Ghir_A05G010710	Ghir_D08G022170	0.0205318	undirected	NA	NA
Ghir_A05G010710	Ghir_D09G011590	0.013738	undirected	NA	NA
Ghir_A05G010710	Ghir_D09G021890	0.01844	undirected	NA	NA
Ghir_A05G010710	Ghir_D10G001810	0.0137567	undirected	NA	NA
Ghir_A05G010710	Ghir_D10G003290	0.0136697	undirected	NA	NA
Ghir_A05G010710	Ghir_D10G006370	0.0126605	undirected	NA	NA
Ghir_A05G010710	Ghir_D10G012310	0.0333361	undirected	NA	NA
Ghir_A05G010710	Ghir_D10G012320	0.024547	undirected	NA	NA
Ghir_A05G010710	Ghir_D10G019760	0.0117144	undirected	NA	NA
Ghir_A05G010710	Ghir_D10G020540	0.0321985	undirected	NA	NA
Ghir_A05G010710	Ghir_D11G018670	0.021343	undirected	NA	NA
Ghir_A05G010710	Ghir_D11G023820	0.0208348	undirected	NA	NA
Ghir_A05G010710	Ghir_D13G004250	0.0132315	undirected	NA	NA
Ghir_A05G010710	Ghir_D13G019550	0.034328	undirected	NA	NA
Ghir_A05G011880	Ghir_A05G016240	0.0385856	undirected	NA	NA
Ghir_A05G011880	Ghir_A05G023160	0.0309966	undirected	NA	NA
Ghir_A05G011880	Ghir_A05G042510	0.0188471	undirected	NA	NA
Ghir_A05G011880	Ghir_A06G002330	0.0130252	undirected	NA	NA
Ghir_A05G011880	Ghir_A06G015820	0.0230542	undirected	NA	NA
Ghir_A05G011880	Ghir_A07G006600	0.02265	undirected	NA	NA
Ghir_A05G011880	Ghir_A07G011590	0.0113124	undirected	NA	NA
Ghir_A05G011880	Ghir_A07G013740	0.0302646	undirected	NA	NA
Ghir_A05G011880	Ghir_A08G011050	0.0227429	undirected	NA	NA
Ghir_A05G011880	Ghir_A08G017340	0.0471541	undirected	NA	NA
Ghir_A05G011880	Ghir_A09G022640	0.0963767	undirected	NA	NA
Ghir_A05G011880	Ghir_A10G001030	0.0235749	undirected	NA	NA
Ghir_A05G011880	Ghir_A10G002500	0.0385527	undirected	NA	NA
Ghir_A05G011880	Ghir_A10G005540	0.0331427	undirected	NA	NA
Ghir_A05G011880	Ghir_A10G015260	0.0247016	undirected	NA	NA
Ghir_A05G011880	Ghir_A10G018790	0.0174969	undirected	NA	NA
Ghir_A05G011880	Ghir_A10G018990	0.0897236	undirected	NA	NA
Ghir_A05G011880	Ghir_A11G004150	0.0280537	undirected	NA	NA
Ghir_A05G011880	Ghir_A11G012530	0.0394143	undirected	NA	NA
Ghir_A05G011880	Ghir_A11G020840	0.0137989	undirected	NA	NA
Ghir_A05G011880	Ghir_A12G017450	0.0221527	undirected	NA	NA
Ghir_A05G011880	Ghir_A12G020240	0.01135	undirected	NA	NA
Ghir_A05G011880	Ghir_A12G027780	0.0219733	undirected	NA	NA
Ghir_A05G011880	Ghir_A13G004110	0.0137411	undirected	NA	NA
Ghir_A05G011880	Ghir_A13G012800	0.015478	undirected	NA	NA
Ghir_A05G011880	Ghir_A13G016490	0.0219019	undirected	NA	NA
Ghir_A05G011880	Ghir_A13G018840	0.049924	undirected	NA	NA
Ghir_A05G011880	Ghir_A13G020120	0.0137347	undirected	NA	NA
Ghir_A05G011880	Ghir_D01G016160	0.01817	undirected	NA	NA
Ghir_A05G011880	Ghir_D01G016260	0.0168336	undirected	NA	NA
Ghir_A05G011880	Ghir_D01G019360	0.0108937	undirected	NA	NA
Ghir_A05G011880	Ghir_D02G001640	0.0262079	undirected	NA	NA
Ghir_A05G011880	Ghir_D02G008480	0.0413303	undirected	NA	NA
Ghir_A05G011880	Ghir_D02G016540	0.0130608	undirected	NA	NA
Ghir_A05G011880	Ghir_D02G022300	0.0136112	undirected	NA	NA
Ghir_A05G011880	Ghir_D03G004930	0.0164359	undirected	NA	NA
Ghir_A05G011880	Ghir_D03G013160	0.0433154	undirected	NA	NA
Ghir_A05G011880	Ghir_D04G004030	0.042843	undirected	NA	NA
Ghir_A05G011880	Ghir_D04G006510	0.0355411	undirected	NA	NA
Ghir_A05G011880	Ghir_D04G010730	0.0535069	undirected	NA	NA
Ghir_A05G011880	Ghir_D04G015400	0.0167918	undirected	NA	NA
Ghir_A05G011880	Ghir_D05G003850	0.0142519	undirected	NA	NA
Ghir_A05G011880	Ghir_D05G008240	0.0133441	undirected	NA	NA
Ghir_A05G011880	Ghir_D05G008300	0.0836155	undirected	NA	NA
Ghir_A05G011880	Ghir_D05G016200	0.0109715	undirected	NA	NA
Ghir_A05G011880	Ghir_D05G023060	0.0142374	undirected	NA	NA
Ghir_A05G011880	Ghir_D05G027870	0.0120281	undirected	NA	NA
Ghir_A05G011880	Ghir_D05G031000	0.0312081	undirected	NA	NA
Ghir_A05G011880	Ghir_D06G001600	0.0156932	undirected	NA	NA
Ghir_A05G011880	Ghir_D06G003100	0.0450426	undirected	NA	NA
Ghir_A05G011880	Ghir_D06G003560	0.0368453	undirected	NA	NA
Ghir_A05G011880	Ghir_D06G013880	0.0250968	undirected	NA	NA
Ghir_A05G011880	Ghir_D06G016590	0.0279099	undirected	NA	NA
Ghir_A05G011880	Ghir_D07G006620	0.0258588	undirected	NA	NA
Ghir_A05G011880	Ghir_D07G016770	0.0186946	undirected	NA	NA
Ghir_A05G011880	Ghir_D08G001670	0.0208536	undirected	NA	NA
Ghir_A05G011880	Ghir_D08G011000	0.0177233	undirected	NA	NA
Ghir_A05G011880	Ghir_D08G022170	0.0331348	undirected	NA	NA
Ghir_A05G011880	Ghir_D08G024340	0.0122743	undirected	NA	NA
Ghir_A05G011880	Ghir_D09G011590	0.0469918	undirected	NA	NA
Ghir_A05G011880	Ghir_D09G021890	0.0442784	undirected	NA	NA
Ghir_A05G011880	Ghir_D10G001810	0.0175619	undirected	NA	NA
Ghir_A05G011880	Ghir_D10G003290	0.037343	undirected	NA	NA
Ghir_A05G011880	Ghir_D10G006370	0.0246809	undirected	NA	NA
Ghir_A05G011880	Ghir_D10G012310	0.0743396	undirected	NA	NA
Ghir_A05G011880	Ghir_D10G012320	0.0471812	undirected	NA	NA
Ghir_A05G011880	Ghir_D10G020540	0.0948659	undirected	NA	NA
Ghir_A05G011880	Ghir_D11G018670	0.0481392	undirected	NA	NA
Ghir_A05G011880	Ghir_D11G023820	0.0590247	undirected	NA	NA
Ghir_A05G011880	Ghir_D12G003310	0.0117118	undirected	NA	NA
Ghir_A05G011880	Ghir_D12G017660	0.0263191	undirected	NA	NA
Ghir_A05G011880	Ghir_D12G017670	0.0280823	undirected	NA	NA
Ghir_A05G011880	Ghir_D13G004250	0.0294287	undirected	NA	NA
Ghir_A05G011880	Ghir_D13G008570	0.0110013	undirected	NA	NA
Ghir_A05G011880	Ghir_D13G019550	0.0668465	undirected	NA	NA
Ghir_A05G011880	Ghir_D13G020960	0.0128694	undirected	NA	NA
Ghir_A05G011880	Ghir_D13G025370	0.0146642	undirected	NA	NA
Ghir_A05G011880	Ghir_A08G026800	0.0161115	undirected	NA	NA
Ghir_A05G016240	Ghir_A05G016490	0.028028	undirected	NA	NA
Ghir_A05G016240	Ghir_A05G016940	0.0208238	undirected	NA	NA
Ghir_A05G016240	Ghir_A05G023160	0.0612944	undirected	NA	NA
Ghir_A05G016240	Ghir_A05G027830	0.027398	undirected	NA	NA
Ghir_A05G016240	Ghir_A05G039070	0.0187062	undirected	NA	NA
Ghir_A05G016240	Ghir_A05G042510	0.0640978	undirected	NA	NA
Ghir_A05G016240	Ghir_A06G002330	0.0487229	undirected	NA	NA
Ghir_A05G016240	Ghir_A06G003520	0.0349921	undirected	NA	NA
Ghir_A05G016240	Ghir_A06G013710	0.0473257	undirected	NA	NA
Ghir_A05G016240	Ghir_A06G015820	0.0700208	undirected	NA	NA
Ghir_A05G016240	Ghir_A07G006600	0.0541005	undirected	NA	NA
Ghir_A05G016240	Ghir_A07G011590	0.0473864	undirected	NA	NA
Ghir_A05G016240	Ghir_A07G013740	0.0632047	undirected	NA	NA
Ghir_A05G016240	Ghir_A07G016470	0.0433371	undirected	NA	NA
Ghir_A05G016240	Ghir_A08G003100	0.0216617	undirected	NA	NA
Ghir_A05G016240	Ghir_A08G008150	0.037059	undirected	NA	NA
Ghir_A05G016240	Ghir_A08G011050	0.0716914	undirected	NA	NA
Ghir_A05G016240	Ghir_A08G017340	0.0854321	undirected	NA	NA
Ghir_A05G016240	Ghir_A08G021530	0.0132766	undirected	NA	NA
Ghir_A05G016240	Ghir_A09G010740	0.0149942	undirected	NA	NA
Ghir_A05G016240	Ghir_A09G018620	0.0233151	undirected	NA	NA
Ghir_A05G016240	Ghir_A09G022640	0.141417	undirected	NA	NA
Ghir_A05G016240	Ghir_A09G022760	0.0438421	undirected	NA	NA
Ghir_A05G016240	Ghir_A10G001030	0.0667629	undirected	NA	NA
Ghir_A05G016240	Ghir_A10G002500	0.0717507	undirected	NA	NA
Ghir_A05G016240	Ghir_A10G005540	0.0704582	undirected	NA	NA
Ghir_A05G016240	Ghir_A10G015260	0.0574268	undirected	NA	NA
Ghir_A05G016240	Ghir_A10G018790	0.0718275	undirected	NA	NA
Ghir_A05G016240	Ghir_A10G018990	0.123631	undirected	NA	NA
Ghir_A05G016240	Ghir_A11G004150	0.066895	undirected	NA	NA
Ghir_A05G016240	Ghir_A11G012530	0.0706024	undirected	NA	NA
Ghir_A05G016240	Ghir_A11G020840	0.0529308	undirected	NA	NA
Ghir_A05G016240	Ghir_A12G011270	0.0129559	undirected	NA	NA
Ghir_A05G016240	Ghir_A12G014990	0.0171796	undirected	NA	NA
Ghir_A05G016240	Ghir_A12G017450	0.0605246	undirected	NA	NA
Ghir_A05G016240	Ghir_A12G020240	0.0361104	undirected	NA	NA
Ghir_A05G016240	Ghir_A12G027780	0.0669387	undirected	NA	NA
Ghir_A05G016240	Ghir_A13G003970	0.01485	undirected	NA	NA
Ghir_A05G016240	Ghir_A13G004110	0.0441112	undirected	NA	NA
Ghir_A05G016240	Ghir_A13G009770	0.0211733	undirected	NA	NA
Ghir_A05G016240	Ghir_A13G012800	0.0250707	undirected	NA	NA
Ghir_A05G016240	Ghir_A13G016490	0.0701489	undirected	NA	NA
Ghir_A05G016240	Ghir_A13G018840	0.0752615	undirected	NA	NA
Ghir_A05G016240	Ghir_A13G020120	0.0413995	undirected	NA	NA
Ghir_A05G016240	Ghir_D01G016160	0.0481359	undirected	NA	NA
Ghir_A05G016240	Ghir_D01G016260	0.0553393	undirected	NA	NA
Ghir_A05G016240	Ghir_D01G019360	0.0468324	undirected	NA	NA
Ghir_A05G016240	Ghir_D02G001640	0.0628152	undirected	NA	NA
Ghir_A05G016240	Ghir_D02G008480	0.0798238	undirected	NA	NA
Ghir_A05G016240	Ghir_D02G012090	0.0444673	undirected	NA	NA
Ghir_A05G016240	Ghir_D02G016540	0.0547819	undirected	NA	NA
Ghir_A05G016240	Ghir_D02G022300	0.066833	undirected	NA	NA
Ghir_A05G016240	Ghir_D03G004930	0.0505126	undirected	NA	NA
Ghir_A05G016240	Ghir_D03G013160	0.0604777	undirected	NA	NA
Ghir_A05G016240	Ghir_D04G004030	0.067674	undirected	NA	NA
Ghir_A05G016240	Ghir_D04G006510	0.0581142	undirected	NA	NA
Ghir_A05G016240	Ghir_D04G010730	0.0903984	undirected	NA	NA
Ghir_A05G016240	Ghir_D04G015400	0.0418373	undirected	NA	NA
Ghir_A05G016240	Ghir_D04G020690	0.0195538	undirected	NA	NA
Ghir_A05G016240	Ghir_D05G003850	0.039841	undirected	NA	NA
Ghir_A05G016240	Ghir_D05G008240	0.0421814	undirected	NA	NA
Ghir_A05G016240	Ghir_D05G008300	0.148284	undirected	NA	NA
Ghir_A05G016240	Ghir_D05G010430	0.0195158	undirected	NA	NA
Ghir_A05G016240	Ghir_D05G016200	0.0503463	undirected	NA	NA
Ghir_A05G016240	Ghir_D05G016310	0.0144351	undirected	NA	NA
Ghir_A05G016240	Ghir_D05G023060	0.0550069	undirected	NA	NA
Ghir_A05G016240	Ghir_D05G027870	0.0589608	undirected	NA	NA
Ghir_A05G016240	Ghir_D05G027890	0.0131743	undirected	NA	NA
Ghir_A05G016240	Ghir_D05G031000	0.068973	undirected	NA	NA
Ghir_A05G016240	Ghir_D06G001600	0.0436518	undirected	NA	NA
Ghir_A05G016240	Ghir_D06G003100	0.0731786	undirected	NA	NA
Ghir_A05G016240	Ghir_D06G003560	0.0568819	undirected	NA	NA
Ghir_A05G016240	Ghir_D06G013880	0.0693435	undirected	NA	NA
Ghir_A05G016240	Ghir_D06G016590	0.0827278	undirected	NA	NA
Ghir_A05G016240	Ghir_D07G001020	0.0310359	undirected	NA	NA
Ghir_A05G016240	Ghir_D07G006620	0.0572365	undirected	NA	NA
Ghir_A05G016240	Ghir_D07G013980	0.0506517	undirected	NA	NA
Ghir_A05G016240	Ghir_D07G016770	0.0591602	undirected	NA	NA
Ghir_A05G016240	Ghir_D08G001670	0.0565698	undirected	NA	NA
Ghir_A05G016240	Ghir_D08G002630	0.014834	undirected	NA	NA
Ghir_A05G016240	Ghir_D08G011000	0.0604416	undirected	NA	NA
Ghir_A05G016240	Ghir_D08G020340	0.0100698	undirected	NA	NA
Ghir_A05G016240	Ghir_D08G022170	0.059875	undirected	NA	NA
Ghir_A05G016240	Ghir_D08G022300	0.0152449	undirected	NA	NA
Ghir_A05G016240	Ghir_D08G024340	0.0453874	undirected	NA	NA
Ghir_A05G016240	Ghir_D09G011590	0.0670159	undirected	NA	NA
Ghir_A05G016240	Ghir_D09G021890	0.0711171	undirected	NA	NA
Ghir_A05G016240	Ghir_D10G001810	0.0686278	undirected	NA	NA
Ghir_A05G016240	Ghir_D10G003290	0.0772578	undirected	NA	NA
Ghir_A05G016240	Ghir_D10G003790	0.0239893	undirected	NA	NA
Ghir_A05G016240	Ghir_D10G006370	0.0768047	undirected	NA	NA
Ghir_A05G016240	Ghir_D10G006980	0.0331889	undirected	NA	NA
Ghir_A05G016240	Ghir_D10G010900	0.0163881	undirected	NA	NA
Ghir_A05G016240	Ghir_D10G012310	0.121388	undirected	NA	NA
Ghir_A05G016240	Ghir_D10G012320	0.0895852	undirected	NA	NA
Ghir_A05G016240	Ghir_D10G019760	0.0141629	undirected	NA	NA
Ghir_A05G016240	Ghir_D10G020290	0.0459103	undirected	NA	NA
Ghir_A05G016240	Ghir_D10G020540	0.131498	undirected	NA	NA
Ghir_A05G016240	Ghir_D10G027040	0.0305182	undirected	NA	NA
Ghir_A05G016240	Ghir_D11G016790	0.024756	undirected	NA	NA
Ghir_A05G016240	Ghir_D11G018670	0.0791457	undirected	NA	NA
Ghir_A05G016240	Ghir_D11G023820	0.0835151	undirected	NA	NA
Ghir_A05G016240	Ghir_D12G003310	0.0385618	undirected	NA	NA
Ghir_A05G016240	Ghir_D12G017030	0.0186381	undirected	NA	NA
Ghir_A05G016240	Ghir_D12G017660	0.0687948	undirected	NA	NA
Ghir_A05G016240	Ghir_D12G017670	0.054759	undirected	NA	NA
Ghir_A05G016240	Ghir_D12G023430	0.0249763	undirected	NA	NA
Ghir_A05G016240	Ghir_D13G004250	0.0725911	undirected	NA	NA
Ghir_A05G016240	Ghir_D13G008570	0.0355992	undirected	NA	NA
Ghir_A05G016240	Ghir_D13G019550	0.11425	undirected	NA	NA
Ghir_A05G016240	Ghir_D13G020960	0.0575421	undirected	NA	NA
Ghir_A05G016240	Ghir_D13G023930	0.0146946	undirected	NA	NA
Ghir_A05G016240	Ghir_D13G025370	0.0211524	undirected	NA	NA
Ghir_A05G016240	Ghir_A06G022730	0.016583	undirected	NA	NA
Ghir_A05G016240	Ghir_A05G043470	0.0191928	undirected	NA	NA
Ghir_A05G016240	Ghir_A08G026800	0.0376597	undirected	NA	NA
Ghir_A05G016490	Ghir_A05G023160	0.0205534	undirected	NA	NA
Ghir_A05G016490	Ghir_A05G042510	0.0137132	undirected	NA	NA
Ghir_A05G016490	Ghir_A06G015820	0.0152336	undirected	NA	NA
Ghir_A05G016490	Ghir_A07G013740	0.0230771	undirected	NA	NA
Ghir_A05G016490	Ghir_A08G011050	0.0184971	undirected	NA	NA
Ghir_A05G016490	Ghir_A08G017340	0.0308914	undirected	NA	NA
Ghir_A05G016490	Ghir_A09G022640	0.0614245	undirected	NA	NA
Ghir_A05G016490	Ghir_A10G001030	0.016891	undirected	NA	NA
Ghir_A05G016490	Ghir_A10G002500	0.0303826	undirected	NA	NA
Ghir_A05G016490	Ghir_A10G005540	0.0206841	undirected	NA	NA
Ghir_A05G016490	Ghir_A10G015260	0.0199543	undirected	NA	NA
Ghir_A05G016490	Ghir_A10G018790	0.0148103	undirected	NA	NA
Ghir_A05G016490	Ghir_A10G018990	0.0463546	undirected	NA	NA
Ghir_A05G016490	Ghir_A11G004150	0.0162688	undirected	NA	NA
Ghir_A05G016490	Ghir_A11G012530	0.0245825	undirected	NA	NA
Ghir_A05G016490	Ghir_A12G017450	0.0161824	undirected	NA	NA
Ghir_A05G016490	Ghir_A12G027780	0.01382	undirected	NA	NA
Ghir_A05G016490	Ghir_A13G016490	0.0156191	undirected	NA	NA
Ghir_A05G016490	Ghir_A13G018840	0.0355556	undirected	NA	NA
Ghir_A05G016490	Ghir_D01G016160	0.0166119	undirected	NA	NA
Ghir_A05G016490	Ghir_D01G016260	0.0109575	undirected	NA	NA
Ghir_A05G016490	Ghir_D01G019360	0.0116385	undirected	NA	NA
Ghir_A05G016490	Ghir_D02G001640	0.0146826	undirected	NA	NA
Ghir_A05G016490	Ghir_D02G008480	0.0276607	undirected	NA	NA
Ghir_A05G016490	Ghir_D02G016540	0.011046	undirected	NA	NA
Ghir_A05G016490	Ghir_D02G022300	0.0110207	undirected	NA	NA
Ghir_A05G016490	Ghir_D03G004930	0.0118743	undirected	NA	NA
Ghir_A05G016490	Ghir_D03G013160	0.0270839	undirected	NA	NA
Ghir_A05G016490	Ghir_D04G004030	0.035353	undirected	NA	NA
Ghir_A05G016490	Ghir_D04G006510	0.0320591	undirected	NA	NA
Ghir_A05G016490	Ghir_D04G010730	0.0336435	undirected	NA	NA
Ghir_A05G016490	Ghir_D05G003850	0.0201658	undirected	NA	NA
Ghir_A05G016490	Ghir_D05G008300	0.0576539	undirected	NA	NA
Ghir_A05G016490	Ghir_D05G016200	0.010309	undirected	NA	NA
Ghir_A05G016490	Ghir_D05G027870	0.0102832	undirected	NA	NA
Ghir_A05G016490	Ghir_D05G031000	0.0209494	undirected	NA	NA
Ghir_A05G016490	Ghir_D06G001600	0.0118459	undirected	NA	NA
Ghir_A05G016490	Ghir_D06G003100	0.030435	undirected	NA	NA
Ghir_A05G016490	Ghir_D06G003560	0.024127	undirected	NA	NA
Ghir_A05G016490	Ghir_D06G013880	0.0168978	undirected	NA	NA
Ghir_A05G016490	Ghir_D06G016590	0.0238097	undirected	NA	NA
Ghir_A05G016490	Ghir_D07G006620	0.0136857	undirected	NA	NA
Ghir_A05G016490	Ghir_D07G016770	0.0150976	undirected	NA	NA
Ghir_A05G016490	Ghir_D08G001670	0.0138548	undirected	NA	NA
Ghir_A05G016490	Ghir_D08G011000	0.0136353	undirected	NA	NA
Ghir_A05G016490	Ghir_D08G022170	0.0166868	undirected	NA	NA
Ghir_A05G016490	Ghir_D09G011590	0.0316478	undirected	NA	NA
Ghir_A05G016490	Ghir_D09G021890	0.0385916	undirected	NA	NA
Ghir_A05G016490	Ghir_D10G001810	0.0115432	undirected	NA	NA
Ghir_A05G016490	Ghir_D10G003290	0.0289034	undirected	NA	NA
Ghir_A05G016490	Ghir_D10G006370	0.0154725	undirected	NA	NA
Ghir_A05G016490	Ghir_D10G012310	0.050928	undirected	NA	NA
Ghir_A05G016490	Ghir_D10G012320	0.0334713	undirected	NA	NA
Ghir_A05G016490	Ghir_D10G020540	0.0538655	undirected	NA	NA
Ghir_A05G016490	Ghir_D11G018670	0.0331437	undirected	NA	NA
Ghir_A05G016490	Ghir_D11G023820	0.0317216	undirected	NA	NA
Ghir_A05G016490	Ghir_D12G003310	0.0125258	undirected	NA	NA
Ghir_A05G016490	Ghir_D12G017660	0.0174031	undirected	NA	NA
Ghir_A05G016490	Ghir_D12G017670	0.0170611	undirected	NA	NA
Ghir_A05G016490	Ghir_D13G004250	0.0235207	undirected	NA	NA
Ghir_A05G016490	Ghir_D13G019550	0.0453554	undirected	NA	NA
Ghir_A05G016490	Ghir_D13G020960	0.0104233	undirected	NA	NA
Ghir_A05G016940	Ghir_A05G023160	0.0102407	undirected	NA	NA
Ghir_A05G016940	Ghir_A08G011050	0.0123609	undirected	NA	NA
Ghir_A05G016940	Ghir_A08G017340	0.0152577	undirected	NA	NA
Ghir_A05G016940	Ghir_A09G022640	0.0418566	undirected	NA	NA
Ghir_A05G016940	Ghir_A10G002500	0.0123544	undirected	NA	NA
Ghir_A05G016940	Ghir_A10G005540	0.0108662	undirected	NA	NA
Ghir_A05G016940	Ghir_A10G015260	0.0140393	undirected	NA	NA
Ghir_A05G016940	Ghir_A10G018990	0.0293636	undirected	NA	NA
Ghir_A05G016940	Ghir_A11G012530	0.0118705	undirected	NA	NA
Ghir_A05G016940	Ghir_A12G027780	0.0137892	undirected	NA	NA
Ghir_A05G016940	Ghir_A13G018840	0.0204869	undirected	NA	NA
Ghir_A05G016940	Ghir_D02G008480	0.0136974	undirected	NA	NA
Ghir_A05G016940	Ghir_D03G004930	0.0149265	undirected	NA	NA
Ghir_A05G016940	Ghir_D03G013160	0.0109449	undirected	NA	NA
Ghir_A05G016940	Ghir_D04G004030	0.0204551	undirected	NA	NA
Ghir_A05G016940	Ghir_D04G006510	0.0160556	undirected	NA	NA
Ghir_A05G016940	Ghir_D04G010730	0.0187989	undirected	NA	NA
Ghir_A05G016940	Ghir_D05G008300	0.0382489	undirected	NA	NA
Ghir_A05G016940	Ghir_D06G001600	0.0103372	undirected	NA	NA
Ghir_A05G016940	Ghir_D06G003100	0.0160522	undirected	NA	NA
Ghir_A05G016940	Ghir_D06G013880	0.0112459	undirected	NA	NA
Ghir_A05G016940	Ghir_D06G016590	0.010064	undirected	NA	NA
Ghir_A05G016940	Ghir_D07G016770	0.0158437	undirected	NA	NA
Ghir_A05G016940	Ghir_D09G011590	0.0115439	undirected	NA	NA
Ghir_A05G016940	Ghir_D09G021890	0.0300531	undirected	NA	NA
Ghir_A05G016940	Ghir_D10G003290	0.0138043	undirected	NA	NA
Ghir_A05G016940	Ghir_D10G012310	0.0299615	undirected	NA	NA
Ghir_A05G016940	Ghir_D10G012320	0.0224887	undirected	NA	NA
Ghir_A05G016940	Ghir_D10G020540	0.0321343	undirected	NA	NA
Ghir_A05G016940	Ghir_D11G018670	0.016736	undirected	NA	NA
Ghir_A05G016940	Ghir_D11G023820	0.0175244	undirected	NA	NA
Ghir_A05G016940	Ghir_D13G004250	0.0108377	undirected	NA	NA
Ghir_A05G016940	Ghir_D13G019550	0.0234581	undirected	NA	NA
Ghir_A05G023160	Ghir_A05G027830	0.0233606	undirected	NA	NA
Ghir_A05G023160	Ghir_A05G039070	0.010008	undirected	NA	NA
Ghir_A05G023160	Ghir_A05G042510	0.0423691	undirected	NA	NA
Ghir_A05G023160	Ghir_A06G002330	0.0343629	undirected	NA	NA
Ghir_A05G023160	Ghir_A06G003520	0.0298124	undirected	NA	NA
Ghir_A05G023160	Ghir_A06G013710	0.0286433	undirected	NA	NA
Ghir_A05G023160	Ghir_A06G015820	0.0439151	undirected	NA	NA
Ghir_A05G023160	Ghir_A07G006600	0.0309943	undirected	NA	NA
Ghir_A05G023160	Ghir_A07G011590	0.0327668	undirected	NA	NA
Ghir_A05G023160	Ghir_A07G013740	0.0484667	undirected	NA	NA
Ghir_A05G023160	Ghir_A07G016470	0.0213325	undirected	NA	NA
Ghir_A05G023160	Ghir_A08G003100	0.0104407	undirected	NA	NA
Ghir_A05G023160	Ghir_A08G008150	0.0307305	undirected	NA	NA
Ghir_A05G023160	Ghir_A08G011050	0.0406904	undirected	NA	NA
Ghir_A05G023160	Ghir_A08G017340	0.0789231	undirected	NA	NA
Ghir_A05G023160	Ghir_A09G018620	0.0121521	undirected	NA	NA
Ghir_A05G023160	Ghir_A09G022640	0.144524	undirected	NA	NA
Ghir_A05G023160	Ghir_A09G022760	0.0243349	undirected	NA	NA
Ghir_A05G023160	Ghir_A10G001030	0.0398506	undirected	NA	NA
Ghir_A05G023160	Ghir_A10G002500	0.0763948	undirected	NA	NA
Ghir_A05G023160	Ghir_A10G005540	0.055775	undirected	NA	NA
Ghir_A05G023160	Ghir_A10G015260	0.0469307	undirected	NA	NA
Ghir_A05G023160	Ghir_A10G018790	0.0311378	undirected	NA	NA
Ghir_A05G023160	Ghir_A10G018990	0.125917	undirected	NA	NA
Ghir_A05G023160	Ghir_A11G004150	0.0447645	undirected	NA	NA
Ghir_A05G023160	Ghir_A11G012530	0.0656443	undirected	NA	NA
Ghir_A05G023160	Ghir_A11G020840	0.0402158	undirected	NA	NA
Ghir_A05G023160	Ghir_A12G014990	0.0106605	undirected	NA	NA
Ghir_A05G023160	Ghir_A12G017450	0.0427291	undirected	NA	NA
Ghir_A05G023160	Ghir_A12G020240	0.0404467	undirected	NA	NA
Ghir_A05G023160	Ghir_A12G027780	0.0382849	undirected	NA	NA
Ghir_A05G023160	Ghir_A13G004110	0.0289786	undirected	NA	NA
Ghir_A05G023160	Ghir_A13G009770	0.011371	undirected	NA	NA
Ghir_A05G023160	Ghir_A13G012800	0.0167908	undirected	NA	NA
Ghir_A05G023160	Ghir_A13G016490	0.0410884	undirected	NA	NA
Ghir_A05G023160	Ghir_A13G018840	0.0856904	undirected	NA	NA
Ghir_A05G023160	Ghir_A13G020120	0.0346187	undirected	NA	NA
Ghir_A05G023160	Ghir_D01G016160	0.0302907	undirected	NA	NA
Ghir_A05G023160	Ghir_D01G016260	0.0539686	undirected	NA	NA
Ghir_A05G023160	Ghir_D01G019360	0.0290883	undirected	NA	NA
Ghir_A05G023160	Ghir_D02G001640	0.0418346	undirected	NA	NA
Ghir_A05G023160	Ghir_D02G008480	0.0807837	undirected	NA	NA
Ghir_A05G023160	Ghir_D02G012090	0.0285459	undirected	NA	NA
Ghir_A05G023160	Ghir_D02G016540	0.0299843	undirected	NA	NA
Ghir_A05G023160	Ghir_D02G022300	0.0349279	undirected	NA	NA
Ghir_A05G023160	Ghir_D03G004930	0.0428111	undirected	NA	NA
Ghir_A05G023160	Ghir_D03G013160	0.0534165	undirected	NA	NA
Ghir_A05G023160	Ghir_D04G004030	0.0605842	undirected	NA	NA
Ghir_A05G023160	Ghir_D04G006510	0.0558743	undirected	NA	NA
Ghir_A05G023160	Ghir_D04G010730	0.0880968	undirected	NA	NA
Ghir_A05G023160	Ghir_D04G015400	0.0310531	undirected	NA	NA
Ghir_A05G023160	Ghir_D05G003850	0.0275184	undirected	NA	NA
Ghir_A05G023160	Ghir_D05G008240	0.0351093	undirected	NA	NA
Ghir_A05G023160	Ghir_D05G008300	0.131297	undirected	NA	NA
Ghir_A05G023160	Ghir_D05G010430	0.0232412	undirected	NA	NA
Ghir_A05G023160	Ghir_D05G016200	0.0322963	undirected	NA	NA
Ghir_A05G023160	Ghir_D05G023060	0.0310254	undirected	NA	NA
Ghir_A05G023160	Ghir_D05G027870	0.0321373	undirected	NA	NA
Ghir_A05G023160	Ghir_D05G031000	0.0510913	undirected	NA	NA
Ghir_A05G023160	Ghir_D06G001600	0.0355539	undirected	NA	NA
Ghir_A05G023160	Ghir_D06G003100	0.0755903	undirected	NA	NA
Ghir_A05G023160	Ghir_D06G003560	0.0416009	undirected	NA	NA
Ghir_A05G023160	Ghir_D06G013880	0.0454161	undirected	NA	NA
Ghir_A05G023160	Ghir_D06G016590	0.0488155	undirected	NA	NA
Ghir_A05G023160	Ghir_D07G001020	0.0217695	undirected	NA	NA
Ghir_A05G023160	Ghir_D07G006620	0.0359402	undirected	NA	NA
Ghir_A05G023160	Ghir_D07G013980	0.0363954	undirected	NA	NA
Ghir_A05G023160	Ghir_D07G016770	0.0361271	undirected	NA	NA
Ghir_A05G023160	Ghir_D08G001670	0.041634	undirected	NA	NA
Ghir_A05G023160	Ghir_D08G011000	0.0341454	undirected	NA	NA
Ghir_A05G023160	Ghir_D08G022170	0.0584292	undirected	NA	NA
Ghir_A05G023160	Ghir_D08G022300	0.0115963	undirected	NA	NA
Ghir_A05G023160	Ghir_D08G024340	0.0259148	undirected	NA	NA
Ghir_A05G023160	Ghir_D09G011590	0.0659093	undirected	NA	NA
Ghir_A05G023160	Ghir_D09G021890	0.0708041	undirected	NA	NA
Ghir_A05G023160	Ghir_D10G001810	0.042855	undirected	NA	NA
Ghir_A05G023160	Ghir_D10G003290	0.0575399	undirected	NA	NA
Ghir_A05G023160	Ghir_D10G003790	0.0183818	undirected	NA	NA
Ghir_A05G023160	Ghir_D10G006370	0.0418388	undirected	NA	NA
Ghir_A05G023160	Ghir_D10G006980	0.023834	undirected	NA	NA
Ghir_A05G023160	Ghir_D10G010900	0.0108237	undirected	NA	NA
Ghir_A05G023160	Ghir_D10G012310	0.126528	undirected	NA	NA
Ghir_A05G023160	Ghir_D10G012320	0.0826312	undirected	NA	NA
Ghir_A05G023160	Ghir_D10G019760	0.0112766	undirected	NA	NA
Ghir_A05G023160	Ghir_D10G020290	0.0264752	undirected	NA	NA
Ghir_A05G023160	Ghir_D10G020540	0.132135	undirected	NA	NA
Ghir_A05G023160	Ghir_D10G027040	0.0236658	undirected	NA	NA
Ghir_A05G023160	Ghir_D11G016790	0.0121957	undirected	NA	NA
Ghir_A05G023160	Ghir_D11G018670	0.0753703	undirected	NA	NA
Ghir_A05G023160	Ghir_D11G023820	0.0798892	undirected	NA	NA
Ghir_A05G023160	Ghir_D12G003310	0.030204	undirected	NA	NA
Ghir_A05G023160	Ghir_D12G017030	0.0111764	undirected	NA	NA
Ghir_A05G023160	Ghir_D12G017660	0.0358077	undirected	NA	NA
Ghir_A05G023160	Ghir_D12G017670	0.0341652	undirected	NA	NA
Ghir_A05G023160	Ghir_D12G023430	0.021681	undirected	NA	NA
Ghir_A05G023160	Ghir_D13G004250	0.0457654	undirected	NA	NA
Ghir_A05G023160	Ghir_D13G008570	0.0296461	undirected	NA	NA
Ghir_A05G023160	Ghir_D13G019550	0.121394	undirected	NA	NA
Ghir_A05G023160	Ghir_D13G020960	0.0358246	undirected	NA	NA
Ghir_A05G023160	Ghir_D13G025370	0.0133312	undirected	NA	NA
Ghir_A05G023160	Ghir_A06G022730	0.0121446	undirected	NA	NA
Ghir_A05G023160	Ghir_A05G043470	0.0128493	undirected	NA	NA
Ghir_A05G023160	Ghir_A08G026800	0.0277942	undirected	NA	NA
Ghir_A05G027830	Ghir_A05G042510	0.0161113	undirected	NA	NA
Ghir_A05G027830	Ghir_A06G015820	0.0173569	undirected	NA	NA
Ghir_A05G027830	Ghir_A07G011590	0.0109299	undirected	NA	NA
Ghir_A05G027830	Ghir_A07G013740	0.0221927	undirected	NA	NA
Ghir_A05G027830	Ghir_A08G011050	0.0173442	undirected	NA	NA
Ghir_A05G027830	Ghir_A08G017340	0.0328919	undirected	NA	NA
Ghir_A05G027830	Ghir_A09G022640	0.0674796	undirected	NA	NA
Ghir_A05G027830	Ghir_A09G022760	0.0136397	undirected	NA	NA
Ghir_A05G027830	Ghir_A10G001030	0.0153722	undirected	NA	NA
Ghir_A05G027830	Ghir_A10G002500	0.0289508	undirected	NA	NA
Ghir_A05G027830	Ghir_A10G005540	0.0231549	undirected	NA	NA
Ghir_A05G027830	Ghir_A10G015260	0.0314132	undirected	NA	NA
Ghir_A05G027830	Ghir_A10G018990	0.0506197	undirected	NA	NA
Ghir_A05G027830	Ghir_A11G004150	0.0144001	undirected	NA	NA
Ghir_A05G027830	Ghir_A11G012530	0.0307556	undirected	NA	NA
Ghir_A05G027830	Ghir_A11G020840	0.014891	undirected	NA	NA
Ghir_A05G027830	Ghir_A12G017450	0.0179019	undirected	NA	NA
Ghir_A05G027830	Ghir_A12G027780	0.0193868	undirected	NA	NA
Ghir_A05G027830	Ghir_A13G016490	0.0156096	undirected	NA	NA
Ghir_A05G027830	Ghir_A13G018840	0.0504323	undirected	NA	NA
Ghir_A05G027830	Ghir_D01G016160	0.0130361	undirected	NA	NA
Ghir_A05G027830	Ghir_D01G016260	0.0159965	undirected	NA	NA
Ghir_A05G027830	Ghir_D02G001640	0.018481	undirected	NA	NA
Ghir_A05G027830	Ghir_D02G008480	0.0368397	undirected	NA	NA
Ghir_A05G027830	Ghir_D02G012090	0.0106393	undirected	NA	NA
Ghir_A05G027830	Ghir_D02G016540	0.0138975	undirected	NA	NA
Ghir_A05G027830	Ghir_D02G022300	0.0160625	undirected	NA	NA
Ghir_A05G027830	Ghir_D03G004930	0.0176667	undirected	NA	NA
Ghir_A05G027830	Ghir_D03G013160	0.0238148	undirected	NA	NA
Ghir_A05G027830	Ghir_D04G004030	0.027865	undirected	NA	NA
Ghir_A05G027830	Ghir_D04G006510	0.0342437	undirected	NA	NA
Ghir_A05G027830	Ghir_D04G010730	0.0410049	undirected	NA	NA
Ghir_A05G027830	Ghir_D05G003850	0.0113076	undirected	NA	NA
Ghir_A05G027830	Ghir_D05G008240	0.0173135	undirected	NA	NA
Ghir_A05G027830	Ghir_D05G008300	0.05369	undirected	NA	NA
Ghir_A05G027830	Ghir_D05G027870	0.0122511	undirected	NA	NA
Ghir_A05G027830	Ghir_D05G031000	0.031328	undirected	NA	NA
Ghir_A05G027830	Ghir_D06G001600	0.030431	undirected	NA	NA
Ghir_A05G027830	Ghir_D06G003100	0.0439069	undirected	NA	NA
Ghir_A05G027830	Ghir_D06G003560	0.0155335	undirected	NA	NA
Ghir_A05G027830	Ghir_D06G013880	0.0162553	undirected	NA	NA
Ghir_A05G027830	Ghir_D06G016590	0.0221072	undirected	NA	NA
Ghir_A05G027830	Ghir_D07G006620	0.0179162	undirected	NA	NA
Ghir_A05G027830	Ghir_D07G016770	0.0119777	undirected	NA	NA
Ghir_A05G027830	Ghir_D08G001670	0.012217	undirected	NA	NA
Ghir_A05G027830	Ghir_D08G011000	0.0137207	undirected	NA	NA
Ghir_A05G027830	Ghir_D08G022170	0.0381625	undirected	NA	NA
Ghir_A05G027830	Ghir_D09G011590	0.0207964	undirected	NA	NA
Ghir_A05G027830	Ghir_D09G021890	0.0310843	undirected	NA	NA
Ghir_A05G027830	Ghir_D10G001810	0.026887	undirected	NA	NA
Ghir_A05G027830	Ghir_D10G003290	0.0214302	undirected	NA	NA
Ghir_A05G027830	Ghir_D10G006370	0.0190803	undirected	NA	NA
Ghir_A05G027830	Ghir_D10G012310	0.0601704	undirected	NA	NA
Ghir_A05G027830	Ghir_D10G012320	0.0386537	undirected	NA	NA
Ghir_A05G027830	Ghir_D10G020540	0.0519518	undirected	NA	NA
Ghir_A05G027830	Ghir_D11G018670	0.031179	undirected	NA	NA
Ghir_A05G027830	Ghir_D11G023820	0.0347963	undirected	NA	NA
Ghir_A05G027830	Ghir_D12G003310	0.0170786	undirected	NA	NA
Ghir_A05G027830	Ghir_D12G017660	0.0134693	undirected	NA	NA
Ghir_A05G027830	Ghir_D12G017670	0.0106735	undirected	NA	NA
Ghir_A05G027830	Ghir_D13G004250	0.020347	undirected	NA	NA
Ghir_A05G027830	Ghir_D13G019550	0.0622864	undirected	NA	NA
Ghir_A05G027830	Ghir_D13G020960	0.0140855	undirected	NA	NA
Ghir_A05G029960	Ghir_A09G022640	0.0256187	undirected	NA	NA
Ghir_A05G029960	Ghir_A10G015260	0.025052	undirected	NA	NA
Ghir_A05G029960	Ghir_A10G018990	0.0187658	undirected	NA	NA
Ghir_A05G029960	Ghir_A12G027780	0.0133158	undirected	NA	NA
Ghir_A05G029960	Ghir_A13G018840	0.0167815	undirected	NA	NA
Ghir_A05G029960	Ghir_D02G012090	0.0108175	undirected	NA	NA
Ghir_A05G029960	Ghir_D03G013160	0.0129515	undirected	NA	NA
Ghir_A05G029960	Ghir_D04G004030	0.0100342	undirected	NA	NA
Ghir_A05G029960	Ghir_D04G006510	0.0106014	undirected	NA	NA
Ghir_A05G029960	Ghir_D04G010730	0.010852	undirected	NA	NA
Ghir_A05G029960	Ghir_D05G008300	0.0186961	undirected	NA	NA
Ghir_A05G029960	Ghir_D06G001600	0.0309952	undirected	NA	NA
Ghir_A05G029960	Ghir_D06G003100	0.0105539	undirected	NA	NA
Ghir_A05G029960	Ghir_D08G011000	0.0100963	undirected	NA	NA
Ghir_A05G029960	Ghir_D08G020340	0.0133231	undirected	NA	NA
Ghir_A05G029960	Ghir_D09G021890	0.0111596	undirected	NA	NA
Ghir_A05G029960	Ghir_D10G003790	0.0113909	undirected	NA	NA
Ghir_A05G029960	Ghir_D10G012310	0.0173057	undirected	NA	NA
Ghir_A05G029960	Ghir_D10G012320	0.0220308	undirected	NA	NA
Ghir_A05G029960	Ghir_D10G020540	0.0191785	undirected	NA	NA
Ghir_A05G029960	Ghir_D11G023820	0.0104269	undirected	NA	NA
Ghir_A05G029960	Ghir_D13G019550	0.0189386	undirected	NA	NA
Ghir_A05G039070	Ghir_A07G013740	0.011423	undirected	NA	NA
Ghir_A05G039070	Ghir_A08G011050	0.0119719	undirected	NA	NA
Ghir_A05G039070	Ghir_A08G017340	0.0168732	undirected	NA	NA
Ghir_A05G039070	Ghir_A09G022640	0.0550802	undirected	NA	NA
Ghir_A05G039070	Ghir_A10G001030	0.0115755	undirected	NA	NA
Ghir_A05G039070	Ghir_A10G002500	0.0142384	undirected	NA	NA
Ghir_A05G039070	Ghir_A10G005540	0.0111767	undirected	NA	NA
Ghir_A05G039070	Ghir_A10G015260	0.0106857	undirected	NA	NA
Ghir_A05G039070	Ghir_A10G018990	0.0285684	undirected	NA	NA
Ghir_A05G039070	Ghir_A11G012530	0.0125154	undirected	NA	NA
Ghir_A05G039070	Ghir_A13G018840	0.0254531	undirected	NA	NA
Ghir_A05G039070	Ghir_D02G008480	0.0153755	undirected	NA	NA
Ghir_A05G039070	Ghir_D03G013160	0.0117136	undirected	NA	NA
Ghir_A05G039070	Ghir_D04G004030	0.0730491	undirected	NA	NA
Ghir_A05G039070	Ghir_D04G006510	0.0238857	undirected	NA	NA
Ghir_A05G039070	Ghir_D04G010730	0.0189723	undirected	NA	NA
Ghir_A05G039070	Ghir_D05G003850	0.0160923	undirected	NA	NA
Ghir_A05G039070	Ghir_D05G008300	0.0468843	undirected	NA	NA
Ghir_A05G039070	Ghir_D05G031000	0.0106984	undirected	NA	NA
Ghir_A05G039070	Ghir_D06G003100	0.0197976	undirected	NA	NA
Ghir_A05G039070	Ghir_D06G003560	0.0120529	undirected	NA	NA
Ghir_A05G039070	Ghir_D06G016590	0.0106196	undirected	NA	NA
Ghir_A05G039070	Ghir_D07G016770	0.0212561	undirected	NA	NA
Ghir_A05G039070	Ghir_D09G011590	0.0128275	undirected	NA	NA
Ghir_A05G039070	Ghir_D09G021890	0.0653973	undirected	NA	NA
Ghir_A05G039070	Ghir_D10G003290	0.0141972	undirected	NA	NA
Ghir_A05G039070	Ghir_D10G012310	0.0348486	undirected	NA	NA
Ghir_A05G039070	Ghir_D10G012320	0.0186997	undirected	NA	NA
Ghir_A05G039070	Ghir_D10G020540	0.0350373	undirected	NA	NA
Ghir_A05G039070	Ghir_D11G018670	0.0186297	undirected	NA	NA
Ghir_A05G039070	Ghir_D11G023820	0.0198317	undirected	NA	NA
Ghir_A05G039070	Ghir_D13G004250	0.0119987	undirected	NA	NA
Ghir_A05G039070	Ghir_D13G019550	0.0253194	undirected	NA	NA
Ghir_A05G042510	Ghir_A06G002330	0.0221987	undirected	NA	NA
Ghir_A05G042510	Ghir_A06G003520	0.016232	undirected	NA	NA
Ghir_A05G042510	Ghir_A06G013710	0.0257728	undirected	NA	NA
Ghir_A05G042510	Ghir_A06G015820	0.0368186	undirected	NA	NA
Ghir_A05G042510	Ghir_A07G006600	0.0226314	undirected	NA	NA
Ghir_A05G042510	Ghir_A07G011590	0.0243254	undirected	NA	NA
Ghir_A05G042510	Ghir_A07G013740	0.0479977	undirected	NA	NA
Ghir_A05G042510	Ghir_A07G016470	0.0205025	undirected	NA	NA
Ghir_A05G042510	Ghir_A08G008150	0.0157351	undirected	NA	NA
Ghir_A05G042510	Ghir_A08G011050	0.0400657	undirected	NA	NA
Ghir_A05G042510	Ghir_A08G017340	0.068893	undirected	NA	NA
Ghir_A05G042510	Ghir_A09G018620	0.0135992	undirected	NA	NA
Ghir_A05G042510	Ghir_A09G022640	0.121864	undirected	NA	NA
Ghir_A05G042510	Ghir_A09G022760	0.0204127	undirected	NA	NA
Ghir_A05G042510	Ghir_A10G001030	0.0374355	undirected	NA	NA
Ghir_A05G042510	Ghir_A10G002500	0.0549443	undirected	NA	NA
Ghir_A05G042510	Ghir_A10G005540	0.0452807	undirected	NA	NA
Ghir_A05G042510	Ghir_A10G015260	0.0555689	undirected	NA	NA
Ghir_A05G042510	Ghir_A10G018790	0.0249178	undirected	NA	NA
Ghir_A05G042510	Ghir_A10G018990	0.0946203	undirected	NA	NA
Ghir_A05G042510	Ghir_A11G004150	0.0315881	undirected	NA	NA
Ghir_A05G042510	Ghir_A11G012530	0.0528227	undirected	NA	NA
Ghir_A05G042510	Ghir_A11G020840	0.036178	undirected	NA	NA
Ghir_A05G042510	Ghir_A12G017450	0.031693	undirected	NA	NA
Ghir_A05G042510	Ghir_A12G020240	0.0181298	undirected	NA	NA
Ghir_A05G042510	Ghir_A12G027780	0.0420827	undirected	NA	NA
Ghir_A05G042510	Ghir_A13G003970	0.0109751	undirected	NA	NA
Ghir_A05G042510	Ghir_A13G004110	0.0191048	undirected	NA	NA
Ghir_A05G042510	Ghir_A13G012800	0.011844	undirected	NA	NA
Ghir_A05G042510	Ghir_A13G016490	0.0317453	undirected	NA	NA
Ghir_A05G042510	Ghir_A13G018840	0.0794051	undirected	NA	NA
Ghir_A05G042510	Ghir_A13G020120	0.0206436	undirected	NA	NA
Ghir_A05G042510	Ghir_D01G016160	0.0268182	undirected	NA	NA
Ghir_A05G042510	Ghir_D01G016260	0.0291459	undirected	NA	NA
Ghir_A05G042510	Ghir_D01G019360	0.0248124	undirected	NA	NA
Ghir_A05G042510	Ghir_D02G001640	0.0398896	undirected	NA	NA
Ghir_A05G042510	Ghir_D02G008480	0.0681818	undirected	NA	NA
Ghir_A05G042510	Ghir_D02G012090	0.0236367	undirected	NA	NA
Ghir_A05G042510	Ghir_D02G016540	0.0229367	undirected	NA	NA
Ghir_A05G042510	Ghir_D02G022300	0.0298113	undirected	NA	NA
Ghir_A05G042510	Ghir_D03G004930	0.0268114	undirected	NA	NA
Ghir_A05G042510	Ghir_D03G013160	0.0392193	undirected	NA	NA
Ghir_A05G042510	Ghir_D04G004030	0.0585189	undirected	NA	NA
Ghir_A05G042510	Ghir_D04G006510	0.0472518	undirected	NA	NA
Ghir_A05G042510	Ghir_D04G010730	0.0816534	undirected	NA	NA
Ghir_A05G042510	Ghir_D04G015400	0.0194993	undirected	NA	NA
Ghir_A05G042510	Ghir_D05G003850	0.02065	undirected	NA	NA
Ghir_A05G042510	Ghir_D05G008240	0.0201493	undirected	NA	NA
Ghir_A05G042510	Ghir_D05G008300	0.12724	undirected	NA	NA
Ghir_A05G042510	Ghir_D05G010430	0.0124828	undirected	NA	NA
Ghir_A05G042510	Ghir_D05G016200	0.0291122	undirected	NA	NA
Ghir_A05G042510	Ghir_D05G023060	0.0223653	undirected	NA	NA
Ghir_A05G042510	Ghir_D05G027870	0.0353039	undirected	NA	NA
Ghir_A05G042510	Ghir_D05G031000	0.0549853	undirected	NA	NA
Ghir_A05G042510	Ghir_D06G001600	0.0292177	undirected	NA	NA
Ghir_A05G042510	Ghir_D06G003100	0.064828	undirected	NA	NA
Ghir_A05G042510	Ghir_D06G003560	0.032976	undirected	NA	NA
Ghir_A05G042510	Ghir_D06G013880	0.0477056	undirected	NA	NA
Ghir_A05G042510	Ghir_D06G016590	0.0473458	undirected	NA	NA
Ghir_A05G042510	Ghir_D07G001020	0.0165434	undirected	NA	NA
Ghir_A05G042510	Ghir_D07G006620	0.0271327	undirected	NA	NA
Ghir_A05G042510	Ghir_D07G013980	0.0285332	undirected	NA	NA
Ghir_A05G042510	Ghir_D07G016770	0.0252083	undirected	NA	NA
Ghir_A05G042510	Ghir_D08G001670	0.0318116	undirected	NA	NA
Ghir_A05G042510	Ghir_D08G011000	0.0382231	undirected	NA	NA
Ghir_A05G042510	Ghir_D08G022170	0.0429813	undirected	NA	NA
Ghir_A05G042510	Ghir_D08G024340	0.0197053	undirected	NA	NA
Ghir_A05G042510	Ghir_D09G011590	0.0470867	undirected	NA	NA
Ghir_A05G042510	Ghir_D09G021890	0.0618376	undirected	NA	NA
Ghir_A05G042510	Ghir_D10G001810	0.0328769	undirected	NA	NA
Ghir_A05G042510	Ghir_D10G003290	0.0502034	undirected	NA	NA
Ghir_A05G042510	Ghir_D10G003790	0.0128414	undirected	NA	NA
Ghir_A05G042510	Ghir_D10G006370	0.0380669	undirected	NA	NA
Ghir_A05G042510	Ghir_D10G006980	0.0209011	undirected	NA	NA
Ghir_A05G042510	Ghir_D10G012310	0.113362	undirected	NA	NA
Ghir_A05G042510	Ghir_D10G012320	0.0947573	undirected	NA	NA
Ghir_A05G042510	Ghir_D10G020290	0.023515	undirected	NA	NA
Ghir_A05G042510	Ghir_D10G020540	0.100081	undirected	NA	NA
Ghir_A05G042510	Ghir_D10G027040	0.013531	undirected	NA	NA
Ghir_A05G042510	Ghir_D11G018670	0.0612112	undirected	NA	NA
Ghir_A05G042510	Ghir_D11G023820	0.072083	undirected	NA	NA
Ghir_A05G042510	Ghir_D12G003310	0.0249065	undirected	NA	NA
Ghir_A05G042510	Ghir_D12G017660	0.0279452	undirected	NA	NA
Ghir_A05G042510	Ghir_D12G017670	0.0206936	undirected	NA	NA
Ghir_A05G042510	Ghir_D12G023430	0.0119471	undirected	NA	NA
Ghir_A05G042510	Ghir_D13G004250	0.0468539	undirected	NA	NA
Ghir_A05G042510	Ghir_D13G008570	0.0159227	undirected	NA	NA
Ghir_A05G042510	Ghir_D13G019550	0.115451	undirected	NA	NA
Ghir_A05G042510	Ghir_D13G020960	0.0324871	undirected	NA	NA
Ghir_A05G042510	Ghir_A05G043470	0.0144921	undirected	NA	NA
Ghir_A05G042510	Ghir_A08G026800	0.0173399	undirected	NA	NA
Ghir_A06G002330	Ghir_A06G003520	0.0133335	undirected	NA	NA
Ghir_A06G002330	Ghir_A06G013710	0.0147234	undirected	NA	NA
Ghir_A06G002330	Ghir_A06G015820	0.0266504	undirected	NA	NA
Ghir_A06G002330	Ghir_A07G006600	0.0122578	undirected	NA	NA
Ghir_A06G002330	Ghir_A07G011590	0.0145793	undirected	NA	NA
Ghir_A06G002330	Ghir_A07G013740	0.0376763	undirected	NA	NA
Ghir_A06G002330	Ghir_A08G008150	0.0116029	undirected	NA	NA
Ghir_A06G002330	Ghir_A08G011050	0.027036	undirected	NA	NA
Ghir_A06G002330	Ghir_A08G017340	0.0678042	undirected	NA	NA
Ghir_A06G002330	Ghir_A09G022640	0.11279	undirected	NA	NA
Ghir_A06G002330	Ghir_A09G022760	0.0148921	undirected	NA	NA
Ghir_A06G002330	Ghir_A10G001030	0.0291934	undirected	NA	NA
Ghir_A06G002330	Ghir_A10G002500	0.0533385	undirected	NA	NA
Ghir_A06G002330	Ghir_A10G005540	0.0423411	undirected	NA	NA
Ghir_A06G002330	Ghir_A10G015260	0.0315111	undirected	NA	NA
Ghir_A06G002330	Ghir_A10G018790	0.0185968	undirected	NA	NA
Ghir_A06G002330	Ghir_A10G018990	0.0966971	undirected	NA	NA
Ghir_A06G002330	Ghir_A11G004150	0.0572159	undirected	NA	NA
Ghir_A06G002330	Ghir_A11G012530	0.0768853	undirected	NA	NA
Ghir_A06G002330	Ghir_A11G020840	0.0233054	undirected	NA	NA
Ghir_A06G002330	Ghir_A12G017450	0.06379	undirected	NA	NA
Ghir_A06G002330	Ghir_A12G020240	0.0110922	undirected	NA	NA
[truncated: 4,362 more rows]

## Sheet: Table S11C
Weight coefficient of -0.5 DPA fiber cell enriched genes from the grey module (weight > 0.01).
fromNode	toNode	weight	direction	fromAltName	toAltName
Ghir_A01G003520	Ghir_A01G014850	0.016598	undirected	NA	NA
Ghir_A01G003520	Ghir_A04G012950	0.0186249	undirected	NA	NA
Ghir_A01G003520	Ghir_A05G008290	0.055715	undirected	NA	NA
Ghir_A01G003520	Ghir_A05G016240	0.0202879	undirected	NA	NA
Ghir_A01G003520	Ghir_A05G039070	0.0191972	undirected	NA	NA
Ghir_A01G003520	Ghir_A06G013710	0.0112066	undirected	NA	NA
Ghir_A01G003520	Ghir_A06G015820	0.0148949	undirected	NA	NA
Ghir_A01G003520	Ghir_A07G013740	0.0308772	undirected	NA	NA
Ghir_A01G003520	Ghir_A07G016470	0.015122	undirected	NA	NA
Ghir_A01G003520	Ghir_A08G011050	0.0168328	undirected	NA	NA
Ghir_A01G003520	Ghir_A08G017340	0.0200335	undirected	NA	NA
Ghir_A01G003520	Ghir_A09G022640	0.0755721	undirected	NA	NA
Ghir_A01G003520	Ghir_A10G001030	0.0139034	undirected	NA	NA
Ghir_A01G003520	Ghir_A10G002500	0.0136552	undirected	NA	NA
Ghir_A01G003520	Ghir_A10G005540	0.0109002	undirected	NA	NA
Ghir_A01G003520	Ghir_A10G006150	0.015058	undirected	NA	NA
Ghir_A01G003520	Ghir_A10G015260	0.0183953	undirected	NA	NA
Ghir_A01G003520	Ghir_A10G018990	0.0298019	undirected	NA	NA
Ghir_A01G003520	Ghir_A11G012530	0.0118455	undirected	NA	NA
Ghir_A01G003520	Ghir_A13G009770	0.010559	undirected	NA	NA
Ghir_A01G003520	Ghir_A13G018840	0.0308889	undirected	NA	NA
Ghir_A01G003520	Ghir_D01G016160	0.0216376	undirected	NA	NA
Ghir_A01G003520	Ghir_D01G019360	0.0132703	undirected	NA	NA
Ghir_A01G003520	Ghir_D02G001640	0.0136817	undirected	NA	NA
Ghir_A01G003520	Ghir_D03G004930	0.0137155	undirected	NA	NA
Ghir_A01G003520	Ghir_D03G013160	0.0327013	undirected	NA	NA
Ghir_A01G003520	Ghir_D04G004030	0.0503896	undirected	NA	NA
Ghir_A01G003520	Ghir_D04G006510	0.010881	undirected	NA	NA
Ghir_A01G003520	Ghir_D04G010730	0.0329818	undirected	NA	NA
Ghir_A01G003520	Ghir_D04G017310	0.0117653	undirected	NA	NA
Ghir_A01G003520	Ghir_D04G020730	0.0215922	undirected	NA	NA
Ghir_A01G003520	Ghir_D05G008300	0.0748279	undirected	NA	NA
Ghir_A01G003520	Ghir_D05G027870	0.0178737	undirected	NA	NA
Ghir_A01G003520	Ghir_D06G016590	0.0150177	undirected	NA	NA
Ghir_A01G003520	Ghir_D08G001670	0.0136515	undirected	NA	NA
Ghir_A01G003520	Ghir_D09G011590	0.0208058	undirected	NA	NA
Ghir_A01G003520	Ghir_D09G021890	0.0585125	undirected	NA	NA
Ghir_A01G003520	Ghir_D10G006980	0.0185272	undirected	NA	NA
Ghir_A01G003520	Ghir_D10G012310	0.0305518	undirected	NA	NA
Ghir_A01G003520	Ghir_D10G012320	0.0203014	undirected	NA	NA
Ghir_A01G003520	Ghir_D10G020540	0.0449284	undirected	NA	NA
Ghir_A01G003520	Ghir_D11G023820	0.0252564	undirected	NA	NA
Ghir_A01G003520	Ghir_D12G017670	0.0194502	undirected	NA	NA
Ghir_A01G003520	Ghir_D13G019550	0.0144921	undirected	NA	NA
Ghir_A01G003520	Ghir_D13G020960	0.0154925	undirected	NA	NA
Ghir_A01G004310	Ghir_A02G013520	0.0155718	undirected	NA	NA
Ghir_A01G004310	Ghir_A07G010680	0.0112398	undirected	NA	NA
Ghir_A01G004310	Ghir_A09G011580	0.0106159	undirected	NA	NA
Ghir_A01G004310	Ghir_D12G017670	0.0169155	undirected	NA	NA
Ghir_A01G006050	Ghir_A01G014850	0.0432826	undirected	NA	NA
Ghir_A01G006050	Ghir_A03G010930	0.0165088	undirected	NA	NA
Ghir_A01G006050	Ghir_A04G007130	0.0196654	undirected	NA	NA
Ghir_A01G006050	Ghir_A05G006360	0.0190129	undirected	NA	NA
Ghir_A01G006050	Ghir_A05G008290	0.0102256	undirected	NA	NA
Ghir_A01G006050	Ghir_A05G016240	0.0148049	undirected	NA	NA
Ghir_A01G006050	Ghir_A05G023160	0.0128566	undirected	NA	NA
Ghir_A01G006050	Ghir_A05G034990	0.0110213	undirected	NA	NA
Ghir_A01G006050	Ghir_A06G013710	0.0106813	undirected	NA	NA
Ghir_A01G006050	Ghir_A06G015820	0.0282952	undirected	NA	NA
Ghir_A01G006050	Ghir_A07G010680	0.0192847	undirected	NA	NA
Ghir_A01G006050	Ghir_A07G011590	0.037021	undirected	NA	NA
Ghir_A01G006050	Ghir_A07G013740	0.0817922	undirected	NA	NA
Ghir_A01G006050	Ghir_A08G017340	0.0340718	undirected	NA	NA
Ghir_A01G006050	Ghir_A09G022640	0.0116947	undirected	NA	NA
Ghir_A01G006050	Ghir_A10G001030	0.0183124	undirected	NA	NA
Ghir_A01G006050	Ghir_A10G002500	0.0120858	undirected	NA	NA
Ghir_A01G006050	Ghir_A10G005540	0.0296736	undirected	NA	NA
Ghir_A01G006050	Ghir_A12G012160	0.0131545	undirected	NA	NA
Ghir_A01G006050	Ghir_A13G007780	0.0139988	undirected	NA	NA
Ghir_A01G006050	Ghir_A13G010390	0.0386732	undirected	NA	NA
Ghir_A01G006050	Ghir_D01G016160	0.0117214	undirected	NA	NA
Ghir_A01G006050	Ghir_D02G001640	0.0136926	undirected	NA	NA
Ghir_A01G006050	Ghir_D04G004030	0.0183097	undirected	NA	NA
Ghir_A01G006050	Ghir_D04G010730	0.0418794	undirected	NA	NA
Ghir_A01G006050	Ghir_D04G020730	0.0958936	undirected	NA	NA
Ghir_A01G006050	Ghir_D05G008300	0.0146281	undirected	NA	NA
Ghir_A01G006050	Ghir_D06G016590	0.0117556	undirected	NA	NA
Ghir_A01G006050	Ghir_D08G011000	0.0190137	undirected	NA	NA
Ghir_A01G006050	Ghir_D09G011590	0.0686542	undirected	NA	NA
Ghir_A01G006050	Ghir_D09G012470	0.0151697	undirected	NA	NA
Ghir_A01G006050	Ghir_D11G020370	0.0129819	undirected	NA	NA
Ghir_A01G006050	Ghir_D11G023820	0.0164033	undirected	NA	NA
Ghir_A01G006050	Ghir_D12G017660	0.0597161	undirected	NA	NA
Ghir_A01G006050	Ghir_D12G017670	0.0145106	undirected	NA	NA
Ghir_A01G011040	Ghir_A01G015250	0.0280307	undirected	NA	NA
Ghir_A01G011040	Ghir_A01G020890	0.0333329	undirected	NA	NA
Ghir_A01G011040	Ghir_A02G004320	0.022797	undirected	NA	NA
Ghir_A01G011040	Ghir_A02G005420	0.022033	undirected	NA	NA
Ghir_A01G011040	Ghir_A02G008100	0.0111549	undirected	NA	NA
Ghir_A01G011040	Ghir_A03G015130	0.0305842	undirected	NA	NA
Ghir_A01G011040	Ghir_A04G008490	0.0308551	undirected	NA	NA
Ghir_A01G011040	Ghir_A04G012950	0.0101406	undirected	NA	NA
Ghir_A01G011040	Ghir_A04G014880	0.0267199	undirected	NA	NA
Ghir_A01G011040	Ghir_A05G002910	0.0157218	undirected	NA	NA
Ghir_A01G011040	Ghir_A05G005260	0.0340538	undirected	NA	NA
Ghir_A01G011040	Ghir_A05G008290	0.0131517	undirected	NA	NA
Ghir_A01G011040	Ghir_A05G010570	0.012732	undirected	NA	NA
Ghir_A01G011040	Ghir_A05G016240	0.0109501	undirected	NA	NA
Ghir_A01G011040	Ghir_A05G039070	0.0403449	undirected	NA	NA
Ghir_A01G011040	Ghir_A06G007330	0.0128591	undirected	NA	NA
Ghir_A01G011040	Ghir_A06G013710	0.0107346	undirected	NA	NA
Ghir_A01G011040	Ghir_A06G015820	0.0460415	undirected	NA	NA
Ghir_A01G011040	Ghir_A07G013740	0.0195324	undirected	NA	NA
Ghir_A01G011040	Ghir_A07G016470	0.161716	undirected	NA	NA
Ghir_A01G011040	Ghir_A07G019650	0.0157356	undirected	NA	NA
Ghir_A01G011040	Ghir_A08G000350	0.0224611	undirected	NA	NA
Ghir_A01G011040	Ghir_A08G011050	0.0265815	undirected	NA	NA
Ghir_A01G011040	Ghir_A08G017340	0.0227265	undirected	NA	NA
Ghir_A01G011040	Ghir_A08G023970	0.0239293	undirected	NA	NA
Ghir_A01G011040	Ghir_A09G014710	0.0191591	undirected	NA	NA
Ghir_A01G011040	Ghir_A09G016080	0.0107846	undirected	NA	NA
Ghir_A01G011040	Ghir_A09G019460	0.0447411	undirected	NA	NA
Ghir_A01G011040	Ghir_A10G005540	0.0128207	undirected	NA	NA
Ghir_A01G011040	Ghir_A10G014200	0.0251428	undirected	NA	NA
Ghir_A01G011040	Ghir_A10G017490	0.0211692	undirected	NA	NA
Ghir_A01G011040	Ghir_A10G021430	0.0382327	undirected	NA	NA
Ghir_A01G011040	Ghir_A11G012530	0.010277	undirected	NA	NA
Ghir_A01G011040	Ghir_A11G014160	0.0139059	undirected	NA	NA
Ghir_A01G011040	Ghir_A11G015070	0.0192695	undirected	NA	NA
Ghir_A01G011040	Ghir_A12G013110	0.0166732	undirected	NA	NA
Ghir_A01G011040	Ghir_A12G013860	0.0148086	undirected	NA	NA
Ghir_A01G011040	Ghir_A12G022550	0.0147911	undirected	NA	NA
Ghir_A01G011040	Ghir_A13G001630	0.0109601	undirected	NA	NA
Ghir_A01G011040	Ghir_A13G018630	0.0110174	undirected	NA	NA
Ghir_A01G011040	Ghir_A13G018840	0.0163384	undirected	NA	NA
Ghir_A01G011040	Ghir_D01G016160	0.0194331	undirected	NA	NA
Ghir_A01G011040	Ghir_D01G016590	0.0291604	undirected	NA	NA
Ghir_A01G011040	Ghir_D01G020640	0.017175	undirected	NA	NA
Ghir_A01G011040	Ghir_D01G021580	0.0481525	undirected	NA	NA
Ghir_A01G011040	Ghir_D01G021850	0.0174098	undirected	NA	NA
Ghir_A01G011040	Ghir_D02G004660	0.0140392	undirected	NA	NA
Ghir_A01G011040	Ghir_D03G010470	0.0279481	undirected	NA	NA
Ghir_A01G011040	Ghir_D04G004030	0.0644867	undirected	NA	NA
Ghir_A01G011040	Ghir_D04G010730	0.0431786	undirected	NA	NA
Ghir_A01G011040	Ghir_D04G015400	0.0395135	undirected	NA	NA
Ghir_A01G011040	Ghir_D04G017240	0.0260351	undirected	NA	NA
Ghir_A01G011040	Ghir_D05G003040	0.0249999	undirected	NA	NA
Ghir_A01G011040	Ghir_D05G010430	0.0192926	undirected	NA	NA
Ghir_A01G011040	Ghir_D05G016260	0.0426195	undirected	NA	NA
Ghir_A01G011040	Ghir_D06G016590	0.07796	undirected	NA	NA
Ghir_A01G011040	Ghir_D06G021550	0.0206811	undirected	NA	NA
Ghir_A01G011040	Ghir_D07G001510	0.0175868	undirected	NA	NA
Ghir_A01G011040	Ghir_D08G008190	0.0100031	undirected	NA	NA
Ghir_A01G011040	Ghir_D08G015180	0.0502609	undirected	NA	NA
Ghir_A01G011040	Ghir_D08G015630	0.0385812	undirected	NA	NA
Ghir_A01G011040	Ghir_D08G017880	0.015924	undirected	NA	NA
Ghir_A01G011040	Ghir_D08G021530	0.0163741	undirected	NA	NA
Ghir_A01G011040	Ghir_D08G022170	0.138245	undirected	NA	NA
Ghir_A01G011040	Ghir_D08G025880	0.0299559	undirected	NA	NA
Ghir_A01G011040	Ghir_D09G013480	0.0239105	undirected	NA	NA
Ghir_A01G011040	Ghir_D09G014090	0.0104307	undirected	NA	NA
Ghir_A01G011040	Ghir_D09G014410	0.0652108	undirected	NA	NA
Ghir_A01G011040	Ghir_D09G015520	0.0110522	undirected	NA	NA
Ghir_A01G011040	Ghir_D10G004520	0.0106231	undirected	NA	NA
Ghir_A01G011040	Ghir_D10G012310	0.0303518	undirected	NA	NA
Ghir_A01G011040	Ghir_D11G000790	0.0547779	undirected	NA	NA
Ghir_A01G011040	Ghir_D11G012130	0.0161398	undirected	NA	NA
Ghir_A01G011040	Ghir_D11G029120	0.014159	undirected	NA	NA
Ghir_A01G011040	Ghir_D12G013320	0.0209022	undirected	NA	NA
Ghir_A01G011040	Ghir_D12G022530	0.0312942	undirected	NA	NA
Ghir_A01G011040	Ghir_D13G001640	0.0233349	undirected	NA	NA
Ghir_A01G011040	Ghir_D13G004250	0.0123344	undirected	NA	NA
Ghir_A01G011040	Ghir_D13G006340	0.0134558	undirected	NA	NA
Ghir_A01G011040	Ghir_D13G019550	0.0544334	undirected	NA	NA
Ghir_A01G011040	Ghir_D13G020470	0.0278358	undirected	NA	NA
Ghir_A01G012520	Ghir_A02G005420	0.0113574	undirected	NA	NA
Ghir_A01G012520	Ghir_D08G015180	0.0100988	undirected	NA	NA
Ghir_A01G012520	Ghir_D11G029120	0.0105279	undirected	NA	NA
Ghir_A01G014850	Ghir_A02G008100	0.0117822	undirected	NA	NA
Ghir_A01G014850	Ghir_A03G010930	0.0140296	undirected	NA	NA
Ghir_A01G014850	Ghir_A04G007130	0.0129052	undirected	NA	NA
Ghir_A01G014850	Ghir_A04G012950	0.0100397	undirected	NA	NA
Ghir_A01G014850	Ghir_A05G006360	0.0164469	undirected	NA	NA
Ghir_A01G014850	Ghir_A05G008290	0.0341127	undirected	NA	NA
Ghir_A01G014850	Ghir_A05G016240	0.0188116	undirected	NA	NA
Ghir_A01G014850	Ghir_A05G023160	0.0151722	undirected	NA	NA
Ghir_A01G014850	Ghir_A06G013710	0.0182226	undirected	NA	NA
Ghir_A01G014850	Ghir_A06G015820	0.0254003	undirected	NA	NA
Ghir_A01G014850	Ghir_A07G010680	0.0113916	undirected	NA	NA
Ghir_A01G014850	Ghir_A07G011590	0.0225975	undirected	NA	NA
Ghir_A01G014850	Ghir_A07G013740	0.062053	undirected	NA	NA
Ghir_A01G014850	Ghir_A07G016470	0.0138375	undirected	NA	NA
Ghir_A01G014850	Ghir_A08G017340	0.0249911	undirected	NA	NA
Ghir_A01G014850	Ghir_A09G022640	0.0446596	undirected	NA	NA
Ghir_A01G014850	Ghir_A10G001030	0.0338193	undirected	NA	NA
Ghir_A01G014850	Ghir_A10G002500	0.0100659	undirected	NA	NA
Ghir_A01G014850	Ghir_A10G005540	0.0234967	undirected	NA	NA
Ghir_A01G014850	Ghir_A11G012530	0.0140082	undirected	NA	NA
Ghir_A01G014850	Ghir_A13G010390	0.0241884	undirected	NA	NA
Ghir_A01G014850	Ghir_A13G018840	0.0115263	undirected	NA	NA
Ghir_A01G014850	Ghir_D01G016160	0.0127581	undirected	NA	NA
Ghir_A01G014850	Ghir_D01G019360	0.0109289	undirected	NA	NA
Ghir_A01G014850	Ghir_D02G001640	0.0213773	undirected	NA	NA
Ghir_A01G014850	Ghir_D04G004030	0.0363878	undirected	NA	NA
Ghir_A01G014850	Ghir_D04G010730	0.0447565	undirected	NA	NA
Ghir_A01G014850	Ghir_D04G020730	0.0590306	undirected	NA	NA
Ghir_A01G014850	Ghir_D05G008300	0.0398578	undirected	NA	NA
Ghir_A01G014850	Ghir_D05G023060	0.0145683	undirected	NA	NA
Ghir_A01G014850	Ghir_D06G013880	0.0240253	undirected	NA	NA
Ghir_A01G014850	Ghir_D06G016590	0.0124018	undirected	NA	NA
Ghir_A01G014850	Ghir_D07G006620	0.0106051	undirected	NA	NA
Ghir_A01G014850	Ghir_D08G011000	0.0220827	undirected	NA	NA
Ghir_A01G014850	Ghir_D09G011590	0.0576398	undirected	NA	NA
Ghir_A01G014850	Ghir_D09G012600	0.0130713	undirected	NA	NA
Ghir_A01G014850	Ghir_D09G021890	0.0362501	undirected	NA	NA
Ghir_A01G014850	Ghir_D09G025100	0.0100698	undirected	NA	NA
Ghir_A01G014850	Ghir_D10G006370	0.0102513	undirected	NA	NA
Ghir_A01G014850	Ghir_D10G006980	0.0109806	undirected	NA	NA
Ghir_A01G014850	Ghir_D10G012310	0.0191976	undirected	NA	NA
Ghir_A01G014850	Ghir_D10G012320	0.0147805	undirected	NA	NA
Ghir_A01G014850	Ghir_D10G020540	0.0123956	undirected	NA	NA
Ghir_A01G014850	Ghir_D11G020370	0.0134015	undirected	NA	NA
Ghir_A01G014850	Ghir_D11G023820	0.0155558	undirected	NA	NA
Ghir_A01G014850	Ghir_D12G017660	0.036344	undirected	NA	NA
Ghir_A01G014850	Ghir_D12G017670	0.0128204	undirected	NA	NA
Ghir_A01G014850	Ghir_D13G019550	0.0108442	undirected	NA	NA
Ghir_A01G015250	Ghir_A01G020890	0.0152215	undirected	NA	NA
Ghir_A01G015250	Ghir_A02G004320	0.0137914	undirected	NA	NA
Ghir_A01G015250	Ghir_A02G005420	0.0171983	undirected	NA	NA
Ghir_A01G015250	Ghir_A03G015130	0.0198515	undirected	NA	NA
Ghir_A01G015250	Ghir_A04G008490	0.0150565	undirected	NA	NA
Ghir_A01G015250	Ghir_A04G014880	0.0248648	undirected	NA	NA
Ghir_A01G015250	Ghir_A05G002910	0.0138132	undirected	NA	NA
Ghir_A01G015250	Ghir_A05G005260	0.0156564	undirected	NA	NA
Ghir_A01G015250	Ghir_A05G010570	0.0101418	undirected	NA	NA
Ghir_A01G015250	Ghir_A06G007330	0.0123363	undirected	NA	NA
Ghir_A01G015250	Ghir_A06G007370	0.0109398	undirected	NA	NA
Ghir_A01G015250	Ghir_A07G016470	0.0158262	undirected	NA	NA
Ghir_A01G015250	Ghir_A08G000350	0.0113249	undirected	NA	NA
Ghir_A01G015250	Ghir_A08G023970	0.0145765	undirected	NA	NA
Ghir_A01G015250	Ghir_A09G019460	0.0207842	undirected	NA	NA
Ghir_A01G015250	Ghir_A10G014200	0.0136821	undirected	NA	NA
Ghir_A01G015250	Ghir_A10G017490	0.0214952	undirected	NA	NA
Ghir_A01G015250	Ghir_A10G021430	0.0159731	undirected	NA	NA
Ghir_A01G015250	Ghir_A11G014160	0.0118873	undirected	NA	NA
Ghir_A01G015250	Ghir_A11G015070	0.0100258	undirected	NA	NA
Ghir_A01G015250	Ghir_A12G013110	0.0120585	undirected	NA	NA
Ghir_A01G015250	Ghir_A12G013860	0.0126343	undirected	NA	NA
Ghir_A01G015250	Ghir_D01G013500	0.0119758	undirected	NA	NA
Ghir_A01G015250	Ghir_D01G016590	0.0150562	undirected	NA	NA
Ghir_A01G015250	Ghir_D01G020640	0.0115227	undirected	NA	NA
Ghir_A01G015250	Ghir_D01G021580	0.0180703	undirected	NA	NA
Ghir_A01G015250	Ghir_D03G010470	0.0182749	undirected	NA	NA
Ghir_A01G015250	Ghir_D04G004030	0.0115375	undirected	NA	NA
Ghir_A01G015250	Ghir_D04G017240	0.0218045	undirected	NA	NA
Ghir_A01G015250	Ghir_D05G003040	0.0232897	undirected	NA	NA
Ghir_A01G015250	Ghir_D07G001510	0.0111323	undirected	NA	NA
Ghir_A01G015250	Ghir_D08G008190	0.0117128	undirected	NA	NA
Ghir_A01G015250	Ghir_D08G015180	0.0227929	undirected	NA	NA
Ghir_A01G015250	Ghir_D08G015630	0.0195572	undirected	NA	NA
Ghir_A01G015250	Ghir_D08G017880	0.0130306	undirected	NA	NA
Ghir_A01G015250	Ghir_D08G021530	0.0127553	undirected	NA	NA
Ghir_A01G015250	Ghir_D08G022170	0.0213751	undirected	NA	NA
Ghir_A01G015250	Ghir_D08G022660	0.0125512	undirected	NA	NA
Ghir_A01G015250	Ghir_D08G025880	0.0103313	undirected	NA	NA
Ghir_A01G015250	Ghir_D09G013300	0.0103	undirected	NA	NA
Ghir_A01G015250	Ghir_D09G013480	0.0126774	undirected	NA	NA
Ghir_A01G015250	Ghir_D09G014090	0.0110368	undirected	NA	NA
Ghir_A01G015250	Ghir_D09G014410	0.0186017	undirected	NA	NA
Ghir_A01G015250	Ghir_D11G000790	0.017128	undirected	NA	NA
Ghir_A01G015250	Ghir_D11G012130	0.0118438	undirected	NA	NA
Ghir_A01G015250	Ghir_D11G029120	0.0103993	undirected	NA	NA
Ghir_A01G015250	Ghir_D12G013320	0.0130526	undirected	NA	NA
Ghir_A01G015250	Ghir_D12G022530	0.0209856	undirected	NA	NA
Ghir_A01G015250	Ghir_D13G001640	0.0188488	undirected	NA	NA
Ghir_A01G015250	Ghir_D13G019550	0.0107032	undirected	NA	NA
Ghir_A01G020150	Ghir_A04G011130	0.0181931	undirected	NA	NA
Ghir_A01G020150	Ghir_A05G008290	0.0771512	undirected	NA	NA
Ghir_A01G020150	Ghir_A05G016240	0.0143868	undirected	NA	NA
Ghir_A01G020150	Ghir_A06G013710	0.0138269	undirected	NA	NA
Ghir_A01G020150	Ghir_A07G013740	0.0133077	undirected	NA	NA
Ghir_A01G020150	Ghir_A08G017340	0.0122484	undirected	NA	NA
Ghir_A01G020150	Ghir_A09G022640	0.0208498	undirected	NA	NA
Ghir_A01G020150	Ghir_A10G001030	0.0106071	undirected	NA	NA
Ghir_A01G020150	Ghir_A11G020530	0.0304376	undirected	NA	NA
Ghir_A01G020150	Ghir_A13G018840	0.0100923	undirected	NA	NA
Ghir_A01G020150	Ghir_D01G016160	0.0101652	undirected	NA	NA
Ghir_A01G020150	Ghir_D02G001640	0.0275496	undirected	NA	NA
Ghir_A01G020150	Ghir_D04G004030	0.0192147	undirected	NA	NA
Ghir_A01G020150	Ghir_D04G010730	0.0238877	undirected	NA	NA
Ghir_A01G020150	Ghir_D04G020730	0.0160023	undirected	NA	NA
Ghir_A01G020150	Ghir_D05G008300	0.0479309	undirected	NA	NA
Ghir_A01G020150	Ghir_D09G011590	0.0174615	undirected	NA	NA
Ghir_A01G020150	Ghir_D09G012470	0.0123664	undirected	NA	NA
Ghir_A01G020150	Ghir_D09G021890	0.0157287	undirected	NA	NA
Ghir_A01G020150	Ghir_D10G003290	0.0260314	undirected	NA	NA
Ghir_A01G020150	Ghir_D10G012320	0.0229473	undirected	NA	NA
Ghir_A01G020150	Ghir_D10G020540	0.0112716	undirected	NA	NA
Ghir_A01G020150	Ghir_D11G023820	0.0137236	undirected	NA	NA
Ghir_A01G020150	Ghir_D12G017670	0.0198193	undirected	NA	NA
Ghir_A01G020150	Ghir_D13G020960	0.0101531	undirected	NA	NA
Ghir_A01G020320	Ghir_A02G005420	0.0148031	undirected	NA	NA
Ghir_A01G020320	Ghir_A04G014880	0.0100357	undirected	NA	NA
Ghir_A01G020320	Ghir_D01G013500	0.011174	undirected	NA	NA
Ghir_A01G020320	Ghir_D05G003040	0.0130383	undirected	NA	NA
Ghir_A01G020890	Ghir_A02G004320	0.0163105	undirected	NA	NA
Ghir_A01G020890	Ghir_A02G005420	0.0179847	undirected	NA	NA
Ghir_A01G020890	Ghir_A03G015130	0.0103266	undirected	NA	NA
Ghir_A01G020890	Ghir_A04G008490	0.0110509	undirected	NA	NA
Ghir_A01G020890	Ghir_A04G014880	0.019011	undirected	NA	NA
Ghir_A01G020890	Ghir_A05G002910	0.0112806	undirected	NA	NA
Ghir_A01G020890	Ghir_A05G005260	0.0169558	undirected	NA	NA
Ghir_A01G020890	Ghir_A06G007330	0.0115605	undirected	NA	NA
Ghir_A01G020890	Ghir_A07G016470	0.0191752	undirected	NA	NA
Ghir_A01G020890	Ghir_A07G019650	0.011343	undirected	NA	NA
Ghir_A01G020890	Ghir_A08G000350	0.0124144	undirected	NA	NA
Ghir_A01G020890	Ghir_A08G023970	0.0218552	undirected	NA	NA
Ghir_A01G020890	Ghir_A09G016080	0.01003	undirected	NA	NA
Ghir_A01G020890	Ghir_A09G019460	0.0166734	undirected	NA	NA
Ghir_A01G020890	Ghir_A10G014200	0.0134583	undirected	NA	NA
Ghir_A01G020890	Ghir_A10G017490	0.012613	undirected	NA	NA
Ghir_A01G020890	Ghir_A10G021430	0.0161932	undirected	NA	NA
Ghir_A01G020890	Ghir_A11G015070	0.0152409	undirected	NA	NA
Ghir_A01G020890	Ghir_A12G013110	0.0118704	undirected	NA	NA
Ghir_A01G020890	Ghir_D01G013500	0.0129019	undirected	NA	NA
Ghir_A01G020890	Ghir_D01G016590	0.018208	undirected	NA	NA
Ghir_A01G020890	Ghir_D01G020640	0.0130202	undirected	NA	NA
Ghir_A01G020890	Ghir_D01G021580	0.01458	undirected	NA	NA
Ghir_A01G020890	Ghir_D01G021850	0.0106992	undirected	NA	NA
Ghir_A01G020890	Ghir_D02G005740	0.0101633	undirected	NA	NA
Ghir_A01G020890	Ghir_D03G010470	0.017622	undirected	NA	NA
Ghir_A01G020890	Ghir_D04G004030	0.0141155	undirected	NA	NA
Ghir_A01G020890	Ghir_D04G017240	0.0219019	undirected	NA	NA
Ghir_A01G020890	Ghir_D05G003040	0.0240214	undirected	NA	NA
Ghir_A01G020890	Ghir_D06G016590	0.0132483	undirected	NA	NA
Ghir_A01G020890	Ghir_D08G015180	0.0203949	undirected	NA	NA
Ghir_A01G020890	Ghir_D08G015630	0.0163513	undirected	NA	NA
Ghir_A01G020890	Ghir_D08G017880	0.0103083	undirected	NA	NA
Ghir_A01G020890	Ghir_D08G022170	0.0272265	undirected	NA	NA
Ghir_A01G020890	Ghir_D08G022660	0.0103016	undirected	NA	NA
Ghir_A01G020890	Ghir_D09G013480	0.0152629	undirected	NA	NA
Ghir_A01G020890	Ghir_D09G014410	0.0184994	undirected	NA	NA
Ghir_A01G020890	Ghir_D11G000790	0.0240456	undirected	NA	NA
Ghir_A01G020890	Ghir_D11G012130	0.0121241	undirected	NA	NA
Ghir_A01G020890	Ghir_D12G013320	0.0161783	undirected	NA	NA
Ghir_A01G020890	Ghir_D12G022530	0.0201022	undirected	NA	NA
Ghir_A01G020890	Ghir_D13G001640	0.0190756	undirected	NA	NA
Ghir_A01G020890	Ghir_D13G019550	0.0101632	undirected	NA	NA
Ghir_A01G020890	Ghir_D13G020470	0.0160216	undirected	NA	NA
Ghir_A02G000560	Ghir_D12G003310	0.0100933	undirected	NA	NA
Ghir_A02G004320	Ghir_A02G005420	0.0155589	undirected	NA	NA
Ghir_A02G004320	Ghir_A04G014880	0.019117	undirected	NA	NA
Ghir_A02G004320	Ghir_A05G005260	0.0182133	undirected	NA	NA
Ghir_A02G004320	Ghir_A06G007330	0.0102181	undirected	NA	NA
Ghir_A02G004320	Ghir_A07G016470	0.0130827	undirected	NA	NA
Ghir_A02G004320	Ghir_A09G019460	0.0246009	undirected	NA	NA
Ghir_A02G004320	Ghir_A10G017490	0.0109975	undirected	NA	NA
Ghir_A02G004320	Ghir_A10G021430	0.0161438	undirected	NA	NA
Ghir_A02G004320	Ghir_D01G013500	0.0162413	undirected	NA	NA
Ghir_A02G004320	Ghir_D01G016590	0.0104651	undirected	NA	NA
Ghir_A02G004320	Ghir_D01G021580	0.0107805	undirected	NA	NA
Ghir_A02G004320	Ghir_D02G005740	0.0106134	undirected	NA	NA
Ghir_A02G004320	Ghir_D03G010470	0.0108926	undirected	NA	NA
Ghir_A02G004320	Ghir_D04G004030	0.0102552	undirected	NA	NA
Ghir_A02G004320	Ghir_D04G017240	0.0186971	undirected	NA	NA
Ghir_A02G004320	Ghir_D05G003040	0.0187908	undirected	NA	NA
Ghir_A02G004320	Ghir_D08G015180	0.0141409	undirected	NA	NA
Ghir_A02G004320	Ghir_D08G015630	0.0105425	undirected	NA	NA
Ghir_A02G004320	Ghir_D08G017880	0.01266	undirected	NA	NA
Ghir_A02G004320	Ghir_D08G022170	0.0190913	undirected	NA	NA
Ghir_A02G004320	Ghir_D08G025880	0.0131623	undirected	NA	NA
Ghir_A02G004320	Ghir_D09G013480	0.0111863	undirected	NA	NA
Ghir_A02G004320	Ghir_D09G014410	0.0161897	undirected	NA	NA
Ghir_A02G004320	Ghir_D11G000790	0.0166115	undirected	NA	NA
Ghir_A02G004320	Ghir_D12G022530	0.0203296	undirected	NA	NA
Ghir_A02G004320	Ghir_D13G001640	0.017505	undirected	NA	NA
Ghir_A02G004320	Ghir_D13G020470	0.0115209	undirected	NA	NA
Ghir_A02G005170	Ghir_A02G005420	0.0100583	undirected	NA	NA
Ghir_A02G005420	Ghir_A04G008490	0.0147634	undirected	NA	NA
Ghir_A02G005420	Ghir_A04G014880	0.0199492	undirected	NA	NA
Ghir_A02G005420	Ghir_A05G002910	0.0119774	undirected	NA	NA
Ghir_A02G005420	Ghir_A05G005260	0.0183012	undirected	NA	NA
Ghir_A02G005420	Ghir_A05G013770	0.0114241	undirected	NA	NA
Ghir_A02G005420	Ghir_A05G039070	0.0119506	undirected	NA	NA
Ghir_A02G005420	Ghir_A06G007330	0.014907	undirected	NA	NA
Ghir_A02G005420	Ghir_A07G002960	0.0108261	undirected	NA	NA
Ghir_A02G005420	Ghir_A07G016470	0.0168818	undirected	NA	NA
Ghir_A02G005420	Ghir_A07G019650	0.0103713	undirected	NA	NA
Ghir_A02G005420	Ghir_A08G000350	0.0116965	undirected	NA	NA
Ghir_A02G005420	Ghir_A08G014290	0.0115231	undirected	NA	NA
Ghir_A02G005420	Ghir_A08G023970	0.0143254	undirected	NA	NA
Ghir_A02G005420	Ghir_A09G014710	0.0138125	undirected	NA	NA
Ghir_A02G005420	Ghir_A09G016080	0.0205041	undirected	NA	NA
Ghir_A02G005420	Ghir_A09G019460	0.0226284	undirected	NA	NA
Ghir_A02G005420	Ghir_A09G023290	0.0122844	undirected	NA	NA
Ghir_A02G005420	Ghir_A10G014200	0.0138901	undirected	NA	NA
Ghir_A02G005420	Ghir_A10G017490	0.0195156	undirected	NA	NA
Ghir_A02G005420	Ghir_A10G021430	0.016812	undirected	NA	NA
Ghir_A02G005420	Ghir_A11G014160	0.0168909	undirected	NA	NA
Ghir_A02G005420	Ghir_A11G015070	0.0149623	undirected	NA	NA
Ghir_A02G005420	Ghir_A11G034830	0.0100278	undirected	NA	NA
Ghir_A02G005420	Ghir_A12G013110	0.0207274	undirected	NA	NA
Ghir_A02G005420	Ghir_A12G013860	0.0125292	undirected	NA	NA
Ghir_A02G005420	Ghir_A12G027770	0.0112705	undirected	NA	NA
Ghir_A02G005420	Ghir_A13G001630	0.010745	undirected	NA	NA
Ghir_A02G005420	Ghir_D01G013500	0.0222142	undirected	NA	NA
Ghir_A02G005420	Ghir_D01G016590	0.0124009	undirected	NA	NA
Ghir_A02G005420	Ghir_D01G020640	0.0178183	undirected	NA	NA
Ghir_A02G005420	Ghir_D01G021580	0.0165412	undirected	NA	NA
Ghir_A02G005420	Ghir_D01G021850	0.0215673	undirected	NA	NA
Ghir_A02G005420	Ghir_D02G000540	0.0160029	undirected	NA	NA
Ghir_A02G005420	Ghir_D02G004660	0.0146659	undirected	NA	NA
Ghir_A02G005420	Ghir_D02G005740	0.011149	undirected	NA	NA
Ghir_A02G005420	Ghir_D03G010470	0.0178337	undirected	NA	NA
Ghir_A02G005420	Ghir_D04G004030	0.0164433	undirected	NA	NA
Ghir_A02G005420	Ghir_D04G017240	0.0206547	undirected	NA	NA
Ghir_A02G005420	Ghir_D05G003040	0.018541	undirected	NA	NA
Ghir_A02G005420	Ghir_D05G008440	0.0104296	undirected	NA	NA
Ghir_A02G005420	Ghir_D05G028380	0.0109865	undirected	NA	NA
Ghir_A02G005420	Ghir_D06G016590	0.0127486	undirected	NA	NA
Ghir_A02G005420	Ghir_D07G001510	0.0129409	undirected	NA	NA
Ghir_A02G005420	Ghir_D08G008190	0.0132494	undirected	NA	NA
Ghir_A02G005420	Ghir_D08G015180	0.0171616	undirected	NA	NA
Ghir_A02G005420	Ghir_D08G015630	0.0148799	undirected	NA	NA
Ghir_A02G005420	Ghir_D08G017880	0.0142813	undirected	NA	NA
Ghir_A02G005420	Ghir_D08G021530	0.011045	undirected	NA	NA
Ghir_A02G005420	Ghir_D08G022170	0.0179486	undirected	NA	NA
Ghir_A02G005420	Ghir_D08G022660	0.0146486	undirected	NA	NA
Ghir_A02G005420	Ghir_D08G025880	0.0118528	undirected	NA	NA
Ghir_A02G005420	Ghir_D09G013480	0.0103176	undirected	NA	NA
Ghir_A02G005420	Ghir_D09G014090	0.0103988	undirected	NA	NA
Ghir_A02G005420	Ghir_D09G014410	0.0172398	undirected	NA	NA
Ghir_A02G005420	Ghir_D09G022970	0.0138778	undirected	NA	NA
Ghir_A02G005420	Ghir_D10G004520	0.0109017	undirected	NA	NA
Ghir_A02G005420	Ghir_D10G023590	0.0101034	undirected	NA	NA
Ghir_A02G005420	Ghir_D11G000790	0.0187123	undirected	NA	NA
Ghir_A02G005420	Ghir_D11G029120	0.0144308	undirected	NA	NA
Ghir_A02G005420	Ghir_D12G013320	0.0147882	undirected	NA	NA
Ghir_A02G005420	Ghir_D12G019290	0.0103413	undirected	NA	NA
Ghir_A02G005420	Ghir_D12G022530	0.0191523	undirected	NA	NA
Ghir_A02G005420	Ghir_D13G001640	0.0195725	undirected	NA	NA
Ghir_A02G005420	Ghir_D13G006340	0.0139523	undirected	NA	NA
Ghir_A02G005420	Ghir_D13G019550	0.0133621	undirected	NA	NA
Ghir_A02G005420	Ghir_D13G020470	0.0117478	undirected	NA	NA
Ghir_A02G005420	Ghir_A05G043470	0.0119889	undirected	NA	NA
Ghir_A02G008100	Ghir_A04G007130	0.0258974	undirected	NA	NA
Ghir_A02G008100	Ghir_A05G008290	0.0120947	undirected	NA	NA
Ghir_A02G008100	Ghir_A05G016240	0.0127451	undirected	NA	NA
Ghir_A02G008100	Ghir_A05G023160	0.0187879	undirected	NA	NA
Ghir_A02G008100	Ghir_A06G013710	0.010314	undirected	NA	NA
Ghir_A02G008100	Ghir_A06G015820	0.0515707	undirected	NA	NA
Ghir_A02G008100	Ghir_A07G011590	0.0145467	undirected	NA	NA
Ghir_A02G008100	Ghir_A07G013740	0.0454268	undirected	NA	NA
Ghir_A02G008100	Ghir_A07G016470	0.0210876	undirected	NA	NA
Ghir_A02G008100	Ghir_A08G017340	0.0450096	undirected	NA	NA
Ghir_A02G008100	Ghir_A10G001030	0.0119386	undirected	NA	NA
Ghir_A02G008100	Ghir_A10G005540	0.0408666	undirected	NA	NA
Ghir_A02G008100	Ghir_A11G012530	0.0105954	undirected	NA	NA
Ghir_A02G008100	Ghir_A13G007780	0.0153018	undirected	NA	NA
Ghir_A02G008100	Ghir_A13G010390	0.0296381	undirected	NA	NA
Ghir_A02G008100	Ghir_D01G016160	0.0164143	undirected	NA	NA
Ghir_A02G008100	Ghir_D02G001640	0.0178617	undirected	NA	NA
Ghir_A02G008100	Ghir_D04G004030	0.0237718	undirected	NA	NA
Ghir_A02G008100	Ghir_D04G010730	0.04993	undirected	NA	NA
Ghir_A02G008100	Ghir_D04G015400	0.0442706	undirected	NA	NA
Ghir_A02G008100	Ghir_D04G020730	0.0555388	undirected	NA	NA
Ghir_A02G008100	Ghir_D05G008300	0.0158828	undirected	NA	NA
Ghir_A02G008100	Ghir_D05G023060	0.0131087	undirected	NA	NA
Ghir_A02G008100	Ghir_D06G016590	0.0347083	undirected	NA	NA
Ghir_A02G008100	Ghir_D08G022170	0.0136007	undirected	NA	NA
Ghir_A02G008100	Ghir_D09G011590	0.0354879	undirected	NA	NA
Ghir_A02G008100	Ghir_D09G025100	0.0104748	undirected	NA	NA
Ghir_A02G008100	Ghir_D10G001810	0.0301524	undirected	NA	NA
Ghir_A02G008100	Ghir_D13G019550	0.0113826	undirected	NA	NA
Ghir_A02G013520	Ghir_A05G006360	0.0108426	undirected	NA	NA
Ghir_A02G013520	Ghir_A05G034990	0.0155826	undirected	NA	NA
Ghir_A02G013520	Ghir_A07G013740	0.0157499	undirected	NA	NA
Ghir_A02G013520	Ghir_A10G002500	0.0146191	undirected	NA	NA
Ghir_A02G013520	Ghir_D04G020730	0.0142358	undirected	NA	NA
Ghir_A02G013520	Ghir_D05G008300	0.0138413	undirected	NA	NA
Ghir_A02G013520	Ghir_D09G011590	0.0223371	undirected	NA	NA
Ghir_A02G013520	Ghir_D10G020540	0.0100012	undirected	NA	NA
Ghir_A02G013520	Ghir_D11G023820	0.0121874	undirected	NA	NA
Ghir_A02G013520	Ghir_D12G017670	0.0227314	undirected	NA	NA
Ghir_A02G016360	Ghir_D09G011590	0.0166176	undirected	NA	NA
Ghir_A02G016360	Ghir_D09G019020	0.0112136	undirected	NA	NA
Ghir_A03G002620	Ghir_D01G017480	0.013089	undirected	NA	NA
Ghir_A03G002620	Ghir_D03G008210	0.013042	undirected	NA	NA
Ghir_A03G003670	Ghir_D05G003040	0.0101359	undirected	NA	NA
Ghir_A03G005110	Ghir_A05G008290	0.0156743	undirected	NA	NA
Ghir_A03G005110	Ghir_A07G013740	0.0120889	undirected	NA	NA
Ghir_A03G005110	Ghir_A08G017340	0.0127381	undirected	NA	NA
Ghir_A03G005110	Ghir_A09G022640	0.0101024	undirected	NA	NA
Ghir_A03G005110	Ghir_A10G005540	0.0171803	undirected	NA	NA
Ghir_A03G005110	Ghir_A13G020120	0.0116938	undirected	NA	NA
Ghir_A03G005110	Ghir_D04G010730	0.0146482	undirected	NA	NA
Ghir_A03G005110	Ghir_D04G020730	0.0166014	undirected	NA	NA
Ghir_A03G005110	Ghir_D05G008300	0.0179621	undirected	NA	NA
Ghir_A03G005110	Ghir_D09G011590	0.0190449	undirected	NA	NA
Ghir_A03G005110	Ghir_D12G017670	0.0123748	undirected	NA	NA
Ghir_A03G007060	Ghir_A07G004940	0.0125203	undirected	NA	NA
Ghir_A03G007060	Ghir_D07G004980	0.024072	undirected	NA	NA
Ghir_A03G008270	Ghir_D04G017240	0.0112609	undirected	NA	NA
Ghir_A03G008270	Ghir_D12G022530	0.0112129	undirected	NA	NA
Ghir_A03G010930	Ghir_A04G007130	0.0175923	undirected	NA	NA
Ghir_A03G010930	Ghir_A05G016240	0.0122721	undirected	NA	NA
Ghir_A03G010930	Ghir_A06G015820	0.01742	undirected	NA	NA
Ghir_A03G010930	Ghir_A07G010680	0.0228161	undirected	NA	NA
Ghir_A03G010930	Ghir_A07G011590	0.0153812	undirected	NA	NA
Ghir_A03G010930	Ghir_A07G013740	0.0315895	undirected	NA	NA
Ghir_A03G010930	Ghir_A07G016470	0.0259785	undirected	NA	NA
Ghir_A03G010930	Ghir_A08G017340	0.0161233	undirected	NA	NA
Ghir_A03G010930	Ghir_A10G005540	0.0138347	undirected	NA	NA
Ghir_A03G010930	Ghir_A11G012530	0.0123156	undirected	NA	NA
Ghir_A03G010930	Ghir_A13G007780	0.0228762	undirected	NA	NA
Ghir_A03G010930	Ghir_A13G010390	0.0487592	undirected	NA	NA
Ghir_A03G010930	Ghir_D01G016160	0.0146999	undirected	NA	NA
Ghir_A03G010930	Ghir_D02G001640	0.0230756	undirected	NA	NA
Ghir_A03G010930	Ghir_D04G004030	0.0156815	undirected	NA	NA
Ghir_A03G010930	Ghir_D04G010730	0.026075	undirected	NA	NA
Ghir_A03G010930	Ghir_D04G020730	0.0619544	undirected	NA	NA
Ghir_A03G010930	Ghir_D05G016260	0.048233	undirected	NA	NA
Ghir_A03G010930	Ghir_D09G011590	0.0439267	undirected	NA	NA
Ghir_A03G010930	Ghir_D11G023820	0.0103813	undirected	NA	NA
Ghir_A03G010930	Ghir_D12G017660	0.0113629	undirected	NA	NA
Ghir_A03G015130	Ghir_A04G014880	0.0305631	undirected	NA	NA
Ghir_A03G015130	Ghir_A05G005260	0.0131709	undirected	NA	NA
Ghir_A03G015130	Ghir_A07G016470	0.0142417	undirected	NA	NA
Ghir_A03G015130	Ghir_A09G019460	0.015067	undirected	NA	NA
Ghir_A03G015130	Ghir_A10G017490	0.0128231	undirected	NA	NA
Ghir_A03G015130	Ghir_A10G021430	0.0118696	undirected	NA	NA
Ghir_A03G015130	Ghir_D03G010470	0.0117061	undirected	NA	NA
Ghir_A03G015130	Ghir_D04G017240	0.0168916	undirected	NA	NA
Ghir_A03G015130	Ghir_D05G003040	0.0199316	undirected	NA	NA
Ghir_A03G015130	Ghir_D08G015180	0.011276	undirected	NA	NA
Ghir_A03G015130	Ghir_D08G015630	0.020432	undirected	NA	NA
Ghir_A03G015130	Ghir_D08G022170	0.0212321	undirected	NA	NA
Ghir_A03G015130	Ghir_D09G014410	0.0115275	undirected	NA	NA
Ghir_A03G015130	Ghir_D11G000790	0.0164619	undirected	NA	NA
Ghir_A03G015130	Ghir_D12G022530	0.0234008	undirected	NA	NA
Ghir_A03G015130	Ghir_D13G001640	0.0107089	undirected	NA	NA
Ghir_A03G020190	Ghir_A06G008280	0.0227601	undirected	NA	NA
Ghir_A03G020190	Ghir_A12G024510	0.0258699	undirected	NA	NA
Ghir_A03G020190	Ghir_D09G019020	0.0208611	undirected	NA	NA
Ghir_A03G020190	Ghir_D13G001690	0.0129184	undirected	NA	NA
Ghir_A04G007130	Ghir_A05G016240	0.0107057	undirected	NA	NA
Ghir_A04G007130	Ghir_A05G023160	0.0102575	undirected	NA	NA
Ghir_A04G007130	Ghir_A05G034990	0.0227999	undirected	NA	NA
Ghir_A04G007130	Ghir_A06G015820	0.0522217	undirected	NA	NA
Ghir_A04G007130	Ghir_A07G010680	0.0390927	undirected	NA	NA
Ghir_A04G007130	Ghir_A07G011590	0.01106	undirected	NA	NA
Ghir_A04G007130	Ghir_A07G013740	0.0621673	undirected	NA	NA
Ghir_A04G007130	Ghir_A07G016470	0.0109184	undirected	NA	NA
Ghir_A04G007130	Ghir_A08G017340	0.0391516	undirected	NA	NA
Ghir_A04G007130	Ghir_A10G001030	0.0144858	undirected	NA	NA
Ghir_A04G007130	Ghir_A10G005540	0.0296897	undirected	NA	NA
Ghir_A04G007130	Ghir_A12G012160	0.0103438	undirected	NA	NA
Ghir_A04G007130	Ghir_A13G007780	0.0145253	undirected	NA	NA
Ghir_A04G007130	Ghir_A13G010390	0.0637742	undirected	NA	NA
Ghir_A04G007130	Ghir_A13G020120	0.0142938	undirected	NA	NA
Ghir_A04G007130	Ghir_D01G016160	0.0170563	undirected	NA	NA
Ghir_A04G007130	Ghir_D02G001640	0.0148017	undirected	NA	NA
Ghir_A04G007130	Ghir_D04G004030	0.0162716	undirected	NA	NA
Ghir_A04G007130	Ghir_D04G010730	0.0452337	undirected	NA	NA
Ghir_A04G007130	Ghir_D04G015400	0.013769	undirected	NA	NA
Ghir_A04G007130	Ghir_D04G020730	0.0867049	undirected	NA	NA
Ghir_A04G007130	Ghir_D05G008300	0.0141936	undirected	NA	NA
Ghir_A04G007130	Ghir_D06G016590	0.0199765	undirected	NA	NA
Ghir_A04G007130	Ghir_D09G011590	0.0557977	undirected	NA	NA
Ghir_A04G007130	Ghir_D09G012470	0.0141109	undirected	NA	NA
Ghir_A04G007130	Ghir_D09G025100	0.0132258	undirected	NA	NA
Ghir_A04G007130	Ghir_D11G023820	0.0113255	undirected	NA	NA
Ghir_A04G007130	Ghir_D12G017670	0.0218068	undirected	NA	NA
Ghir_A04G008490	Ghir_A04G014880	0.0248958	undirected	NA	NA
Ghir_A04G008490	Ghir_A05G005260	0.0176159	undirected	NA	NA
Ghir_A04G008490	Ghir_A07G016470	0.0165765	undirected	NA	NA
Ghir_A04G008490	Ghir_A09G019460	0.0173775	undirected	NA	NA
Ghir_A04G008490	Ghir_A10G014200	0.0139806	undirected	NA	NA
Ghir_A04G008490	Ghir_A10G017490	0.0148377	undirected	NA	NA
Ghir_A04G008490	Ghir_A10G021430	0.0153124	undirected	NA	NA
Ghir_A04G008490	Ghir_D01G021850	0.0111806	undirected	NA	NA
Ghir_A04G008490	Ghir_D03G010470	0.0107309	undirected	NA	NA
Ghir_A04G008490	Ghir_D04G004030	0.0114126	undirected	NA	NA
Ghir_A04G008490	Ghir_D04G017240	0.0187955	undirected	NA	NA
Ghir_A04G008490	Ghir_D05G003040	0.0177187	undirected	NA	NA
Ghir_A04G008490	Ghir_D06G016590	0.0119251	undirected	NA	NA
Ghir_A04G008490	Ghir_D08G015180	0.0145276	undirected	NA	NA
Ghir_A04G008490	Ghir_D08G015630	0.0181193	undirected	NA	NA
Ghir_A04G008490	Ghir_D08G022170	0.0200346	undirected	NA	NA
Ghir_A04G008490	Ghir_D09G014410	0.020393	undirected	NA	NA
Ghir_A04G008490	Ghir_D11G000790	0.0161781	undirected	NA	NA
Ghir_A04G008490	Ghir_D12G022530	0.0176259	undirected	NA	NA
Ghir_A04G008490	Ghir_D13G001640	0.0224457	undirected	NA	NA
Ghir_A04G011130	Ghir_A05G008290	0.0172092	undirected	NA	NA
Ghir_A04G011130	Ghir_A11G020530	0.0339191	undirected	NA	NA
Ghir_A04G011130	Ghir_A13G000550	0.0139179	undirected	NA	NA
Ghir_A04G011130	Ghir_D05G008300	0.0131817	undirected	NA	NA
Ghir_A04G011130	Ghir_D08G001670	0.0121641	undirected	NA	NA
Ghir_A04G011130	Ghir_D10G020540	0.0116184	undirected	NA	NA
Ghir_A04G012950	Ghir_A05G008290	0.0420308	undirected	NA	NA
Ghir_A04G012950	Ghir_A05G016240	0.0112739	undirected	NA	NA
Ghir_A04G012950	Ghir_A05G018810	0.0167576	undirected	NA	NA
Ghir_A04G012950	Ghir_A05G039070	0.033552	undirected	NA	NA
Ghir_A04G012950	Ghir_A06G015820	0.0126714	undirected	NA	NA
Ghir_A04G012950	Ghir_A07G010780	0.0112085	undirected	NA	NA
Ghir_A04G012950	Ghir_A07G013740	0.0117891	undirected	NA	NA
Ghir_A04G012950	Ghir_A07G016470	0.0129766	undirected	NA	NA
Ghir_A04G012950	Ghir_A08G011050	0.0200184	undirected	NA	NA
Ghir_A04G012950	Ghir_A08G017340	0.0106772	undirected	NA	NA
Ghir_A04G012950	Ghir_A09G022640	0.0475343	undirected	NA	NA
Ghir_A04G012950	Ghir_A10G005540	0.01115	undirected	NA	NA
Ghir_A04G012950	Ghir_A10G018990	0.0221474	undirected	NA	NA
Ghir_A04G012950	Ghir_A13G009770	0.012442	undirected	NA	NA
Ghir_A04G012950	Ghir_A13G018840	0.0110124	undirected	NA	NA
Ghir_A04G012950	Ghir_D04G004030	0.0461896	undirected	NA	NA
Ghir_A04G012950	Ghir_D04G010730	0.0200573	undirected	NA	NA
Ghir_A04G012950	Ghir_D04G017310	0.12776	undirected	NA	NA
Ghir_A04G012950	Ghir_D04G020730	0.0100881	undirected	NA	NA
Ghir_A04G012950	Ghir_D05G008300	0.0365029	undirected	NA	NA
Ghir_A04G012950	Ghir_D06G016590	0.0119447	undirected	NA	NA
Ghir_A04G012950	Ghir_D08G001670	0.0155244	undirected	NA	NA
Ghir_A04G012950	Ghir_D09G011590	0.0147464	undirected	NA	NA
Ghir_A04G012950	Ghir_D09G021890	0.0375422	undirected	NA	NA
Ghir_A04G012950	Ghir_D10G012310	0.0148016	undirected	NA	NA
Ghir_A04G012950	Ghir_D10G020540	0.0218435	undirected	NA	NA
Ghir_A04G012950	Ghir_D11G023820	0.0117705	undirected	NA	NA
Ghir_A04G012950	Ghir_D11G032850	0.0158107	undirected	NA	NA
Ghir_A04G012950	Ghir_D13G004250	0.0113066	undirected	NA	NA
Ghir_A04G014880	Ghir_A05G002910	0.0172535	undirected	NA	NA
Ghir_A04G014880	Ghir_A05G005260	0.0206105	undirected	NA	NA
Ghir_A04G014880	Ghir_A05G010570	0.0129608	undirected	NA	NA
Ghir_A04G014880	Ghir_A05G013770	0.0101132	undirected	NA	NA
Ghir_A04G014880	Ghir_A06G007330	0.0158662	undirected	NA	NA
Ghir_A04G014880	Ghir_A06G007370	0.0117934	undirected	NA	NA
Ghir_A04G014880	Ghir_A07G002960	0.0150878	undirected	NA	NA
Ghir_A04G014880	Ghir_A07G016470	0.0136756	undirected	NA	NA
Ghir_A04G014880	Ghir_A07G019650	0.016561	undirected	NA	NA
Ghir_A04G014880	Ghir_A08G000350	0.0130283	undirected	NA	NA
Ghir_A04G014880	Ghir_A08G014290	0.0104017	undirected	NA	NA
Ghir_A04G014880	Ghir_A08G023970	0.0129789	undirected	NA	NA
Ghir_A04G014880	Ghir_A09G016080	0.011011	undirected	NA	NA
Ghir_A04G014880	Ghir_A09G019460	0.0247285	undirected	NA	NA
Ghir_A04G014880	Ghir_A10G009540	0.0108271	undirected	NA	NA
Ghir_A04G014880	Ghir_A10G014200	0.02014	undirected	NA	NA
Ghir_A04G014880	Ghir_A10G017490	0.0228647	undirected	NA	NA
Ghir_A04G014880	Ghir_A10G021430	0.0265724	undirected	NA	NA
Ghir_A04G014880	Ghir_A11G014160	0.0124505	undirected	NA	NA
Ghir_A04G014880	Ghir_A11G015070	0.0161205	undirected	NA	NA
Ghir_A04G014880	Ghir_A12G013110	0.0189408	undirected	NA	NA
Ghir_A04G014880	Ghir_A12G013860	0.014846	undirected	NA	NA
Ghir_A04G014880	Ghir_D01G013500	0.0160305	undirected	NA	NA
Ghir_A04G014880	Ghir_D01G016590	0.0234969	undirected	NA	NA
Ghir_A04G014880	Ghir_D01G020640	0.011998	undirected	NA	NA
Ghir_A04G014880	Ghir_D01G021580	0.0200965	undirected	NA	NA
Ghir_A04G014880	Ghir_D01G021850	0.0178134	undirected	NA	NA
Ghir_A04G014880	Ghir_D02G000540	0.0135742	undirected	NA	NA
Ghir_A04G014880	Ghir_D02G004660	0.0179752	undirected	NA	NA
Ghir_A04G014880	Ghir_D03G010470	0.0191963	undirected	NA	NA
Ghir_A04G014880	Ghir_D04G017240	0.0319135	undirected	NA	NA
Ghir_A04G014880	Ghir_D05G003040	0.0273588	undirected	NA	NA
Ghir_A04G014880	Ghir_D05G028380	0.011789	undirected	NA	NA
Ghir_A04G014880	Ghir_D06G016590	0.0130777	undirected	NA	NA
Ghir_A04G014880	Ghir_D06G021550	0.012563	undirected	NA	NA
Ghir_A04G014880	Ghir_D07G001510	0.0146159	undirected	NA	NA
Ghir_A04G014880	Ghir_D08G008190	0.0175312	undirected	NA	NA
Ghir_A04G014880	Ghir_D08G015180	0.0238866	undirected	NA	NA
Ghir_A04G014880	Ghir_D08G015630	0.0289708	undirected	NA	NA
Ghir_A04G014880	Ghir_D08G017880	0.0142441	undirected	NA	NA
Ghir_A04G014880	Ghir_D08G021530	0.0144951	undirected	NA	NA
Ghir_A04G014880	Ghir_D08G022170	0.0218604	undirected	NA	NA
Ghir_A04G014880	Ghir_D08G022660	0.0112568	undirected	NA	NA
Ghir_A04G014880	Ghir_D08G025880	0.0123477	undirected	NA	NA
Ghir_A04G014880	Ghir_D09G013480	0.0165744	undirected	NA	NA
Ghir_A04G014880	Ghir_D09G014090	0.0178392	undirected	NA	NA
Ghir_A04G014880	Ghir_D09G014410	0.0210123	undirected	NA	NA
Ghir_A04G014880	Ghir_D09G015520	0.0105606	undirected	NA	NA
Ghir_A04G014880	Ghir_D09G020070	0.0125054	undirected	NA	NA
Ghir_A04G014880	Ghir_D09G022970	0.0102029	undirected	NA	NA
Ghir_A04G014880	Ghir_D10G018530	0.0108552	undirected	NA	NA
Ghir_A04G014880	Ghir_D11G000790	0.0293228	undirected	NA	NA
Ghir_A04G014880	Ghir_D11G005910	0.0131484	undirected	NA	NA
Ghir_A04G014880	Ghir_D11G012130	0.0148091	undirected	NA	NA
Ghir_A04G014880	Ghir_D11G029120	0.0144353	undirected	NA	NA
Ghir_A04G014880	Ghir_D12G013320	0.0157302	undirected	NA	NA
Ghir_A04G014880	Ghir_D12G019290	0.0100623	undirected	NA	NA
Ghir_A04G014880	Ghir_D12G022530	0.0259188	undirected	NA	NA
Ghir_A04G014880	Ghir_D13G001640	0.025006	undirected	NA	NA
Ghir_A04G014880	Ghir_D13G001930	0.0109488	undirected	NA	NA
Ghir_A04G014880	Ghir_D13G006340	0.0201685	undirected	NA	NA
Ghir_A04G014880	Ghir_D13G019550	0.0126227	undirected	NA	NA
Ghir_A04G014880	Ghir_D13G020470	0.015193	undirected	NA	NA
Ghir_A05G002910	Ghir_A05G005260	0.0149142	undirected	NA	NA
Ghir_A05G002910	Ghir_A10G021430	0.0104714	undirected	NA	NA
Ghir_A05G002910	Ghir_D04G017240	0.0149363	undirected	NA	NA
Ghir_A05G002910	Ghir_D05G003040	0.0151497	undirected	NA	NA
Ghir_A05G002910	Ghir_D08G015630	0.0140793	undirected	NA	NA
Ghir_A05G002910	Ghir_D08G022170	0.0116438	undirected	NA	NA
Ghir_A05G002910	Ghir_D09G014410	0.0139124	undirected	NA	NA
Ghir_A05G002910	Ghir_D11G000790	0.0103764	undirected	NA	NA
Ghir_A05G002910	Ghir_D12G022530	0.0123564	undirected	NA	NA
Ghir_A05G005260	Ghir_A05G010570	0.0147777	undirected	NA	NA
Ghir_A05G005260	Ghir_A05G013770	0.0105969	undirected	NA	NA
Ghir_A05G005260	Ghir_A05G039070	0.0146095	undirected	NA	NA
Ghir_A05G005260	Ghir_A06G007330	0.0157112	undirected	NA	NA
Ghir_A05G005260	Ghir_A07G016470	0.0197257	undirected	NA	NA
Ghir_A05G005260	Ghir_A07G019650	0.0143285	undirected	NA	NA
Ghir_A05G005260	Ghir_A08G000350	0.0172463	undirected	NA	NA
Ghir_A05G005260	Ghir_A08G023970	0.0146017	undirected	NA	NA
Ghir_A05G005260	Ghir_A09G014710	0.0117051	undirected	NA	NA
Ghir_A05G005260	Ghir_A09G019460	0.026353	undirected	NA	NA
Ghir_A05G005260	Ghir_A10G009540	0.0120147	undirected	NA	NA
Ghir_A05G005260	Ghir_A10G014200	0.022297	undirected	NA	NA
Ghir_A05G005260	Ghir_A10G017490	0.0159723	undirected	NA	NA
Ghir_A05G005260	Ghir_A10G021430	0.0236683	undirected	NA	NA
Ghir_A05G005260	Ghir_A11G014160	0.0129875	undirected	NA	NA
Ghir_A05G005260	Ghir_A11G015070	0.0129328	undirected	NA	NA
Ghir_A05G005260	Ghir_A11G034830	0.0102449	undirected	NA	NA
Ghir_A05G005260	Ghir_A12G013110	0.0143674	undirected	NA	NA
Ghir_A05G005260	Ghir_A13G005970	0.0132746	undirected	NA	NA
Ghir_A05G005260	Ghir_D01G013500	0.0150273	undirected	NA	NA
Ghir_A05G005260	Ghir_D01G016590	0.0201426	undirected	NA	NA
Ghir_A05G005260	Ghir_D01G020640	0.0139439	undirected	NA	NA
Ghir_A05G005260	Ghir_D01G021580	0.0205453	undirected	NA	NA
Ghir_A05G005260	Ghir_D01G021850	0.0133181	undirected	NA	NA
Ghir_A05G005260	Ghir_D02G000540	0.0111142	undirected	NA	NA
Ghir_A05G005260	Ghir_D02G004660	0.0104747	undirected	NA	NA
Ghir_A05G005260	Ghir_D03G010470	0.0174415	undirected	NA	NA
Ghir_A05G005260	Ghir_D04G004030	0.0140485	undirected	NA	NA
Ghir_A05G005260	Ghir_D04G017240	0.0263878	undirected	NA	NA
Ghir_A05G005260	Ghir_D05G003040	0.0277748	undirected	NA	NA
Ghir_A05G005260	Ghir_D05G010430	0.0115189	undirected	NA	NA
Ghir_A05G005260	Ghir_D06G016590	0.0139298	undirected	NA	NA
Ghir_A05G005260	Ghir_D06G021550	0.0167942	undirected	NA	NA
Ghir_A05G005260	Ghir_D08G008190	0.0150062	undirected	NA	NA
Ghir_A05G005260	Ghir_D08G015180	0.0213147	undirected	NA	NA
Ghir_A05G005260	Ghir_D08G015630	0.0243616	undirected	NA	NA
Ghir_A05G005260	Ghir_D08G017880	0.0150331	undirected	NA	NA
Ghir_A05G005260	Ghir_D08G021530	0.0114971	undirected	NA	NA
Ghir_A05G005260	Ghir_D08G022170	0.0277233	undirected	NA	NA
Ghir_A05G005260	Ghir_D08G025880	0.0181733	undirected	NA	NA
Ghir_A05G005260	Ghir_D09G013480	0.0164629	undirected	NA	NA
Ghir_A05G005260	Ghir_D09G014090	0.0120827	undirected	NA	NA
Ghir_A05G005260	Ghir_D09G014410	0.0214553	undirected	NA	NA
Ghir_A05G005260	Ghir_D09G020070	0.0101542	undirected	NA	NA
Ghir_A05G005260	Ghir_D11G000790	0.0211984	undirected	NA	NA
Ghir_A05G005260	Ghir_D11G012130	0.0131133	undirected	NA	NA
Ghir_A05G005260	Ghir_D11G029120	0.0130039	undirected	NA	NA
Ghir_A05G005260	Ghir_D12G013320	0.0180306	undirected	NA	NA
Ghir_A05G005260	Ghir_D12G022530	0.0222883	undirected	NA	NA
Ghir_A05G005260	Ghir_D13G001640	0.0225312	undirected	NA	NA
Ghir_A05G005260	Ghir_D13G001930	0.0149179	undirected	NA	NA
Ghir_A05G005260	Ghir_D13G006340	0.0162239	undirected	NA	NA
Ghir_A05G005260	Ghir_D13G019550	0.0180302	undirected	NA	NA
Ghir_A05G005260	Ghir_D13G020470	0.0114219	undirected	NA	NA
Ghir_A05G006360	Ghir_A05G008290	0.0123499	undirected	NA	NA
Ghir_A05G006360	Ghir_A05G016240	0.0169237	undirected	NA	NA
Ghir_A05G006360	Ghir_A06G015820	0.0108869	undirected	NA	NA
Ghir_A05G006360	Ghir_A07G011590	0.0104153	undirected	NA	NA
Ghir_A05G006360	Ghir_A07G013740	0.0328887	undirected	NA	NA
Ghir_A05G006360	Ghir_A08G017340	0.012883	undirected	NA	NA
Ghir_A05G006360	Ghir_A09G022640	0.0182392	undirected	NA	NA
Ghir_A05G006360	Ghir_A10G002500	0.0141994	undirected	NA	NA
Ghir_A05G006360	Ghir_A10G005540	0.010626	undirected	NA	NA
Ghir_A05G006360	Ghir_A11G012530	0.0205712	undirected	NA	NA
Ghir_A05G006360	Ghir_A13G010390	0.013524	undirected	NA	NA
Ghir_A05G006360	Ghir_D01G016160	0.0120956	undirected	NA	NA
Ghir_A05G006360	Ghir_D02G001640	0.0115691	undirected	NA	NA
Ghir_A05G006360	Ghir_D03G013160	0.012348	undirected	NA	NA
Ghir_A05G006360	Ghir_D04G004030	0.0115176	undirected	NA	NA
Ghir_A05G006360	Ghir_D04G010730	0.0186541	undirected	NA	NA
Ghir_A05G006360	Ghir_D04G020730	0.0437485	undirected	NA	NA
Ghir_A05G006360	Ghir_D05G008300	0.0198708	undirected	NA	NA
Ghir_A05G006360	Ghir_D06G007160	0.0114918	undirected	NA	NA
Ghir_A05G006360	Ghir_D09G011590	0.0577369	undirected	NA	NA
Ghir_A05G006360	Ghir_D09G021890	0.011105	undirected	NA	NA
Ghir_A05G006360	Ghir_D10G012320	0.0120066	undirected	NA	NA
Ghir_A05G006360	Ghir_D11G020370	0.0118769	undirected	NA	NA
Ghir_A05G006360	Ghir_D11G023820	0.015688	undirected	NA	NA
Ghir_A05G006360	Ghir_D12G017660	0.0121381	undirected	NA	NA
Ghir_A05G006360	Ghir_D12G017670	0.0188881	undirected	NA	NA
Ghir_A05G008290	Ghir_A05G016240	0.0275954	undirected	NA	NA
Ghir_A05G008290	Ghir_A05G023160	0.018864	undirected	NA	NA
Ghir_A05G008290	Ghir_A05G034990	0.0101782	undirected	NA	NA
Ghir_A05G008290	Ghir_A05G039070	0.03796	undirected	NA	NA
Ghir_A05G008290	Ghir_A06G013710	0.025421	undirected	NA	NA
Ghir_A05G008290	Ghir_A06G015820	0.0225835	undirected	NA	NA
Ghir_A05G008290	Ghir_A07G011590	0.011564	undirected	NA	NA
Ghir_A05G008290	Ghir_A07G013740	0.0298821	undirected	NA	NA
Ghir_A05G008290	Ghir_A07G016470	0.0249125	undirected	NA	NA
Ghir_A05G008290	Ghir_A08G011050	0.0273439	undirected	NA	NA
Ghir_A05G008290	Ghir_A08G017340	0.0289262	undirected	NA	NA
Ghir_A05G008290	Ghir_A09G022640	0.0790958	undirected	NA	NA
Ghir_A05G008290	Ghir_A10G001030	0.0435044	undirected	NA	NA
Ghir_A05G008290	Ghir_A10G002500	0.0184483	undirected	NA	NA
Ghir_A05G008290	Ghir_A10G005540	0.0211522	undirected	NA	NA
Ghir_A05G008290	Ghir_A10G006150	0.0223144	undirected	NA	NA
Ghir_A05G008290	Ghir_A10G015260	0.0254493	undirected	NA	NA
Ghir_A05G008290	Ghir_A10G018990	0.0395514	undirected	NA	NA
Ghir_A05G008290	Ghir_A11G012530	0.0228842	undirected	NA	NA
Ghir_A05G008290	Ghir_A11G020530	0.0167103	undirected	NA	NA
Ghir_A05G008290	Ghir_A12G012160	0.0166096	undirected	NA	NA
Ghir_A05G008290	Ghir_A13G004110	0.0169431	undirected	NA	NA
Ghir_A05G008290	Ghir_A13G009770	0.0109293	undirected	NA	NA
Ghir_A05G008290	Ghir_A13G010390	0.0105732	undirected	NA	NA
Ghir_A05G008290	Ghir_A13G018840	0.0475345	undirected	NA	NA
Ghir_A05G008290	Ghir_A13G020120	0.0159496	undirected	NA	NA
Ghir_A05G008290	Ghir_D01G016160	0.0292187	undirected	NA	NA
Ghir_A05G008290	Ghir_D01G019360	0.0171586	undirected	NA	NA
Ghir_A05G008290	Ghir_D02G001640	0.0348907	undirected	NA	NA
Ghir_A05G008290	Ghir_D03G004930	0.0210514	undirected	NA	NA
Ghir_A05G008290	Ghir_D03G013160	0.0253576	undirected	NA	NA
Ghir_A05G008290	Ghir_D04G004030	0.0722854	undirected	NA	NA
Ghir_A05G008290	Ghir_D04G006510	0.0127764	undirected	NA	NA
Ghir_A05G008290	Ghir_D04G010730	0.0537783	undirected	NA	NA
Ghir_A05G008290	Ghir_D04G015400	0.0161448	undirected	NA	NA
Ghir_A05G008290	Ghir_D04G017310	0.0385534	undirected	NA	NA
Ghir_A05G008290	Ghir_D04G020730	0.0269068	undirected	NA	NA
Ghir_A05G008290	Ghir_D05G008300	0.124378	undirected	NA	NA
Ghir_A05G008290	Ghir_D05G013110	0.0125732	undirected	NA	NA
Ghir_A05G008290	Ghir_D05G016200	0.0164653	undirected	NA	NA
Ghir_A05G008290	Ghir_D05G023060	0.0164388	undirected	NA	NA
Ghir_A05G008290	Ghir_D05G027870	0.0152291	undirected	NA	NA
Ghir_A05G008290	Ghir_D06G013880	0.0137321	undirected	NA	NA
Ghir_A05G008290	Ghir_D06G016590	0.01981	undirected	NA	NA
Ghir_A05G008290	Ghir_D07G006620	0.0146189	undirected	NA	NA
Ghir_A05G008290	Ghir_D08G001670	0.0299408	undirected	NA	NA
Ghir_A05G008290	Ghir_D08G011000	0.0155076	undirected	NA	NA
Ghir_A05G008290	Ghir_D08G022170	0.013021	undirected	NA	NA
Ghir_A05G008290	Ghir_D09G011590	0.0295632	undirected	NA	NA
Ghir_A05G008290	Ghir_D09G012470	0.0147955	undirected	NA	NA
Ghir_A05G008290	Ghir_D09G012600	0.018695	undirected	NA	NA
Ghir_A05G008290	Ghir_D09G021890	0.0775656	undirected	NA	NA
Ghir_A05G008290	Ghir_D10G001810	0.0143309	undirected	NA	NA
Ghir_A05G008290	Ghir_D10G003290	0.0266672	undirected	NA	NA
Ghir_A05G008290	Ghir_D10G003790	0.01071	undirected	NA	NA
Ghir_A05G008290	Ghir_D10G006370	0.0159021	undirected	NA	NA
Ghir_A05G008290	Ghir_D10G006980	0.0181448	undirected	NA	NA
Ghir_A05G008290	Ghir_D10G012310	0.0351605	undirected	NA	NA
Ghir_A05G008290	Ghir_D10G012320	0.0432095	undirected	NA	NA
Ghir_A05G008290	Ghir_D10G020540	0.0472648	undirected	NA	NA
Ghir_A05G008290	Ghir_D11G023820	0.0328937	undirected	NA	NA
Ghir_A05G008290	Ghir_D12G017660	0.0111281	undirected	NA	NA
Ghir_A05G008290	Ghir_D12G017670	0.031213	undirected	NA	NA
Ghir_A05G008290	Ghir_D13G004250	0.0110909	undirected	NA	NA
Ghir_A05G008290	Ghir_D13G015110	0.0102075	undirected	NA	NA
Ghir_A05G008290	Ghir_D13G019550	0.0241533	undirected	NA	NA
Ghir_A05G008290	Ghir_D13G020960	0.022847	undirected	NA	NA
Ghir_A05G008830	Ghir_D01G017480	0.0117306	undirected	NA	NA
Ghir_A05G008830	Ghir_D03G008210	0.014396	undirected	NA	NA
Ghir_A05G010570	Ghir_A09G019460	0.0123084	undirected	NA	NA
Ghir_A05G010570	Ghir_A10G017490	0.0113263	undirected	NA	NA
Ghir_A05G010570	Ghir_A10G021430	0.0157895	undirected	NA	NA
Ghir_A05G010570	Ghir_D01G013500	0.0106215	undirected	NA	NA
Ghir_A05G010570	Ghir_D03G010470	0.0105863	undirected	NA	NA
Ghir_A05G010570	Ghir_D04G017240	0.0115425	undirected	NA	NA
Ghir_A05G010570	Ghir_D05G003040	0.0159595	undirected	NA	NA
Ghir_A05G010570	Ghir_D08G015180	0.0110898	undirected	NA	NA
Ghir_A05G010570	Ghir_D08G022170	0.0110601	undirected	NA	NA
Ghir_A05G010570	Ghir_D11G000790	0.0103506	undirected	NA	NA
Ghir_A05G010570	Ghir_D12G022530	0.0138789	undirected	NA	NA
Ghir_A05G010570	Ghir_D13G001640	0.0131219	undirected	NA	NA
Ghir_A05G013770	Ghir_A10G017490	0.0151006	undirected	NA	NA
Ghir_A05G013770	Ghir_D01G013500	0.0112171	undirected	NA	NA
Ghir_A05G013770	Ghir_D03G010470	0.0104517	undirected	NA	NA
Ghir_A05G013770	Ghir_D05G003040	0.0122164	undirected	NA	NA
Ghir_A05G013770	Ghir_D12G022530	0.0108945	undirected	NA	NA
Ghir_A05G016240	Ghir_A05G023160	0.0270862	undirected	NA	NA
Ghir_A05G016240	Ghir_A06G013710	0.0374363	undirected	NA	NA
Ghir_A05G016240	Ghir_A06G015820	0.0275714	undirected	NA	NA
Ghir_A05G016240	Ghir_A07G010680	0.0125069	undirected	NA	NA
Ghir_A05G016240	Ghir_A07G011590	0.0143923	undirected	NA	NA
Ghir_A05G016240	Ghir_A07G013740	0.0384234	undirected	NA	NA
Ghir_A05G016240	Ghir_A07G016470	0.0246624	undirected	NA	NA
Ghir_A05G016240	Ghir_A08G017340	0.0347576	undirected	NA	NA
Ghir_A05G016240	Ghir_A09G022640	0.0340833	undirected	NA	NA
Ghir_A05G016240	Ghir_A10G001030	0.0216957	undirected	NA	NA
Ghir_A05G016240	Ghir_A10G002500	0.0196964	undirected	NA	NA
Ghir_A05G016240	Ghir_A10G005540	0.0254264	undirected	NA	NA
Ghir_A05G016240	Ghir_A10G018990	0.0207562	undirected	NA	NA
Ghir_A05G016240	Ghir_A11G012530	0.0309717	undirected	NA	NA
Ghir_A05G016240	Ghir_A13G004110	0.0167898	undirected	NA	NA
Ghir_A05G016240	Ghir_A13G007780	0.0128667	undirected	NA	NA
Ghir_A05G016240	Ghir_A13G010390	0.0178295	undirected	NA	NA
Ghir_A05G016240	Ghir_A13G018840	0.0158093	undirected	NA	NA
Ghir_A05G016240	Ghir_A13G020120	0.0123991	undirected	NA	NA
Ghir_A05G016240	Ghir_D01G016160	0.0327691	undirected	NA	NA
Ghir_A05G016240	Ghir_D01G019360	0.0160302	undirected	NA	NA
Ghir_A05G016240	Ghir_D02G001640	0.0425001	undirected	NA	NA
Ghir_A05G016240	Ghir_D03G013160	0.0186679	undirected	NA	NA
Ghir_A05G016240	Ghir_D04G004030	0.0407731	undirected	NA	NA
Ghir_A05G016240	Ghir_D04G010730	0.048367	undirected	NA	NA
Ghir_A05G016240	Ghir_D04G015400	0.0210779	undirected	NA	NA
Ghir_A05G016240	Ghir_D04G017310	0.012534	undirected	NA	NA
Ghir_A05G016240	Ghir_D04G020730	0.0445445	undirected	NA	NA
Ghir_A05G016240	Ghir_D05G008300	0.0434227	undirected	NA	NA
Ghir_A05G016240	Ghir_D05G016260	0.0101524	undirected	NA	NA
Ghir_A05G016240	Ghir_D05G023060	0.0191085	undirected	NA	NA
Ghir_A05G016240	Ghir_D05G027870	0.0218155	undirected	NA	NA
Ghir_A05G016240	Ghir_D06G016590	0.0207913	undirected	NA	NA
Ghir_A05G016240	Ghir_D07G006620	0.0174825	undirected	NA	NA
Ghir_A05G016240	Ghir_D08G001670	0.0252088	undirected	NA	NA
Ghir_A05G016240	Ghir_D08G011000	0.0156765	undirected	NA	NA
Ghir_A05G016240	Ghir_D08G022170	0.0104037	undirected	NA	NA
Ghir_A05G016240	Ghir_D09G011590	0.0340422	undirected	NA	NA
Ghir_A05G016240	Ghir_D09G012470	0.0116304	undirected	NA	NA
Ghir_A05G016240	Ghir_D09G012600	0.0161595	undirected	NA	NA
Ghir_A05G016240	Ghir_D09G021890	0.0200624	undirected	NA	NA
Ghir_A05G016240	Ghir_D10G003290	0.023303	undirected	NA	NA
Ghir_A05G016240	Ghir_D10G006370	0.017266	undirected	NA	NA
Ghir_A05G016240	Ghir_D10G006980	0.0140787	undirected	NA	NA
Ghir_A05G016240	Ghir_D10G012310	0.0191209	undirected	NA	NA
Ghir_A05G016240	Ghir_D10G012320	0.0255979	undirected	NA	NA
Ghir_A05G016240	Ghir_D10G020540	0.0237449	undirected	NA	NA
Ghir_A05G016240	Ghir_D11G020370	0.0168243	undirected	NA	NA
Ghir_A05G016240	Ghir_D11G023820	0.0382118	undirected	NA	NA
Ghir_A05G016240	Ghir_D11G032850	0.0101137	undirected	NA	NA
Ghir_A05G016240	Ghir_D12G017660	0.0155947	undirected	NA	NA
Ghir_A05G016240	Ghir_D12G017670	0.0185968	undirected	NA	NA
Ghir_A05G016240	Ghir_D13G019550	0.0147845	undirected	NA	NA
Ghir_A05G016240	Ghir_D13G020960	0.026683	undirected	NA	NA
Ghir_A05G018810	Ghir_A05G023160	0.0137628	undirected	NA	NA
Ghir_A05G018810	Ghir_A07G013740	0.0152608	undirected	NA	NA
Ghir_A05G018810	Ghir_A13G007780	0.01583	undirected	NA	NA
Ghir_A05G018810	Ghir_A13G010390	0.0104226	undirected	NA	NA
Ghir_A05G018810	Ghir_D02G001640	0.0105025	undirected	NA	NA
Ghir_A05G018810	Ghir_D04G010730	0.0101569	undirected	NA	NA
Ghir_A05G018810	Ghir_D04G017310	0.0252248	undirected	NA	NA
Ghir_A05G018810	Ghir_D04G020730	0.0274637	undirected	NA	NA
Ghir_A05G018810	Ghir_D09G011590	0.0200571	undirected	NA	NA
Ghir_A05G018810	Ghir_D13G015110	0.0249444	undirected	NA	NA
Ghir_A05G023160	Ghir_A06G013710	0.015504	undirected	NA	NA
Ghir_A05G023160	Ghir_A06G015820	0.0223967	undirected	NA	NA
Ghir_A05G023160	Ghir_A07G010680	0.020602	undirected	NA	NA
Ghir_A05G023160	Ghir_A07G011590	0.0269768	undirected	NA	NA
Ghir_A05G023160	Ghir_A07G013740	0.0394576	undirected	NA	NA
Ghir_A05G023160	Ghir_A07G016470	0.0126227	undirected	NA	NA
Ghir_A05G023160	Ghir_A08G017340	0.0270866	undirected	NA	NA
Ghir_A05G023160	Ghir_A09G022640	0.0163767	undirected	NA	NA
Ghir_A05G023160	Ghir_A10G001030	0.0154965	undirected	NA	NA
Ghir_A05G023160	Ghir_A10G005540	0.0258188	undirected	NA	NA
Ghir_A05G023160	Ghir_A11G012530	0.0144411	undirected	NA	NA
Ghir_A05G023160	Ghir_A13G007780	0.0595611	undirected	NA	NA
Ghir_A05G023160	Ghir_A13G010390	0.0177667	undirected	NA	NA
Ghir_A05G023160	Ghir_D01G016160	0.011873	undirected	NA	NA
Ghir_A05G023160	Ghir_D01G019360	0.0106976	undirected	NA	NA
Ghir_A05G023160	Ghir_D02G001640	0.043224	undirected	NA	NA
Ghir_A05G023160	Ghir_D04G004030	0.0257251	undirected	NA	NA
Ghir_A05G023160	Ghir_D04G010730	0.0463214	undirected	NA	NA
Ghir_A05G023160	Ghir_D04G015400	0.0120702	undirected	NA	NA
Ghir_A05G023160	Ghir_D04G020730	0.0618005	undirected	NA	NA
Ghir_A05G023160	Ghir_D05G008300	0.0268223	undirected	NA	NA
Ghir_A05G023160	Ghir_D05G023060	0.0106218	undirected	NA	NA
Ghir_A05G023160	Ghir_D05G027870	0.0115875	undirected	NA	NA
Ghir_A05G023160	Ghir_D06G016590	0.0117252	undirected	NA	NA
Ghir_A05G023160	Ghir_D08G011000	0.0279882	undirected	NA	NA
Ghir_A05G023160	Ghir_D09G011590	0.0294938	undirected	NA	NA
Ghir_A05G023160	Ghir_D10G001810	0.0108824	undirected	NA	NA
Ghir_A05G023160	Ghir_D10G006370	0.0146538	undirected	NA	NA
Ghir_A05G023160	Ghir_D10G012310	0.0133928	undirected	NA	NA
Ghir_A05G023160	Ghir_D10G012320	0.0140572	undirected	NA	NA
Ghir_A05G023160	Ghir_D11G023820	0.0166964	undirected	NA	NA
Ghir_A05G023160	Ghir_D12G017660	0.010522	undirected	NA	NA
Ghir_A05G023160	Ghir_D12G017670	0.0133645	undirected	NA	NA
Ghir_A05G023160	Ghir_D13G015110	0.0205474	undirected	NA	NA
Ghir_A05G023160	Ghir_D13G019550	0.0103097	undirected	NA	NA
Ghir_A05G023160	Ghir_D13G020960	0.0119863	undirected	NA	NA
Ghir_A05G034990	Ghir_A06G015820	0.015835	undirected	NA	NA
Ghir_A05G034990	Ghir_A06G017860	0.0104575	undirected	NA	NA
Ghir_A05G034990	Ghir_A07G010680	0.025324	undirected	NA	NA
Ghir_A05G034990	Ghir_A07G013740	0.0301533	undirected	NA	NA
Ghir_A05G034990	Ghir_A08G017340	0.013922	undirected	NA	NA
Ghir_A05G034990	Ghir_A10G002500	0.0126483	undirected	NA	NA
Ghir_A05G034990	Ghir_A10G005540	0.0200789	undirected	NA	NA
Ghir_A05G034990	Ghir_A13G010390	0.03281	undirected	NA	NA
Ghir_A05G034990	Ghir_A13G020120	0.0117005	undirected	NA	NA
Ghir_A05G034990	Ghir_D02G001640	0.020052	undirected	NA	NA
Ghir_A05G034990	Ghir_D04G010730	0.0158534	undirected	NA	NA
Ghir_A05G034990	Ghir_D04G020730	0.047619	undirected	NA	NA
Ghir_A05G034990	Ghir_D05G008300	0.0161048	undirected	NA	NA
Ghir_A05G034990	Ghir_D09G011590	0.0532417	undirected	NA	NA
Ghir_A05G034990	Ghir_D10G003790	0.0113455	undirected	NA	NA
Ghir_A05G034990	Ghir_D11G023820	0.01031	undirected	NA	NA
Ghir_A05G034990	Ghir_D12G017670	0.0395732	undirected	NA	NA
Ghir_A05G039070	Ghir_A06G015820	0.0197114	undirected	NA	NA
Ghir_A05G039070	Ghir_A07G013740	0.0168409	undirected	NA	NA
Ghir_A05G039070	Ghir_A07G016470	0.0404531	undirected	NA	NA
Ghir_A05G039070	Ghir_A08G011050	0.0287898	undirected	NA	NA
Ghir_A05G039070	Ghir_A08G017340	0.0147387	undirected	NA	NA
Ghir_A05G039070	Ghir_A09G019460	0.0140373	undirected	NA	NA
Ghir_A05G039070	Ghir_A09G022640	0.0327473	undirected	NA	NA
Ghir_A05G039070	Ghir_A13G018840	0.0156731	undirected	NA	NA
Ghir_A05G039070	Ghir_D04G004030	0.109735	undirected	NA	NA
Ghir_A05G039070	Ghir_D04G010730	0.0382372	undirected	NA	NA
Ghir_A05G039070	Ghir_D04G017240	0.0119333	undirected	NA	NA
Ghir_A05G039070	Ghir_D04G017310	0.0201167	undirected	NA	NA
Ghir_A05G039070	Ghir_D05G003040	0.0130644	undirected	NA	NA
Ghir_A05G039070	Ghir_D05G008300	0.0301276	undirected	NA	NA
Ghir_A05G039070	Ghir_D06G016590	0.0239344	undirected	NA	NA
Ghir_A05G039070	Ghir_D07G016770	0.026135	undirected	NA	NA
Ghir_A05G039070	Ghir_D08G015630	0.0105416	undirected	NA	NA
Ghir_A05G039070	Ghir_D08G022170	0.0341258	undirected	NA	NA
Ghir_A05G039070	Ghir_D09G014410	0.0142549	undirected	NA	NA
Ghir_A05G039070	Ghir_D09G021890	0.0236448	undirected	NA	NA
Ghir_A05G039070	Ghir_D10G012310	0.0283207	undirected	NA	NA
Ghir_A05G039070	Ghir_D12G022530	0.0119129	undirected	NA	NA
Ghir_A05G039070	Ghir_D13G019550	0.0261738	undirected	NA	NA
Ghir_A05G042510	Ghir_A07G016470	0.0119135	undirected	NA	NA
Ghir_A05G042510	Ghir_D04G004030	0.0138206	undirected	NA	NA
Ghir_A05G042510	Ghir_D04G010730	0.012527	undirected	NA	NA
Ghir_A05G042510	Ghir_D08G022170	0.0117481	undirected	NA	NA
Ghir_A06G007160	Ghir_D04G017760	0.0112688	undirected	NA	NA
Ghir_A06G007330	Ghir_A09G019460	0.012764	undirected	NA	NA
Ghir_A06G007330	Ghir_A10G014200	0.0115054	undirected	NA	NA
Ghir_A06G007330	Ghir_A10G017490	0.0121088	undirected	NA	NA
Ghir_A06G007330	Ghir_A12G013110	0.0108902	undirected	NA	NA
Ghir_A06G007330	Ghir_D01G013500	0.0108176	undirected	NA	NA
Ghir_A06G007330	Ghir_D01G016590	0.0104877	undirected	NA	NA
Ghir_A06G007330	Ghir_D01G021850	0.0148631	undirected	NA	NA
Ghir_A06G007330	Ghir_D03G010470	0.01033	undirected	NA	NA
Ghir_A06G007330	Ghir_D04G017240	0.017221	undirected	NA	NA
Ghir_A06G007330	Ghir_D05G003040	0.020582	undirected	NA	NA
Ghir_A06G007330	Ghir_D08G015180	0.0146713	undirected	NA	NA
Ghir_A06G007330	Ghir_D08G015630	0.0117914	undirected	NA	NA
Ghir_A06G007330	Ghir_D08G017880	0.0100437	undirected	NA	NA
Ghir_A06G007330	Ghir_D08G022170	0.0102434	undirected	NA	NA
Ghir_A06G007330	Ghir_D08G022660	0.0110089	undirected	NA	NA
Ghir_A06G007330	Ghir_D09G013480	0.0129496	undirected	NA	NA
Ghir_A06G007330	Ghir_D11G000790	0.0107142	undirected	NA	NA
Ghir_A06G007330	Ghir_D11G029120	0.0104319	undirected	NA	NA
Ghir_A06G007330	Ghir_D12G013320	0.0133126	undirected	NA	NA
Ghir_A06G007330	Ghir_D12G022530	0.0143386	undirected	NA	NA
Ghir_A06G007330	Ghir_D13G001640	0.014583	undirected	NA	NA
Ghir_A06G007370	Ghir_D04G017240	0.0115682	undirected	NA	NA
Ghir_A06G007370	Ghir_D05G003040	0.0107587	undirected	NA	NA
Ghir_A06G008280	Ghir_A12G024510	0.0312853	undirected	NA	NA
Ghir_A06G008280	Ghir_D08G022360	0.0157749	undirected	NA	NA
Ghir_A06G008280	Ghir_D09G019020	0.0259361	undirected	NA	NA
Ghir_A06G008280	Ghir_D13G001690	0.0305238	undirected	NA	NA
Ghir_A06G008280	Ghir_D13G013270	0.0100901	undirected	NA	NA
Ghir_A06G013710	Ghir_A06G015820	0.0204963	undirected	NA	NA
Ghir_A06G013710	Ghir_A07G011590	0.0139421	undirected	NA	NA
Ghir_A06G013710	Ghir_A07G013740	0.0404	undirected	NA	NA
Ghir_A06G013710	Ghir_A07G016470	0.0249987	undirected	NA	NA
Ghir_A06G013710	Ghir_A08G017340	0.0333014	undirected	NA	NA
Ghir_A06G013710	Ghir_A09G022640	0.0257898	undirected	NA	NA
Ghir_A06G013710	Ghir_A10G001030	0.017218	undirected	NA	NA
Ghir_A06G013710	Ghir_A10G002500	0.0107259	undirected	NA	NA
Ghir_A06G013710	Ghir_A10G005540	0.0161602	undirected	NA	NA
Ghir_A06G013710	Ghir_A11G012530	0.0117012	undirected	NA	NA
Ghir_A06G013710	Ghir_A13G018840	0.0139079	undirected	NA	NA
Ghir_A06G013710	Ghir_D01G016160	0.0168062	undirected	NA	NA
Ghir_A06G013710	Ghir_D01G019360	0.0135731	undirected	NA	NA
Ghir_A06G013710	Ghir_D02G001640	0.0307639	undirected	NA	NA
Ghir_A06G013710	Ghir_D04G004030	0.0446452	undirected	NA	NA
Ghir_A06G013710	Ghir_D04G010730	0.0449672	undirected	NA	NA
Ghir_A06G013710	Ghir_D04G015400	0.0136506	undirected	NA	NA
Ghir_A06G013710	Ghir_D04G020730	0.0402434	undirected	NA	NA
Ghir_A06G013710	Ghir_D05G008300	0.0364788	undirected	NA	NA
Ghir_A06G013710	Ghir_D05G016200	0.0133421	undirected	NA	NA
Ghir_A06G013710	Ghir_D05G023060	0.0120723	undirected	NA	NA
Ghir_A06G013710	Ghir_D06G013880	0.037006	undirected	NA	NA
Ghir_A06G013710	Ghir_D06G016590	0.0149136	undirected	NA	NA
Ghir_A06G013710	Ghir_D08G011000	0.0152726	undirected	NA	NA
Ghir_A06G013710	Ghir_D08G022170	0.0101171	undirected	NA	NA
Ghir_A06G013710	Ghir_D09G011590	0.0213139	undirected	NA	NA
Ghir_A06G013710	Ghir_D09G012600	0.0161448	undirected	NA	NA
Ghir_A06G013710	Ghir_D09G021890	0.0170631	undirected	NA	NA
Ghir_A06G013710	Ghir_D10G012310	0.0265907	undirected	NA	NA
Ghir_A06G013710	Ghir_D10G012320	0.0116536	undirected	NA	NA
Ghir_A06G013710	Ghir_D11G023820	0.0234236	undirected	NA	NA
Ghir_A06G013710	Ghir_D12G017660	0.0210897	undirected	NA	NA
Ghir_A06G013710	Ghir_D12G017670	0.0107135	undirected	NA	NA
Ghir_A06G013710	Ghir_D13G004250	0.0100421	undirected	NA	NA
Ghir_A06G013710	Ghir_D13G019550	0.0173452	undirected	NA	NA
Ghir_A06G013710	Ghir_D13G020960	0.0210811	undirected	NA	NA
Ghir_A06G015810	Ghir_A11G021870	0.0501348	undirected	NA	NA
Ghir_A06G015810	Ghir_D04G010580	0.0524328	undirected	NA	NA
Ghir_A06G015820	Ghir_A07G010680	0.0236595	undirected	NA	NA
Ghir_A06G015820	Ghir_A07G011590	0.0251176	undirected	NA	NA
Ghir_A06G015820	Ghir_A07G013740	0.0629202	undirected	NA	NA
Ghir_A06G015820	Ghir_A07G016470	0.0554124	undirected	NA	NA
Ghir_A06G015820	Ghir_A08G011050	0.0154281	undirected	NA	NA
Ghir_A06G015820	Ghir_A08G017340	0.0642752	undirected	NA	NA
Ghir_A06G015820	Ghir_A09G019460	0.0108095	undirected	NA	NA
Ghir_A06G015820	Ghir_A09G022640	0.0187493	undirected	NA	NA
Ghir_A06G015820	Ghir_A10G001030	0.0229515	undirected	NA	NA
Ghir_A06G015820	Ghir_A10G002500	0.0137385	undirected	NA	NA
Ghir_A06G015820	Ghir_A10G005540	0.0471977	undirected	NA	NA
Ghir_A06G015820	Ghir_A11G012530	0.0204985	undirected	NA	NA
Ghir_A06G015820	Ghir_A12G012160	0.0104904	undirected	NA	NA
Ghir_A06G015820	Ghir_A13G007780	0.0224581	undirected	NA	NA
Ghir_A06G015820	Ghir_A13G010390	0.0474105	undirected	NA	NA
Ghir_A06G015820	Ghir_A13G018840	0.0154869	undirected	NA	NA
Ghir_A06G015820	Ghir_A13G020120	0.0124664	undirected	NA	NA
Ghir_A06G015820	Ghir_D01G016160	0.0363526	undirected	NA	NA
Ghir_A06G015820	Ghir_D01G019360	0.0143	undirected	NA	NA
Ghir_A06G015820	Ghir_D02G001640	0.0225988	undirected	NA	NA
Ghir_A06G015820	Ghir_D04G004030	0.0569035	undirected	NA	NA
Ghir_A06G015820	Ghir_D04G010730	0.0766021	undirected	NA	NA
Ghir_A06G015820	Ghir_D04G015400	0.0445209	undirected	NA	NA
Ghir_A06G015820	Ghir_D04G020730	0.0638789	undirected	NA	NA
Ghir_A06G015820	Ghir_D05G008300	0.0267471	undirected	NA	NA
Ghir_A06G015820	Ghir_D05G016260	0.0205538	undirected	NA	NA
Ghir_A06G015820	Ghir_D05G023060	0.0269485	undirected	NA	NA
Ghir_A06G015820	Ghir_D06G016590	0.0547256	undirected	NA	NA
Ghir_A06G015820	Ghir_D08G001670	0.0125933	undirected	NA	NA
Ghir_A06G015820	Ghir_D08G011000	0.016087	undirected	NA	NA
Ghir_A06G015820	Ghir_D08G022170	0.0440697	undirected	NA	NA
Ghir_A06G015820	Ghir_D09G011590	0.0474125	undirected	NA	NA
Ghir_A06G015820	Ghir_D09G012470	0.0137371	undirected	NA	NA
Ghir_A06G015820	Ghir_D09G012600	0.0155494	undirected	NA	NA
Ghir_A06G015820	Ghir_D09G014410	0.0155291	undirected	NA	NA
Ghir_A06G015820	Ghir_D09G021890	0.0108201	undirected	NA	NA
Ghir_A06G015820	Ghir_D09G025100	0.0110956	undirected	NA	NA
Ghir_A06G015820	Ghir_D10G001810	0.0227969	undirected	NA	NA
Ghir_A06G015820	Ghir_D10G006370	0.013064	undirected	NA	NA
Ghir_A06G015820	Ghir_D10G012310	0.0252646	undirected	NA	NA
Ghir_A06G015820	Ghir_D10G012320	0.0112762	undirected	NA	NA
Ghir_A06G015820	Ghir_D11G023820	0.0163903	undirected	NA	NA
Ghir_A06G015820	Ghir_D12G017660	0.0178057	undirected	NA	NA
Ghir_A06G015820	Ghir_D12G017670	0.0141239	undirected	NA	NA
Ghir_A06G015820	Ghir_D13G004250	0.0203914	undirected	NA	NA
Ghir_A06G015820	Ghir_D13G019550	0.0287959	undirected	NA	NA
Ghir_A06G015820	Ghir_D13G020960	0.0117929	undirected	NA	NA
Ghir_A06G016590	Ghir_A09G025770	0.0122024	undirected	NA	NA
Ghir_A06G016590	Ghir_D04G017760	0.051006	undirected	NA	NA
Ghir_A06G016590	Ghir_D10G018800	0.0414256	undirected	NA	NA
Ghir_A06G016590	Ghir_D11G036140	0.0123913	undirected	NA	NA
Ghir_A06G017860	Ghir_A07G013740	0.0137772	undirected	NA	NA
Ghir_A06G017860	Ghir_A09G011580	0.0205676	undirected	NA	NA
Ghir_A06G017860	Ghir_A10G005540	0.0147577	undirected	NA	NA
Ghir_A06G017860	Ghir_A11G008730	0.0121426	undirected	NA	NA
Ghir_A06G017860	Ghir_D04G017310	0.0104147	undirected	NA	NA
Ghir_A06G017860	Ghir_D04G020730	0.0150567	undirected	NA	NA
Ghir_A06G017860	Ghir_D06G006950	0.0106342	undirected	NA	NA
Ghir_A06G017860	Ghir_D09G011590	0.0158084	undirected	NA	NA
Ghir_A06G017860	Ghir_D10G020540	0.0115623	undirected	NA	NA
Ghir_A06G017860	Ghir_D12G017670	0.0125751	undirected	NA	NA
Ghir_A07G002960	Ghir_D04G017240	0.0106006	undirected	NA	NA
Ghir_A07G002960	Ghir_D12G022530	0.0118188	undirected	NA	NA
Ghir_A07G002960	Ghir_D13G001640	0.0143368	undirected	NA	NA
Ghir_A07G010680	Ghir_A07G011590	0.0157366	undirected	NA	NA
Ghir_A07G010680	Ghir_A07G013740	0.0440613	undirected	NA	NA
Ghir_A07G010680	Ghir_A08G017340	0.0224824	undirected	NA	NA
Ghir_A07G010680	Ghir_A10G001030	0.0134751	undirected	NA	NA
Ghir_A07G010680	Ghir_A10G005540	0.0276676	undirected	NA	NA
Ghir_A07G010680	Ghir_A11G012530	0.0127891	undirected	NA	NA
Ghir_A07G010680	Ghir_A12G012160	0.0180719	undirected	NA	NA
Ghir_A07G010680	Ghir_A13G007780	0.0405443	undirected	NA	NA
Ghir_A07G010680	Ghir_A13G010390	0.0717834	undirected	NA	NA
Ghir_A07G010680	Ghir_A13G020120	0.0149848	undirected	NA	NA
Ghir_A07G010680	Ghir_D02G001640	0.0188965	undirected	NA	NA
Ghir_A07G010680	Ghir_D04G004030	0.0116983	undirected	NA	NA
Ghir_A07G010680	Ghir_D04G010730	0.033291	undirected	NA	NA
Ghir_A07G010680	Ghir_D04G015400	0.0102292	undirected	NA	NA
Ghir_A07G010680	Ghir_D04G020730	0.0960548	undirected	NA	NA
Ghir_A07G010680	Ghir_D05G008300	0.0100418	undirected	NA	NA
Ghir_A07G010680	Ghir_D06G016590	0.0107494	undirected	NA	NA
Ghir_A07G010680	Ghir_D09G011590	0.0572617	undirected	NA	NA
Ghir_A07G010680	Ghir_D09G012470	0.0107989	undirected	NA	NA
Ghir_A07G010680	Ghir_D11G023820	0.0121303	undirected	NA	NA
Ghir_A07G010680	Ghir_D12G017670	0.0144383	undirected	NA	NA
Ghir_A07G010680	Ghir_D13G015110	0.0115773	undirected	NA	NA
Ghir_A07G011590	Ghir_A07G013740	0.0568133	undirected	NA	NA
Ghir_A07G011590	Ghir_A07G016470	0.0106391	undirected	NA	NA
Ghir_A07G011590	Ghir_A08G017340	0.0316104	undirected	NA	NA
Ghir_A07G011590	Ghir_A09G022640	0.0104198	undirected	NA	NA
Ghir_A07G011590	Ghir_A10G001030	0.020239	undirected	NA	NA
Ghir_A07G011590	Ghir_A10G002500	0.0121826	undirected	NA	NA
Ghir_A07G011590	Ghir_A10G005540	0.0267506	undirected	NA	NA
Ghir_A07G011590	Ghir_A11G012530	0.0100602	undirected	NA	NA
Ghir_A07G011590	Ghir_A12G012160	0.013014	undirected	NA	NA
Ghir_A07G011590	Ghir_A13G007780	0.0302778	undirected	NA	NA
Ghir_A07G011590	Ghir_A13G010390	0.0217626	undirected	NA	NA
Ghir_A07G011590	Ghir_D01G016160	0.0166461	undirected	NA	NA
Ghir_A07G011590	Ghir_D02G001640	0.0158038	undirected	NA	NA
Ghir_A07G011590	Ghir_D04G004030	0.018163	undirected	NA	NA
Ghir_A07G011590	Ghir_D04G010730	0.041905	undirected	NA	NA
Ghir_A07G011590	Ghir_D04G020730	0.0714812	undirected	NA	NA
Ghir_A07G011590	Ghir_D05G008300	0.0162668	undirected	NA	NA
Ghir_A07G011590	Ghir_D06G016590	0.0106192	undirected	NA	NA
Ghir_A07G011590	Ghir_D08G011000	0.0187704	undirected	NA	NA
Ghir_A07G011590	Ghir_D09G011590	0.0410262	undirected	NA	NA
Ghir_A07G011590	Ghir_D09G025100	0.0144536	undirected	NA	NA
Ghir_A07G011590	Ghir_D11G023820	0.0182785	undirected	NA	NA
Ghir_A07G011590	Ghir_D12G017660	0.0418161	undirected	NA	NA
Ghir_A07G011590	Ghir_D12G017670	0.0136197	undirected	NA	NA
Ghir_A07G013740	Ghir_A07G016470	0.0353894	undirected	NA	NA
Ghir_A07G013740	Ghir_A08G011050	0.0152095	undirected	NA	NA
Ghir_A07G013740	Ghir_A08G017340	0.0910926	undirected	NA	NA
Ghir_A07G013740	Ghir_A09G022640	0.0235702	undirected	NA	NA
Ghir_A07G013740	Ghir_A10G001030	0.0538495	undirected	NA	NA
Ghir_A07G013740	Ghir_A10G002500	0.046792	undirected	NA	NA
Ghir_A07G013740	Ghir_A10G005540	0.0622814	undirected	NA	NA
Ghir_A07G013740	Ghir_A10G018990	0.0117089	undirected	NA	NA
Ghir_A07G013740	Ghir_A11G012530	0.030979	undirected	NA	NA
Ghir_A07G013740	Ghir_A12G012160	0.0288794	undirected	NA	NA
Ghir_A07G013740	Ghir_A13G004110	0.0100451	undirected	NA	NA
Ghir_A07G013740	Ghir_A13G007780	0.0378496	undirected	NA	NA
Ghir_A07G013740	Ghir_A13G010390	0.0700124	undirected	NA	NA
Ghir_A07G013740	Ghir_A13G018840	0.0177728	undirected	NA	NA
Ghir_A07G013740	Ghir_A13G020120	0.0210493	undirected	NA	NA
Ghir_A07G013740	Ghir_D01G016160	0.0508296	undirected	NA	NA
Ghir_A07G013740	Ghir_D01G019360	0.0248073	undirected	NA	NA
Ghir_A07G013740	Ghir_D02G001640	0.045831	undirected	NA	NA
Ghir_A07G013740	Ghir_D02G012090	0.013764	undirected	NA	NA
Ghir_A07G013740	Ghir_D03G013160	0.0188626	undirected	NA	NA
Ghir_A07G013740	Ghir_D04G004030	0.0578449	undirected	NA	NA
Ghir_A07G013740	Ghir_D04G010730	0.091764	undirected	NA	NA
Ghir_A07G013740	Ghir_D04G015400	0.0437081	undirected	NA	NA
Ghir_A07G013740	Ghir_D04G020730	0.136616	undirected	NA	NA
Ghir_A07G013740	Ghir_D05G008300	0.0354288	undirected	NA	NA
Ghir_A07G013740	Ghir_D05G016200	0.0133294	undirected	NA	NA
Ghir_A07G013740	Ghir_D05G016260	0.0139611	undirected	NA	NA
Ghir_A07G013740	Ghir_D05G023060	0.0295095	undirected	NA	NA
Ghir_A07G013740	Ghir_D05G027870	0.0116533	undirected	NA	NA
Ghir_A07G013740	Ghir_D06G013880	0.0184558	undirected	NA	NA
Ghir_A07G013740	Ghir_D06G016590	0.0456065	undirected	NA	NA
Ghir_A07G013740	Ghir_D07G006620	0.0195582	undirected	NA	NA
Ghir_A07G013740	Ghir_D08G001670	0.0112545	undirected	NA	NA
Ghir_A07G013740	Ghir_D08G011000	0.0395618	undirected	NA	NA
Ghir_A07G013740	Ghir_D08G022170	0.0178528	undirected	NA	NA
Ghir_A07G013740	Ghir_D09G011590	0.0882651	undirected	NA	NA
Ghir_A07G013740	Ghir_D09G012470	0.0262949	undirected	NA	NA
Ghir_A07G013740	Ghir_D09G012600	0.0461298	undirected	NA	NA
Ghir_A07G013740	Ghir_D09G021890	0.0179392	undirected	NA	NA
Ghir_A07G013740	Ghir_D09G025100	0.0272987	undirected	NA	NA
Ghir_A07G013740	Ghir_D10G001810	0.0228461	undirected	NA	NA
Ghir_A07G013740	Ghir_D10G003290	0.0140603	undirected	NA	NA
Ghir_A07G013740	Ghir_D10G006370	0.0203064	undirected	NA	NA
Ghir_A07G013740	Ghir_D10G006980	0.0190397	undirected	NA	NA
Ghir_A07G013740	Ghir_D10G012310	0.0260572	undirected	NA	NA
Ghir_A07G013740	Ghir_D10G012320	0.0195741	undirected	NA	NA
Ghir_A07G013740	Ghir_D10G020540	0.0120348	undirected	NA	NA
Ghir_A07G013740	Ghir_D11G020370	0.0190877	undirected	NA	NA
Ghir_A07G013740	Ghir_D11G023820	0.0385442	undirected	NA	NA
Ghir_A07G013740	Ghir_D11G032850	0.0107265	undirected	NA	NA
Ghir_A07G013740	Ghir_D12G017660	0.0559855	undirected	NA	NA
Ghir_A07G013740	Ghir_D12G017670	0.0456298	undirected	NA	NA
Ghir_A07G013740	Ghir_D13G004250	0.0165799	undirected	NA	NA
Ghir_A07G013740	Ghir_D13G015110	0.0156914	undirected	NA	NA
Ghir_A07G013740	Ghir_D13G019550	0.0220482	undirected	NA	NA
Ghir_A07G013740	Ghir_D13G020960	0.024936	undirected	NA	NA
Ghir_A07G016470	Ghir_A08G000350	0.0161673	undirected	NA	NA
Ghir_A07G016470	Ghir_A08G011050	0.020444	undirected	NA	NA
Ghir_A07G016470	Ghir_A08G017340	0.0386746	undirected	NA	NA
Ghir_A07G016470	Ghir_A08G023970	0.0158573	undirected	NA	NA
Ghir_A07G016470	Ghir_A09G014710	0.0198586	undirected	NA	NA
Ghir_A07G016470	Ghir_A09G019460	0.0278587	undirected	NA	NA
Ghir_A07G016470	Ghir_A09G022640	0.0171689	undirected	NA	NA
Ghir_A07G016470	Ghir_A10G001030	0.0148562	undirected	NA	NA
Ghir_A07G016470	Ghir_A10G005540	0.0275899	undirected	NA	NA
Ghir_A07G016470	Ghir_A10G014200	0.0116391	undirected	NA	NA
Ghir_A07G016470	Ghir_A10G017490	0.0104714	undirected	NA	NA
Ghir_A07G016470	Ghir_A10G021430	0.0183658	undirected	NA	NA
Ghir_A07G016470	Ghir_A11G012530	0.0232096	undirected	NA	NA
Ghir_A07G016470	Ghir_A11G015070	0.0124558	undirected	NA	NA
Ghir_A07G016470	Ghir_A12G013860	0.0115534	undirected	NA	NA
Ghir_A07G016470	Ghir_A12G022550	0.0103625	undirected	NA	NA
Ghir_A07G016470	Ghir_A13G007780	0.0107647	undirected	NA	NA
Ghir_A07G016470	Ghir_A13G010390	0.0128501	undirected	NA	NA
Ghir_A07G016470	Ghir_A13G018840	0.0226783	undirected	NA	NA
Ghir_A07G016470	Ghir_D01G016160	0.0381806	undirected	NA	NA
Ghir_A07G016470	Ghir_D01G016590	0.0138965	undirected	NA	NA
Ghir_A07G016470	Ghir_D01G020640	0.0123361	undirected	NA	NA
Ghir_A07G016470	Ghir_D01G021580	0.0297568	undirected	NA	NA
Ghir_A07G016470	Ghir_D01G021850	0.0118526	undirected	NA	NA
Ghir_A07G016470	Ghir_D02G001640	0.0190474	undirected	NA	NA
Ghir_A07G016470	Ghir_D03G010470	0.0172109	undirected	NA	NA
Ghir_A07G016470	Ghir_D04G004030	0.0959987	undirected	NA	NA
Ghir_A07G016470	Ghir_D04G010730	0.0773556	undirected	NA	NA
Ghir_A07G016470	Ghir_D04G015400	0.0486717	undirected	NA	NA
Ghir_A07G016470	Ghir_D04G017240	0.0126117	undirected	NA	NA
Ghir_A07G016470	Ghir_D04G020730	0.0249023	undirected	NA	NA
Ghir_A07G016470	Ghir_D05G003040	0.0117378	undirected	NA	NA
Ghir_A07G016470	Ghir_D05G008300	0.020485	undirected	NA	NA
Ghir_A07G016470	Ghir_D05G010430	0.0144442	undirected	NA	NA
Ghir_A07G016470	Ghir_D05G016260	0.0794744	undirected	NA	NA
Ghir_A07G016470	Ghir_D05G023060	0.0161772	undirected	NA	NA
Ghir_A07G016470	Ghir_D06G016590	0.07061	undirected	NA	NA
Ghir_A07G016470	Ghir_D06G021550	0.0117376	undirected	NA	NA
Ghir_A07G016470	Ghir_D07G001510	0.0113041	undirected	NA	NA
Ghir_A07G016470	Ghir_D08G001670	0.0145411	undirected	NA	NA
Ghir_A07G016470	Ghir_D08G011000	0.0149772	undirected	NA	NA
Ghir_A07G016470	Ghir_D08G015180	0.0285194	undirected	NA	NA
Ghir_A07G016470	Ghir_D08G015630	0.0166753	undirected	NA	NA
Ghir_A07G016470	Ghir_D08G017880	0.0101784	undirected	NA	NA
Ghir_A07G016470	Ghir_D08G022170	0.116131	undirected	NA	NA
Ghir_A07G016470	Ghir_D08G025880	0.016066	undirected	NA	NA
Ghir_A07G016470	Ghir_D09G011590	0.0161773	undirected	NA	NA
Ghir_A07G016470	Ghir_D09G012600	0.0149623	undirected	NA	NA
Ghir_A07G016470	Ghir_D09G013480	0.0133391	undirected	NA	NA
Ghir_A07G016470	Ghir_D09G014410	0.045581	undirected	NA	NA
Ghir_A07G016470	Ghir_D09G021890	0.0123273	undirected	NA	NA
Ghir_A07G016470	Ghir_D10G001810	0.0136858	undirected	NA	NA
Ghir_A07G016470	Ghir_D10G012310	0.0425893	undirected	NA	NA
Ghir_A07G016470	Ghir_D10G012320	0.0132167	undirected	NA	NA
Ghir_A07G016470	Ghir_D11G000790	0.0269007	undirected	NA	NA
Ghir_A07G016470	Ghir_D11G023820	0.0148699	undirected	NA	NA
Ghir_A07G016470	Ghir_D12G013320	0.0117446	undirected	NA	NA
Ghir_A07G016470	Ghir_D12G022530	0.0156315	undirected	NA	NA
Ghir_A07G016470	Ghir_D13G001640	0.0126813	undirected	NA	NA
Ghir_A07G016470	Ghir_D13G004250	0.0173091	undirected	NA	NA
Ghir_A07G016470	Ghir_D13G019550	0.0665685	undirected	NA	NA
Ghir_A07G016470	Ghir_D13G020470	0.0158014	undirected	NA	NA
Ghir_A07G016470	Ghir_D13G020960	0.0144256	undirected	NA	NA
Ghir_A07G019650	Ghir_A09G019460	0.011617	undirected	NA	NA
Ghir_A07G019650	Ghir_A10G021430	0.0182507	undirected	NA	NA
Ghir_A07G019650	Ghir_D01G021580	0.0110252	undirected	NA	NA
Ghir_A07G019650	Ghir_D04G017240	0.0146722	undirected	NA	NA
Ghir_A07G019650	Ghir_D05G003040	0.015588	undirected	NA	NA
Ghir_A07G019650	Ghir_D08G022170	0.0137185	undirected	NA	NA
Ghir_A07G019650	Ghir_D09G014410	0.0118657	undirected	NA	NA
Ghir_A07G019650	Ghir_D11G000790	0.0124966	undirected	NA	NA
Ghir_A07G019650	Ghir_D12G022530	0.0134906	undirected	NA	NA
Ghir_A07G019650	Ghir_D13G001640	0.0142505	undirected	NA	NA
Ghir_A08G000350	Ghir_A09G019460	0.0163379	undirected	NA	NA
Ghir_A08G000350	Ghir_A10G014200	0.0109953	undirected	NA	NA
Ghir_A08G000350	Ghir_A10G017490	0.0131047	undirected	NA	NA
Ghir_A08G000350	Ghir_D01G016590	0.0112926	undirected	NA	NA
Ghir_A08G000350	Ghir_D01G021580	0.0130676	undirected	NA	NA
Ghir_A08G000350	Ghir_D03G010470	0.0120766	undirected	NA	NA
Ghir_A08G000350	Ghir_D04G004030	0.0121542	undirected	NA	NA
Ghir_A08G000350	Ghir_D04G017240	0.0145492	undirected	NA	NA
Ghir_A08G000350	Ghir_D05G003040	0.0175016	undirected	NA	NA
Ghir_A08G000350	Ghir_D08G015180	0.012606	undirected	NA	NA
Ghir_A08G000350	Ghir_D08G015630	0.0103108	undirected	NA	NA
Ghir_A08G000350	Ghir_D08G022170	0.0193271	undirected	NA	NA
Ghir_A08G000350	Ghir_D09G014410	0.0148532	undirected	NA	NA
Ghir_A08G000350	Ghir_D11G000790	0.0109243	undirected	NA	NA
Ghir_A08G000350	Ghir_D11G029120	0.0110449	undirected	NA	NA
Ghir_A08G000350	Ghir_D12G013320	0.0134115	undirected	NA	NA
Ghir_A08G000350	Ghir_D12G022530	0.0131107	undirected	NA	NA
Ghir_A08G000350	Ghir_D13G001640	0.0139415	undirected	NA	NA
Ghir_A08G000350	Ghir_D13G019550	0.0104376	undirected	NA	NA
Ghir_A08G011050	Ghir_A08G017340	0.0100631	undirected	NA	NA
Ghir_A08G011050	Ghir_A09G019460	0.0122722	undirected	NA	NA
Ghir_A08G011050	Ghir_A09G022640	0.0216838	undirected	NA	NA
Ghir_A08G011050	Ghir_A13G018840	0.0133925	undirected	NA	NA
Ghir_A08G011050	Ghir_D03G004930	0.0109703	undirected	NA	NA
Ghir_A08G011050	Ghir_D04G004030	0.0389092	undirected	NA	NA
Ghir_A08G011050	Ghir_D04G010730	0.0212075	undirected	NA	NA
Ghir_A08G011050	Ghir_D04G017310	0.0106326	undirected	NA	NA
Ghir_A08G011050	Ghir_D04G020730	0.0118176	undirected	NA	NA
Ghir_A08G011050	Ghir_D05G003040	0.0112822	undirected	NA	NA
Ghir_A08G011050	Ghir_D05G008300	0.0209996	undirected	NA	NA
Ghir_A08G011050	Ghir_D06G016590	0.0159438	undirected	NA	NA
Ghir_A08G011050	Ghir_D08G022170	0.0219894	undirected	NA	NA
Ghir_A08G011050	Ghir_D09G014410	0.0104285	undirected	NA	NA
Ghir_A08G011050	Ghir_D09G021890	0.0191546	undirected	NA	NA
Ghir_A08G011050	Ghir_D10G012310	0.0185478	undirected	NA	NA
Ghir_A08G011050	Ghir_D12G022530	0.0101203	undirected	NA	NA
Ghir_A08G011050	Ghir_D13G019550	0.0153808	undirected	NA	NA
Ghir_A08G014290	Ghir_D04G017240	0.0139242	undirected	NA	NA
Ghir_A08G014290	Ghir_D05G003040	0.0101002	undirected	NA	NA
Ghir_A08G014290	Ghir_D08G008190	0.0108241	undirected	NA	NA
Ghir_A08G014290	Ghir_D09G013300	0.0102841	undirected	NA	NA
Ghir_A08G014290	Ghir_D11G005910	0.0103714	undirected	NA	NA
Ghir_A08G017020	Ghir_D01G013500	0.0112298	undirected	NA	NA
Ghir_A08G017340	Ghir_A09G022640	0.0236684	undirected	NA	NA
Ghir_A08G017340	Ghir_A10G001030	0.0317827	undirected	NA	NA
Ghir_A08G017340	Ghir_A10G002500	0.0257429	undirected	NA	NA
Ghir_A08G017340	Ghir_A10G005540	0.0418661	undirected	NA	NA
Ghir_A08G017340	Ghir_A10G018990	0.0116921	undirected	NA	NA
Ghir_A08G017340	Ghir_A11G012530	0.0261004	undirected	NA	NA
Ghir_A08G017340	Ghir_A12G012160	0.0172391	undirected	NA	NA
Ghir_A08G017340	Ghir_A13G007780	0.0256191	undirected	NA	NA
Ghir_A08G017340	Ghir_A13G010390	0.0375979	undirected	NA	NA
Ghir_A08G017340	Ghir_A13G018840	0.0218005	undirected	NA	NA
Ghir_A08G017340	Ghir_A13G020120	0.0122685	undirected	NA	NA
Ghir_A08G017340	Ghir_D01G016160	0.0386566	undirected	NA	NA
Ghir_A08G017340	Ghir_D01G019360	0.0139549	undirected	NA	NA
Ghir_A08G017340	Ghir_D02G001640	0.0359492	undirected	NA	NA
Ghir_A08G017340	Ghir_D03G013160	0.011548	undirected	NA	NA
Ghir_A08G017340	Ghir_D04G004030	0.057768	undirected	NA	NA
Ghir_A08G017340	Ghir_D04G010730	0.108598	undirected	NA	NA
Ghir_A08G017340	Ghir_D04G015400	0.0455818	undirected	NA	NA
Ghir_A08G017340	Ghir_D04G020730	0.0958202	undirected	NA	NA
Ghir_A08G017340	Ghir_D05G008300	0.0386514	undirected	NA	NA
Ghir_A08G017340	Ghir_D05G016200	0.0113071	undirected	NA	NA
Ghir_A08G017340	Ghir_D05G016260	0.0114562	undirected	NA	NA
Ghir_A08G017340	Ghir_D05G023060	0.0232788	undirected	NA	NA
Ghir_A08G017340	Ghir_D06G016590	0.0525313	undirected	NA	NA
Ghir_A08G017340	Ghir_D08G001670	0.0154956	undirected	NA	NA
Ghir_A08G017340	Ghir_D08G011000	0.0192845	undirected	NA	NA
Ghir_A08G017340	Ghir_D08G022170	0.0265236	undirected	NA	NA
Ghir_A08G017340	Ghir_D09G011590	0.0555614	undirected	NA	NA
Ghir_A08G017340	Ghir_D09G012470	0.0174296	undirected	NA	NA
Ghir_A08G017340	Ghir_D09G012600	0.0197919	undirected	NA	NA
Ghir_A08G017340	Ghir_D09G021890	0.0131989	undirected	NA	NA
Ghir_A08G017340	Ghir_D09G025100	0.0138399	undirected	NA	NA
Ghir_A08G017340	Ghir_D10G001810	0.027799	undirected	NA	NA
Ghir_A08G017340	Ghir_D10G003290	0.0125251	undirected	NA	NA
Ghir_A08G017340	Ghir_D10G006370	0.0151895	undirected	NA	NA
Ghir_A08G017340	Ghir_D10G012310	0.0186605	undirected	NA	NA
Ghir_A08G017340	Ghir_D10G012320	0.0142224	undirected	NA	NA
Ghir_A08G017340	Ghir_D10G020540	0.0101069	undirected	NA	NA
Ghir_A08G017340	Ghir_D11G023820	0.0269794	undirected	NA	NA
Ghir_A08G017340	Ghir_D12G017660	0.0249133	undirected	NA	NA
Ghir_A08G017340	Ghir_D12G017670	0.0272941	undirected	NA	NA
Ghir_A08G017340	Ghir_D13G004250	0.0222381	undirected	NA	NA
Ghir_A08G017340	Ghir_D13G015110	0.0101612	undirected	NA	NA
Ghir_A08G017340	Ghir_D13G019550	0.0212308	undirected	NA	NA
Ghir_A08G017340	Ghir_D13G020960	0.0182304	undirected	NA	NA
Ghir_A08G023970	Ghir_A09G019460	0.0109558	undirected	NA	NA
Ghir_A08G023970	Ghir_A10G017490	0.011782	undirected	NA	NA
Ghir_A08G023970	Ghir_D01G013500	0.0108377	undirected	NA	NA
Ghir_A08G023970	Ghir_D01G021580	0.0116009	undirected	NA	NA
Ghir_A08G023970	Ghir_D04G004030	0.0107191	undirected	NA	NA
Ghir_A08G023970	Ghir_D04G017240	0.0175289	undirected	NA	NA
Ghir_A08G023970	Ghir_D05G003040	0.0169504	undirected	NA	NA
Ghir_A08G023970	Ghir_D08G015180	0.0119407	undirected	NA	NA
Ghir_A08G023970	Ghir_D08G022170	0.0177286	undirected	NA	NA
Ghir_A08G023970	Ghir_D09G014410	0.0128543	undirected	NA	NA
Ghir_A08G023970	Ghir_D11G000790	0.0150957	undirected	NA	NA
Ghir_A08G023970	Ghir_D12G022530	0.0136935	undirected	NA	NA
Ghir_A08G023970	Ghir_D13G001640	0.0128305	undirected	NA	NA
Ghir_A08G023970	Ghir_D13G019550	0.0104624	undirected	NA	NA
Ghir_A09G005210	Ghir_D01G017480	0.0119284	undirected	NA	NA
Ghir_A09G005440	Ghir_D01G017480	0.036428	undirected	NA	NA
Ghir_A09G005440	Ghir_D03G008210	0.0250941	undirected	NA	NA
Ghir_A09G006210	Ghir_D11G000390	0.0155602	undirected	NA	NA
Ghir_A09G011580	Ghir_D04G020730	0.0114708	undirected	NA	NA
Ghir_A09G011580	Ghir_D09G011590	0.0171896	undirected	NA	NA
Ghir_A09G011580	Ghir_D12G017670	0.01636	undirected	NA	NA
Ghir_A09G014710	Ghir_A09G019460	0.0134642	undirected	NA	NA
Ghir_A09G014710	Ghir_D04G004030	0.0119895	undirected	NA	NA
Ghir_A09G014710	Ghir_D04G017240	0.0119832	undirected	NA	NA
Ghir_A09G014710	Ghir_D08G022170	0.0200095	undirected	NA	NA
Ghir_A09G014710	Ghir_D13G001640	0.0133131	undirected	NA	NA
Ghir_A09G015210	Ghir_D13G001640	0.0119337	undirected	NA	NA
Ghir_A09G016080	Ghir_A09G019460	0.010756	undirected	NA	NA
Ghir_A09G016080	Ghir_D05G003040	0.0111508	undirected	NA	NA
Ghir_A09G019460	Ghir_A10G005040	0.0100276	undirected	NA	NA
Ghir_A09G019460	Ghir_A10G014200	0.0213301	undirected	NA	NA
Ghir_A09G019460	Ghir_A10G017490	0.0165826	undirected	NA	NA
Ghir_A09G019460	Ghir_A10G021430	0.0253213	undirected	NA	NA
Ghir_A09G019460	Ghir_A11G014160	0.0109424	undirected	NA	NA
Ghir_A09G019460	Ghir_A11G015070	0.0161839	undirected	NA	NA
Ghir_A09G019460	Ghir_A12G013110	0.0179361	undirected	NA	NA
Ghir_A09G019460	Ghir_A12G013860	0.0115064	undirected	NA	NA
Ghir_A09G019460	Ghir_D01G013500	0.0147362	undirected	NA	NA
Ghir_A09G019460	Ghir_D01G016590	0.0199263	undirected	NA	NA
Ghir_A09G019460	Ghir_D01G020640	0.0155862	undirected	NA	NA
Ghir_A09G019460	Ghir_D01G021580	0.027655	undirected	NA	NA
Ghir_A09G019460	Ghir_D01G021850	0.0158425	undirected	NA	NA
Ghir_A09G019460	Ghir_D02G004660	0.0141512	undirected	NA	NA
Ghir_A09G019460	Ghir_D02G005740	0.013226	undirected	NA	NA
Ghir_A09G019460	Ghir_D03G010470	0.0167665	undirected	NA	NA
Ghir_A09G019460	Ghir_D04G004030	0.0201078	undirected	NA	NA
Ghir_A09G019460	Ghir_D04G010730	0.0127021	undirected	NA	NA
Ghir_A09G019460	Ghir_D04G017240	0.0290187	undirected	NA	NA
Ghir_A09G019460	Ghir_D05G003040	0.0227432	undirected	NA	NA
Ghir_A09G019460	Ghir_D05G028380	0.010703	undirected	NA	NA
Ghir_A09G019460	Ghir_D06G016590	0.0176538	undirected	NA	NA
Ghir_A09G019460	Ghir_D06G021550	0.0107225	undirected	NA	NA
Ghir_A09G019460	Ghir_D07G001510	0.0141344	undirected	NA	NA
Ghir_A09G019460	Ghir_D08G008190	0.0133624	undirected	NA	NA
Ghir_A09G019460	Ghir_D08G015180	0.0258081	undirected	NA	NA
Ghir_A09G019460	Ghir_D08G015630	0.0241396	undirected	NA	NA
Ghir_A09G019460	Ghir_D08G017880	0.0158792	undirected	NA	NA
Ghir_A09G019460	Ghir_D08G021530	0.0115586	undirected	NA	NA
Ghir_A09G019460	Ghir_D08G022170	0.0385942	undirected	NA	NA
Ghir_A09G019460	Ghir_D08G025880	0.0253686	undirected	NA	NA
Ghir_A09G019460	Ghir_D09G013480	0.0174555	undirected	NA	NA
Ghir_A09G019460	Ghir_D09G014090	0.0100275	undirected	NA	NA
Ghir_A09G019460	Ghir_D09G014410	0.0219137	undirected	NA	NA
Ghir_A09G019460	Ghir_D10G012310	0.0114591	undirected	NA	NA
Ghir_A09G019460	Ghir_D11G000790	0.0331621	undirected	NA	NA
Ghir_A09G019460	Ghir_D11G012130	0.0156031	undirected	NA	NA
Ghir_A09G019460	Ghir_D11G029120	0.0142488	undirected	NA	NA
Ghir_A09G019460	Ghir_D12G013320	0.015608	undirected	NA	NA
Ghir_A09G019460	Ghir_D12G022530	0.028351	undirected	NA	NA
Ghir_A09G019460	Ghir_D13G001640	0.0228817	undirected	NA	NA
Ghir_A09G019460	Ghir_D13G001930	0.0133826	undirected	NA	NA
Ghir_A09G019460	Ghir_D13G006340	0.012262	undirected	NA	NA
Ghir_A09G019460	Ghir_D13G019550	0.0153625	undirected	NA	NA
Ghir_A09G019460	Ghir_D13G020470	0.0126976	undirected	NA	NA
Ghir_A09G022640	Ghir_A10G001030	0.0353011	undirected	NA	NA
Ghir_A09G022640	Ghir_A10G002500	0.0187665	undirected	NA	NA
Ghir_A09G022640	Ghir_A10G005540	0.0204371	undirected	NA	NA
Ghir_A09G022640	Ghir_A10G006150	0.0110171	undirected	NA	NA
Ghir_A09G022640	Ghir_A10G015260	0.0371228	undirected	NA	NA
Ghir_A09G022640	Ghir_A10G018990	0.0767127	undirected	NA	NA
Ghir_A09G022640	Ghir_A11G012530	0.0262372	undirected	NA	NA
Ghir_A09G022640	Ghir_A12G012160	0.0138726	undirected	NA	NA
Ghir_A09G022640	Ghir_A13G004110	0.0113	undirected	NA	NA
Ghir_A09G022640	Ghir_A13G009770	0.0124064	undirected	NA	NA
Ghir_A09G022640	Ghir_A13G018840	0.0608592	undirected	NA	NA
Ghir_A09G022640	Ghir_A13G020120	0.0191955	undirected	NA	NA
Ghir_A09G022640	Ghir_D01G016160	0.0225057	undirected	NA	NA
Ghir_A09G022640	Ghir_D01G019360	0.0186448	undirected	NA	NA
Ghir_A09G022640	Ghir_D02G001640	0.0236079	undirected	NA	NA
Ghir_A09G022640	Ghir_D03G004930	0.0396759	undirected	NA	NA
Ghir_A09G022640	Ghir_D03G013160	0.0402744	undirected	NA	NA
Ghir_A09G022640	Ghir_D04G004030	0.0676346	undirected	NA	NA
Ghir_A09G022640	Ghir_D04G006510	0.0232651	undirected	NA	NA
Ghir_A09G022640	Ghir_D04G010730	0.0406814	undirected	NA	NA
Ghir_A09G022640	Ghir_D04G015400	0.0153011	undirected	NA	NA
Ghir_A09G022640	Ghir_D04G017310	0.0247152	undirected	NA	NA
Ghir_A09G022640	Ghir_D04G020730	0.0196276	undirected	NA	NA
Ghir_A09G022640	Ghir_D05G008300	0.0930391	undirected	NA	NA
Ghir_A09G022640	Ghir_D05G016200	0.0116689	undirected	NA	NA
Ghir_A09G022640	Ghir_D05G023060	0.0256775	undirected	NA	NA
Ghir_A09G022640	Ghir_D05G027870	0.0317485	undirected	NA	NA
Ghir_A09G022640	Ghir_D06G001600	0.0184621	undirected	NA	NA
Ghir_A09G022640	Ghir_D06G013880	0.0152987	undirected	NA	NA
Ghir_A09G022640	Ghir_D06G016590	0.0156539	undirected	NA	NA
Ghir_A09G022640	Ghir_D07G006620	0.0170138	undirected	NA	NA
Ghir_A09G022640	Ghir_D07G016770	0.020308	undirected	NA	NA
Ghir_A09G022640	Ghir_D08G001670	0.0248635	undirected	NA	NA
Ghir_A09G022640	Ghir_D08G011000	0.0175091	undirected	NA	NA
Ghir_A09G022640	Ghir_D09G011590	0.0261257	undirected	NA	NA
Ghir_A09G022640	Ghir_D09G012470	0.0175713	undirected	NA	NA
Ghir_A09G022640	Ghir_D09G012600	0.0154364	undirected	NA	NA
Ghir_A09G022640	Ghir_D09G021890	0.196157	undirected	NA	NA
Ghir_A09G022640	Ghir_D10G003290	0.0148045	undirected	NA	NA
Ghir_A09G022640	Ghir_D10G003790	0.0234124	undirected	NA	NA
Ghir_A09G022640	Ghir_D10G006370	0.0171239	undirected	NA	NA
Ghir_A09G022640	Ghir_D10G006980	0.0208027	undirected	NA	NA
Ghir_A09G022640	Ghir_D10G012310	0.0637261	undirected	NA	NA
Ghir_A09G022640	Ghir_D10G012320	0.070915	undirected	NA	NA
Ghir_A09G022640	Ghir_D10G020540	0.0881878	undirected	NA	NA
Ghir_A09G022640	Ghir_D11G018670	0.0196531	undirected	NA	NA
Ghir_A09G022640	Ghir_D11G023820	0.0516977	undirected	NA	NA
Ghir_A09G022640	Ghir_D12G017660	0.0139208	undirected	NA	NA
Ghir_A09G022640	Ghir_D12G017670	0.0245229	undirected	NA	NA
Ghir_A09G022640	Ghir_D13G004250	0.0111999	undirected	NA	NA
Ghir_A09G022640	Ghir_D13G019550	0.0259346	undirected	NA	NA
Ghir_A09G022640	Ghir_D13G020960	0.0246732	undirected	NA	NA
Ghir_A09G023290	Ghir_D01G020640	0.0127596	undirected	NA	NA
Ghir_A09G023290	Ghir_D04G017240	0.0114558	undirected	NA	NA
Ghir_A09G025770	Ghir_D04G017760	0.0186414	undirected	NA	NA
Ghir_A09G025770	Ghir_D11G036140	0.0107288	undirected	NA	NA
Ghir_A10G001030	Ghir_A10G002500	0.0129779	undirected	NA	NA
Ghir_A10G001030	Ghir_A10G005540	0.0224562	undirected	NA	NA
Ghir_A10G001030	Ghir_A11G012530	0.0116013	undirected	NA	NA
Ghir_A10G001030	Ghir_A12G012160	0.0410081	undirected	NA	NA
Ghir_A10G001030	Ghir_A13G007780	0.0144011	undirected	NA	NA
Ghir_A10G001030	Ghir_A13G010390	0.0161448	undirected	NA	NA
Ghir_A10G001030	Ghir_D01G016160	0.0132433	undirected	NA	NA
Ghir_A10G001030	Ghir_D01G019360	0.0105682	undirected	NA	NA
Ghir_A10G001030	Ghir_D02G001640	0.0249566	undirected	NA	NA
Ghir_A10G001030	Ghir_D04G004030	0.0412201	undirected	NA	NA
Ghir_A10G001030	Ghir_D04G010730	0.0577384	undirected	NA	NA
Ghir_A10G001030	Ghir_D04G015400	0.0101033	undirected	NA	NA
Ghir_A10G001030	Ghir_D04G020730	0.0575831	undirected	NA	NA
Ghir_A10G001030	Ghir_D05G008300	0.0380847	undirected	NA	NA
Ghir_A10G001030	Ghir_D05G023060	0.0111129	undirected	NA	NA
Ghir_A10G001030	Ghir_D06G016590	0.0156558	undirected	NA	NA
Ghir_A10G001030	Ghir_D07G006620	0.0275439	undirected	NA	NA
Ghir_A10G001030	Ghir_D08G011000	0.0151865	undirected	NA	NA
Ghir_A10G001030	Ghir_D09G011590	0.0355454	undirected	NA	NA
Ghir_A10G001030	Ghir_D09G021890	0.0295018	undirected	NA	NA
Ghir_A10G001030	Ghir_D10G012310	0.0150138	undirected	NA	NA
Ghir_A10G001030	Ghir_D10G012320	0.0105014	undirected	NA	NA
Ghir_A10G001030	Ghir_D11G023820	0.0210761	undirected	NA	NA
Ghir_A10G001030	Ghir_D12G017660	0.0138639	undirected	NA	NA
Ghir_A10G001030	Ghir_D12G017670	0.0186066	undirected	NA	NA
Ghir_A10G001030	Ghir_D13G015110	0.0116428	undirected	NA	NA
Ghir_A10G001030	Ghir_D13G019550	0.0101005	undirected	NA	NA
Ghir_A10G001030	Ghir_D13G020960	0.0106666	undirected	NA	NA
Ghir_A10G002500	Ghir_A10G005540	0.0151933	undirected	NA	NA
Ghir_A10G002500	Ghir_A10G018990	0.0136298	undirected	NA	NA
Ghir_A10G002500	Ghir_A13G020120	0.011889	undirected	NA	NA
Ghir_A10G002500	Ghir_D01G016160	0.0129054	undirected	NA	NA
Ghir_A10G002500	Ghir_D02G001640	0.0129011	undirected	NA	NA
Ghir_A10G002500	Ghir_D04G004030	0.0205012	undirected	NA	NA
Ghir_A10G002500	Ghir_D04G010730	0.0301029	undirected	NA	NA
Ghir_A10G002500	Ghir_D04G015400	0.0119245	undirected	NA	NA
Ghir_A10G002500	Ghir_D04G020730	0.0382227	undirected	NA	NA
Ghir_A10G002500	Ghir_D05G008300	0.0341791	undirected	NA	NA
Ghir_A10G002500	Ghir_D09G011590	0.0383669	undirected	NA	NA
Ghir_A10G002500	Ghir_D09G021890	0.0101673	undirected	NA	NA
Ghir_A10G002500	Ghir_D10G003290	0.0229979	undirected	NA	NA
Ghir_A10G002500	Ghir_D10G020540	0.0133163	undirected	NA	NA
Ghir_A10G002500	Ghir_D11G023820	0.0229328	undirected	NA	NA
Ghir_A10G002500	Ghir_D12G017670	0.0406869	undirected	NA	NA
Ghir_A10G002500	Ghir_D13G020960	0.0125105	undirected	NA	NA
Ghir_A10G002990	Ghir_D04G010730	0.0131205	undirected	NA	NA
Ghir_A10G002990	Ghir_D04G017310	0.0155205	undirected	NA	NA
Ghir_A10G002990	Ghir_D04G020730	0.0148228	undirected	NA	NA
Ghir_A10G002990	Ghir_D05G008300	0.0143528	undirected	NA	NA
Ghir_A10G002990	Ghir_D07G001880	0.0224585	undirected	NA	NA
Ghir_A10G002990	Ghir_D09G011590	0.0121906	undirected	NA	NA
Ghir_A10G005040	Ghir_D08G022170	0.0103896	undirected	NA	NA
Ghir_A10G005540	Ghir_A11G012530	0.0194806	undirected	NA	NA
Ghir_A10G005540	Ghir_A12G012160	0.0182428	undirected	NA	NA
Ghir_A10G005540	Ghir_A13G007780	0.0262253	undirected	NA	NA
Ghir_A10G005540	Ghir_A13G010390	0.0357634	undirected	NA	NA
Ghir_A10G005540	Ghir_A13G020120	0.0131306	undirected	NA	NA
Ghir_A10G005540	Ghir_D01G016160	0.0256899	undirected	NA	NA
Ghir_A10G005540	Ghir_D02G001640	0.0194581	undirected	NA	NA
Ghir_A10G005540	Ghir_D04G004030	0.0392284	undirected	NA	NA
Ghir_A10G005540	Ghir_D04G010730	0.062287	undirected	NA	NA
Ghir_A10G005540	Ghir_D04G015400	0.0433719	undirected	NA	NA
Ghir_A10G005540	Ghir_D04G020730	0.0646647	undirected	NA	NA
Ghir_A10G005540	Ghir_D05G008300	0.0255873	undirected	NA	NA
Ghir_A10G005540	Ghir_D05G016260	0.0165887	undirected	NA	NA
Ghir_A10G005540	Ghir_D05G023060	0.0216168	undirected	NA	NA
Ghir_A10G005540	Ghir_D06G016590	0.0286646	undirected	NA	NA
Ghir_A10G005540	Ghir_D07G006620	0.0142373	undirected	NA	NA
Ghir_A10G005540	Ghir_D08G011000	0.0113587	undirected	NA	NA
Ghir_A10G005540	Ghir_D08G022170	0.0128678	undirected	NA	NA
Ghir_A10G005540	Ghir_D09G011590	0.0550849	undirected	NA	NA
Ghir_A10G005540	Ghir_D09G012470	0.01342	undirected	NA	NA
Ghir_A10G005540	Ghir_D09G012600	0.0127789	undirected	NA	NA
Ghir_A10G005540	Ghir_D09G021890	0.0123113	undirected	NA	NA
Ghir_A10G005540	Ghir_D09G025100	0.0129842	undirected	NA	NA
Ghir_A10G005540	Ghir_D10G001810	0.0314193	undirected	NA	NA
Ghir_A10G005540	Ghir_D10G003790	0.0111219	undirected	NA	NA
Ghir_A10G005540	Ghir_D10G006370	0.0241218	undirected	NA	NA
Ghir_A10G005540	Ghir_D10G012310	0.0185355	undirected	NA	NA
Ghir_A10G005540	Ghir_D10G012320	0.0127927	undirected	NA	NA
Ghir_A10G005540	Ghir_D11G023820	0.0299673	undirected	NA	NA
Ghir_A10G005540	Ghir_D11G032850	0.0161165	undirected	NA	NA
Ghir_A10G005540	Ghir_D12G017660	0.0156833	undirected	NA	NA
Ghir_A10G005540	Ghir_D12G017670	0.0159333	undirected	NA	NA
Ghir_A10G005540	Ghir_D13G015110	0.0106878	undirected	NA	NA
Ghir_A10G005540	Ghir_D13G019550	0.0132449	undirected	NA	NA
Ghir_A10G005540	Ghir_D13G020960	0.0167042	undirected	NA	NA
Ghir_A10G006150	Ghir_A10G015260	0.0980609	undirected	NA	NA
Ghir_A10G006150	Ghir_A13G018840	0.0101194	undirected	NA	NA
Ghir_A10G006150	Ghir_D05G008300	0.0253457	undirected	NA	NA
Ghir_A10G006150	Ghir_D10G012310	0.0178884	undirected	NA	NA
Ghir_A10G006150	Ghir_D10G012320	0.0144743	undirected	NA	NA
Ghir_A10G006780	Ghir_D10G008590	0.0216104	undirected	NA	NA
Ghir_A10G009540	Ghir_D04G017240	0.010497	undirected	NA	NA
Ghir_A10G009540	Ghir_D05G003040	0.0159313	undirected	NA	NA
Ghir_A10G009540	Ghir_D08G008190	0.0107388	undirected	NA	NA
Ghir_A10G009540	Ghir_D13G001640	0.0117525	undirected	NA	NA
Ghir_A10G009650	Ghir_A10G017490	0.010522	undirected	NA	NA
Ghir_A10G014200	Ghir_A10G017490	0.0158285	undirected	NA	NA
Ghir_A10G014200	Ghir_A10G021430	0.0161529	undirected	NA	NA
Ghir_A10G014200	Ghir_D01G013500	0.0128147	undirected	NA	NA
Ghir_A10G014200	Ghir_D01G016590	0.0120167	undirected	NA	NA
Ghir_A10G014200	Ghir_D01G021580	0.0139508	undirected	NA	NA
Ghir_A10G014200	Ghir_D03G010470	0.0131392	undirected	NA	NA
Ghir_A10G014200	Ghir_D04G017240	0.0231969	undirected	NA	NA
Ghir_A10G014200	Ghir_D05G003040	0.024829	undirected	NA	NA
Ghir_A10G014200	Ghir_D06G021550	0.0102232	undirected	NA	NA
Ghir_A10G014200	Ghir_D08G015180	0.0177613	undirected	NA	NA
Ghir_A10G014200	Ghir_D08G015630	0.0141792	undirected	NA	NA
Ghir_A10G014200	Ghir_D08G022170	0.0172952	undirected	NA	NA
Ghir_A10G014200	Ghir_D09G014410	0.0152404	undirected	NA	NA
Ghir_A10G014200	Ghir_D11G000790	0.0173305	undirected	NA	NA
Ghir_A10G014200	Ghir_D11G029120	0.0107985	undirected	NA	NA
Ghir_A10G014200	Ghir_D12G022530	0.0189928	undirected	NA	NA
Ghir_A10G014200	Ghir_D13G001640	0.0238073	undirected	NA	NA
Ghir_A10G014200	Ghir_D13G006340	0.0107049	undirected	NA	NA
Ghir_A10G015260	Ghir_A13G018840	0.0246158	undirected	NA	NA
Ghir_A10G015260	Ghir_D04G004030	0.0174507	undirected	NA	NA
Ghir_A10G015260	Ghir_D04G010730	0.0137755	undirected	NA	NA
Ghir_A10G015260	Ghir_D05G008300	0.035958	undirected	NA	NA
Ghir_A10G015260	Ghir_D05G017860	0.0158966	undirected	NA	NA
Ghir_A10G015260	Ghir_D06G001600	0.0349437	undirected	NA	NA
Ghir_A10G015260	Ghir_D08G011000	0.01184	undirected	NA	NA
Ghir_A10G015260	Ghir_D09G021890	0.0187497	undirected	NA	NA
Ghir_A10G015260	Ghir_D10G006980	0.0112886	undirected	NA	NA
Ghir_A10G015260	Ghir_D10G012310	0.0906163	undirected	NA	NA
Ghir_A10G015260	Ghir_D10G012320	0.0727295	undirected	NA	NA
Ghir_A10G015260	Ghir_D13G019550	0.0141936	undirected	NA	NA
Ghir_A10G017490	Ghir_A10G021430	0.0148865	undirected	NA	NA
Ghir_A10G017490	Ghir_A11G014160	0.0124519	undirected	NA	NA
Ghir_A10G017490	Ghir_A11G015070	0.010793	undirected	NA	NA
Ghir_A10G017490	Ghir_A12G013110	0.0143336	undirected	NA	NA
Ghir_A10G017490	Ghir_A13G005970	0.0114863	undirected	NA	NA
Ghir_A10G017490	Ghir_D01G013500	0.0150829	undirected	NA	NA
Ghir_A10G017490	Ghir_D01G016590	0.0134067	undirected	NA	NA
Ghir_A10G017490	Ghir_D01G020640	0.0126027	undirected	NA	NA
Ghir_A10G017490	Ghir_D01G021580	0.0162082	undirected	NA	NA
Ghir_A10G017490	Ghir_D01G021850	0.0112043	undirected	NA	NA
Ghir_A10G017490	Ghir_D02G000540	0.0114501	undirected	NA	NA
Ghir_A10G017490	Ghir_D02G004660	0.0115655	undirected	NA	NA
Ghir_A10G017490	Ghir_D03G010470	0.0158158	undirected	NA	NA
Ghir_A10G017490	Ghir_D04G017240	0.0237517	undirected	NA	NA
Ghir_A10G017490	Ghir_D05G003040	0.0225749	undirected	NA	NA
Ghir_A10G017490	Ghir_D06G021550	0.0101308	undirected	NA	NA
Ghir_A10G017490	Ghir_D08G015180	0.0168522	undirected	NA	NA
Ghir_A10G017490	Ghir_D08G015630	0.0195453	undirected	NA	NA
Ghir_A10G017490	Ghir_D08G017880	0.0126006	undirected	NA	NA
Ghir_A10G017490	Ghir_D08G022170	0.016601	undirected	NA	NA
Ghir_A10G017490	Ghir_D08G022660	0.0105574	undirected	NA	NA
Ghir_A10G017490	Ghir_D08G025880	0.0103468	undirected	NA	NA
Ghir_A10G017490	Ghir_D09G014410	0.015337	undirected	NA	NA
Ghir_A10G017490	Ghir_D09G022970	0.0107409	undirected	NA	NA
Ghir_A10G017490	Ghir_D11G000790	0.0164422	undirected	NA	NA
Ghir_A10G017490	Ghir_D11G012130	0.0116804	undirected	NA	NA
Ghir_A10G017490	Ghir_D11G029120	0.0127981	undirected	NA	NA
Ghir_A10G017490	Ghir_D12G013320	0.0107563	undirected	NA	NA
Ghir_A10G017490	Ghir_D12G022530	0.0188949	undirected	NA	NA
Ghir_A10G017490	Ghir_D13G001640	0.0187047	undirected	NA	NA
Ghir_A10G017490	Ghir_D13G006340	0.0130303	undirected	NA	NA
Ghir_A10G018990	Ghir_A11G012530	0.0106907	undirected	NA	NA
Ghir_A10G018990	Ghir_A13G004110	0.0101246	undirected	NA	NA
Ghir_A10G018990	Ghir_A13G018840	0.0168284	undirected	NA	NA
Ghir_A10G018990	Ghir_A13G020120	0.0100691	undirected	NA	NA
Ghir_A10G018990	Ghir_D02G001640	0.0111707	undirected	NA	NA
Ghir_A10G018990	Ghir_D03G013160	0.0495795	undirected	NA	NA
Ghir_A10G018990	Ghir_D04G004030	0.022763	undirected	NA	NA
Ghir_A10G018990	Ghir_D04G006510	0.0140256	undirected	NA	NA
Ghir_A10G018990	Ghir_D04G010730	0.0195716	undirected	NA	NA
Ghir_A10G018990	Ghir_D04G017310	0.0139917	undirected	NA	NA
Ghir_A10G018990	Ghir_D04G020730	0.0115545	undirected	NA	NA
Ghir_A10G018990	Ghir_D05G008300	0.089505	undirected	NA	NA
Ghir_A10G018990	Ghir_D05G027870	0.0163686	undirected	NA	NA
Ghir_A10G018990	Ghir_D08G001670	0.0237764	undirected	NA	NA
Ghir_A10G018990	Ghir_D09G011590	0.0243763	undirected	NA	NA
Ghir_A10G018990	Ghir_D09G021890	0.0514051	undirected	NA	NA
Ghir_A10G018990	Ghir_D10G003290	0.0107339	undirected	NA	NA
Ghir_A10G018990	Ghir_D10G003790	0.0172104	undirected	NA	NA
Ghir_A10G018990	Ghir_D10G012310	0.0120073	undirected	NA	NA
Ghir_A10G018990	Ghir_D10G012320	0.0202945	undirected	NA	NA
Ghir_A10G018990	Ghir_D10G020540	0.100302	undirected	NA	NA
Ghir_A10G018990	Ghir_D11G018670	0.0124632	undirected	NA	NA
Ghir_A10G018990	Ghir_D11G023820	0.0252412	undirected	NA	NA
Ghir_A10G018990	Ghir_D12G017670	0.0250199	undirected	NA	NA
Ghir_A10G021430	Ghir_A11G014160	0.0132133	undirected	NA	NA
Ghir_A10G021430	Ghir_A12G013110	0.0113148	undirected	NA	NA
Ghir_A10G021430	Ghir_D01G013500	0.0118077	undirected	NA	NA
Ghir_A10G021430	Ghir_D01G016590	0.0192068	undirected	NA	NA
Ghir_A10G021430	Ghir_D01G021580	0.0126044	undirected	NA	NA
Ghir_A10G021430	Ghir_D01G021850	0.0113896	undirected	NA	NA
Ghir_A10G021430	Ghir_D02G000540	0.012842	undirected	NA	NA
Ghir_A10G021430	Ghir_D02G004660	0.0125038	undirected	NA	NA
Ghir_A10G021430	Ghir_D03G010470	0.0148978	undirected	NA	NA
Ghir_A10G021430	Ghir_D04G004030	0.0108341	undirected	NA	NA
Ghir_A10G021430	Ghir_D04G017240	0.031574	undirected	NA	NA
Ghir_A10G021430	Ghir_D05G003040	0.0283011	undirected	NA	NA
Ghir_A10G021430	Ghir_D05G010430	0.0117722	undirected	NA	NA
Ghir_A10G021430	Ghir_D06G016590	0.0166128	undirected	NA	NA
Ghir_A10G021430	Ghir_D06G021550	0.0102233	undirected	NA	NA
Ghir_A10G021430	Ghir_D07G001510	0.0154369	undirected	NA	NA
Ghir_A10G021430	Ghir_D08G015180	0.0177648	undirected	NA	NA
Ghir_A10G021430	Ghir_D08G015630	0.0225779	undirected	NA	NA
Ghir_A10G021430	Ghir_D08G017880	0.0104907	undirected	NA	NA
Ghir_A10G021430	Ghir_D08G022170	0.0349255	undirected	NA	NA
Ghir_A10G021430	Ghir_D08G025880	0.0103603	undirected	NA	NA
Ghir_A10G021430	Ghir_D09G013480	0.0137201	undirected	NA	NA
Ghir_A10G021430	Ghir_D09G014090	0.0131796	undirected	NA	NA
Ghir_A10G021430	Ghir_D09G014410	0.0232574	undirected	NA	NA
Ghir_A10G021430	Ghir_D11G000790	0.0340526	undirected	NA	NA
Ghir_A10G021430	Ghir_D11G012130	0.0101319	undirected	NA	NA
Ghir_A10G021430	Ghir_D12G013320	0.0122322	undirected	NA	NA
Ghir_A10G021430	Ghir_D12G022530	0.0315055	undirected	NA	NA
Ghir_A10G021430	Ghir_D13G001640	0.0225119	undirected	NA	NA
Ghir_A10G021430	Ghir_D13G006340	0.0103464	undirected	NA	NA
Ghir_A10G021430	Ghir_D13G019550	0.010102	undirected	NA	NA
Ghir_A10G021430	Ghir_D13G020470	0.0108478	undirected	NA	NA
Ghir_A11G008730	Ghir_D01G014020	0.0121502	undirected	NA	NA
Ghir_A11G008730	Ghir_D04G020730	0.013343	undirected	NA	NA
Ghir_A11G008730	Ghir_D09G011590	0.0136634	undirected	NA	NA
Ghir_A11G012530	Ghir_A13G007780	0.0220598	undirected	NA	NA
Ghir_A11G012530	Ghir_A13G010390	0.0192741	undirected	NA	NA
Ghir_A11G012530	Ghir_A13G018840	0.0100617	undirected	NA	NA
Ghir_A11G012530	Ghir_D01G016160	0.0165815	undirected	NA	NA
Ghir_A11G012530	Ghir_D01G019360	0.0132047	undirected	NA	NA
Ghir_A11G012530	Ghir_D02G001640	0.0277605	undirected	NA	NA
Ghir_A11G012530	Ghir_D03G013160	0.0121474	undirected	NA	NA
Ghir_A11G012530	Ghir_D04G004030	0.0259724	undirected	NA	NA
Ghir_A11G012530	Ghir_D04G010730	0.0432261	undirected	NA	NA
Ghir_A11G012530	Ghir_D04G015400	0.0191582	undirected	NA	NA
Ghir_A11G012530	Ghir_D04G020730	0.0484229	undirected	NA	NA
Ghir_A11G012530	Ghir_D05G008300	0.0306828	undirected	NA	NA
Ghir_A11G012530	Ghir_D05G023060	0.013089	undirected	NA	NA
Ghir_A11G012530	Ghir_D06G016590	0.02564	undirected	NA	NA
Ghir_A11G012530	Ghir_D08G022170	0.0110329	undirected	NA	NA
Ghir_A11G012530	Ghir_D09G011590	0.0515318	undirected	NA	NA
Ghir_A11G012530	Ghir_D09G021890	0.013635	undirected	NA	NA
Ghir_A11G012530	Ghir_D10G003290	0.0113993	undirected	NA	NA
Ghir_A11G012530	Ghir_D10G006370	0.0373483	undirected	NA	NA
Ghir_A11G012530	Ghir_D10G012310	0.0149768	undirected	NA	NA
Ghir_A11G012530	Ghir_D10G012320	0.0264017	undirected	NA	NA
Ghir_A11G012530	Ghir_D10G020540	0.0148405	undirected	NA	NA
Ghir_A11G012530	Ghir_D11G023820	0.0214276	undirected	NA	NA
Ghir_A11G012530	Ghir_D12G017660	0.0123334	undirected	NA	NA
Ghir_A11G012530	Ghir_D12G017670	0.0118723	undirected	NA	NA
Ghir_A11G012530	Ghir_D13G019550	0.0116312	undirected	NA	NA
Ghir_A11G012530	Ghir_D13G020960	0.0107571	undirected	NA	NA
Ghir_A11G014160	Ghir_D01G013500	0.0105184	undirected	NA	NA
Ghir_A11G014160	Ghir_D04G017240	0.0128787	undirected	NA	NA
Ghir_A11G014160	Ghir_D05G003040	0.0153717	undirected	NA	NA
Ghir_A11G014160	Ghir_D08G022170	0.0131994	undirected	NA	NA
Ghir_A11G014160	Ghir_D09G014090	0.0101693	undirected	NA	NA
Ghir_A11G014160	Ghir_D09G014410	0.0100255	undirected	NA	NA
Ghir_A11G014160	Ghir_D11G000790	0.016525	undirected	NA	NA
Ghir_A11G014160	Ghir_D11G029120	0.0105266	undirected	NA	NA
Ghir_A11G014160	Ghir_D12G022530	0.0133019	undirected	NA	NA
Ghir_A11G014160	Ghir_D13G001640	0.0122992	undirected	NA	NA
Ghir_A11G015070	Ghir_D01G020640	0.0105408	undirected	NA	NA
Ghir_A11G015070	Ghir_D01G021580	0.0129842	undirected	NA	NA
Ghir_A11G015070	Ghir_D03G010470	0.0126962	undirected	NA	NA
Ghir_A11G015070	Ghir_D04G017240	0.0149649	undirected	NA	NA
Ghir_A11G015070	Ghir_D05G003040	0.016069	undirected	NA	NA
Ghir_A11G015070	Ghir_D08G015180	0.0111118	undirected	NA	NA
Ghir_A11G015070	Ghir_D08G022170	0.0196043	undirected	NA	NA
Ghir_A11G015070	Ghir_D09G014410	0.0136366	undirected	NA	NA
Ghir_A11G015070	Ghir_D11G000790	0.0161924	undirected	NA	NA
Ghir_A11G015070	Ghir_D12G013320	0.0100282	undirected	NA	NA
Ghir_A11G015070	Ghir_D12G022530	0.0127592	undirected	NA	NA
Ghir_A11G015070	Ghir_D13G001640	0.0174343	undirected	NA	NA
Ghir_A11G020530	Ghir_A13G000550	0.0203508	undirected	NA	NA
Ghir_A11G020530	Ghir_D04G017310	0.0147813	undirected	NA	NA
Ghir_A11G020530	Ghir_D08G001670	0.0100921	undirected	NA	NA
Ghir_A11G020530	Ghir_D11G020590	0.0176778	undirected	NA	NA
Ghir_A11G021870	Ghir_D04G010580	0.0600714	undirected	NA	NA
Ghir_A11G034830	Ghir_D01G013500	0.0104016	undirected	NA	NA
Ghir_A11G034830	Ghir_D04G017240	0.0123322	undirected	NA	NA
Ghir_A11G034830	Ghir_D05G003040	0.0108431	undirected	NA	NA
Ghir_A11G034830	Ghir_D13G001640	0.0111521	undirected	NA	NA
Ghir_A12G002420	Ghir_D01G017480	0.0233822	undirected	NA	NA
Ghir_A12G002420	Ghir_D03G008210	0.0178024	undirected	NA	NA
Ghir_A12G011670	Ghir_D09G019020	0.0102117	undirected	NA	NA
Ghir_A12G011670	Ghir_D13G001690	0.0184783	undirected	NA	NA
Ghir_A12G012160	Ghir_A13G007780	0.014713	undirected	NA	NA
Ghir_A12G012160	Ghir_A13G010390	0.0177118	undirected	NA	NA
Ghir_A12G012160	Ghir_D04G004030	0.0135925	undirected	NA	NA
Ghir_A12G012160	Ghir_D04G010730	0.0241106	undirected	NA	NA
Ghir_A12G012160	Ghir_D04G020730	0.0435857	undirected	NA	NA
Ghir_A12G012160	Ghir_D05G008300	0.013794	undirected	NA	NA
Ghir_A12G012160	Ghir_D09G011590	0.023325	undirected	NA	NA
Ghir_A12G012160	Ghir_D11G023820	0.0110565	undirected	NA	NA
Ghir_A12G013110	Ghir_D01G013500	0.0120252	undirected	NA	NA
Ghir_A12G013110	Ghir_D01G016590	0.0120198	undirected	NA	NA
Ghir_A12G013110	Ghir_D01G021580	0.011201	undirected	NA	NA
Ghir_A12G013110	Ghir_D01G021850	0.0116475	undirected	NA	NA
Ghir_A12G013110	Ghir_D02G000540	0.0123053	undirected	NA	NA
Ghir_A12G013110	Ghir_D02G004660	0.0128472	undirected	NA	NA
Ghir_A12G013110	Ghir_D03G010470	0.0130479	undirected	NA	NA
Ghir_A12G013110	Ghir_D04G017240	0.0197741	undirected	NA	NA
Ghir_A12G013110	Ghir_D05G003040	0.0181637	undirected	NA	NA
Ghir_A12G013110	Ghir_D07G001510	0.0107769	undirected	NA	NA
Ghir_A12G013110	Ghir_D08G008190	0.0107501	undirected	NA	NA
Ghir_A12G013110	Ghir_D08G015630	0.0115501	undirected	NA	NA
Ghir_A12G013110	Ghir_D08G017880	0.0108421	undirected	NA	NA
Ghir_A12G013110	Ghir_D08G022170	0.0132945	undirected	NA	NA
Ghir_A12G013110	Ghir_D09G014410	0.0141249	undirected	NA	NA
Ghir_A12G013110	Ghir_D09G015520	0.0106253	undirected	NA	NA
Ghir_A12G013110	Ghir_D11G000790	0.0145228	undirected	NA	NA
Ghir_A12G013110	Ghir_D12G022530	0.0234555	undirected	NA	NA
Ghir_A12G013110	Ghir_D13G001640	0.0138843	undirected	NA	NA
Ghir_A12G013860	Ghir_D03G010470	0.0127361	undirected	NA	NA
Ghir_A12G013860	Ghir_D04G004030	0.0102792	undirected	NA	NA
Ghir_A12G013860	Ghir_D05G003040	0.0127908	undirected	NA	NA
Ghir_A12G013860	Ghir_D08G008190	0.0114195	undirected	NA	NA
Ghir_A12G013860	Ghir_D08G022170	0.0117898	undirected	NA	NA
Ghir_A12G013860	Ghir_D09G014410	0.0154335	undirected	NA	NA
Ghir_A12G013860	Ghir_D12G022530	0.0113474	undirected	NA	NA
Ghir_A12G017450	Ghir_D01G019360	0.0138413	undirected	NA	NA
Ghir_A12G017450	Ghir_D02G001640	0.0130306	undirected	NA	NA
Ghir_A12G017450	Ghir_D05G008300	0.0143039	undirected	NA	NA
Ghir_A12G017450	Ghir_D12G017670	0.0186123	undirected	NA	NA
Ghir_A12G022550	Ghir_D04G017240	0.0102633	undirected	NA	NA
Ghir_A12G022550	Ghir_D08G022170	0.0131624	undirected	NA	NA
Ghir_A12G022550	Ghir_D09G014410	0.0150068	undirected	NA	NA
Ghir_A12G022550	Ghir_D11G000790	0.0110552	undirected	NA	NA
Ghir_A12G024510	Ghir_D09G019020	0.023794	undirected	NA	NA
Ghir_A12G024510	Ghir_D13G001690	0.0195288	undirected	NA	NA
Ghir_A12G024510	Ghir_D13G013270	0.0133359	undirected	NA	NA
Ghir_A12G027770	Ghir_D04G017240	0.0108756	undirected	NA	NA
Ghir_A12G027770	Ghir_D05G003040	0.0111158	undirected	NA	NA
Ghir_A13G001630	Ghir_D04G017240	0.0118595	undirected	NA	NA
Ghir_A13G001630	Ghir_D05G003040	0.0104508	undirected	NA	NA
Ghir_A13G004110	Ghir_D02G001640	0.0100827	undirected	NA	NA
Ghir_A13G004110	Ghir_D03G013160	0.0125742	undirected	NA	NA
Ghir_A13G004110	Ghir_D04G004030	0.0114297	undirected	NA	NA
Ghir_A13G004110	Ghir_D04G010730	0.0135056	undirected	NA	NA
Ghir_A13G004110	Ghir_D05G008300	0.0227825	undirected	NA	NA
Ghir_A13G004110	Ghir_D10G020540	0.0146431	undirected	NA	NA
Ghir_A13G004110	Ghir_D12G017670	0.0130961	undirected	NA	NA
Ghir_A13G005970	Ghir_D04G017240	0.0101432	undirected	NA	NA
Ghir_A13G007780	Ghir_A13G010390	0.0405548	undirected	NA	NA
Ghir_A13G007780	Ghir_D02G001640	0.032067	undirected	NA	NA
Ghir_A13G007780	Ghir_D04G004030	0.0125418	undirected	NA	NA
Ghir_A13G007780	Ghir_D04G010730	0.0327289	undirected	NA	NA
Ghir_A13G007780	Ghir_D04G015400	0.0110688	undirected	NA	NA
Ghir_A13G007780	Ghir_D04G020730	0.0887936	undirected	NA	NA
Ghir_A13G007780	Ghir_D08G011000	0.0128469	undirected	NA	NA
Ghir_A13G007780	Ghir_D09G011590	0.0377681	undirected	NA	NA
Ghir_A13G007780	Ghir_D09G025100	0.0172289	undirected	NA	NA
Ghir_A13G007780	Ghir_D10G001810	0.0267039	undirected	NA	NA
Ghir_A13G007780	Ghir_D10G006370	0.0183686	undirected	NA	NA
Ghir_A13G007780	Ghir_D13G015110	0.0229226	undirected	NA	NA
Ghir_A13G009770	Ghir_D04G017310	0.0110517	undirected	NA	NA
Ghir_A13G009770	Ghir_D05G008300	0.0112086	undirected	NA	NA
Ghir_A13G009770	Ghir_D09G011590	0.0106674	undirected	NA	NA
Ghir_A13G009770	Ghir_D10G020540	0.0118841	undirected	NA	NA
Ghir_A13G010390	Ghir_A13G020120	0.0130113	undirected	NA	NA
Ghir_A13G010390	Ghir_D01G016160	0.0198223	undirected	NA	NA
Ghir_A13G010390	Ghir_D01G019360	0.0123676	undirected	NA	NA
Ghir_A13G010390	Ghir_D02G001640	0.0289893	undirected	NA	NA
Ghir_A13G010390	Ghir_D04G004030	0.0160563	undirected	NA	NA
Ghir_A13G010390	Ghir_D04G010730	0.0408729	undirected	NA	NA
Ghir_A13G010390	Ghir_D04G015400	0.0142138	undirected	NA	NA
Ghir_A13G010390	Ghir_D04G020730	0.137824	undirected	NA	NA
Ghir_A13G010390	Ghir_D05G008300	0.0132672	undirected	NA	NA
Ghir_A13G010390	Ghir_D05G023060	0.0117581	undirected	NA	NA
Ghir_A13G010390	Ghir_D06G016590	0.0182665	undirected	NA	NA
Ghir_A13G010390	Ghir_D09G011590	0.0864527	undirected	NA	NA
Ghir_A13G010390	Ghir_D09G012470	0.0169942	undirected	NA	NA
Ghir_A13G010390	Ghir_D09G025100	0.020888	undirected	NA	NA
Ghir_A13G010390	Ghir_D10G001810	0.0162387	undirected	NA	NA
Ghir_A13G010390	Ghir_D10G006370	0.0131913	undirected	NA	NA
Ghir_A13G010390	Ghir_D11G023820	0.0135542	undirected	NA	NA
Ghir_A13G010390	Ghir_D12G017660	0.0173429	undirected	NA	NA
Ghir_A13G010390	Ghir_D12G017670	0.0148523	undirected	NA	NA
Ghir_A13G010390	Ghir_D13G020960	0.0139594	undirected	NA	NA
Ghir_A13G018630	Ghir_D01G021580	0.0167288	undirected	NA	NA
Ghir_A13G018840	Ghir_D01G016160	0.0129033	undirected	NA	NA
Ghir_A13G018840	Ghir_D01G019360	0.0105283	undirected	NA	NA
Ghir_A13G018840	Ghir_D02G001640	0.0156178	undirected	NA	NA
Ghir_A13G018840	Ghir_D03G004930	0.0147528	undirected	NA	NA
Ghir_A13G018840	Ghir_D03G013160	0.0179868	undirected	NA	NA
Ghir_A13G018840	Ghir_D04G004030	0.0462188	undirected	NA	NA
Ghir_A13G018840	Ghir_D04G006510	0.0100591	undirected	NA	NA
Ghir_A13G018840	Ghir_D04G010730	0.0310124	undirected	NA	NA
Ghir_A13G018840	Ghir_D04G020730	0.0144115	undirected	NA	NA
Ghir_A13G018840	Ghir_D05G008300	0.0533208	undirected	NA	NA
Ghir_A13G018840	Ghir_D05G027870	0.0151683	undirected	NA	NA
Ghir_A13G018840	Ghir_D06G016590	0.0153942	undirected	NA	NA
Ghir_A13G018840	Ghir_D08G011000	0.0147364	undirected	NA	NA
Ghir_A13G018840	Ghir_D08G022170	0.0193701	undirected	NA	NA
Ghir_A13G018840	Ghir_D09G011590	0.0123901	undirected	NA	NA
Ghir_A13G018840	Ghir_D09G021890	0.0469597	undirected	NA	NA
Ghir_A13G018840	Ghir_D10G012310	0.0370635	undirected	NA	NA
Ghir_A13G018840	Ghir_D10G012320	0.0182307	undirected	NA	NA
Ghir_A13G018840	Ghir_D10G020540	0.0190895	undirected	NA	NA
Ghir_A13G018840	Ghir_D11G023820	0.0190888	undirected	NA	NA
Ghir_A13G018840	Ghir_D13G019550	0.0438354	undirected	NA	NA
Ghir_A13G018840	Ghir_D13G020960	0.0107515	undirected	NA	NA
Ghir_A13G019660	Ghir_D13G013270	0.0219073	undirected	NA	NA
Ghir_A13G020120	Ghir_D01G016160	0.0115596	undirected	NA	NA
Ghir_A13G020120	Ghir_D04G004030	0.0118656	undirected	NA	NA
Ghir_A13G020120	Ghir_D04G010730	0.0225983	undirected	NA	NA
Ghir_A13G020120	Ghir_D04G020730	0.0319259	undirected	NA	NA
Ghir_A13G020120	Ghir_D05G008300	0.0198688	undirected	NA	NA
Ghir_A13G020120	Ghir_D09G011590	0.0449728	undirected	NA	NA
Ghir_A13G020120	Ghir_D10G012320	0.013419	undirected	NA	NA
Ghir_A13G020120	Ghir_D11G023820	0.0221762	undirected	NA	NA
Ghir_A13G020120	Ghir_D12G017670	0.0361705	undirected	NA	NA
Ghir_D01G010330	Ghir_D04G017760	0.0159984	undirected	NA	NA
Ghir_D01G013500	Ghir_D01G020640	0.0106089	undirected	NA	NA
Ghir_D01G013500	Ghir_D01G021580	0.0117086	undirected	NA	NA
Ghir_D01G013500	Ghir_D01G021850	0.0123262	undirected	NA	NA
Ghir_D01G013500	Ghir_D02G000540	0.011076	undirected	NA	NA
Ghir_D01G013500	Ghir_D03G010470	0.0150842	undirected	NA	NA
Ghir_D01G013500	Ghir_D04G017240	0.0165018	undirected	NA	NA
Ghir_D01G013500	Ghir_D05G003040	0.0150412	undirected	NA	NA
Ghir_D01G013500	Ghir_D08G015180	0.0102305	undirected	NA	NA
Ghir_D01G013500	Ghir_D08G017880	0.0120476	undirected	NA	NA
Ghir_D01G013500	Ghir_D09G014410	0.0104885	undirected	NA	NA
Ghir_D01G013500	Ghir_D09G022970	0.0100834	undirected	NA	NA
Ghir_D01G013500	Ghir_D11G000790	0.0100736	undirected	NA	NA
Ghir_D01G013500	Ghir_D12G003310	0.0109924	undirected	NA	NA
Ghir_D01G013500	Ghir_D12G013320	0.0118878	undirected	NA	NA
Ghir_D01G013500	Ghir_D12G022530	0.014557	undirected	NA	NA
Ghir_D01G013500	Ghir_D13G001640	0.016419	undirected	NA	NA
Ghir_D01G016160	Ghir_D01G019360	0.0118799	undirected	NA	NA
Ghir_D01G016160	Ghir_D02G001640	0.017631	undirected	NA	NA
Ghir_D01G016160	Ghir_D02G012090	0.0101469	undirected	NA	NA
Ghir_D01G016160	Ghir_D03G013160	0.0137648	undirected	NA	NA
Ghir_D01G016160	Ghir_D04G004030	0.0374087	undirected	NA	NA
Ghir_D01G016160	Ghir_D04G010730	0.0524531	undirected	NA	NA
Ghir_D01G016160	Ghir_D04G015400	0.018965	undirected	NA	NA
Ghir_D01G016160	Ghir_D04G020730	0.0477996	undirected	NA	NA
Ghir_D01G016160	Ghir_D05G008300	0.0362333	undirected	NA	NA
Ghir_D01G016160	Ghir_D05G016260	0.0125067	undirected	NA	NA
Ghir_D01G016160	Ghir_D06G016590	0.0264946	undirected	NA	NA
Ghir_D01G016160	Ghir_D08G011000	0.0108495	undirected	NA	NA
Ghir_D01G016160	Ghir_D08G022170	0.0199042	undirected	NA	NA
Ghir_D01G016160	Ghir_D09G011590	0.0335104	undirected	NA	NA
Ghir_D01G016160	Ghir_D09G021890	0.0130374	undirected	NA	NA
Ghir_D01G016160	Ghir_D10G006370	0.0115814	undirected	NA	NA
Ghir_D01G016160	Ghir_D10G012310	0.0181694	undirected	NA	NA
Ghir_D01G016160	Ghir_D10G012320	0.0111881	undirected	NA	NA
Ghir_D01G016160	Ghir_D10G020540	0.0103758	undirected	NA	NA
Ghir_D01G016160	Ghir_D11G023820	0.0202615	undirected	NA	NA
Ghir_D01G016160	Ghir_D12G017670	0.0192944	undirected	NA	NA
Ghir_D01G016160	Ghir_D13G019550	0.0187069	undirected	NA	NA
Ghir_D01G016160	Ghir_D13G020960	0.0176423	undirected	NA	NA
Ghir_D01G016590	Ghir_D01G021580	0.0106188	undirected	NA	NA
Ghir_D01G016590	Ghir_D03G010470	0.0117726	undirected	NA	NA
Ghir_D01G016590	Ghir_D04G004030	0.0102868	undirected	NA	NA
Ghir_D01G016590	Ghir_D04G017240	0.0237507	undirected	NA	NA
Ghir_D01G016590	Ghir_D05G003040	0.0307465	undirected	NA	NA
Ghir_D01G016590	Ghir_D06G016590	0.011877	undirected	NA	NA
Ghir_D01G016590	Ghir_D08G008190	0.0131571	undirected	NA	NA
Ghir_D01G016590	Ghir_D08G015180	0.0172452	undirected	NA	NA
Ghir_D01G016590	Ghir_D08G015630	0.0175825	undirected	NA	NA
Ghir_D01G016590	Ghir_D08G021530	0.010329	undirected	NA	NA
Ghir_D01G016590	Ghir_D08G022170	0.0252124	undirected	NA	NA
Ghir_D01G016590	Ghir_D09G013480	0.0111963	undirected	NA	NA
Ghir_D01G016590	Ghir_D09G014410	0.0165556	undirected	NA	NA
Ghir_D01G016590	Ghir_D11G000790	0.0245339	undirected	NA	NA
Ghir_D01G016590	Ghir_D12G013320	0.010165	undirected	NA	NA
Ghir_D01G016590	Ghir_D12G022530	0.0201149	undirected	NA	NA
Ghir_D01G016590	Ghir_D13G001640	0.0189166	undirected	NA	NA
Ghir_D01G016590	Ghir_D13G020470	0.0110101	undirected	NA	NA
Ghir_D01G017480	Ghir_D03G008210	0.0555079	undirected	NA	NA
Ghir_D01G017480	Ghir_D03G008410	0.0126897	undirected	NA	NA
Ghir_D01G019360	Ghir_D02G001640	0.0362158	undirected	NA	NA
Ghir_D01G019360	Ghir_D04G004030	0.0154623	undirected	NA	NA
Ghir_D01G019360	Ghir_D04G010730	0.0193699	undirected	NA	NA
Ghir_D01G019360	Ghir_D04G020730	0.0368909	undirected	NA	NA
Ghir_D01G019360	Ghir_D05G008300	0.0262589	undirected	NA	NA
Ghir_D01G019360	Ghir_D09G011590	0.032237	undirected	NA	NA
Ghir_D01G019360	Ghir_D09G021890	0.0172213	undirected	NA	NA
Ghir_D01G019360	Ghir_D12G017670	0.0131814	undirected	NA	NA
[truncated: 637 more rows]

## Sheet: Table S11D
Weight coefficient of 0 DPA fiber cell enriched genes from the brown module (weight > 0.01).
fromNode	toNode	weight	direction	fromAltName	toAltName
Ghir_A01G003520	Ghir_A01G011040	0.0512456	undirected	NA	NA
Ghir_A01G003520	Ghir_A01G015710	0.0126812	undirected	NA	NA
Ghir_A01G003520	Ghir_A03G015850	0.0380091	undirected	NA	NA
Ghir_A01G003520	Ghir_A04G012950	0.0105818	undirected	NA	NA
Ghir_A01G003520	Ghir_A05G008290	0.0402305	undirected	NA	NA
Ghir_A01G003520	Ghir_A05G016240	0.0204532	undirected	NA	NA
Ghir_A01G003520	Ghir_A05G016440	0.0128722	undirected	NA	NA
Ghir_A01G003520	Ghir_A05G039070	0.0580874	undirected	NA	NA
Ghir_A01G003520	Ghir_A06G013710	0.0256225	undirected	NA	NA
Ghir_A01G003520	Ghir_A06G015820	0.0218191	undirected	NA	NA
Ghir_A01G003520	Ghir_A07G013740	0.0213371	undirected	NA	NA
Ghir_A01G003520	Ghir_A07G016470	0.0579921	undirected	NA	NA
Ghir_A01G003520	Ghir_A08G020270	0.0169339	undirected	NA	NA
Ghir_A01G003520	Ghir_A09G013120	0.0351684	undirected	NA	NA
Ghir_A01G003520	Ghir_A09G016630	0.0153763	undirected	NA	NA
Ghir_A01G003520	Ghir_A09G017900	0.0140059	undirected	NA	NA
Ghir_A01G003520	Ghir_A09G022640	0.0312349	undirected	NA	NA
Ghir_A01G003520	Ghir_A10G005540	0.0139038	undirected	NA	NA
Ghir_A01G003520	Ghir_A10G010190	0.0157845	undirected	NA	NA
Ghir_A01G003520	Ghir_A10G015260	0.0257819	undirected	NA	NA
Ghir_A01G003520	Ghir_A11G012530	0.0114757	undirected	NA	NA
Ghir_A01G003520	Ghir_A13G018840	0.0272	undirected	NA	NA
Ghir_A01G003520	Ghir_A13G020120	0.0110921	undirected	NA	NA
Ghir_A01G003520	Ghir_D01G016160	0.0113021	undirected	NA	NA
Ghir_A01G003520	Ghir_D01G019360	0.0129206	undirected	NA	NA
Ghir_A01G003520	Ghir_D04G004030	0.0617989	undirected	NA	NA
Ghir_A01G003520	Ghir_D04G010730	0.0404232	undirected	NA	NA
Ghir_A01G003520	Ghir_D05G008300	0.0416892	undirected	NA	NA
Ghir_A01G003520	Ghir_D05G016260	0.0350972	undirected	NA	NA
Ghir_A01G003520	Ghir_D06G016590	0.0131472	undirected	NA	NA
Ghir_A01G003520	Ghir_D06G019950	0.010584	undirected	NA	NA
Ghir_A01G003520	Ghir_D07G016770	0.0165653	undirected	NA	NA
Ghir_A01G003520	Ghir_D08G001670	0.0131941	undirected	NA	NA
Ghir_A01G003520	Ghir_D08G021100	0.0448748	undirected	NA	NA
Ghir_A01G003520	Ghir_D08G022170	0.0404396	undirected	NA	NA
Ghir_A01G003520	Ghir_D09G011590	0.0150085	undirected	NA	NA
Ghir_A01G003520	Ghir_D09G012600	0.0127096	undirected	NA	NA
Ghir_A01G003520	Ghir_D09G013920	0.0104845	undirected	NA	NA
Ghir_A01G003520	Ghir_D10G003790	0.0111266	undirected	NA	NA
Ghir_A01G003520	Ghir_D10G006370	0.0253383	undirected	NA	NA
Ghir_A01G003520	Ghir_D10G006980	0.0123934	undirected	NA	NA
Ghir_A01G003520	Ghir_D10G012300	0.0125319	undirected	NA	NA
Ghir_A01G003520	Ghir_D10G012310	0.0309719	undirected	NA	NA
Ghir_A01G003520	Ghir_D10G012320	0.0215759	undirected	NA	NA
Ghir_A01G003520	Ghir_D10G012330	0.0121255	undirected	NA	NA
Ghir_A01G003520	Ghir_D11G023820	0.0177972	undirected	NA	NA
Ghir_A01G003520	Ghir_D13G019550	0.0387179	undirected	NA	NA
Ghir_A01G003520	Ghir_A08G026800	0.0106902	undirected	NA	NA
Ghir_A01G011040	Ghir_A01G014850	0.0421237	undirected	NA	NA
Ghir_A01G011040	Ghir_A01G015710	0.0775093	undirected	NA	NA
Ghir_A01G011040	Ghir_A01G018630	0.0335326	undirected	NA	NA
Ghir_A01G011040	Ghir_A01G021800	0.0164961	undirected	NA	NA
Ghir_A01G011040	Ghir_A02G008100	0.0303712	undirected	NA	NA
Ghir_A01G011040	Ghir_A03G010240	0.023119	undirected	NA	NA
Ghir_A01G011040	Ghir_A03G015850	0.0782118	undirected	NA	NA
Ghir_A01G011040	Ghir_A04G007130	0.029857	undirected	NA	NA
Ghir_A01G011040	Ghir_A04G012950	0.0485037	undirected	NA	NA
Ghir_A01G011040	Ghir_A05G005120	0.0343612	undirected	NA	NA
Ghir_A01G011040	Ghir_A05G006360	0.0222791	undirected	NA	NA
Ghir_A01G011040	Ghir_A05G008290	0.0708246	undirected	NA	NA
Ghir_A01G011040	Ghir_A05G014000	0.0622047	undirected	NA	NA
Ghir_A01G011040	Ghir_A05G016240	0.0615784	undirected	NA	NA
Ghir_A01G011040	Ghir_A05G016440	0.0764325	undirected	NA	NA
Ghir_A01G011040	Ghir_A05G023160	0.0196607	undirected	NA	NA
Ghir_A01G011040	Ghir_A05G034600	0.0590628	undirected	NA	NA
Ghir_A01G011040	Ghir_A05G037220	0.0187207	undirected	NA	NA
Ghir_A01G011040	Ghir_A05G039070	0.103969	undirected	NA	NA
Ghir_A01G011040	Ghir_A05G042510	0.0439197	undirected	NA	NA
Ghir_A01G011040	Ghir_A06G013710	0.0998116	undirected	NA	NA
Ghir_A01G011040	Ghir_A06G015820	0.0650287	undirected	NA	NA
Ghir_A01G011040	Ghir_A07G011650	0.0220924	undirected	NA	NA
Ghir_A01G011040	Ghir_A07G013740	0.0557153	undirected	NA	NA
Ghir_A01G011040	Ghir_A07G016470	0.138188	undirected	NA	NA
Ghir_A01G011040	Ghir_A08G005530	0.0374235	undirected	NA	NA
Ghir_A01G011040	Ghir_A08G008150	0.0231764	undirected	NA	NA
Ghir_A01G011040	Ghir_A08G011050	0.0655557	undirected	NA	NA
Ghir_A01G011040	Ghir_A08G017340	0.0543202	undirected	NA	NA
Ghir_A01G011040	Ghir_A08G020270	0.108751	undirected	NA	NA
Ghir_A01G011040	Ghir_A08G024790	0.0485181	undirected	NA	NA
Ghir_A01G011040	Ghir_A09G013120	0.100511	undirected	NA	NA
Ghir_A01G011040	Ghir_A09G016630	0.0504205	undirected	NA	NA
Ghir_A01G011040	Ghir_A09G017900	0.0665264	undirected	NA	NA
Ghir_A01G011040	Ghir_A09G022640	0.0356813	undirected	NA	NA
Ghir_A01G011040	Ghir_A10G005540	0.0670092	undirected	NA	NA
Ghir_A01G011040	Ghir_A10G006150	0.0418756	undirected	NA	NA
Ghir_A01G011040	Ghir_A10G010190	0.0784027	undirected	NA	NA
Ghir_A01G011040	Ghir_A10G012580	0.0675533	undirected	NA	NA
Ghir_A01G011040	Ghir_A10G015240	0.0271709	undirected	NA	NA
Ghir_A01G011040	Ghir_A10G015260	0.0693712	undirected	NA	NA
Ghir_A01G011040	Ghir_A10G022300	0.0433703	undirected	NA	NA
Ghir_A01G011040	Ghir_A11G012530	0.0665614	undirected	NA	NA
Ghir_A01G011040	Ghir_A11G029540	0.0508675	undirected	NA	NA
Ghir_A01G011040	Ghir_A12G014990	0.0286708	undirected	NA	NA
Ghir_A01G011040	Ghir_A12G020340	0.0184495	undirected	NA	NA
Ghir_A01G011040	Ghir_A12G028530	0.0244735	undirected	NA	NA
Ghir_A01G011040	Ghir_A13G007780	0.0319682	undirected	NA	NA
Ghir_A01G011040	Ghir_A13G010390	0.0495756	undirected	NA	NA
Ghir_A01G011040	Ghir_A13G011760	0.0600288	undirected	NA	NA
Ghir_A01G011040	Ghir_A13G016070	0.0453067	undirected	NA	NA
Ghir_A01G011040	Ghir_A13G018840	0.0535691	undirected	NA	NA
Ghir_A01G011040	Ghir_A13G020120	0.0462668	undirected	NA	NA
Ghir_A01G011040	Ghir_A13G020330	0.0401182	undirected	NA	NA
Ghir_A01G011040	Ghir_D01G016160	0.0642989	undirected	NA	NA
Ghir_A01G011040	Ghir_D01G019360	0.0755656	undirected	NA	NA
Ghir_A01G011040	Ghir_D02G001640	0.0219576	undirected	NA	NA
Ghir_A01G011040	Ghir_D02G012090	0.0586813	undirected	NA	NA
Ghir_A01G011040	Ghir_D04G004030	0.114215	undirected	NA	NA
Ghir_A01G011040	Ghir_D04G005170	0.0684934	undirected	NA	NA
Ghir_A01G011040	Ghir_D04G010730	0.0807806	undirected	NA	NA
Ghir_A01G011040	Ghir_D04G012990	0.0355386	undirected	NA	NA
Ghir_A01G011040	Ghir_D04G017310	0.0360912	undirected	NA	NA
Ghir_A01G011040	Ghir_D04G020730	0.0432033	undirected	NA	NA
Ghir_A01G011040	Ghir_D05G008300	0.067968	undirected	NA	NA
Ghir_A01G011040	Ghir_D05G013420	0.0695085	undirected	NA	NA
Ghir_A01G011040	Ghir_D05G013750	0.0486983	undirected	NA	NA
Ghir_A01G011040	Ghir_D05G015510	0.0359538	undirected	NA	NA
Ghir_A01G011040	Ghir_D05G016260	0.0970896	undirected	NA	NA
Ghir_A01G011040	Ghir_D06G000070	0.0205931	undirected	NA	NA
Ghir_A01G011040	Ghir_D06G001600	0.0317705	undirected	NA	NA
Ghir_A01G011040	Ghir_D06G012110	0.0597248	undirected	NA	NA
Ghir_A01G011040	Ghir_D06G016590	0.0609152	undirected	NA	NA
Ghir_A01G011040	Ghir_D06G019950	0.0797953	undirected	NA	NA
Ghir_A01G011040	Ghir_D07G005200	0.0193541	undirected	NA	NA
Ghir_A01G011040	Ghir_D07G006620	0.0220548	undirected	NA	NA
Ghir_A01G011040	Ghir_D07G013980	0.0182944	undirected	NA	NA
Ghir_A01G011040	Ghir_D07G014860	0.0541272	undirected	NA	NA
Ghir_A01G011040	Ghir_D07G016770	0.0932665	undirected	NA	NA
Ghir_A01G011040	Ghir_D07G023560	0.0203075	undirected	NA	NA
Ghir_A01G011040	Ghir_D08G001670	0.0496882	undirected	NA	NA
Ghir_A01G011040	Ghir_D08G011000	0.0468035	undirected	NA	NA
Ghir_A01G011040	Ghir_D08G018180	0.0393936	undirected	NA	NA
Ghir_A01G011040	Ghir_D08G021100	0.109632	undirected	NA	NA
Ghir_A01G011040	Ghir_D08G021690	0.0754864	undirected	NA	NA
Ghir_A01G011040	Ghir_D08G022170	0.089517	undirected	NA	NA
Ghir_A01G011040	Ghir_D09G010330	0.059762	undirected	NA	NA
Ghir_A01G011040	Ghir_D09G011590	0.0538904	undirected	NA	NA
Ghir_A01G011040	Ghir_D09G012470	0.0242252	undirected	NA	NA
Ghir_A01G011040	Ghir_D09G012600	0.0824938	undirected	NA	NA
Ghir_A01G011040	Ghir_D09G013480	0.028619	undirected	NA	NA
Ghir_A01G011040	Ghir_D09G013920	0.0526055	undirected	NA	NA
Ghir_A01G011040	Ghir_D09G019870	0.0234704	undirected	NA	NA
Ghir_A01G011040	Ghir_D09G025100	0.0127093	undirected	NA	NA
Ghir_A01G011040	Ghir_D10G001810	0.0193795	undirected	NA	NA
Ghir_A01G011040	Ghir_D10G003790	0.0274459	undirected	NA	NA
Ghir_A01G011040	Ghir_D10G006370	0.0891831	undirected	NA	NA
Ghir_A01G011040	Ghir_D10G006980	0.0599793	undirected	NA	NA
Ghir_A01G011040	Ghir_D10G012300	0.0959201	undirected	NA	NA
Ghir_A01G011040	Ghir_D10G012310	0.0876855	undirected	NA	NA
Ghir_A01G011040	Ghir_D10G012320	0.0795059	undirected	NA	NA
Ghir_A01G011040	Ghir_D10G012330	0.0640612	undirected	NA	NA
Ghir_A01G011040	Ghir_D10G012560	0.0291332	undirected	NA	NA
Ghir_A01G011040	Ghir_D10G015220	0.0379491	undirected	NA	NA
Ghir_A01G011040	Ghir_D10G021850	0.0239869	undirected	NA	NA
Ghir_A01G011040	Ghir_D10G024440	0.0516434	undirected	NA	NA
Ghir_A01G011040	Ghir_D11G002770	0.0241565	undirected	NA	NA
Ghir_A01G011040	Ghir_D11G006540	0.0615673	undirected	NA	NA
Ghir_A01G011040	Ghir_D11G011700	0.0222826	undirected	NA	NA
Ghir_A01G011040	Ghir_D11G023820	0.0125201	undirected	NA	NA
Ghir_A01G011040	Ghir_D11G028430	0.0104619	undirected	NA	NA
Ghir_A01G011040	Ghir_D11G029710	0.0502722	undirected	NA	NA
Ghir_A01G011040	Ghir_D12G006880	0.0396575	undirected	NA	NA
Ghir_A01G011040	Ghir_D12G017670	0.0128866	undirected	NA	NA
Ghir_A01G011040	Ghir_D12G028260	0.040836	undirected	NA	NA
Ghir_A01G011040	Ghir_D12G028680	0.0280778	undirected	NA	NA
Ghir_A01G011040	Ghir_D13G004250	0.010166	undirected	NA	NA
Ghir_A01G011040	Ghir_D13G007490	0.0348182	undirected	NA	NA
Ghir_A01G011040	Ghir_D13G019430	0.0539731	undirected	NA	NA
Ghir_A01G011040	Ghir_D13G019550	0.0746557	undirected	NA	NA
Ghir_A01G011040	Ghir_D13G020960	0.0344669	undirected	NA	NA
Ghir_A01G011040	Ghir_A08G026800	0.0686781	undirected	NA	NA
Ghir_A01G014850	Ghir_A01G015710	0.0121202	undirected	NA	NA
Ghir_A01G014850	Ghir_A03G015850	0.0275761	undirected	NA	NA
Ghir_A01G014850	Ghir_A04G007130	0.0122786	undirected	NA	NA
Ghir_A01G014850	Ghir_A05G008290	0.0153368	undirected	NA	NA
Ghir_A01G014850	Ghir_A05G014000	0.0100753	undirected	NA	NA
Ghir_A01G014850	Ghir_A05G016240	0.0203769	undirected	NA	NA
Ghir_A01G014850	Ghir_A05G016440	0.0229705	undirected	NA	NA
Ghir_A01G014850	Ghir_A05G039070	0.0409211	undirected	NA	NA
Ghir_A01G014850	Ghir_A06G013710	0.0309719	undirected	NA	NA
Ghir_A01G014850	Ghir_A06G015820	0.0270404	undirected	NA	NA
Ghir_A01G014850	Ghir_A07G013740	0.0211008	undirected	NA	NA
Ghir_A01G014850	Ghir_A07G016470	0.0512367	undirected	NA	NA
Ghir_A01G014850	Ghir_A08G011050	0.0126143	undirected	NA	NA
Ghir_A01G014850	Ghir_A08G017340	0.0250882	undirected	NA	NA
Ghir_A01G014850	Ghir_A08G020270	0.0148676	undirected	NA	NA
Ghir_A01G014850	Ghir_A08G024790	0.0117098	undirected	NA	NA
Ghir_A01G014850	Ghir_A09G013120	0.0498188	undirected	NA	NA
Ghir_A01G014850	Ghir_A09G016630	0.0221435	undirected	NA	NA
Ghir_A01G014850	Ghir_A09G017900	0.0259313	undirected	NA	NA
Ghir_A01G014850	Ghir_A10G005540	0.0235424	undirected	NA	NA
Ghir_A01G014850	Ghir_A10G006150	0.0149533	undirected	NA	NA
Ghir_A01G014850	Ghir_A10G010190	0.0174845	undirected	NA	NA
Ghir_A01G014850	Ghir_A10G015260	0.0143498	undirected	NA	NA
Ghir_A01G014850	Ghir_A12G028530	0.0200004	undirected	NA	NA
Ghir_A01G014850	Ghir_A13G007780	0.0141494	undirected	NA	NA
Ghir_A01G014850	Ghir_A13G010390	0.0193488	undirected	NA	NA
Ghir_A01G014850	Ghir_A13G018070	0.0178885	undirected	NA	NA
Ghir_A01G014850	Ghir_A13G018840	0.0125528	undirected	NA	NA
Ghir_A01G014850	Ghir_D01G016160	0.0141521	undirected	NA	NA
Ghir_A01G014850	Ghir_D01G019360	0.0164412	undirected	NA	NA
Ghir_A01G014850	Ghir_D02G012090	0.0170103	undirected	NA	NA
Ghir_A01G014850	Ghir_D04G004030	0.0408567	undirected	NA	NA
Ghir_A01G014850	Ghir_D04G005170	0.0100759	undirected	NA	NA
Ghir_A01G014850	Ghir_D04G010730	0.0343674	undirected	NA	NA
Ghir_A01G014850	Ghir_D04G020730	0.0455001	undirected	NA	NA
Ghir_A01G014850	Ghir_D05G008300	0.012854	undirected	NA	NA
Ghir_A01G014850	Ghir_D05G013420	0.0100512	undirected	NA	NA
Ghir_A01G014850	Ghir_D05G016260	0.0495701	undirected	NA	NA
Ghir_A01G014850	Ghir_D06G016590	0.0191947	undirected	NA	NA
Ghir_A01G014850	Ghir_D07G016770	0.0108492	undirected	NA	NA
Ghir_A01G014850	Ghir_D08G021100	0.0554994	undirected	NA	NA
Ghir_A01G014850	Ghir_D08G022170	0.0286341	undirected	NA	NA
Ghir_A01G014850	Ghir_D09G010330	0.0114695	undirected	NA	NA
Ghir_A01G014850	Ghir_D09G011590	0.039258	undirected	NA	NA
Ghir_A01G014850	Ghir_D09G012600	0.0225167	undirected	NA	NA
Ghir_A01G014850	Ghir_D09G013920	0.0178519	undirected	NA	NA
Ghir_A01G014850	Ghir_D09G025100	0.0104884	undirected	NA	NA
Ghir_A01G014850	Ghir_D10G006370	0.0350269	undirected	NA	NA
Ghir_A01G014850	Ghir_D10G006980	0.0147816	undirected	NA	NA
Ghir_A01G014850	Ghir_D10G012310	0.0314117	undirected	NA	NA
Ghir_A01G014850	Ghir_D10G012320	0.0171139	undirected	NA	NA
Ghir_A01G014850	Ghir_D10G012330	0.0376087	undirected	NA	NA
Ghir_A01G014850	Ghir_D11G006540	0.0117312	undirected	NA	NA
Ghir_A01G014850	Ghir_D12G017670	0.0150264	undirected	NA	NA
Ghir_A01G014850	Ghir_D13G007490	0.0166161	undirected	NA	NA
Ghir_A01G014850	Ghir_D13G019550	0.0277328	undirected	NA	NA
Ghir_A01G014850	Ghir_A08G026800	0.0139908	undirected	NA	NA
Ghir_A01G015710	Ghir_A03G015850	0.0471973	undirected	NA	NA
Ghir_A01G015710	Ghir_A04G012950	0.0115186	undirected	NA	NA
Ghir_A01G015710	Ghir_A05G008290	0.0296625	undirected	NA	NA
Ghir_A01G015710	Ghir_A05G014000	0.0204321	undirected	NA	NA
Ghir_A01G015710	Ghir_A05G016240	0.0285458	undirected	NA	NA
Ghir_A01G015710	Ghir_A05G016440	0.0425937	undirected	NA	NA
Ghir_A01G015710	Ghir_A05G034600	0.017687	undirected	NA	NA
Ghir_A01G015710	Ghir_A05G037220	0.0107028	undirected	NA	NA
Ghir_A01G015710	Ghir_A05G039070	0.0913673	undirected	NA	NA
Ghir_A01G015710	Ghir_A05G042510	0.0100788	undirected	NA	NA
Ghir_A01G015710	Ghir_A06G013710	0.0663163	undirected	NA	NA
Ghir_A01G015710	Ghir_A06G015820	0.0242243	undirected	NA	NA
Ghir_A01G015710	Ghir_A07G013740	0.0225505	undirected	NA	NA
Ghir_A01G015710	Ghir_A07G016470	0.0936302	undirected	NA	NA
Ghir_A01G015710	Ghir_A08G011050	0.0152244	undirected	NA	NA
Ghir_A01G015710	Ghir_A08G017340	0.0158439	undirected	NA	NA
Ghir_A01G015710	Ghir_A08G020270	0.0367157	undirected	NA	NA
Ghir_A01G015710	Ghir_A08G024790	0.0161507	undirected	NA	NA
Ghir_A01G015710	Ghir_A09G013120	0.0843205	undirected	NA	NA
Ghir_A01G015710	Ghir_A09G016630	0.0206862	undirected	NA	NA
Ghir_A01G015710	Ghir_A09G017900	0.0356505	undirected	NA	NA
Ghir_A01G015710	Ghir_A10G005540	0.031209	undirected	NA	NA
Ghir_A01G015710	Ghir_A10G010190	0.0264705	undirected	NA	NA
Ghir_A01G015710	Ghir_A10G012580	0.0109259	undirected	NA	NA
Ghir_A01G015710	Ghir_A10G015260	0.0228421	undirected	NA	NA
Ghir_A01G015710	Ghir_A11G012530	0.012859	undirected	NA	NA
Ghir_A01G015710	Ghir_A13G010390	0.0163876	undirected	NA	NA
Ghir_A01G015710	Ghir_A13G011760	0.0119328	undirected	NA	NA
Ghir_A01G015710	Ghir_A13G018840	0.0194134	undirected	NA	NA
Ghir_A01G015710	Ghir_A13G020120	0.0136541	undirected	NA	NA
Ghir_A01G015710	Ghir_A13G020330	0.0122299	undirected	NA	NA
Ghir_A01G015710	Ghir_D01G016160	0.0164439	undirected	NA	NA
Ghir_A01G015710	Ghir_D01G019360	0.0360371	undirected	NA	NA
Ghir_A01G015710	Ghir_D02G012090	0.0281858	undirected	NA	NA
Ghir_A01G015710	Ghir_D04G004030	0.0900708	undirected	NA	NA
Ghir_A01G015710	Ghir_D04G005170	0.0159284	undirected	NA	NA
Ghir_A01G015710	Ghir_D04G010730	0.0433962	undirected	NA	NA
Ghir_A01G015710	Ghir_D04G020730	0.0181876	undirected	NA	NA
Ghir_A01G015710	Ghir_D05G008300	0.0230674	undirected	NA	NA
Ghir_A01G015710	Ghir_D05G013420	0.0194179	undirected	NA	NA
Ghir_A01G015710	Ghir_D05G013750	0.011968	undirected	NA	NA
Ghir_A01G015710	Ghir_D05G015510	0.0122884	undirected	NA	NA
Ghir_A01G015710	Ghir_D05G016260	0.0989173	undirected	NA	NA
Ghir_A01G015710	Ghir_D06G012110	0.0136663	undirected	NA	NA
Ghir_A01G015710	Ghir_D06G016590	0.0141542	undirected	NA	NA
Ghir_A01G015710	Ghir_D06G019950	0.0118388	undirected	NA	NA
Ghir_A01G015710	Ghir_D07G014860	0.0150744	undirected	NA	NA
Ghir_A01G015710	Ghir_D07G016770	0.0215825	undirected	NA	NA
Ghir_A01G015710	Ghir_D08G021100	0.105505	undirected	NA	NA
Ghir_A01G015710	Ghir_D08G021690	0.018663	undirected	NA	NA
Ghir_A01G015710	Ghir_D08G022170	0.0420608	undirected	NA	NA
Ghir_A01G015710	Ghir_D09G010330	0.0116528	undirected	NA	NA
Ghir_A01G015710	Ghir_D09G011590	0.0312948	undirected	NA	NA
Ghir_A01G015710	Ghir_D09G012600	0.0392514	undirected	NA	NA
Ghir_A01G015710	Ghir_D09G013920	0.0171151	undirected	NA	NA
Ghir_A01G015710	Ghir_D10G006370	0.0626157	undirected	NA	NA
Ghir_A01G015710	Ghir_D10G006980	0.0178445	undirected	NA	NA
Ghir_A01G015710	Ghir_D10G012300	0.0184974	undirected	NA	NA
Ghir_A01G015710	Ghir_D10G012310	0.0464741	undirected	NA	NA
Ghir_A01G015710	Ghir_D10G012320	0.029722	undirected	NA	NA
Ghir_A01G015710	Ghir_D10G012330	0.0268109	undirected	NA	NA
Ghir_A01G015710	Ghir_D10G024440	0.0127483	undirected	NA	NA
Ghir_A01G015710	Ghir_D11G006540	0.0252751	undirected	NA	NA
Ghir_A01G015710	Ghir_D11G011700	0.0109989	undirected	NA	NA
Ghir_A01G015710	Ghir_D12G028680	0.0104431	undirected	NA	NA
Ghir_A01G015710	Ghir_D13G019550	0.0437699	undirected	NA	NA
Ghir_A01G015710	Ghir_A08G026800	0.0243696	undirected	NA	NA
Ghir_A01G018630	Ghir_A03G015850	0.0316438	undirected	NA	NA
Ghir_A01G018630	Ghir_A05G016240	0.0196625	undirected	NA	NA
Ghir_A01G018630	Ghir_A05G016440	0.0147003	undirected	NA	NA
Ghir_A01G018630	Ghir_A05G039070	0.0334	undirected	NA	NA
Ghir_A01G018630	Ghir_A06G013710	0.0215322	undirected	NA	NA
Ghir_A01G018630	Ghir_A06G015820	0.0182034	undirected	NA	NA
Ghir_A01G018630	Ghir_A07G013740	0.0239191	undirected	NA	NA
Ghir_A01G018630	Ghir_A07G016470	0.0407875	undirected	NA	NA
Ghir_A01G018630	Ghir_A08G020270	0.0108509	undirected	NA	NA
Ghir_A01G018630	Ghir_A09G013120	0.0332075	undirected	NA	NA
Ghir_A01G018630	Ghir_A09G016630	0.0178243	undirected	NA	NA
Ghir_A01G018630	Ghir_A09G017900	0.0131299	undirected	NA	NA
Ghir_A01G018630	Ghir_A10G005540	0.0101974	undirected	NA	NA
Ghir_A01G018630	Ghir_A10G010190	0.0132099	undirected	NA	NA
Ghir_A01G018630	Ghir_A10G015260	0.0146162	undirected	NA	NA
Ghir_A01G018630	Ghir_A13G018840	0.0167781	undirected	NA	NA
Ghir_A01G018630	Ghir_D01G019360	0.0108507	undirected	NA	NA
Ghir_A01G018630	Ghir_D04G004030	0.0374738	undirected	NA	NA
Ghir_A01G018630	Ghir_D04G010730	0.042086	undirected	NA	NA
Ghir_A01G018630	Ghir_D05G016260	0.0302546	undirected	NA	NA
Ghir_A01G018630	Ghir_D06G016590	0.0106131	undirected	NA	NA
Ghir_A01G018630	Ghir_D07G016770	0.0114329	undirected	NA	NA
Ghir_A01G018630	Ghir_D08G021100	0.0338504	undirected	NA	NA
Ghir_A01G018630	Ghir_D08G022170	0.0315601	undirected	NA	NA
Ghir_A01G018630	Ghir_D09G011590	0.0125328	undirected	NA	NA
Ghir_A01G018630	Ghir_D09G012600	0.011304	undirected	NA	NA
Ghir_A01G018630	Ghir_D09G013920	0.0118343	undirected	NA	NA
Ghir_A01G018630	Ghir_D10G006370	0.01659	undirected	NA	NA
Ghir_A01G018630	Ghir_D10G012310	0.017813	undirected	NA	NA
Ghir_A01G018630	Ghir_D10G012320	0.0103268	undirected	NA	NA
Ghir_A01G018630	Ghir_D10G012330	0.0112694	undirected	NA	NA
Ghir_A01G018630	Ghir_D13G019550	0.0350128	undirected	NA	NA
Ghir_A01G021800	Ghir_A03G015850	0.0134897	undirected	NA	NA
Ghir_A01G021800	Ghir_A05G039070	0.0164616	undirected	NA	NA
Ghir_A01G021800	Ghir_A06G013710	0.0121689	undirected	NA	NA
Ghir_A01G021800	Ghir_A07G016470	0.0207737	undirected	NA	NA
Ghir_A01G021800	Ghir_A09G013120	0.016383	undirected	NA	NA
Ghir_A01G021800	Ghir_D04G004030	0.0178737	undirected	NA	NA
Ghir_A01G021800	Ghir_D04G010730	0.0164115	undirected	NA	NA
Ghir_A01G021800	Ghir_D05G016260	0.0183463	undirected	NA	NA
Ghir_A01G021800	Ghir_D08G021100	0.0204374	undirected	NA	NA
Ghir_A01G021800	Ghir_D08G022170	0.0135033	undirected	NA	NA
Ghir_A01G021800	Ghir_D10G006370	0.0126757	undirected	NA	NA
Ghir_A01G021800	Ghir_D10G012310	0.011563	undirected	NA	NA
Ghir_A01G021800	Ghir_D13G019550	0.0152772	undirected	NA	NA
Ghir_A02G008100	Ghir_A03G015850	0.0323743	undirected	NA	NA
Ghir_A02G008100	Ghir_A04G007130	0.0124027	undirected	NA	NA
Ghir_A02G008100	Ghir_A05G008290	0.0130149	undirected	NA	NA
Ghir_A02G008100	Ghir_A05G016240	0.030818	undirected	NA	NA
Ghir_A02G008100	Ghir_A05G023160	0.0138253	undirected	NA	NA
Ghir_A02G008100	Ghir_A05G039070	0.0292246	undirected	NA	NA
Ghir_A02G008100	Ghir_A06G013710	0.0191633	undirected	NA	NA
Ghir_A02G008100	Ghir_A06G015820	0.02949	undirected	NA	NA
Ghir_A02G008100	Ghir_A07G013740	0.0396097	undirected	NA	NA
Ghir_A02G008100	Ghir_A07G016470	0.0387507	undirected	NA	NA
Ghir_A02G008100	Ghir_A08G017340	0.0149319	undirected	NA	NA
Ghir_A02G008100	Ghir_A08G020270	0.0100598	undirected	NA	NA
Ghir_A02G008100	Ghir_A09G013120	0.0290146	undirected	NA	NA
Ghir_A02G008100	Ghir_A09G016630	0.0284489	undirected	NA	NA
Ghir_A02G008100	Ghir_A09G017900	0.0117671	undirected	NA	NA
Ghir_A02G008100	Ghir_A10G005540	0.0115221	undirected	NA	NA
Ghir_A02G008100	Ghir_A10G010190	0.0146971	undirected	NA	NA
Ghir_A02G008100	Ghir_A10G015260	0.0193747	undirected	NA	NA
Ghir_A02G008100	Ghir_A11G012530	0.0117068	undirected	NA	NA
Ghir_A02G008100	Ghir_A13G018840	0.0241027	undirected	NA	NA
Ghir_A02G008100	Ghir_D01G016160	0.0122141	undirected	NA	NA
Ghir_A02G008100	Ghir_D04G004030	0.0359776	undirected	NA	NA
Ghir_A02G008100	Ghir_D04G010730	0.0556712	undirected	NA	NA
Ghir_A02G008100	Ghir_D04G020730	0.0209168	undirected	NA	NA
Ghir_A02G008100	Ghir_D05G008300	0.0106141	undirected	NA	NA
Ghir_A02G008100	Ghir_D05G016260	0.0259585	undirected	NA	NA
Ghir_A02G008100	Ghir_D06G016590	0.0171087	undirected	NA	NA
Ghir_A02G008100	Ghir_D07G016770	0.0115203	undirected	NA	NA
Ghir_A02G008100	Ghir_D08G021100	0.0295315	undirected	NA	NA
Ghir_A02G008100	Ghir_D08G022170	0.0345266	undirected	NA	NA
Ghir_A02G008100	Ghir_D09G010330	0.0101341	undirected	NA	NA
Ghir_A02G008100	Ghir_D09G011590	0.0246266	undirected	NA	NA
Ghir_A02G008100	Ghir_D09G013920	0.0161417	undirected	NA	NA
Ghir_A02G008100	Ghir_D10G001810	0.0110963	undirected	NA	NA
Ghir_A02G008100	Ghir_D10G006370	0.0156494	undirected	NA	NA
Ghir_A02G008100	Ghir_D10G012310	0.0194843	undirected	NA	NA
Ghir_A02G008100	Ghir_D10G012320	0.0114505	undirected	NA	NA
Ghir_A02G008100	Ghir_D10G012330	0.0163165	undirected	NA	NA
Ghir_A02G008100	Ghir_D12G017670	0.0145053	undirected	NA	NA
Ghir_A02G008100	Ghir_D13G019550	0.0486162	undirected	NA	NA
Ghir_A03G010240	Ghir_A03G015850	0.0150459	undirected	NA	NA
Ghir_A03G010240	Ghir_A05G039070	0.026964	undirected	NA	NA
Ghir_A03G010240	Ghir_A06G013710	0.0124159	undirected	NA	NA
Ghir_A03G010240	Ghir_A06G015820	0.0101236	undirected	NA	NA
Ghir_A03G010240	Ghir_A07G013740	0.0106446	undirected	NA	NA
Ghir_A03G010240	Ghir_A07G016470	0.0257711	undirected	NA	NA
Ghir_A03G010240	Ghir_A09G013120	0.0173552	undirected	NA	NA
Ghir_A03G010240	Ghir_A10G015260	0.0105556	undirected	NA	NA
Ghir_A03G010240	Ghir_D04G004030	0.0313306	undirected	NA	NA
Ghir_A03G010240	Ghir_D04G010730	0.0191294	undirected	NA	NA
Ghir_A03G010240	Ghir_D05G016260	0.0150973	undirected	NA	NA
Ghir_A03G010240	Ghir_D08G021100	0.0198268	undirected	NA	NA
Ghir_A03G010240	Ghir_D08G022170	0.0149409	undirected	NA	NA
Ghir_A03G010240	Ghir_D10G006370	0.010506	undirected	NA	NA
Ghir_A03G010240	Ghir_D10G012310	0.0107622	undirected	NA	NA
Ghir_A03G010240	Ghir_D13G019550	0.0143699	undirected	NA	NA
Ghir_A03G015850	Ghir_A04G007130	0.0223049	undirected	NA	NA
Ghir_A03G015850	Ghir_A04G012950	0.0311613	undirected	NA	NA
Ghir_A03G015850	Ghir_A05G005120	0.0302072	undirected	NA	NA
Ghir_A03G015850	Ghir_A05G006360	0.0137149	undirected	NA	NA
Ghir_A03G015850	Ghir_A05G008290	0.0476635	undirected	NA	NA
Ghir_A03G015850	Ghir_A05G014000	0.0375978	undirected	NA	NA
Ghir_A03G015850	Ghir_A05G016240	0.0501434	undirected	NA	NA
Ghir_A03G015850	Ghir_A05G016440	0.0468079	undirected	NA	NA
Ghir_A03G015850	Ghir_A05G023160	0.0143246	undirected	NA	NA
Ghir_A03G015850	Ghir_A05G034600	0.035991	undirected	NA	NA
Ghir_A03G015850	Ghir_A05G037220	0.0151947	undirected	NA	NA
Ghir_A03G015850	Ghir_A05G039070	0.0729641	undirected	NA	NA
Ghir_A03G015850	Ghir_A05G042510	0.0351955	undirected	NA	NA
Ghir_A03G015850	Ghir_A06G013710	0.0602211	undirected	NA	NA
Ghir_A03G015850	Ghir_A06G015820	0.0542306	undirected	NA	NA
Ghir_A03G015850	Ghir_A07G011650	0.0202503	undirected	NA	NA
Ghir_A03G015850	Ghir_A07G013740	0.051741	undirected	NA	NA
Ghir_A03G015850	Ghir_A07G016470	0.0899863	undirected	NA	NA
Ghir_A03G015850	Ghir_A08G005530	0.0288514	undirected	NA	NA
Ghir_A03G015850	Ghir_A08G008150	0.0160098	undirected	NA	NA
Ghir_A03G015850	Ghir_A08G011050	0.0557426	undirected	NA	NA
Ghir_A03G015850	Ghir_A08G017340	0.0427629	undirected	NA	NA
Ghir_A03G015850	Ghir_A08G020270	0.074841	undirected	NA	NA
Ghir_A03G015850	Ghir_A08G024790	0.0290142	undirected	NA	NA
Ghir_A03G015850	Ghir_A09G013120	0.065563	undirected	NA	NA
Ghir_A03G015850	Ghir_A09G016630	0.0490814	undirected	NA	NA
Ghir_A03G015850	Ghir_A09G017900	0.0510665	undirected	NA	NA
Ghir_A03G015850	Ghir_A09G022640	0.0235074	undirected	NA	NA
Ghir_A03G015850	Ghir_A10G005540	0.0449453	undirected	NA	NA
Ghir_A03G015850	Ghir_A10G006150	0.0281497	undirected	NA	NA
Ghir_A03G015850	Ghir_A10G010190	0.0721836	undirected	NA	NA
Ghir_A03G015850	Ghir_A10G012580	0.0407188	undirected	NA	NA
Ghir_A03G015850	Ghir_A10G015240	0.0288901	undirected	NA	NA
Ghir_A03G015850	Ghir_A10G015260	0.0571656	undirected	NA	NA
Ghir_A03G015850	Ghir_A10G022300	0.034825	undirected	NA	NA
Ghir_A03G015850	Ghir_A11G012530	0.053836	undirected	NA	NA
Ghir_A03G015850	Ghir_A11G029540	0.0376628	undirected	NA	NA
Ghir_A03G015850	Ghir_A12G014990	0.0266605	undirected	NA	NA
Ghir_A03G015850	Ghir_A12G020340	0.0163211	undirected	NA	NA
Ghir_A03G015850	Ghir_A12G028530	0.0195065	undirected	NA	NA
Ghir_A03G015850	Ghir_A13G007780	0.0250975	undirected	NA	NA
Ghir_A03G015850	Ghir_A13G010390	0.0288417	undirected	NA	NA
Ghir_A03G015850	Ghir_A13G011760	0.0393406	undirected	NA	NA
Ghir_A03G015850	Ghir_A13G016070	0.0414047	undirected	NA	NA
Ghir_A03G015850	Ghir_A13G018840	0.0605814	undirected	NA	NA
Ghir_A03G015850	Ghir_A13G020120	0.0317686	undirected	NA	NA
Ghir_A03G015850	Ghir_A13G020330	0.0244281	undirected	NA	NA
Ghir_A03G015850	Ghir_D01G016160	0.0454176	undirected	NA	NA
Ghir_A03G015850	Ghir_D01G019360	0.0447599	undirected	NA	NA
Ghir_A03G015850	Ghir_D02G001640	0.0165718	undirected	NA	NA
Ghir_A03G015850	Ghir_D02G012090	0.0335321	undirected	NA	NA
Ghir_A03G015850	Ghir_D04G004030	0.0813906	undirected	NA	NA
Ghir_A03G015850	Ghir_D04G005170	0.0489651	undirected	NA	NA
Ghir_A03G015850	Ghir_D04G010730	0.0735686	undirected	NA	NA
Ghir_A03G015850	Ghir_D04G012990	0.0300333	undirected	NA	NA
Ghir_A03G015850	Ghir_D04G017310	0.0226957	undirected	NA	NA
Ghir_A03G015850	Ghir_D04G020730	0.0329867	undirected	NA	NA
Ghir_A03G015850	Ghir_D05G008300	0.0406692	undirected	NA	NA
Ghir_A03G015850	Ghir_D05G013420	0.0530491	undirected	NA	NA
Ghir_A03G015850	Ghir_D05G013750	0.037735	undirected	NA	NA
Ghir_A03G015850	Ghir_D05G015510	0.0242648	undirected	NA	NA
Ghir_A03G015850	Ghir_D05G016260	0.0633377	undirected	NA	NA
Ghir_A03G015850	Ghir_D06G000070	0.0136999	undirected	NA	NA
Ghir_A03G015850	Ghir_D06G001600	0.0324494	undirected	NA	NA
Ghir_A03G015850	Ghir_D06G012110	0.0360802	undirected	NA	NA
Ghir_A03G015850	Ghir_D06G016590	0.0498257	undirected	NA	NA
Ghir_A03G015850	Ghir_D06G019950	0.0743969	undirected	NA	NA
Ghir_A03G015850	Ghir_D07G005200	0.0142513	undirected	NA	NA
Ghir_A03G015850	Ghir_D07G006620	0.0134809	undirected	NA	NA
Ghir_A03G015850	Ghir_D07G013980	0.0125519	undirected	NA	NA
Ghir_A03G015850	Ghir_D07G014860	0.0391333	undirected	NA	NA
Ghir_A03G015850	Ghir_D07G016770	0.0629265	undirected	NA	NA
Ghir_A03G015850	Ghir_D07G023560	0.0159345	undirected	NA	NA
Ghir_A03G015850	Ghir_D08G001670	0.0288858	undirected	NA	NA
Ghir_A03G015850	Ghir_D08G011000	0.041784	undirected	NA	NA
Ghir_A03G015850	Ghir_D08G018180	0.0398846	undirected	NA	NA
Ghir_A03G015850	Ghir_D08G021100	0.073111	undirected	NA	NA
Ghir_A03G015850	Ghir_D08G021690	0.045652	undirected	NA	NA
Ghir_A03G015850	Ghir_D08G022170	0.07009	undirected	NA	NA
Ghir_A03G015850	Ghir_D09G010330	0.0484481	undirected	NA	NA
Ghir_A03G015850	Ghir_D09G011590	0.0378095	undirected	NA	NA
Ghir_A03G015850	Ghir_D09G012470	0.020777	undirected	NA	NA
Ghir_A03G015850	Ghir_D09G012600	0.0519163	undirected	NA	NA
Ghir_A03G015850	Ghir_D09G013480	0.0298293	undirected	NA	NA
Ghir_A03G015850	Ghir_D09G013920	0.0435028	undirected	NA	NA
Ghir_A03G015850	Ghir_D09G019870	0.0168669	undirected	NA	NA
Ghir_A03G015850	Ghir_D10G001810	0.0178159	undirected	NA	NA
Ghir_A03G015850	Ghir_D10G003790	0.0160518	undirected	NA	NA
Ghir_A03G015850	Ghir_D10G006370	0.0556494	undirected	NA	NA
Ghir_A03G015850	Ghir_D10G006980	0.0375025	undirected	NA	NA
Ghir_A03G015850	Ghir_D10G012300	0.0666983	undirected	NA	NA
Ghir_A03G015850	Ghir_D10G012310	0.0604807	undirected	NA	NA
Ghir_A03G015850	Ghir_D10G012320	0.0522377	undirected	NA	NA
Ghir_A03G015850	Ghir_D10G012330	0.0498784	undirected	NA	NA
Ghir_A03G015850	Ghir_D10G012560	0.0284311	undirected	NA	NA
Ghir_A03G015850	Ghir_D10G015220	0.0244885	undirected	NA	NA
Ghir_A03G015850	Ghir_D10G021850	0.0138406	undirected	NA	NA
Ghir_A03G015850	Ghir_D10G024440	0.0387514	undirected	NA	NA
Ghir_A03G015850	Ghir_D11G002770	0.0222847	undirected	NA	NA
Ghir_A03G015850	Ghir_D11G006540	0.038092	undirected	NA	NA
Ghir_A03G015850	Ghir_D11G011700	0.0144945	undirected	NA	NA
Ghir_A03G015850	Ghir_D11G023820	0.0113405	undirected	NA	NA
Ghir_A03G015850	Ghir_D11G029710	0.0382132	undirected	NA	NA
Ghir_A03G015850	Ghir_D12G006880	0.0280592	undirected	NA	NA
Ghir_A03G015850	Ghir_D12G028260	0.0397975	undirected	NA	NA
Ghir_A03G015850	Ghir_D12G028680	0.0185868	undirected	NA	NA
Ghir_A03G015850	Ghir_D13G007490	0.0298621	undirected	NA	NA
Ghir_A03G015850	Ghir_D13G019430	0.0374725	undirected	NA	NA
Ghir_A03G015850	Ghir_D13G019550	0.0706951	undirected	NA	NA
Ghir_A03G015850	Ghir_D13G020960	0.0298091	undirected	NA	NA
Ghir_A03G015850	Ghir_A08G026800	0.0431327	undirected	NA	NA
Ghir_A04G007130	Ghir_A05G008290	0.0156317	undirected	NA	NA
Ghir_A04G007130	Ghir_A05G016240	0.0216028	undirected	NA	NA
Ghir_A04G007130	Ghir_A05G016440	0.0163292	undirected	NA	NA
Ghir_A04G007130	Ghir_A05G023160	0.0100451	undirected	NA	NA
Ghir_A04G007130	Ghir_A05G039070	0.0296435	undirected	NA	NA
Ghir_A04G007130	Ghir_A06G013710	0.0247987	undirected	NA	NA
Ghir_A04G007130	Ghir_A06G015820	0.0239792	undirected	NA	NA
Ghir_A04G007130	Ghir_A07G013740	0.0319643	undirected	NA	NA
Ghir_A04G007130	Ghir_A07G016470	0.0372703	undirected	NA	NA
Ghir_A04G007130	Ghir_A08G011050	0.0138926	undirected	NA	NA
Ghir_A04G007130	Ghir_A08G017340	0.0228419	undirected	NA	NA
Ghir_A04G007130	Ghir_A08G020270	0.0111372	undirected	NA	NA
Ghir_A04G007130	Ghir_A09G013120	0.0399625	undirected	NA	NA
Ghir_A04G007130	Ghir_A09G016630	0.0316075	undirected	NA	NA
Ghir_A04G007130	Ghir_A09G017900	0.0131867	undirected	NA	NA
Ghir_A04G007130	Ghir_A10G005540	0.0234344	undirected	NA	NA
Ghir_A04G007130	Ghir_A10G010190	0.0153069	undirected	NA	NA
Ghir_A04G007130	Ghir_A10G015260	0.0110852	undirected	NA	NA
Ghir_A04G007130	Ghir_A11G012530	0.0128994	undirected	NA	NA
Ghir_A04G007130	Ghir_A12G028530	0.0210719	undirected	NA	NA
Ghir_A04G007130	Ghir_A13G007780	0.0233499	undirected	NA	NA
Ghir_A04G007130	Ghir_A13G010390	0.0200329	undirected	NA	NA
Ghir_A04G007130	Ghir_A13G018840	0.0115402	undirected	NA	NA
Ghir_A04G007130	Ghir_D01G016160	0.0182543	undirected	NA	NA
Ghir_A04G007130	Ghir_D01G019360	0.0125835	undirected	NA	NA
Ghir_A04G007130	Ghir_D02G012090	0.0115835	undirected	NA	NA
Ghir_A04G007130	Ghir_D04G004030	0.0324073	undirected	NA	NA
Ghir_A04G007130	Ghir_D04G010730	0.0371849	undirected	NA	NA
Ghir_A04G007130	Ghir_D04G012990	0.0101539	undirected	NA	NA
Ghir_A04G007130	Ghir_D04G020730	0.0795055	undirected	NA	NA
Ghir_A04G007130	Ghir_D05G008300	0.0117889	undirected	NA	NA
Ghir_A04G007130	Ghir_D05G016260	0.0370844	undirected	NA	NA
Ghir_A04G007130	Ghir_D06G016590	0.0199499	undirected	NA	NA
Ghir_A04G007130	Ghir_D08G021100	0.035051	undirected	NA	NA
Ghir_A04G007130	Ghir_D08G022170	0.0235518	undirected	NA	NA
Ghir_A04G007130	Ghir_D09G010330	0.0101268	undirected	NA	NA
Ghir_A04G007130	Ghir_D09G011590	0.0538713	undirected	NA	NA
Ghir_A04G007130	Ghir_D09G012600	0.0178685	undirected	NA	NA
Ghir_A04G007130	Ghir_D09G013920	0.0195836	undirected	NA	NA
Ghir_A04G007130	Ghir_D09G025100	0.0134157	undirected	NA	NA
Ghir_A04G007130	Ghir_D10G006370	0.0272877	undirected	NA	NA
Ghir_A04G007130	Ghir_D10G006980	0.0137361	undirected	NA	NA
Ghir_A04G007130	Ghir_D10G012310	0.0214288	undirected	NA	NA
Ghir_A04G007130	Ghir_D10G012320	0.0125104	undirected	NA	NA
Ghir_A04G007130	Ghir_D10G012330	0.0327824	undirected	NA	NA
Ghir_A04G007130	Ghir_D12G017670	0.0222003	undirected	NA	NA
Ghir_A04G007130	Ghir_D12G028680	0.0118572	undirected	NA	NA
Ghir_A04G007130	Ghir_D13G019550	0.0282964	undirected	NA	NA
Ghir_A04G012950	Ghir_A05G008290	0.0235505	undirected	NA	NA
Ghir_A04G012950	Ghir_A05G014000	0.0117885	undirected	NA	NA
Ghir_A04G012950	Ghir_A05G016240	0.0223314	undirected	NA	NA
Ghir_A04G012950	Ghir_A05G016440	0.0237095	undirected	NA	NA
Ghir_A04G012950	Ghir_A05G039070	0.0504434	undirected	NA	NA
Ghir_A04G012950	Ghir_A06G013710	0.0384606	undirected	NA	NA
Ghir_A04G012950	Ghir_A06G015820	0.0220587	undirected	NA	NA
Ghir_A04G012950	Ghir_A07G013740	0.0201278	undirected	NA	NA
Ghir_A04G012950	Ghir_A07G016470	0.0599279	undirected	NA	NA
Ghir_A04G012950	Ghir_A08G011050	0.0105279	undirected	NA	NA
Ghir_A04G012950	Ghir_A08G017340	0.0137259	undirected	NA	NA
Ghir_A04G012950	Ghir_A08G020270	0.0195846	undirected	NA	NA
Ghir_A04G012950	Ghir_A09G013120	0.0483448	undirected	NA	NA
Ghir_A04G012950	Ghir_A09G016630	0.014593	undirected	NA	NA
Ghir_A04G012950	Ghir_A09G017900	0.0159981	undirected	NA	NA
Ghir_A04G012950	Ghir_A10G005540	0.0244319	undirected	NA	NA
Ghir_A04G012950	Ghir_A10G010190	0.015132	undirected	NA	NA
Ghir_A04G012950	Ghir_A10G015260	0.0184454	undirected	NA	NA
Ghir_A04G012950	Ghir_A11G012530	0.0108594	undirected	NA	NA
Ghir_A04G012950	Ghir_A13G010390	0.0111093	undirected	NA	NA
Ghir_A04G012950	Ghir_A13G018840	0.0157928	undirected	NA	NA
Ghir_A04G012950	Ghir_D01G016160	0.012614	undirected	NA	NA
Ghir_A04G012950	Ghir_D01G019360	0.0218572	undirected	NA	NA
Ghir_A04G012950	Ghir_D02G012090	0.0165828	undirected	NA	NA
Ghir_A04G012950	Ghir_D04G004030	0.0495816	undirected	NA	NA
Ghir_A04G012950	Ghir_D04G005170	0.0125845	undirected	NA	NA
Ghir_A04G012950	Ghir_D04G010730	0.0333516	undirected	NA	NA
Ghir_A04G012950	Ghir_D04G017310	0.0659241	undirected	NA	NA
Ghir_A04G012950	Ghir_D04G020730	0.0129593	undirected	NA	NA
Ghir_A04G012950	Ghir_D05G008300	0.0199917	undirected	NA	NA
Ghir_A04G012950	Ghir_D05G013420	0.0104228	undirected	NA	NA
Ghir_A04G012950	Ghir_D05G013750	0.0109757	undirected	NA	NA
Ghir_A04G012950	Ghir_D05G016260	0.0579103	undirected	NA	NA
Ghir_A04G012950	Ghir_D06G016590	0.0112471	undirected	NA	NA
Ghir_A04G012950	Ghir_D07G016770	0.0144631	undirected	NA	NA
Ghir_A04G012950	Ghir_D08G021100	0.0621251	undirected	NA	NA
Ghir_A04G012950	Ghir_D08G021690	0.01255	undirected	NA	NA
Ghir_A04G012950	Ghir_D08G022170	0.0336679	undirected	NA	NA
Ghir_A04G012950	Ghir_D09G011590	0.0234746	undirected	NA	NA
Ghir_A04G012950	Ghir_D09G012600	0.0243935	undirected	NA	NA
Ghir_A04G012950	Ghir_D09G013920	0.0125831	undirected	NA	NA
Ghir_A04G012950	Ghir_D10G006370	0.0390499	undirected	NA	NA
Ghir_A04G012950	Ghir_D10G006980	0.0129994	undirected	NA	NA
Ghir_A04G012950	Ghir_D10G012300	0.0103793	undirected	NA	NA
Ghir_A04G012950	Ghir_D10G012310	0.0327821	undirected	NA	NA
Ghir_A04G012950	Ghir_D10G012320	0.0217157	undirected	NA	NA
Ghir_A04G012950	Ghir_D10G012330	0.017137	undirected	NA	NA
Ghir_A04G012950	Ghir_D11G006540	0.010997	undirected	NA	NA
Ghir_A04G012950	Ghir_D13G019550	0.0319808	undirected	NA	NA
Ghir_A04G012950	Ghir_A08G026800	0.0186662	undirected	NA	NA
Ghir_A05G005120	Ghir_A05G008290	0.0117376	undirected	NA	NA
Ghir_A05G005120	Ghir_A05G016240	0.0229208	undirected	NA	NA
Ghir_A05G005120	Ghir_A05G016440	0.0126771	undirected	NA	NA
Ghir_A05G005120	Ghir_A05G039070	0.030924	undirected	NA	NA
Ghir_A05G005120	Ghir_A06G013710	0.0263336	undirected	NA	NA
Ghir_A05G005120	Ghir_A06G015820	0.0223509	undirected	NA	NA
Ghir_A05G005120	Ghir_A07G013740	0.0277145	undirected	NA	NA
Ghir_A05G005120	Ghir_A07G016470	0.0427416	undirected	NA	NA
Ghir_A05G005120	Ghir_A08G017340	0.0113373	undirected	NA	NA
Ghir_A05G005120	Ghir_A08G020270	0.0120905	undirected	NA	NA
Ghir_A05G005120	Ghir_A09G013120	0.0329922	undirected	NA	NA
Ghir_A05G005120	Ghir_A09G016630	0.0193477	undirected	NA	NA
Ghir_A05G005120	Ghir_A09G017900	0.010477	undirected	NA	NA
Ghir_A05G005120	Ghir_A10G005540	0.0101745	undirected	NA	NA
Ghir_A05G005120	Ghir_A10G010190	0.0140678	undirected	NA	NA
Ghir_A05G005120	Ghir_A10G015260	0.0286196	undirected	NA	NA
Ghir_A05G005120	Ghir_A13G018840	0.0200182	undirected	NA	NA
Ghir_A05G005120	Ghir_D01G019360	0.0127825	undirected	NA	NA
Ghir_A05G005120	Ghir_D04G004030	0.0366044	undirected	NA	NA
Ghir_A05G005120	Ghir_D04G005170	0.0100057	undirected	NA	NA
Ghir_A05G005120	Ghir_D04G010730	0.0456522	undirected	NA	NA
Ghir_A05G005120	Ghir_D05G008300	0.0113761	undirected	NA	NA
Ghir_A05G005120	Ghir_D05G016260	0.0311405	undirected	NA	NA
Ghir_A05G005120	Ghir_D06G016590	0.0116426	undirected	NA	NA
Ghir_A05G005120	Ghir_D07G016770	0.01139	undirected	NA	NA
Ghir_A05G005120	Ghir_D08G021100	0.0353522	undirected	NA	NA
Ghir_A05G005120	Ghir_D08G022170	0.0331828	undirected	NA	NA
Ghir_A05G005120	Ghir_D09G011590	0.0182593	undirected	NA	NA
Ghir_A05G005120	Ghir_D09G012600	0.0119345	undirected	NA	NA
Ghir_A05G005120	Ghir_D09G013920	0.0150854	undirected	NA	NA
Ghir_A05G005120	Ghir_D10G006370	0.0175542	undirected	NA	NA
Ghir_A05G005120	Ghir_D10G012310	0.0242265	undirected	NA	NA
Ghir_A05G005120	Ghir_D10G012320	0.0152951	undirected	NA	NA
Ghir_A05G005120	Ghir_D10G012330	0.0122968	undirected	NA	NA
Ghir_A05G005120	Ghir_D13G019550	0.0391972	undirected	NA	NA
Ghir_A05G006360	Ghir_A05G008290	0.0127011	undirected	NA	NA
Ghir_A05G006360	Ghir_A05G016240	0.0106694	undirected	NA	NA
Ghir_A05G006360	Ghir_A05G016440	0.0118422	undirected	NA	NA
Ghir_A05G006360	Ghir_A05G039070	0.0217484	undirected	NA	NA
Ghir_A05G006360	Ghir_A06G013710	0.0182648	undirected	NA	NA
Ghir_A05G006360	Ghir_A06G015820	0.0124075	undirected	NA	NA
Ghir_A05G006360	Ghir_A07G013740	0.0114069	undirected	NA	NA
Ghir_A05G006360	Ghir_A07G016470	0.0261389	undirected	NA	NA
Ghir_A05G006360	Ghir_A09G013120	0.0280445	undirected	NA	NA
Ghir_A05G006360	Ghir_A09G016630	0.0117309	undirected	NA	NA
Ghir_A05G006360	Ghir_A10G005540	0.0139537	undirected	NA	NA
Ghir_A05G006360	Ghir_A13G010390	0.0163848	undirected	NA	NA
Ghir_A05G006360	Ghir_D01G019360	0.0157009	undirected	NA	NA
Ghir_A05G006360	Ghir_D04G004030	0.0225798	undirected	NA	NA
Ghir_A05G006360	Ghir_D04G010730	0.0161507	undirected	NA	NA
Ghir_A05G006360	Ghir_D04G020730	0.0148029	undirected	NA	NA
Ghir_A05G006360	Ghir_D05G008300	0.0126393	undirected	NA	NA
Ghir_A05G006360	Ghir_D05G016260	0.0252948	undirected	NA	NA
Ghir_A05G006360	Ghir_D08G021100	0.0249302	undirected	NA	NA
Ghir_A05G006360	Ghir_D08G022170	0.0141495	undirected	NA	NA
Ghir_A05G006360	Ghir_D09G011590	0.0180582	undirected	NA	NA
Ghir_A05G006360	Ghir_D09G012600	0.0124671	undirected	NA	NA
Ghir_A05G006360	Ghir_D10G006370	0.017357	undirected	NA	NA
Ghir_A05G006360	Ghir_D10G012310	0.0182746	undirected	NA	NA
Ghir_A05G006360	Ghir_D10G012320	0.011892	undirected	NA	NA
Ghir_A05G006360	Ghir_D10G012330	0.0128593	undirected	NA	NA
Ghir_A05G006360	Ghir_D13G019550	0.0140936	undirected	NA	NA
Ghir_A05G008290	Ghir_A05G014000	0.0199802	undirected	NA	NA
Ghir_A05G008290	Ghir_A05G016240	0.0329095	undirected	NA	NA
Ghir_A05G008290	Ghir_A05G016440	0.0245012	undirected	NA	NA
Ghir_A05G008290	Ghir_A05G023160	0.0170151	undirected	NA	NA
Ghir_A05G008290	Ghir_A05G034600	0.0211455	undirected	NA	NA
Ghir_A05G008290	Ghir_A05G039070	0.0802748	undirected	NA	NA
Ghir_A05G008290	Ghir_A05G042510	0.0180544	undirected	NA	NA
Ghir_A05G008290	Ghir_A06G013710	0.0453924	undirected	NA	NA
Ghir_A05G008290	Ghir_A06G015820	0.0324242	undirected	NA	NA
Ghir_A05G008290	Ghir_A07G013740	0.0316893	undirected	NA	NA
Ghir_A05G008290	Ghir_A07G016470	0.082457	undirected	NA	NA
Ghir_A05G008290	Ghir_A08G008150	0.0120892	undirected	NA	NA
Ghir_A05G008290	Ghir_A08G011050	0.0191414	undirected	NA	NA
Ghir_A05G008290	Ghir_A08G017340	0.0216323	undirected	NA	NA
Ghir_A05G008290	Ghir_A08G020270	0.0294816	undirected	NA	NA
Ghir_A05G008290	Ghir_A08G024790	0.0158429	undirected	NA	NA
Ghir_A05G008290	Ghir_A09G013120	0.0571498	undirected	NA	NA
Ghir_A05G008290	Ghir_A09G016630	0.018924	undirected	NA	NA
Ghir_A05G008290	Ghir_A09G017900	0.0201913	undirected	NA	NA
Ghir_A05G008290	Ghir_A09G022640	0.0624148	undirected	NA	NA
Ghir_A05G008290	Ghir_A10G005540	0.0255358	undirected	NA	NA
Ghir_A05G008290	Ghir_A10G006150	0.0153091	undirected	NA	NA
Ghir_A05G008290	Ghir_A10G010190	0.0206432	undirected	NA	NA
Ghir_A05G008290	Ghir_A10G012580	0.020926	undirected	NA	NA
Ghir_A05G008290	Ghir_A10G015260	0.0281074	undirected	NA	NA
Ghir_A05G008290	Ghir_A11G012530	0.0249027	undirected	NA	NA
Ghir_A05G008290	Ghir_A11G029540	0.0133187	undirected	NA	NA
Ghir_A05G008290	Ghir_A12G028530	0.0104837	undirected	NA	NA
Ghir_A05G008290	Ghir_A13G007780	0.0101235	undirected	NA	NA
Ghir_A05G008290	Ghir_A13G010390	0.021707	undirected	NA	NA
Ghir_A05G008290	Ghir_A13G011760	0.016082	undirected	NA	NA
Ghir_A05G008290	Ghir_A13G018840	0.0307502	undirected	NA	NA
Ghir_A05G008290	Ghir_A13G020120	0.0209133	undirected	NA	NA
Ghir_A05G008290	Ghir_A13G020330	0.0151026	undirected	NA	NA
Ghir_A05G008290	Ghir_D01G016160	0.0232182	undirected	NA	NA
Ghir_A05G008290	Ghir_D01G019360	0.0306146	undirected	NA	NA
Ghir_A05G008290	Ghir_D02G012090	0.0260003	undirected	NA	NA
Ghir_A05G008290	Ghir_D04G004030	0.0847126	undirected	NA	NA
Ghir_A05G008290	Ghir_D04G005170	0.018012	undirected	NA	NA
Ghir_A05G008290	Ghir_D04G010730	0.0533001	undirected	NA	NA
Ghir_A05G008290	Ghir_D04G012990	0.0117663	undirected	NA	NA
Ghir_A05G008290	Ghir_D04G017310	0.0182327	undirected	NA	NA
Ghir_A05G008290	Ghir_D04G020730	0.0164895	undirected	NA	NA
Ghir_A05G008290	Ghir_D05G008300	0.0949942	undirected	NA	NA
Ghir_A05G008290	Ghir_D05G013420	0.0183104	undirected	NA	NA
Ghir_A05G008290	Ghir_D05G013750	0.0165148	undirected	NA	NA
[truncated: 3,071 more rows]
