# Supplementary material for: Single‐cell RNA‐seq reveals fate determination control of an individual fibre cell initiation in cotton (Gossypium hirsutum)
Source: Plant Biotechnol J. 2022 Oct 2;20(12):2372–88. doi: 10.1111/pbi.13918 (PMC9674311; doi:10.1111/pbi.13918)
Supplement: Supplementary file 13 — Table S12 The primers used in this study. [file PBI-20-2372-s010.xlsx]

## Sheet: Table S12
Table S12 The primers used in this study.
Name	Sequence	Used for
CAS9-F	GCTTGTGCGTTTCGATTTGA	Transgenic Cas9 positivity verification
CAS9-R	CCGCTCGTGCTTCTTATCCT
CR-M25L_1-R	CACCTTGTCGCTACATGGAGTGCACCAGCCGGGAAT	CRISPR vector construction
CR-M25L _2-F	CTCCATGTAGCGACAAGGTGGTTTTAGAGCTAGAAATA
CR-M25L _2-R	CGCCCTTCTTGGAAACAGGTTGCACCAGCCGGGAAT
CR-M25L-R	TTCTAGCTCTAAAACCGCCCTTCTTGGAAACAGGT
inf pRGEB32-7-F	AAGCATCAGATGGGCAAACAAA
pRGEB32-7-F	AAGCATCAGATGGGCAAACAAAGCACCAGTGGTCTAG
CR-PDF2-R	TTCTAGCTCTAAAACTAAGTAAGGAGACACAGTTGTGCACCAGCCGGGAAT
CR-HOX3-R	TTCTAGCTCTAAAACTATGAACAGGTTGTACTGGTTGCACCAGCCGGGAAT
M25L-sgRNA1-F	ggagtgagtacggtgtgcATGCAGCAGTCTCCATGTAGC	Mutated alleles identification
M25L-sgRNA1-R	gagttggatgctggatggAGGCGATCTAAGAAGAGATGTGG
M25L-sgRNA2-F	ggagtgagtacggtgtgcGCAGGAAGAACGAACCATCATTC
M25L-sgRNA2-R	gagttggatgctggatggTGAAGCATGCCACTTTACCG
PDF2-sgRNA-F	ggagtgagtacggtgtgcGGTGTTGTTGATGAAATGGCTC
PDF2-sgRNA-R	gagttggatgctggatggGGCTTGCGTTTGCACTCTAC
HOX3-sgRNA-F	ggagtgagtacggtgtgcGCTTGATAGAGTATCCAGCATTGC
HOX3-sgRNA-R	gagttggatgctggatggAGATCGAGTGAAGGACCAGC
Ghir_A04G010380-F	GTATGTTGATGTTGGGGCTAGGAG	RNA in situ hybridization
Ghir_A04G010380-R	GGAAAGTCTTGTCGGCCTCGA
Ghir_D01G005520-F	ATGGCTGAGGCAAAGAATTTGG
Ghir_D01G005520-R	TGTTGGCTCTGTAAAGTGCGG
Ghir_D07G016770-F	CACGCTAGTGCAAGAAATGTGC
Ghir_D07G016770-R	ATGGCAAGCCATTAGAGCCAA
Ghir_D05G016260-F	AGAGCACGAGACCTTCGTTCC
Ghir_D05G016260-R	TTTGGTGGTGAAACTGGGCC
T7-Ghir_A04G010380-F	TAATACGACTCACTATAGGGAGAGTATGTTGATGTTGGGGCTAGGAG
SP6-Ghir_A04G010380-R	ATTTAGGTGACACTATAGAAGAGGGAAAGTCTTGTCGGCCTCGA
T7-Ghir_D01G005520-F	TAATACGACTCACTATAGGGAGAATGGCTGAGGCAAAGAATTTGG
SP6-Ghir_D01G020590-R	ATTTAGGTGACACTATAGAAGAGGTTCCCTGCAAATTCCGAGGC
T7-Ghir_D07G016770-F	TAATACGACTCACTATAGGGAGACACGCTAGTGCAAGAAATGTGC
SP6-Ghir_D07G016770-R	ATTTAGGTGACACTATAGAAGAGATGGCAAGCCATTAGAGCCAA
T7-Ghir_D05G016260-F	TAATACGACTCACTATAGGGAGAAGAGCACGAGACCTTCGTTCC
SP6-Ghir_D05G016260-R	ATTTAGGTGACACTATAGAAGAGTTTGGTGGTGAAACTGGGCC
T7-MYB25like-F	TAATACGACTCACTATAGGGAGAACTCCACGCCCTTCTTGGAAAC
SP6-MYB25like-R	ATTTAGGTGACACTATAGAAGAGAGGGTCGATCCCTATCGTCGTC
T7-PDF2-F	TAATACGACTCACTATAGGGAGACCCAACCAGGGTTTCTAGGAG
SP6-PDF2-R	ATTTAGGTGACACTATAGAAGAGCCTCCATTGCTGTAACTGCG
T7-HOX3-F	TAATACGACTCACTATAGGGAGAGGAGCTATTTCCCACCATTGTG
SP6-HOX3-R	ATTTAGGTGACACTATAGAAGAGCACGTGTTGGTACTAATGGAGAC
